# Supplementary material for: Inflationary theory of branching morphogenesis in the mouse salivary gland
Source: Nat Commun. 2023 Jun 9;14:3422. doi: 10.1038/s41467-023-39124-x (PMC10256724; doi:10.1038/s41467-023-39124-x)
Supplement: Supplementary file 7 — Source Data [file 41467_2023_39124_MOESM7_ESM.zip]

Archive with 110 entries (92 files):
- Data branching tree/
- __MACOSX/._Data branching tree
- Data branching tree/.DS_Store
- __MACOSX/Data branching tree/._.DS_Store
- Data branching tree/Control data/
- __MACOSX/Data branching tree/._Control data
- Data branching tree/README.md
- __MACOSX/Data branching tree/._README.md
- Data branching tree/Kras data/
- __MACOSX/Data branching tree/._Kras data
- Data branching tree/Control data/E14.5/
- __MACOSX/Data branching tree/Control data/._E14.5
- Data branching tree/Control data/E18.6/
- __MACOSX/Data branching tree/Control data/._E18.6
- Data branching tree/Control data/.DS_Store
- __MACOSX/Data branching tree/Control data/._.DS_Store
- Data branching tree/Control data/E16.5/
- __MACOSX/Data branching tree/Control data/._E16.5
- Data branching tree/Kras data/E18.6/
- __MACOSX/Data branching tree/Kras data/._E18.6
- Data branching tree/Control data/E14.5/Sample 3/
- __MACOSX/Data branching tree/Control data/E14.5/._Sample 3
- Data branching tree/Control data/E14.5/Sample 2/
- __MACOSX/Data branching tree/Control data/E14.5/._Sample 2
- Data branching tree/Control data/E14.5/Sample 1/
- __MACOSX/Data branching tree/Control data/E14.5/._Sample 1
- Data branching tree/Control data/E18.6/Sample 3/
- __MACOSX/Data branching tree/Control data/E18.6/._Sample 3
- Data branching tree/Control data/E18.6/Sample 2/
- __MACOSX/Data branching tree/Control data/E18.6/._Sample 2
- Data branching tree/Control data/E18.6/Sample 1/
- __MACOSX/Data branching tree/Control data/E18.6/._Sample 1
- Data branching tree/Control data/E16.5/Sample 3/
- __MACOSX/Data branching tree/Control data/E16.5/._Sample 3
- Data branching tree/Control data/E16.5/Sample 2/
- __MACOSX/Data branching tree/Control data/E16.5/._Sample 2
- Data branching tree/Control data/E16.5/Sample 1/
- __MACOSX/Data branching tree/Control data/E16.5/._Sample 1
- Data branching tree/Kras data/E18.6/Lobe 4/
- __MACOSX/Data branching tree/Kras data/E18.6/._Lobe 4
- Data branching tree/Kras data/E18.6/Lobe 2/
- __MACOSX/Data branching tree/Kras data/E18.6/._Lobe 2
- Data branching tree/Control data/E14.5/Sample 3/edge_list.dat
- __MACOSX/Data branching tree/Control data/E14.5/Sample 3/._edge_list.dat
- Data branching tree/Control data/E14.5/Sample 3/spatial_resolution_microns_per_pixel.dat
- __MACOSX/Data branching tree/Control data/E14.5/Sample 3/._spatial_resolution_microns_per_pixel.dat
- Data branching tree/Control data/E14.5/Sample 3/node_positions.dat
- __MACOSX/Data branching tree/Control data/E14.5/Sample 3/._node_positions.dat
- Data branching tree/Control data/E14.5/Sample 2/edge_list.dat
- __MACOSX/Data branching tree/Control data/E14.5/Sample 2/._edge_list.dat
- Data branching tree/Control data/E14.5/Sample 2/spatial_resolution_microns_per_pixel.dat
- __MACOSX/Data branching tree/Control data/E14.5/Sample 2/._spatial_resolution_microns_per_pixel.dat
- Data branching tree/Control data/E14.5/Sample 2/node_positions.dat
- __MACOSX/Data branching tree/Control data/E14.5/Sample 2/._node_positions.dat
- Data branching tree/Control data/E14.5/Sample 1/edge_list.dat
- __MACOSX/Data branching tree/Control data/E14.5/Sample 1/._edge_list.dat
- Data branching tree/Control data/E14.5/Sample 1/spatial_resolution_microns_per_pixel.dat
- __MACOSX/Data branching tree/Control data/E14.5/Sample 1/._spatial_resolution_microns_per_pixel.dat
- Data branching tree/Control data/E14.5/Sample 1/node_positions.dat
- __MACOSX/Data branching tree/Control data/E14.5/Sample 1/._node_positions.dat
- Data branching tree/Control data/E18.6/Sample 3/edge_list.dat
- __MACOSX/Data branching tree/Control data/E18.6/Sample 3/._edge_list.dat
- Data branching tree/Control data/E18.6/Sample 3/spatial_resolution_microns_per_pixel.dat
- __MACOSX/Data branching tree/Control data/E18.6/Sample 3/._spatial_resolution_microns_per_pixel.dat
- Data branching tree/Control data/E18.6/Sample 3/node_positions.dat
- __MACOSX/Data branching tree/Control data/E18.6/Sample 3/._node_positions.dat
- Data branching tree/Control data/E18.6/Sample 2/edge_list.dat
- __MACOSX/Data branching tree/Control data/E18.6/Sample 2/._edge_list.dat
- Data branching tree/Control data/E18.6/Sample 2/spatial_resolution_microns_per_pixel.dat
- __MACOSX/Data branching tree/Control data/E18.6/Sample 2/._spatial_resolution_microns_per_pixel.dat
- Data branching tree/Control data/E18.6/Sample 2/clone_positions.dat
- __MACOSX/Data branching tree/Control data/E18.6/Sample 2/._clone_positions.dat
- Data branching tree/Control data/E18.6/Sample 1/edge_list.dat
- __MACOSX/Data branching tree/Control data/E18.6/Sample 1/._edge_list.dat
- Data branching tree/Control data/E18.6/Sample 1/spatial_resolution_microns_per_pixel.dat
- __MACOSX/Data branching tree/Control data/E18.6/Sample 1/._spatial_resolution_microns_per_pixel.dat
- Data branching tree/Control data/E18.6/Sample 1/node_positions.dat
- __MACOSX/Data branching tree/Control data/E18.6/Sample 1/._node_positions.dat
- Data branching tree/Control data/E16.5/Sample 3/spatial_resolution_microns_per_pixel.dat
- __MACOSX/Data branching tree/Control data/E16.5/Sample 3/._spatial_resolution_microns_per_pixel.dat
- Data branching tree/Control data/E16.5/Sample 3/node_positions.dat
- __MACOSX/Data branching tree/Control data/E16.5/Sample 3/._node_positions.dat
- Data branching tree/Control data/E16.5/Sample 3/edge_list_width.dat
- __MACOSX/Data branching tree/Control data/E16.5/Sample 3/._edge_list_width.dat
- Data branching tree/Control data/E16.5/Sample 2/edge_list.dat
- __MACOSX/Data branching tree/Control data/E16.5/Sample 2/._edge_list.dat
- Data branching tree/Control data/E16.5/Sample 2/spatial_resolution_microns_per_pixel.dat
- __MACOSX/Data branching tree/Control data/E16.5/Sample 2/._spatial_resolution_microns_per_pixel.dat
- Data branching tree/Control data/E16.5/Sample 2/node_positions.dat
- __MACOSX/Data branching tree/Control data/E16.5/Sample 2/._node_positions.dat
- Data branching tree/Control data/E16.5/Sample 1/edge_list.dat
- __MACOSX/Data branching tree/Control data/E16.5/Sample 1/._edge_list.dat
- Data branching tree/Control data/E16.5/Sample 1/spatial_resolution_microns_per_pixel.dat
- __MACOSX/Data branching tree/Control data/E16.5/Sample 1/._spatial_resolution_microns_per_pixel.dat
- Data branching tree/Control data/E16.5/Sample 1/node_positions.dat
- __MACOSX/Data branching tree/Control data/E16.5/Sample 1/._node_positions.dat
- Data branching tree/Kras data/E18.6/Lobe 4/edge_list.dat
- __MACOSX/Data branching tree/Kras data/E18.6/Lobe 4/._edge_list.dat
- Data branching tree/Kras data/E18.6/Lobe 4/spatial_resolution_microns_per_pixel.dat
- __MACOSX/Data branching tree/Kras data/E18.6/Lobe 4/._spatial_resolution_microns_per_pixel.dat
- Data branching tree/Kras data/E18.6/Lobe 4/node_positions.dat
- __MACOSX/Data branching tree/Kras data/E18.6/Lobe 4/._node_positions.dat
- Data branching tree/Kras data/E18.6/Lobe 2/edge_list.dat
- __MACOSX/Data branching tree/Kras data/E18.6/Lobe 2/._edge_list.dat
- Data branching tree/Kras data/E18.6/Lobe 2/spatial_resolution_microns_per_pixel.dat
- __MACOSX/Data branching tree/Kras data/E18.6/Lobe 2/._spatial_resolution_microns_per_pixel.dat
- Data branching tree/Kras data/E18.6/Lobe 2/node_positions.dat
- __MACOSX/Data branching tree/Kras data/E18.6/Lobe 2/._node_positions.dat
- Data Figure2f.xlsx
- __MACOSX/._Data Figure2f.xlsx
