# Supplementary material for: Inflationary theory of branching morphogenesis in the mouse salivary gland
Source: Nat Commun. 2023 Jun 9;14:3422. doi: 10.1038/s41467-023-39124-x (PMC10256724; doi:10.1038/s41467-023-39124-x)
Supplement: Supplementary file 7 — Source Data [file 41467_2023_39124_MOESM7_ESM.zip › Data branching tree/Control data/E14.5/Sample 3/spatial_resolution_microns_per_pixel.dat]

0.5679 0.5679 2
