# Supplementary material for: Inflationary theory of branching morphogenesis in the mouse salivary gland
Source: Nat Commun. 2023 Jun 9;14:3422. doi: 10.1038/s41467-023-39124-x (PMC10256724; doi:10.1038/s41467-023-39124-x)
Supplement: Supplementary file 7 — Source Data [file 41467_2023_39124_MOESM7_ESM.zip › Data branching tree/Control data/E18.6/Sample 3/edge_list.dat]

   2.0000000e+00   3.0000000e+00   2.4022472e+01   4.2431613e+01   1.8372156e+02
   1.3000000e+01   1.4000000e+01   2.4944553e+01   1.6123057e+01   9.3612494e+01
   1.4000000e+01   1.5000000e+01   1.9075901e+01   2.2781547e+01   9.9638934e+01
   1.6000000e+01   1.8000000e+01   2.2042785e+01   0.0000000e+00   0.0000000e+00
   1.8000000e+01   2.0000000e+01   2.6138636e+01   0.0000000e+00   0.0000000e+00
   2.0000000e+01   2.1000000e+01   1.2467268e+01   1.6309347e+01   1.0765410e+02
   2.1000000e+01   2.2000000e+01   6.9167145e+00   8.7905718e+00   1.1811976e+02
   2.1000000e+01   2.3000000e+01   1.4259162e+01   0.0000000e+00   0.0000000e+00
   2.0000000e+01   2.4000000e+01   6.7923763e+00   0.0000000e+00   0.0000000e+00
   2.5000000e+01   2.6000000e+01   1.8687926e+01   1.6725204e+01   9.5512528e+01
   2.5000000e+01   2.7000000e+01   8.5682520e+00   0.0000000e+00   0.0000000e+00
   2.8000000e+01   2.9000000e+01   1.5942183e+01   3.0022659e+01   9.9164335e+01
   3.0000000e+01   3.1000000e+01   6.0430441e+00   1.1720762e+01   1.0754079e+02
   3.0000000e+01   3.2000000e+01   9.4050626e+00   0.0000000e+00   0.0000000e+00
   3.5000000e+01   3.6000000e+01   1.5438469e+01   2.1198871e+01   1.1403299e+02
   3.6000000e+01   3.7000000e+01   2.0929489e+01   1.9281456e+01   8.7941850e+01
   3.6000000e+01   3.8000000e+01   1.0290183e+01   0.0000000e+00   0.0000000e+00
   3.5000000e+01   3.9000000e+01   2.4758081e+01   0.0000000e+00   0.0000000e+00
   4.0000000e+01   4.1000000e+01   1.0446854e+01   1.4923849e+01   8.1562528e+01
   4.0000000e+01   4.2000000e+01   1.9138557e+01   0.0000000e+00   0.0000000e+00
   4.3000000e+01   4.4000000e+01   1.4765350e+01   1.4089312e+01   1.0906373e+02
   4.3000000e+01   4.5000000e+01   1.0273725e+01   0.0000000e+00   0.0000000e+00
   4.5000000e+01   4.6000000e+01   1.7081578e+01   7.6410023e+00   1.0527339e+02
   4.5000000e+01   4.7000000e+01   1.8259283e+01   0.0000000e+00   0.0000000e+00
   4.9000000e+01   5.1000000e+01   1.1086089e+01   1.3529741e+01   1.1248574e+02
   4.9000000e+01   5.2000000e+01   1.3225686e+01   0.0000000e+00   0.0000000e+00
   5.4000000e+01   5.5000000e+01   1.8381474e+01   1.4183717e+01   8.3328436e+01
   5.5000000e+01   5.7000000e+01   1.3056518e+01   1.2526575e+01   7.3015773e+01
   5.7000000e+01   5.8000000e+01   2.4962533e+01   0.0000000e+00   0.0000000e+00
   5.8000000e+01   5.9000000e+01   9.5496995e+00   7.0932404e+00   6.2331153e+01
   5.8000000e+01   6.0000000e+01   1.6889417e+01   0.0000000e+00   0.0000000e+00
   6.1000000e+01   6.2000000e+01   1.2141238e+01   1.1219225e+01   8.1288367e+01
   6.1000000e+01   6.3000000e+01   3.6735609e+00   0.0000000e+00   0.0000000e+00
   6.4000000e+01   6.9000000e+01   2.0893765e+01   0.0000000e+00   0.0000000e+00
   7.0000000e+01   7.1000000e+01   1.3714051e+01   1.2320746e+01   8.2179179e+01
   7.0000000e+01   7.2000000e+01   1.3582571e+01   0.0000000e+00   0.0000000e+00
   1.0000000e+01   7.3000000e+01   1.3949552e+01   0.0000000e+00   0.0000000e+00
   7.4000000e+01   7.5000000e+01   8.0425902e+00   2.0800246e+01   9.4131362e+01
   8.1000000e+01   8.2000000e+01   9.8456558e+00   1.1378802e+01   9.0956817e+01
   8.1000000e+01   8.3000000e+01   1.0260442e+01   0.0000000e+00   0.0000000e+00
   8.4000000e+01   8.5000000e+01   9.5582745e+00   1.1602963e+01   9.5293835e+01
   8.5000000e+01   8.7000000e+01   7.2255686e+00   0.0000000e+00   0.0000000e+00
   8.7000000e+01   8.8000000e+01   1.5704492e+01   1.2466231e+01   8.7141524e+01
   8.7000000e+01   8.9000000e+01   9.5536096e+00   0.0000000e+00   0.0000000e+00
   9.3000000e+01   9.4000000e+01   6.6468100e+00   1.2067263e+01   7.5892502e+01
   9.3000000e+01   9.5000000e+01   1.4391985e+01   0.0000000e+00   0.0000000e+00
   9.8000000e+01   9.9000000e+01   1.2092561e+01   8.5429002e+00   9.3244540e+01
   9.8000000e+01   1.0000000e+02   1.6378230e+01   0.0000000e+00   0.0000000e+00
   8.4000000e+01   1.0300000e+02   1.9585452e+01   0.0000000e+00   0.0000000e+00
   1.0400000e+02   1.0500000e+02   7.8711177e+00   4.5937795e+01   1.3276161e+02
   1.0500000e+02   1.0600000e+02   1.0486981e+01   3.0713263e+01   1.1389898e+02
   1.0800000e+02   1.0900000e+02   2.0318186e+01   1.9808609e+01   1.1350773e+02
   1.0900000e+02   1.1000000e+02   7.5785664e+00   1.3725058e+01   9.1738835e+01
   1.0900000e+02   1.1100000e+02   2.1604473e+01   0.0000000e+00   0.0000000e+00
   1.0800000e+02   1.1200000e+02   6.2887074e+00   0.0000000e+00   0.0000000e+00
   1.0700000e+02   1.1300000e+02   1.8086231e+01   0.0000000e+00   0.0000000e+00
   1.1400000e+02   1.1500000e+02   2.2505909e+01   1.2320746e+01   1.2211620e+02
   1.1400000e+02   1.1600000e+02   1.6541818e+01   0.0000000e+00   0.0000000e+00
   1.1700000e+02   1.1800000e+02   1.3083569e+01   1.8308416e+01   1.0563733e+02
   1.1900000e+02   1.2000000e+02   1.8869131e+01   2.7252348e+01   1.2576288e+02
   1.1900000e+02   1.2100000e+02   7.6840843e+00   0.0000000e+00   0.0000000e+00
   1.2200000e+02   1.2300000e+02   7.7761551e+00   1.2431746e+01   1.0420031e+02
   1.2200000e+02   1.2400000e+02   1.1261613e+01   0.0000000e+00   0.0000000e+00
   1.1700000e+02   1.2500000e+02   2.3101684e+01   0.0000000e+00   0.0000000e+00
   1.2600000e+02   1.2800000e+02   1.7842633e+01   0.0000000e+00   0.0000000e+00
   1.3000000e+02   1.3100000e+02   1.1982725e+01   1.0971598e+01   1.0982079e+02
   1.3000000e+02   1.3200000e+02   1.2436974e+01   0.0000000e+00   0.0000000e+00
   1.3500000e+02   1.3600000e+02   1.5276663e+01   3.2020297e+01   1.2227360e+02
   1.3600000e+02   1.3700000e+02   1.6942408e+01   0.0000000e+00   0.0000000e+00
   1.3700000e+02   1.3800000e+02   1.5131385e+01   1.6497780e+01   8.9792056e+01
   1.4000000e+02   1.4100000e+02   1.4902087e+01   2.3124384e+01   1.1391547e+02
   1.4000000e+02   1.4200000e+02   5.6398729e+00   0.0000000e+00   0.0000000e+00
   1.3900000e+02   1.4300000e+02   1.1261636e+01   0.0000000e+00   0.0000000e+00
   1.4400000e+02   1.4500000e+02   1.1128129e+01   7.1535069e+00   6.2331153e+01
   1.4400000e+02   1.4600000e+02   1.3333161e+01   0.0000000e+00   0.0000000e+00
   1.5900000e+02   1.6000000e+02   1.4077038e+01   1.5421824e+01   1.0707030e+02
   1.5900000e+02   1.6100000e+02   1.0005353e+01   0.0000000e+00   0.0000000e+00
   1.6200000e+02   1.6300000e+02   1.9254291e+01   1.1378802e+01   1.1928791e+02
   1.6700000e+02   1.6800000e+02   2.2960330e+01   1.3267002e+01   9.0619194e+01
   1.6700000e+02   1.6900000e+02   1.6679514e+01   0.0000000e+00   0.0000000e+00
   1.6900000e+02   1.7000000e+02   2.7122026e+01   9.2009851e+00   1.0278247e+02
   1.6900000e+02   1.7100000e+02   1.2294167e+01   0.0000000e+00   0.0000000e+00
   1.7200000e+02   1.7300000e+02   1.4923874e+01   1.2054260e+01   9.6561909e+01
   1.7300000e+02   1.7400000e+02   1.6581846e+01   0.0000000e+00   0.0000000e+00
   1.7400000e+02   1.7500000e+02   1.7321580e+01   1.3005558e+01   1.1830497e+02
   1.7300000e+02   1.7600000e+02   1.8274388e+01   0.0000000e+00   0.0000000e+00
   1.7600000e+02   1.7700000e+02   1.8913841e+01   2.3220721e+01   1.0337636e+02
   1.7700000e+02   1.7900000e+02   2.3835000e+01   0.0000000e+00   0.0000000e+00
   1.7600000e+02   1.8000000e+02   1.7672135e+01   0.0000000e+00   0.0000000e+00
   1.8200000e+02   1.8300000e+02   2.1974196e+01   2.2392485e+01   1.0086412e+02
   1.8400000e+02   1.8500000e+02   1.4132272e+01   1.7488108e+01   1.0757033e+02
   1.8400000e+02   1.8600000e+02   7.8380563e+00   0.0000000e+00   0.0000000e+00
   1.8700000e+02   1.8800000e+02   1.0963446e+01   1.7938894e+01   1.1772294e+02
   1.8700000e+02   1.8900000e+02   1.1405713e+01   0.0000000e+00   0.0000000e+00
   1.9100000e+02   1.9200000e+02   9.2775377e+00   1.5282005e+01   1.0392308e+02
   1.9200000e+02   1.9300000e+02   8.1038503e+00   2.7151343e+01   1.2261579e+02
   1.9100000e+02   1.9500000e+02   1.9669387e+01   0.0000000e+00   0.0000000e+00
   1.9600000e+02   1.9700000e+02   1.0924221e+01   1.6781578e+01   1.2092567e+02
   1.9700000e+02   1.9800000e+02   6.6272656e+00   7.4705495e+00   7.5807604e+01
   1.9700000e+02   1.9900000e+02   1.6597509e+01   0.0000000e+00   0.0000000e+00
   1.9600000e+02   2.0000000e+02   1.3836577e+01   0.0000000e+00   0.0000000e+00
   2.0700000e+02   2.0800000e+02   9.4824281e+00   2.4463143e+01   1.1474680e+02
   2.0800000e+02   2.0900000e+02   1.3988986e+01   1.1461503e+01   8.4402715e+01
   2.0800000e+02   2.1000000e+02   1.0874663e+01   0.0000000e+00   0.0000000e+00
   2.0700000e+02   2.1100000e+02   1.1334787e+01   0.0000000e+00   0.0000000e+00
   2.1400000e+02   2.1500000e+02   9.9261644e+00   1.1521277e+01   8.8769785e+01
   2.1400000e+02   2.1600000e+02   9.5013807e+00   0.0000000e+00   0.0000000e+00
   2.1300000e+02   2.1700000e+02   6.6878842e+00   0.0000000e+00   0.0000000e+00
   2.1700000e+02   2.1800000e+02   5.8250154e+00   1.3830996e+01   1.0337055e+02
   2.2000000e+02   2.2100000e+02   1.5379100e+01   1.6118712e+01   1.3097985e+02
   2.2000000e+02   2.2200000e+02   9.7121344e+00   0.0000000e+00   0.0000000e+00
   2.2400000e+02   2.2500000e+02   1.1173492e+01   1.5620967e+01   8.9771017e+01
   2.2400000e+02   2.2600000e+02   1.1542777e+01   0.0000000e+00   0.0000000e+00
   2.2700000e+02   2.2800000e+02   8.7326956e+00   1.3899114e+01   1.2547513e+02
   2.2700000e+02   2.2900000e+02   1.5246949e+01   0.0000000e+00   0.0000000e+00
   2.3300000e+02   2.3400000e+02   1.8155974e+01   1.5471850e+01   9.5310052e+01
   2.3300000e+02   2.3500000e+02   1.4977838e+01   0.0000000e+00   0.0000000e+00
   2.3600000e+02   2.3700000e+02   1.3964856e+01   1.5214435e+01   1.1868972e+02
   2.3600000e+02   2.3800000e+02   1.9987017e+01   0.0000000e+00   0.0000000e+00
   2.3800000e+02   2.3900000e+02   1.2229679e+01   1.7409377e+01   1.0806009e+02
   2.3800000e+02   2.4000000e+02   1.1098798e+01   0.0000000e+00   0.0000000e+00
   2.4100000e+02   2.4200000e+02   1.8239369e+01   9.1260268e+00   1.1933469e+02
   2.4100000e+02   2.4300000e+02   7.6082998e+00   0.0000000e+00   0.0000000e+00
   2.4500000e+02   2.4600000e+02   1.4556348e+01   2.7652679e+01   1.2980050e+02
   2.4600000e+02   2.4700000e+02   1.2254596e+01   3.0094070e+01   1.3826650e+02
   2.4600000e+02   2.4800000e+02   1.5246854e+01   0.0000000e+00   0.0000000e+00
   2.4500000e+02   2.4900000e+02   1.5216883e+01   0.0000000e+00   0.0000000e+00
   2.5600000e+02   2.5700000e+02   1.9345798e+01   0.0000000e+00   0.0000000e+00
   2.5800000e+02   2.6000000e+02   7.3649167e+00   0.0000000e+00   0.0000000e+00
   2.6000000e+02   2.6100000e+02   9.1842397e+00   3.0704147e+01   1.1164911e+02
   2.6000000e+02   2.6200000e+02   1.4758506e+01   0.0000000e+00   0.0000000e+00
   2.5900000e+02   2.6300000e+02   8.9576212e+00   1.5947345e+01   9.1140704e+01
   2.5900000e+02   2.6400000e+02   7.5849462e+00   0.0000000e+00   0.0000000e+00
   2.6700000e+02   2.6800000e+02   1.6176432e+01   1.9998417e+01   1.2561601e+02
   2.6700000e+02   2.6900000e+02   1.7096113e+01   0.0000000e+00   0.0000000e+00
   2.7000000e+02   2.7100000e+02   1.3362963e+01   1.6325133e+01   1.0907238e+02
   2.7000000e+02   2.7200000e+02   8.2302883e+00   0.0000000e+00   0.0000000e+00
   2.5700000e+02   2.7300000e+02   1.4162795e+01   1.2271868e+01   9.7396115e+01
   2.5700000e+02   2.7400000e+02   1.5069917e+01   0.0000000e+00   0.0000000e+00
   2.7600000e+02   2.7700000e+02   5.1321895e+00   2.8044236e+01   1.1860940e+02
   2.7600000e+02   2.7800000e+02   1.2733519e+01   0.0000000e+00   0.0000000e+00
   2.7900000e+02   2.8000000e+02   7.5734718e+00   1.2299822e+01   1.2252612e+02
   2.7900000e+02   2.8100000e+02   1.2979234e+01   0.0000000e+00   0.0000000e+00
   2.8700000e+02   2.8900000e+02   1.6542608e+01   0.0000000e+00   0.0000000e+00
   2.8900000e+02   2.9000000e+02   1.5799371e+01   1.3775013e+01   1.0174219e+02
   2.9000000e+02   2.9100000e+02   1.8142330e+01   1.5174880e+01   1.0255835e+02
   2.9000000e+02   2.9200000e+02   1.9521625e+01   0.0000000e+00   0.0000000e+00
   2.8900000e+02   2.9300000e+02   1.6230999e+01   0.0000000e+00   0.0000000e+00
   2.9400000e+02   2.9500000e+02   9.6617585e+00   0.0000000e+00   0.0000000e+00
   2.9400000e+02   2.9600000e+02   8.3249455e+00   0.0000000e+00   0.0000000e+00
   2.9600000e+02   2.9700000e+02   8.4829396e+00   2.4138084e+01   1.3793948e+02
   2.9600000e+02   2.9800000e+02   1.1057861e+01   0.0000000e+00   0.0000000e+00
   2.9500000e+02   2.9900000e+02   5.2086419e+00   1.7590908e+01   1.0907002e+02
   2.9500000e+02   3.0000000e+02   1.2903515e+01   0.0000000e+00   0.0000000e+00
   3.0200000e+02   3.0300000e+02   1.5302168e+01   8.2878306e+00   8.7871526e+01
   3.0200000e+02   3.0400000e+02   1.4635294e+01   0.0000000e+00   0.0000000e+00
   3.0100000e+02   3.0500000e+02   1.6667843e+01   0.0000000e+00   0.0000000e+00
   3.0400000e+02   3.0600000e+02   1.9237368e+01   7.9602013e+00   7.5396486e+01
   3.0400000e+02   3.0700000e+02   1.9349789e+01   0.0000000e+00   0.0000000e+00
   3.0600000e+02   3.0800000e+02   7.9985705e+00   7.7857100e+00   7.9331901e+01
   3.0600000e+02   3.0900000e+02   1.2982986e+01   0.0000000e+00   0.0000000e+00
   3.1000000e+02   3.1200000e+02   1.3433620e+01   0.0000000e+00   0.0000000e+00
   3.1400000e+02   3.1500000e+02   1.5650618e+01   1.4907071e+01   1.1224976e+02
   3.1600000e+02   3.1700000e+02   1.6265424e+01   0.0000000e+00   0.0000000e+00
   3.1700000e+02   3.1900000e+02   8.5456144e+00   1.0014224e+01   8.4360997e+01
   3.1700000e+02   3.2000000e+02   1.1319155e+01   0.0000000e+00   0.0000000e+00
   3.2100000e+02   3.2200000e+02   6.6251446e+00   3.3409313e+00   6.3407321e+01
   3.2100000e+02   3.2300000e+02   1.2261460e+01   0.0000000e+00   0.0000000e+00
   3.2500000e+02   3.2600000e+02   9.7927262e+00   2.0002710e+01   9.1584278e+01
   3.2500000e+02   3.2700000e+02   6.9131243e+00   0.0000000e+00   0.0000000e+00
   3.2400000e+02   3.2800000e+02   2.2375639e+01   0.0000000e+00   0.0000000e+00
   3.3200000e+02   3.3300000e+02   7.3856451e+00   6.7458054e+00   7.6049596e+01
   3.3200000e+02   3.3400000e+02   9.5426257e+00   0.0000000e+00   0.0000000e+00
   3.3100000e+02   3.3500000e+02   7.8430687e+00   0.0000000e+00   0.0000000e+00
   3.3600000e+02   3.3700000e+02   9.0406944e+00   6.2708817e+00   9.4779777e+01
   3.3600000e+02   3.3800000e+02   1.4534740e+01   0.0000000e+00   0.0000000e+00
   3.3500000e+02   3.3900000e+02   1.6321228e+01   0.0000000e+00   0.0000000e+00
   3.4100000e+02   3.4300000e+02   1.3574199e+01   0.0000000e+00   0.0000000e+00
   3.4300000e+02   3.4400000e+02   1.3872467e+01   1.2979124e+01   1.0237148e+02
   3.4300000e+02   3.4500000e+02   1.1999757e+01   0.0000000e+00   0.0000000e+00
   3.4200000e+02   3.4600000e+02   2.1822901e+01   1.6586018e+01   1.1174827e+02
   3.4000000e+02   3.4800000e+02   1.6833828e+01   0.0000000e+00   0.0000000e+00
   3.4400000e+02   3.4900000e+02   1.0378952e+01   1.1866368e+01   1.0026648e+02
   3.4400000e+02   3.5000000e+02   1.4020467e+01   0.0000000e+00   0.0000000e+00
   3.5400000e+02   3.5500000e+02   1.5704507e+01   1.0483369e+01   9.3803635e+01
   3.5500000e+02   3.5600000e+02   1.6946190e+01   1.1851888e+01   1.2805235e+02
   3.5500000e+02   3.5700000e+02   1.8094942e+01   0.0000000e+00   0.0000000e+00
   3.5400000e+02   3.5800000e+02   1.0184167e+01   0.0000000e+00   0.0000000e+00
   3.5900000e+02   3.6000000e+02   6.8848164e+00   1.3260529e+01   1.1600965e+02
   3.6000000e+02   3.6100000e+02   1.5302210e+01   8.1730785e+00   8.5855085e+01
   3.5900000e+02   3.6200000e+02   1.5058211e+01   0.0000000e+00   0.0000000e+00
   3.6000000e+02   3.6300000e+02   1.6629118e+01   0.0000000e+00   0.0000000e+00
   3.6400000e+02   3.6500000e+02   1.2800690e+01   1.8725729e+01   1.2125326e+02
   3.6400000e+02   3.6600000e+02   5.2032192e+00   0.0000000e+00   0.0000000e+00
   3.6600000e+02   3.6700000e+02   9.3222606e+00   1.0653973e+01   1.1112494e+02
   3.6600000e+02   3.6800000e+02   1.1736202e+01   0.0000000e+00   0.0000000e+00
   3.7000000e+02   3.7100000e+02   7.7648765e+00   2.9054727e+01   1.3930275e+02
   3.7000000e+02   3.7200000e+02   1.7307946e+01   0.0000000e+00   0.0000000e+00
   3.7300000e+02   3.7400000e+02   1.5517221e+01   1.2852819e+01   8.9957329e+01
   3.7300000e+02   3.7500000e+02   1.1675232e+01   0.0000000e+00   0.0000000e+00
   3.7400000e+02   3.7600000e+02   1.3468479e+01   9.5669714e+00   6.9173602e+01
   3.7400000e+02   3.7700000e+02   8.6314999e+00   0.0000000e+00   0.0000000e+00
   3.8100000e+02   3.8200000e+02   1.2199589e+01   0.0000000e+00   0.0000000e+00
   3.8200000e+02   3.8300000e+02   9.8923177e+00   1.8233227e+01   1.1486123e+02
   3.8200000e+02   3.8400000e+02   1.3579837e+01   0.0000000e+00   0.0000000e+00
   3.8700000e+02   3.8800000e+02   9.0144115e+00   1.8314402e+01   1.0681927e+02
   3.9000000e+02   3.9100000e+02   1.4100063e+01   7.6072173e+00   7.7108009e+01
   3.9000000e+02   3.9200000e+02   1.0512013e+01   0.0000000e+00   0.0000000e+00
   3.8900000e+02   3.9300000e+02   1.8380724e+01   0.0000000e+00   0.0000000e+00
   3.9600000e+02   3.9700000e+02   7.2936747e+00   9.1260268e+00   1.0535411e+02
   3.9600000e+02   3.9800000e+02   9.2396824e+00   0.0000000e+00   0.0000000e+00
   4.0200000e+02   4.0300000e+02   1.2997145e+01   9.2009851e+00   9.4176344e+01
   4.0600000e+02   4.0700000e+02   7.9386633e+00   1.7156010e+01   1.0636955e+02
   4.0600000e+02   4.0800000e+02   9.3027918e+00   0.0000000e+00   0.0000000e+00
   4.0900000e+02   4.1000000e+02   1.3797351e+01   0.0000000e+00   0.0000000e+00
   4.1200000e+02   4.1300000e+02   1.8800100e+01   1.9396736e+01   1.2437705e+02
   4.1300000e+02   4.1400000e+02   1.1313941e+01   0.0000000e+00   0.0000000e+00
   4.1400000e+02   4.1500000e+02   1.2577161e+01   1.7035474e+01   1.0771948e+02
   4.1500000e+02   4.1600000e+02   1.2330159e+01   8.8973635e+00   8.1196422e+01
   4.1500000e+02   4.1700000e+02   1.1987005e+01   0.0000000e+00   0.0000000e+00
   4.1400000e+02   4.1800000e+02   2.1316883e+01   0.0000000e+00   0.0000000e+00
   4.2200000e+02   4.2300000e+02   1.7250163e+01   1.5941960e+01   8.6388460e+01
   4.1700000e+02   4.2500000e+02   8.0066759e+00   9.3490990e+00   8.4125563e+01
   4.1700000e+02   4.2600000e+02   1.6270132e+01   0.0000000e+00   0.0000000e+00
   4.2900000e+02   4.3000000e+02   1.5650613e+01   1.4527364e+01   9.8407301e+01
   4.2900000e+02   4.3100000e+02   5.9536695e+00   0.0000000e+00   0.0000000e+00
   4.3300000e+02   4.3400000e+02   1.5638123e+01   1.2906151e+01   8.4101065e+01
   4.3400000e+02   4.3500000e+02   7.5819488e+00   0.0000000e+00   0.0000000e+00
   4.3500000e+02   4.3600000e+02   1.1501384e+01   1.6011823e+01   9.2060228e+01
   4.3500000e+02   4.3700000e+02   8.5684258e+00   0.0000000e+00   0.0000000e+00
   4.3400000e+02   4.3800000e+02   2.4430314e+01   0.0000000e+00   0.0000000e+00
   4.3800000e+02   4.3900000e+02   1.3679020e+01   7.6072173e+00   8.3967218e+01
   4.3800000e+02   4.4000000e+02   1.3606598e+01   0.0000000e+00   0.0000000e+00
   4.3600000e+02   4.4100000e+02   1.3928504e+01   1.2459341e+01   1.1487842e+02
   4.3600000e+02   4.4200000e+02   1.2498537e+01   0.0000000e+00   0.0000000e+00
   4.3300000e+02   4.4300000e+02   1.3220154e+01   0.0000000e+00   0.0000000e+00
   4.4500000e+02   4.4600000e+02   1.6221360e+01   1.7036653e+01   1.0480658e+02
   4.4600000e+02   4.4700000e+02   1.4490994e+01   1.7084501e+01   1.0307263e+02
   4.4700000e+02   4.4800000e+02   1.0093317e+01   1.5058416e+01   1.0660167e+02
   4.5000000e+02   4.5100000e+02   1.0512006e+01   0.0000000e+00   0.0000000e+00
   4.5100000e+02   4.5200000e+02   1.2085315e+01   1.8053399e+01   8.5042188e+01
   4.5100000e+02   4.5300000e+02   6.9505975e+00   0.0000000e+00   0.0000000e+00
   4.4900000e+02   4.5500000e+02   1.0802238e+01   1.0031357e+01   6.2255346e+01
   4.4900000e+02   4.5600000e+02   1.6285342e+01   0.0000000e+00   0.0000000e+00
   4.5600000e+02   4.5700000e+02   1.2112245e+01   0.0000000e+00   0.0000000e+00
   4.5700000e+02   4.5900000e+02   1.6076567e+01   1.0613602e+01   6.9452317e+01
   4.6400000e+02   4.6600000e+02   5.3144307e+00   0.0000000e+00   0.0000000e+00
   4.6800000e+02   4.6900000e+02   8.2987566e+00   1.1034026e+01   6.9718835e+01
   4.6800000e+02   4.7000000e+02   1.3309645e+01   0.0000000e+00   0.0000000e+00
   4.7200000e+02   4.7400000e+02   1.2744713e+01   0.0000000e+00   0.0000000e+00
   4.7700000e+02   4.7800000e+02   8.2201019e+00   1.8499693e+01   1.0929650e+02
   4.7600000e+02   4.8000000e+02   1.3797331e+01   0.0000000e+00   0.0000000e+00
   4.8000000e+02   4.8100000e+02   1.9023394e+01   1.9160848e+01   1.1247124e+02
   4.8000000e+02   4.8200000e+02   1.1548718e+01   0.0000000e+00   0.0000000e+00
   4.8700000e+02   4.8800000e+02   1.2785453e+01   1.3866831e+01   9.1247540e+01
   4.8800000e+02   4.8900000e+02   1.3773711e+01   0.0000000e+00   0.0000000e+00
   4.8900000e+02   4.9100000e+02   1.5897773e+01   9.9540261e+00   1.0568609e+02
   4.9400000e+02   4.9500000e+02   1.1065760e+01   2.9022203e+01   1.4900703e+02
   4.9400000e+02   4.9600000e+02   1.5218501e+01   0.0000000e+00   0.0000000e+00
   4.9800000e+02   4.9900000e+02   1.4590800e+01   1.3793699e+01   1.1100125e+02
   4.9800000e+02   5.0000000e+02   9.0275722e+00   0.0000000e+00   0.0000000e+00
   5.0100000e+02   5.0200000e+02   1.5737546e+01   6.8968496e+00   5.9331838e+01
   5.0100000e+02   5.0300000e+02   1.4365276e+01   0.0000000e+00   0.0000000e+00
   4.8400000e+02   5.0400000e+02   1.9956841e+01   0.0000000e+00   0.0000000e+00
   5.1000000e+02   5.1100000e+02   7.6042614e+00   1.3376569e+01   6.9241836e+01
   5.1000000e+02   5.1200000e+02   1.6076570e+01   0.0000000e+00   0.0000000e+00
   5.1300000e+02   5.1400000e+02   7.1856130e+00   1.7991466e+01   1.0662995e+02
   5.1500000e+02   5.1600000e+02   1.7303194e+01   1.3830996e+01   9.1851077e+01
   5.1500000e+02   5.1700000e+02   2.0494387e+01   0.0000000e+00   0.0000000e+00
   5.1300000e+02   5.1800000e+02   1.4352813e+01   0.0000000e+00   0.0000000e+00
   5.1700000e+02   5.1900000e+02   1.3773783e+01   1.3421425e+01   7.5306469e+01
   5.1700000e+02   5.2000000e+02   1.3589813e+01   0.0000000e+00   0.0000000e+00
   5.2300000e+02   5.2400000e+02   9.0118491e+00   1.7448787e+01   1.0368818e+02
   5.2300000e+02   5.2500000e+02   6.9971923e+00   0.0000000e+00   0.0000000e+00
   5.2600000e+02   5.2700000e+02   2.2650056e+01   6.9464678e+00   6.9617777e+01
   5.2700000e+02   5.2800000e+02   1.6976808e+01   1.3681198e+01   8.4125563e+01
   5.2600000e+02   5.3000000e+02   2.0578974e+01   0.0000000e+00   0.0000000e+00
   5.0500000e+02   5.3100000e+02   9.6509062e+00   0.0000000e+00   0.0000000e+00
   5.3200000e+02   5.3300000e+02   1.0299514e+01   1.8275559e+01   1.0142354e+02
   5.3400000e+02   5.3500000e+02   1.0460017e+01   3.4543952e+01   1.3097985e+02
   5.3400000e+02   5.3600000e+02   7.1588240e+00   0.0000000e+00   0.0000000e+00
   5.3200000e+02   5.3700000e+02   1.7362792e+01   0.0000000e+00   0.0000000e+00
   5.3700000e+02   5.3800000e+02   1.0695553e+01   1.2979124e+01   9.1030416e+01
   5.3900000e+02   5.4000000e+02   9.0765818e+00   2.5507810e+01   1.4037356e+02
   5.3900000e+02   5.4100000e+02   1.5399546e+01   0.0000000e+00   0.0000000e+00
   5.4000000e+02   5.4200000e+02   1.4531213e+01   8.3907890e+00   9.0335453e+01
   5.4000000e+02   5.4300000e+02   1.9004245e+01   0.0000000e+00   0.0000000e+00
   5.4400000e+02   5.4500000e+02   1.5504624e+01   0.0000000e+00   0.0000000e+00
   5.4500000e+02   5.4600000e+02   6.1281001e+00   1.8317793e+01   1.0528563e+02
   5.4500000e+02   5.4700000e+02   6.1151764e+00   0.0000000e+00   0.0000000e+00
   5.4400000e+02   5.4800000e+02   6.8469783e+00   0.0000000e+00   0.0000000e+00
   5.4800000e+02   5.4900000e+02   1.3058708e+01   9.7006570e+00   6.6913647e+01
   5.4800000e+02   5.5000000e+02   1.5799329e+01   0.0000000e+00   0.0000000e+00
   5.5300000e+02   5.5400000e+02   2.0292627e+01   0.0000000e+00   0.0000000e+00
   5.5500000e+02   5.5600000e+02   1.4260465e+01   6.4862534e+00   7.8302457e+01
   5.5400000e+02   5.5800000e+02   1.5836271e+01   9.9540261e+00   8.9232844e+01
   5.5400000e+02   5.5900000e+02   1.8294916e+01   0.0000000e+00   0.0000000e+00
   5.6100000e+02   5.6200000e+02   1.5504629e+01   2.5958247e+01   9.9195500e+01
   5.6000000e+02   5.6400000e+02   1.5535376e+01   0.0000000e+00   0.0000000e+00
   5.6400000e+02   5.6600000e+02   1.5293662e+01   0.0000000e+00   0.0000000e+00
   5.6900000e+02   5.7000000e+02   6.7760687e+00   0.0000000e+00   0.0000000e+00
   5.7000000e+02   5.7100000e+02   5.6051800e+00   1.0948096e+01   7.3954667e+01
   5.7800000e+02   5.8000000e+02   7.0457264e+00   0.0000000e+00   0.0000000e+00
   5.8000000e+02   5.8100000e+02   1.1382084e+01   1.7250836e+01   8.7936968e+01
   5.8000000e+02   5.8200000e+02   1.0620815e+01   0.0000000e+00   0.0000000e+00
   5.8400000e+02   5.8500000e+02   1.0322464e+01   1.9089017e+01   1.0745453e+02
   5.8400000e+02   5.8600000e+02   1.3121497e+01   0.0000000e+00   0.0000000e+00
   5.8700000e+02   5.8800000e+02   1.2697642e+01   8.6527492e+00   9.0414306e+01
   5.8700000e+02   5.8900000e+02   1.6364040e+01   0.0000000e+00   0.0000000e+00
   5.9900000e+02   6.0100000e+02   1.5675694e+01   1.8624583e+01   1.1745716e+02
   5.9900000e+02   6.0200000e+02   1.5894308e+01   0.0000000e+00   0.0000000e+00
   6.0000000e+02   6.0300000e+02   1.1040920e+01   1.1543612e+01   9.6407279e+01
   6.0000000e+02   6.0400000e+02   9.5222903e+00   0.0000000e+00   0.0000000e+00
   6.0600000e+02   6.0700000e+02   1.4785755e+01   1.0483369e+01   9.1921158e+01
   6.0900000e+02   6.1000000e+02   1.0410718e+01   1.8010545e+01   8.0225173e+01
   6.0900000e+02   6.1100000e+02   1.5696608e+01   0.0000000e+00   0.0000000e+00
   6.1000000e+02   6.1200000e+02   7.5204234e+00   2.3239201e+01   1.0440858e+02
   6.1000000e+02   6.1300000e+02   1.7130175e+01   0.0000000e+00   0.0000000e+00
   6.1400000e+02   6.1500000e+02   1.5625408e+01   1.4174371e+01   1.0364843e+02
   6.1600000e+02   6.1700000e+02   1.4304787e+01   1.5214435e+01   7.8021243e+01
   6.1700000e+02   6.1800000e+02   1.3382530e+01   1.4089312e+01   8.7137582e+01
   6.1600000e+02   6.1900000e+02   1.7192227e+01   0.0000000e+00   0.0000000e+00
   6.1800000e+02   6.2000000e+02   9.1814466e+00   1.9929605e+01   9.1280023e+01
   6.1800000e+02   6.2100000e+02   1.2535787e+01   0.0000000e+00   0.0000000e+00
   6.1700000e+02   6.2200000e+02   1.8486320e+01   0.0000000e+00   0.0000000e+00
   6.2400000e+02   6.2500000e+02   1.1480528e+01   1.1669371e+01   5.6297800e+01
   6.2500000e+02   6.2600000e+02   1.3336679e+01   1.0564952e+01   9.7050815e+01
   6.2500000e+02   6.2700000e+02   1.7446598e+01   0.0000000e+00   0.0000000e+00
   6.2400000e+02   6.2800000e+02   1.9815111e+01   0.0000000e+00   0.0000000e+00
   5.9500000e+02   6.2900000e+02   1.0902706e+01   0.0000000e+00   0.0000000e+00
   6.3200000e+02   6.3300000e+02   1.6315335e+01   1.9586302e+01   1.0273985e+02
   6.3300000e+02   6.3400000e+02   1.9014050e+01   1.3892936e+01   9.3311735e+01
   6.3700000e+02   6.3800000e+02   1.7742920e+01   1.9458760e+01   8.6959053e+01
   6.3700000e+02   6.3900000e+02   8.2318476e+00   0.0000000e+00   0.0000000e+00
   6.4200000e+02   6.4300000e+02   1.4850670e+01   2.1966660e+01   1.2407203e+02
   6.4200000e+02   6.4400000e+02   8.8357120e+00   0.0000000e+00   0.0000000e+00
   6.4900000e+02   6.5100000e+02   2.2555949e+01   0.0000000e+00   0.0000000e+00
   6.5100000e+02   6.5200000e+02   2.1495866e+01   1.1057345e+01   8.4204114e+01
   6.5100000e+02   6.5300000e+02   1.1256221e+01   0.0000000e+00   0.0000000e+00
   6.4800000e+02   6.5400000e+02   2.3690474e+01   0.0000000e+00   0.0000000e+00
   6.5600000e+02   6.5700000e+02   1.2723386e+01   1.5795875e+01   8.2509714e+01
   6.5600000e+02   6.5800000e+02   1.0830641e+01   0.0000000e+00   0.0000000e+00
   6.5900000e+02   6.6000000e+02   9.3932725e+00   9.2009851e+00   7.9723804e+01
   6.5900000e+02   6.6100000e+02   1.0792643e+01   0.0000000e+00   0.0000000e+00
   6.6000000e+02   6.6200000e+02   9.7204879e+00   1.2493750e+01   7.4291745e+01
   6.6000000e+02   6.6300000e+02   9.5463992e+00   0.0000000e+00   0.0000000e+00
   6.3500000e+02   6.6400000e+02   1.8967328e+01   1.6502983e+01   1.2079353e+02
   6.3500000e+02   6.6500000e+02   1.5894254e+01   0.0000000e+00   0.0000000e+00
   6.6600000e+02   6.6700000e+02   7.7860583e+00   2.2791534e+01   1.2374289e+02
   6.6700000e+02   6.6800000e+02   7.9233050e+00   0.0000000e+00   0.0000000e+00
   6.6800000e+02   6.6900000e+02   7.4723315e+00   6.6432016e+00   5.4640002e+01
   6.6800000e+02   6.7000000e+02   7.9897472e+00   0.0000000e+00   0.0000000e+00
   6.6600000e+02   6.7100000e+02   1.4490059e+01   0.0000000e+00   0.0000000e+00
   6.7800000e+02   6.7900000e+02   8.4482484e+00   1.7035474e+01   7.2238559e+01
   6.7800000e+02   6.8000000e+02   1.1551940e+01   0.0000000e+00   0.0000000e+00
   6.8200000e+02   6.8300000e+02   2.0400873e+01   1.3421425e+01   7.1728050e+01
   6.7700000e+02   6.8700000e+02   1.0127192e+01   0.0000000e+00   0.0000000e+00
   6.8800000e+02   6.9000000e+02   1.3573111e+01   0.0000000e+00   0.0000000e+00
   6.8900000e+02   6.9200000e+02   1.7990474e+01   1.2187621e+01   9.7220527e+01
   6.8900000e+02   6.9300000e+02   1.2696248e+01   0.0000000e+00   0.0000000e+00
   6.9400000e+02   6.9500000e+02   1.8083701e+01   1.6346157e+01   1.2397511e+02
   6.9400000e+02   6.9600000e+02   7.7034420e+00   0.0000000e+00   0.0000000e+00
   6.9700000e+02   6.9800000e+02   1.5039998e+01   3.2280010e+01   1.3713793e+02
   6.9800000e+02   6.9900000e+02   9.5717371e+00   0.0000000e+00   0.0000000e+00
   6.9900000e+02   7.0200000e+02   1.1381260e+01   0.0000000e+00   0.0000000e+00
   7.0300000e+02   7.0400000e+02   7.6230031e+00   1.3775013e+01   1.0653973e+02
   7.0300000e+02   7.0500000e+02   1.4256621e+01   0.0000000e+00   0.0000000e+00
   6.7300000e+02   7.0600000e+02   9.4318732e+00   0.0000000e+00   0.0000000e+00
   7.0700000e+02   7.0800000e+02   8.0972626e+00   1.9651948e+01   9.3880490e+01
   7.0800000e+02   7.0900000e+02   1.2705020e+01   1.4825722e+01   8.6735622e+01
   7.0800000e+02   7.1000000e+02   2.1275873e+01   0.0000000e+00   0.0000000e+00
   7.0700000e+02   7.1100000e+02   1.5724907e+01   0.0000000e+00   0.0000000e+00
   7.1700000e+02   7.1800000e+02   1.0981194e+01   0.0000000e+00   0.0000000e+00
   7.1700000e+02   7.1900000e+02   2.2638356e+01   0.0000000e+00   0.0000000e+00
   7.1500000e+02   7.2000000e+02   1.6769209e+01   0.0000000e+00   0.0000000e+00
   7.2000000e+02   7.2100000e+02   2.5310482e+01   9.9798696e+00   1.0630576e+02
   7.2100000e+02   7.2200000e+02   1.8996034e+01   4.3263746e+00   6.6307824e+01
   7.2100000e+02   7.2300000e+02   1.9495680e+01   0.0000000e+00   0.0000000e+00
   7.2000000e+02   7.2400000e+02   2.0950437e+01   0.0000000e+00   0.0000000e+00
   7.1800000e+02   7.2500000e+02   1.5432338e+01   8.1625665e+00   1.0011223e+02
   7.1800000e+02   7.2600000e+02   1.4507896e+01   0.0000000e+00   0.0000000e+00
   7.2700000e+02   7.2800000e+02   1.7842633e+01   8.3805500e+00   7.4180714e+01
   7.2700000e+02   7.2900000e+02   1.0157517e+01   0.0000000e+00   0.0000000e+00
   7.3000000e+02   7.3100000e+02   1.4078865e+01   1.5061294e+01   9.1581466e+01
   7.3000000e+02   7.3200000e+02   1.0509511e+01   0.0000000e+00   0.0000000e+00
   7.3400000e+02   7.3500000e+02   8.6647793e+00   0.0000000e+00   0.0000000e+00
   7.3600000e+02   7.3700000e+02   2.4248559e+01   1.4598114e+01   8.1629872e+01
   7.3600000e+02   7.3800000e+02   1.4936907e+01   0.0000000e+00   0.0000000e+00
   7.3900000e+02   7.4000000e+02   1.1518274e+01   1.7590908e+01   1.0799969e+02
   7.3900000e+02   7.4100000e+02   1.2082104e+01   0.0000000e+00   0.0000000e+00
   7.4300000e+02   7.4400000e+02   1.2824978e+01   0.0000000e+00   0.0000000e+00
   7.4400000e+02   7.4500000e+02   8.6272134e+00   1.4414632e+01   9.5082766e+01
   7.4400000e+02   7.4600000e+02   1.7897172e+01   0.0000000e+00   0.0000000e+00
   7.4300000e+02   7.4700000e+02   1.8623031e+01   0.0000000e+00   0.0000000e+00
   7.4700000e+02   7.4800000e+02   9.7061215e+00   1.7355042e+01   8.5659851e+01
   7.4700000e+02   7.4900000e+02   1.3989887e+01   0.0000000e+00   0.0000000e+00
   7.5000000e+02   7.5100000e+02   1.5336062e+01   1.7953247e+01   8.8421870e+01
   7.5000000e+02   7.5200000e+02   1.3935090e+01   0.0000000e+00   0.0000000e+00
   7.1200000e+02   7.5300000e+02   1.5257341e+01   0.0000000e+00   0.0000000e+00
   7.5500000e+02   7.5600000e+02   1.3222120e+01   1.6497780e+01   1.1976202e+02
   7.5500000e+02   7.5700000e+02   1.6328350e+01   0.0000000e+00   0.0000000e+00
   7.6000000e+02   7.6100000e+02   1.0095546e+01   1.4969804e+01   1.0730820e+02
   7.6000000e+02   7.6200000e+02   2.3208035e+01   0.0000000e+00   0.0000000e+00
   7.6200000e+02   7.6300000e+02   1.1004900e+01   1.7607404e+01   1.0497347e+02
   7.6200000e+02   7.6400000e+02   7.6383313e+00   0.0000000e+00   0.0000000e+00
   7.6900000e+02   7.7100000e+02   1.8546427e+01   0.0000000e+00   0.0000000e+00
   7.6600000e+02   7.7500000e+02   5.7489992e+00   0.0000000e+00   0.0000000e+00
   7.7600000e+02   7.7700000e+02   1.6076565e+01   0.0000000e+00   0.0000000e+00
   7.7600000e+02   7.7800000e+02   8.8371957e+00   0.0000000e+00   0.0000000e+00
   7.7800000e+02   7.7900000e+02   9.0118883e+00   8.9543779e+00   9.4076422e+01
   7.7800000e+02   7.8000000e+02   1.2872412e+01   0.0000000e+00   0.0000000e+00
   7.8100000e+02   7.8300000e+02   1.0609129e+01   0.0000000e+00   0.0000000e+00
   7.8300000e+02   7.8400000e+02   7.6840938e+00   1.3635976e+01   1.0944807e+02
   7.8300000e+02   7.8500000e+02   1.7941935e+01   0.0000000e+00   0.0000000e+00
   7.9200000e+02   7.9400000e+02   1.6181817e+01   0.0000000e+00   0.0000000e+00
   7.9500000e+02   7.9600000e+02   1.3588544e+01   0.0000000e+00   0.0000000e+00
   7.9600000e+02   7.9800000e+02   1.8196307e+01   0.0000000e+00   0.0000000e+00
   7.9900000e+02   8.0000000e+02   5.9122169e+00   1.1499741e+01   1.0109571e+02
   7.9900000e+02   8.0100000e+02   1.1940284e+01   0.0000000e+00   0.0000000e+00
   7.9700000e+02   8.0200000e+02   8.3611802e+00   1.3535833e+01   8.2562976e+01
   7.9700000e+02   8.0300000e+02   1.0898025e+01   0.0000000e+00   0.0000000e+00
   8.0400000e+02   8.0500000e+02   2.3433687e+01   2.0461722e+01   1.0973195e+02
   8.0400000e+02   8.0600000e+02   1.0100887e+01   0.0000000e+00   0.0000000e+00
   8.0600000e+02   8.0700000e+02   1.2590861e+01   3.0371746e+01   1.1596584e+02
   8.0600000e+02   8.0800000e+02   1.5828130e+01   0.0000000e+00   0.0000000e+00
   8.1000000e+02   8.1100000e+02   9.0190653e+00   1.7105724e+01   8.8085427e+01
   8.1000000e+02   8.1200000e+02   1.0628801e+01   0.0000000e+00   0.0000000e+00
   8.1300000e+02   8.1400000e+02   7.9058603e+00   1.1179796e+01   8.3428517e+01
   8.1300000e+02   8.1500000e+02   2.0292560e+01   0.0000000e+00   0.0000000e+00
   8.1600000e+02   8.1700000e+02   1.7600645e+01   9.7006570e+00   9.1400344e+01
   8.1700000e+02   8.1800000e+02   8.6918336e+00   0.0000000e+00   0.0000000e+00
   8.1800000e+02   8.1900000e+02   1.5716890e+01   2.3015251e+01   1.1488772e+02
   8.1800000e+02   8.2000000e+02   1.1233763e+01   0.0000000e+00   0.0000000e+00
   8.2100000e+02   8.2200000e+02   9.0407152e+00   2.4411360e+01   1.0453968e+02
   8.2100000e+02   8.2300000e+02   1.8672386e+01   0.0000000e+00   0.0000000e+00
   8.2400000e+02   8.2500000e+02   8.1327231e+00   1.5356631e+01   6.8576496e+01
   8.2400000e+02   8.2600000e+02   1.0312328e+01   0.0000000e+00   0.0000000e+00
   8.2800000e+02   8.2900000e+02   1.4668262e+01   1.3491611e+01   1.0503334e+02
   8.3000000e+02   8.3100000e+02   1.6011773e+01   1.9633772e+01   9.8924510e+01
   8.3000000e+02   8.3400000e+02   1.4632689e+01   0.0000000e+00   0.0000000e+00
   8.3500000e+02   8.3600000e+02   1.2006288e+01   2.3456353e+01   1.0058571e+02
   8.3600000e+02   8.3700000e+02   1.5529753e+01   2.8767487e+01   1.1116742e+02
   8.3700000e+02   8.3800000e+02   1.4704633e+01   8.7804900e+00   5.6391707e+01
   8.3600000e+02   8.3900000e+02   1.7362798e+01   0.0000000e+00   0.0000000e+00
   8.3500000e+02   8.4000000e+02   1.2010763e+01   0.0000000e+00   0.0000000e+00
   8.3700000e+02   8.4100000e+02   2.0815244e+01   0.0000000e+00   0.0000000e+00
   8.4200000e+02   8.4400000e+02   1.7037932e+01   0.0000000e+00   0.0000000e+00
   8.4600000e+02   8.4700000e+02   1.7003606e+01   5.5369122e+00   6.9424361e+01
   8.4800000e+02   8.5000000e+02   1.0717722e+01   0.0000000e+00   0.0000000e+00
   8.4600000e+02   8.5100000e+02   1.5483733e+01   0.0000000e+00   0.0000000e+00
   8.4700000e+02   8.5200000e+02   7.2255776e+00   0.0000000e+00   0.0000000e+00
   8.4500000e+02   8.5300000e+02   8.0667655e+00   0.0000000e+00   0.0000000e+00
   8.5300000e+02   8.5400000e+02   1.6803753e+01   1.8014800e+01   9.3222177e+01
   8.5300000e+02   8.5500000e+02   7.6364516e+00   0.0000000e+00   0.0000000e+00
   8.5800000e+02   8.5900000e+02   1.4713412e+01   9.6740677e+00   9.5459476e+01
   8.6000000e+02   8.6100000e+02   1.0478600e+01   2.1146220e+01   1.1715796e+02
   8.6100000e+02   8.6200000e+02   1.8748230e+01   8.5289677e+00   9.8696861e+01
   8.6200000e+02   8.6300000e+02   9.7594979e+00   0.0000000e+00   0.0000000e+00
   8.6100000e+02   8.6400000e+02   2.2798446e+01   0.0000000e+00   0.0000000e+00
   8.6000000e+02   8.6500000e+02   1.4186387e+01   0.0000000e+00   0.0000000e+00
   8.6700000e+02   8.6800000e+02   1.3298592e+01   0.0000000e+00   0.0000000e+00
   8.6800000e+02   8.6900000e+02   9.7329063e+00   1.2196387e+01   1.0811565e+02
   8.6800000e+02   8.7000000e+02   1.1507998e+01   0.0000000e+00   0.0000000e+00
   8.7200000e+02   8.7300000e+02   1.3914524e+01   0.0000000e+00   0.0000000e+00
   8.7300000e+02   8.7400000e+02   1.7170934e+01   1.4784880e+01   1.0234850e+02
   8.7300000e+02   8.7600000e+02   8.4154166e+00   0.0000000e+00   0.0000000e+00
   8.7700000e+02   8.7800000e+02   1.4329058e+01   1.9458760e+01   8.4234699e+01
   8.7800000e+02   8.7900000e+02   1.3816097e+01   1.3700012e+01   1.0082326e+02
   8.7900000e+02   8.8000000e+02   1.3574214e+01   0.0000000e+00   0.0000000e+00
   8.8000000e+02   8.8100000e+02   1.0909999e+01   1.2358915e+01   1.0697370e+02
   8.8000000e+02   8.8300000e+02   1.4283175e+01   0.0000000e+00   0.0000000e+00
   8.8400000e+02   8.8500000e+02   1.5412179e+01   9.4568771e+00   9.1266425e+01
   8.8400000e+02   8.8600000e+02   8.3642221e+00   0.0000000e+00   0.0000000e+00
   8.8700000e+02   8.8800000e+02   1.6788305e+01   1.7245858e+01   1.2621267e+02
   8.8800000e+02   8.8900000e+02   1.6708152e+01   0.0000000e+00   0.0000000e+00
   8.8900000e+02   8.9000000e+02   1.5479436e+01   9.4568771e+00   7.5698165e+01
   8.8700000e+02   8.9100000e+02   6.8089021e+00   0.0000000e+00   0.0000000e+00
   8.9100000e+02   8.9200000e+02   1.8869056e+01   2.4794769e+01   1.1831124e+02
   8.8900000e+02   8.9500000e+02   1.9404742e+01   0.0000000e+00   0.0000000e+00
   8.9800000e+02   8.9900000e+02   1.5093061e+01   2.4780132e+01   1.4489483e+02
   9.0300000e+02   9.0400000e+02   1.1736160e+01   0.0000000e+00   0.0000000e+00
   9.0400000e+02   9.0600000e+02   1.5766443e+01   1.1316878e+01   1.1292166e+02
   9.0700000e+02   9.0800000e+02   9.2775875e+00   1.2061782e+01   1.0549321e+02
   9.0700000e+02   9.0900000e+02   7.7426595e+00   0.0000000e+00   0.0000000e+00
   8.9800000e+02   9.1100000e+02   8.8458207e+00   0.0000000e+00   0.0000000e+00
   9.1400000e+02   9.1500000e+02   7.6328286e+00   1.9693737e+01   1.3059459e+02
   9.1400000e+02   9.1600000e+02   1.2073418e+01   0.0000000e+00   0.0000000e+00
   9.1800000e+02   9.1900000e+02   2.3249991e+01   1.3951604e+01   1.1396505e+02
   9.1900000e+02   9.2000000e+02   1.7231304e+01   1.8334201e+01   1.1415273e+02
   9.1900000e+02   9.2100000e+02   1.2781283e+01   0.0000000e+00   0.0000000e+00
   9.1700000e+02   9.2200000e+02   9.7913217e+00   0.0000000e+00   0.0000000e+00
   9.2200000e+02   9.2300000e+02   9.1004657e+00   2.5994856e+01   1.1455249e+02
   9.2300000e+02   9.2400000e+02   1.1741716e+01   1.0397943e+01   1.0710419e+02
   9.2300000e+02   9.2500000e+02   1.2881649e+01   0.0000000e+00   0.0000000e+00
   9.1800000e+02   9.2600000e+02   1.4515064e+01   0.0000000e+00   0.0000000e+00
   9.2200000e+02   9.2700000e+02   2.4177102e+01   0.0000000e+00   0.0000000e+00
   9.3100000e+02   9.3200000e+02   1.3132401e+01   2.3678406e+01   1.1922167e+02
   9.3300000e+02   9.3400000e+02   2.2685210e+01   0.0000000e+00   0.0000000e+00
   9.3400000e+02   9.3500000e+02   1.5094022e+01   1.0681927e+01   7.9061130e+01
   9.3500000e+02   9.3600000e+02   1.9955341e+01   9.3410742e+00   8.9085773e+01
   9.3400000e+02   9.3700000e+02   8.7422044e+00   0.0000000e+00   0.0000000e+00
   9.3500000e+02   9.3800000e+02   9.1384391e+00   0.0000000e+00   0.0000000e+00
   9.3900000e+02   9.4000000e+02   5.9236536e+00   7.2780613e+00   8.9259706e+01
   9.3900000e+02   9.4100000e+02   1.3124104e+01   0.0000000e+00   0.0000000e+00
   9.4400000e+02   9.4500000e+02   1.0131831e+01   1.2358915e+01   7.6930675e+01
   9.4400000e+02   9.4600000e+02   1.0260433e+01   0.0000000e+00   0.0000000e+00
   9.4300000e+02   9.4700000e+02   7.0202178e+00   0.0000000e+00   0.0000000e+00
   9.4800000e+02   9.5000000e+02   2.0929142e+01   0.0000000e+00   0.0000000e+00
   9.5200000e+02   9.5300000e+02   1.6274470e+01   1.5833878e+01   1.0276409e+02
   9.5500000e+02   9.5600000e+02   2.1876967e+01   1.7004679e+01   9.9989697e+01
   9.5600000e+02   9.5700000e+02   8.8331040e+00   1.0908781e+01   9.6856406e+01
   9.5600000e+02   9.5800000e+02   1.5161979e+01   0.0000000e+00   0.0000000e+00
   9.5500000e+02   9.5900000e+02   1.3947520e+01   0.0000000e+00   0.0000000e+00
   9.6100000e+02   9.6200000e+02   1.9372171e+01   1.5810620e+01   1.0149060e+02
   9.6100000e+02   9.6300000e+02   2.7078661e+01   0.0000000e+00   0.0000000e+00
   9.6800000e+02   9.6900000e+02   1.2097443e+01   1.5779559e+01   1.0169408e+02
   9.7000000e+02   9.7100000e+02   9.9327234e+00   0.0000000e+00   0.0000000e+00
   9.7100000e+02   9.7200000e+02   1.0548178e+01   1.2953739e+01   7.4195064e+01
   9.7100000e+02   9.7300000e+02   1.0948583e+01   0.0000000e+00   0.0000000e+00
   9.7400000e+02   9.7500000e+02   9.3584603e+00   1.1252577e+01   8.8734839e+01
   9.7400000e+02   9.7600000e+02   7.5010387e+00   0.0000000e+00   0.0000000e+00
   9.7800000e+02   9.7900000e+02   1.4351293e+01   1.5758904e+01   1.1343296e+02
   9.8000000e+02   9.8100000e+02   9.9441511e+00   1.7633142e+01   1.0672158e+02
   9.8000000e+02   9.8200000e+02   6.3854553e+00   0.0000000e+00   0.0000000e+00
   9.8300000e+02   9.8400000e+02   1.4437039e+01   1.6704657e+01   1.2814618e+02
   9.8400000e+02   9.8600000e+02   7.5130724e+00   0.0000000e+00   0.0000000e+00
   9.8300000e+02   9.8700000e+02   6.1151835e+00   0.0000000e+00   0.0000000e+00
   9.8900000e+02   9.9000000e+02   1.3679099e+01   1.0656423e+01   9.3702559e+01
   9.8900000e+02   9.9100000e+02   8.0151840e+00   0.0000000e+00   0.0000000e+00
   9.9200000e+02   9.9300000e+02   1.4580325e+01   0.0000000e+00   0.0000000e+00
   9.9300000e+02   9.9400000e+02   1.3726511e+01   2.5714202e+01   1.1325371e+02
   9.9300000e+02   9.9500000e+02   1.2383265e+01   0.0000000e+00   0.0000000e+00
   9.9600000e+02   9.9700000e+02   1.1933886e+01   7.0243920e+00   7.6457615e+01
   9.9600000e+02   9.9800000e+02   1.0699493e+01   0.0000000e+00   0.0000000e+00
   9.9500000e+02   9.9900000e+02   5.9668747e+00   2.4955208e+01   1.0784686e+02
   9.9500000e+02   1.0000000e+03   1.3388137e+01   0.0000000e+00   0.0000000e+00
   1.0010000e+03   1.0020000e+03   1.7604347e+01   2.1987350e+01   9.7515307e+01
   1.0010000e+03   1.0030000e+03   1.1863323e+01   0.0000000e+00   0.0000000e+00
   1.0020000e+03   1.0040000e+03   1.8831141e+01   1.1956041e+01   9.1979192e+01
   1.0050000e+03   1.0060000e+03   8.4461476e+00   1.1531247e+01   9.4059066e+01
   1.0050000e+03   1.0070000e+03   1.6581922e+01   0.0000000e+00   0.0000000e+00
   1.0080000e+03   1.0090000e+03   1.0186859e+01   0.0000000e+00   0.0000000e+00
   1.0090000e+03   1.0100000e+03   8.3878654e+00   4.0468775e+01   1.4487417e+02
   1.0090000e+03   1.0110000e+03   1.8238395e+01   0.0000000e+00   0.0000000e+00
   1.0110000e+03   1.0120000e+03   1.2779279e+01   2.9814143e+01   1.3811383e+02
   9.2800000e+02   1.0150000e+03   8.7953148e+00   0.0000000e+00   0.0000000e+00
   1.0180000e+03   1.0190000e+03   1.2006424e+01   2.4226847e+01   1.2577039e+02
   1.0200000e+03   1.0210000e+03   1.0699134e+01   1.4106770e+01   8.9532636e+01
   1.0210000e+03   1.0220000e+03   1.2486028e+01   0.0000000e+00   0.0000000e+00
   1.0220000e+03   1.0240000e+03   1.2407178e+01   0.0000000e+00   0.0000000e+00
   1.0200000e+03   1.0250000e+03   1.4242965e+01   0.0000000e+00   0.0000000e+00
   1.0260000e+03   1.0270000e+03   1.9757806e+01   1.3849607e+01   1.1003324e+02
   1.0270000e+03   1.0280000e+03   1.5846417e+01   0.0000000e+00   0.0000000e+00
   1.0280000e+03   1.0290000e+03   1.6235610e+01   1.7169236e+01   9.6780523e+01
   1.0300000e+03   1.0310000e+03   9.7974848e+00   1.9298287e+01   9.7184549e+01
   1.0300000e+03   1.0320000e+03   7.0620985e+00   0.0000000e+00   0.0000000e+00
   1.0280000e+03   1.0340000e+03   7.6788847e+00   0.0000000e+00   0.0000000e+00
   1.0350000e+03   1.0360000e+03   9.2801654e+00   1.9578257e+01   1.0597788e+02
   1.0350000e+03   1.0370000e+03   1.1093703e+01   0.0000000e+00   0.0000000e+00
   1.0380000e+03   1.0390000e+03   1.2963341e+01   1.5752330e+01   8.5850084e+01
   1.0390000e+03   1.0400000e+03   1.8287875e+01   1.3929967e+01   7.2108889e+01
   1.0400000e+03   1.0410000e+03   8.7134243e+00   0.0000000e+00   0.0000000e+00
   1.0410000e+03   1.0420000e+03   1.3454182e+01   1.3230856e+01   9.0656167e+01
   1.0410000e+03   1.0430000e+03   1.0064984e+01   0.0000000e+00   0.0000000e+00
   1.0450000e+03   1.0460000e+03   1.4469131e+01   1.3635976e+01   9.5429021e+01
   1.0450000e+03   1.0470000e+03   1.3841308e+01   0.0000000e+00   0.0000000e+00
   1.0490000e+03   1.0500000e+03   1.5984235e+01   2.0736146e+01   1.3101328e+02
   1.0510000e+03   1.0520000e+03   1.2080530e+01   8.7804900e+00   1.0393842e+02
   1.0510000e+03   1.0530000e+03   1.1606365e+01   0.0000000e+00   0.0000000e+00
   1.0540000e+03   1.0550000e+03   5.3494775e+00   1.4055239e+01   1.2011520e+02
   1.0550000e+03   1.0560000e+03   1.3410187e+01   2.3885515e+01   1.2438580e+02
   1.0540000e+03   1.0570000e+03   1.8034820e+01   0.0000000e+00   0.0000000e+00
   1.0550000e+03   1.0580000e+03   1.1124491e+01   0.0000000e+00   0.0000000e+00
   1.0590000e+03   1.0600000e+03   1.1151383e+01   1.6659808e+01   1.2666411e+02
   1.0630000e+03   1.0640000e+03   1.1992800e+01   3.1178660e+01   1.1740744e+02
   1.0650000e+03   1.0660000e+03   1.6010868e+01   1.5764659e+01   1.1126529e+02
   1.0650000e+03   1.0670000e+03   1.7152483e+01   0.0000000e+00   0.0000000e+00
   1.0640000e+03   1.0680000e+03   1.3667719e+01   0.0000000e+00   0.0000000e+00
   1.0710000e+03   1.0720000e+03   1.3602920e+01   0.0000000e+00   0.0000000e+00
   1.0730000e+03   1.0740000e+03   1.1982786e+01   8.4003830e+00   7.2060461e+01
   1.0730000e+03   1.0750000e+03   8.0555842e+00   0.0000000e+00   0.0000000e+00
   1.0720000e+03   1.0760000e+03   1.2921894e+01   8.6241483e+00   8.5265214e+01
   1.0720000e+03   1.0770000e+03   1.8381200e+01   0.0000000e+00   0.0000000e+00
   1.0800000e+03   1.0810000e+03   1.4100051e+01   1.6703307e+01   1.1381852e+02
   1.0800000e+03   1.0820000e+03   9.3937472e+00   0.0000000e+00   0.0000000e+00
   1.0820000e+03   1.0830000e+03   1.1284672e+01   7.2905131e+00   7.0432190e+01
   1.0820000e+03   1.0840000e+03   9.4605914e+00   0.0000000e+00   0.0000000e+00
   1.0790000e+03   1.0850000e+03   1.1034335e+01   1.0774925e+01   6.9913876e+01
   1.0790000e+03   1.0860000e+03   1.4925588e+01   0.0000000e+00   0.0000000e+00
   1.0880000e+03   1.0890000e+03   1.5813119e+01   4.9449951e+01   1.3916956e+02
   1.0910000e+03   1.0920000e+03   1.3699723e+01   5.1173579e+01   1.4733353e+02
   1.0950000e+03   1.0960000e+03   6.5481475e+00   1.6092056e+01   9.5588009e+01
   1.0960000e+03   1.0970000e+03   1.0698374e+01   1.8698198e+01   9.3704728e+01
   1.0970000e+03   1.0980000e+03   9.7042436e+00   1.3215127e+01   9.7875384e+01
   1.0990000e+03   1.1000000e+03   1.0559059e+01   9.9431167e+00   9.0438796e+01
   1.1020000e+03   1.1030000e+03   1.3429040e+01   1.9940891e+01   9.8135595e+01
   1.1050000e+03   1.1060000e+03   1.0602935e+01   6.1426526e+00   6.7768895e+01
   1.1050000e+03   1.1070000e+03   1.6216352e+01   0.0000000e+00   0.0000000e+00
   1.1080000e+03   1.1090000e+03   1.4543631e+01   1.3529130e+01   9.8294438e+01
   1.1080000e+03   1.1100000e+03   1.6601461e+01   0.0000000e+00   0.0000000e+00
   1.1110000e+03   1.1130000e+03   1.2260586e+01   0.0000000e+00   0.0000000e+00
   1.1140000e+03   1.1150000e+03   1.5946229e+01   1.3906021e+01   1.0340648e+02
   1.1140000e+03   1.1160000e+03   1.0862137e+01   0.0000000e+00   0.0000000e+00
   1.1130000e+03   1.1170000e+03   1.0564380e+01   0.0000000e+00   0.0000000e+00
   1.1170000e+03   1.1180000e+03   2.1750929e+01   2.5647095e+01   1.4703986e+02
   1.1180000e+03   1.1190000e+03   1.7702865e+01   1.7400128e+01   1.2159818e+02
   1.1190000e+03   1.1200000e+03   1.9748456e+01   8.0361731e+00   7.9605345e+01
   1.1190000e+03   1.1210000e+03   1.2151369e+01   0.0000000e+00   0.0000000e+00
   1.1170000e+03   1.1220000e+03   9.4722684e+00   0.0000000e+00   0.0000000e+00
   1.1180000e+03   1.1230000e+03   1.8213792e+01   0.0000000e+00   0.0000000e+00
   1.1270000e+03   1.1280000e+03   1.5300897e+01   1.5637569e+01   1.1368456e+02
   1.1270000e+03   1.1290000e+03   1.6450253e+01   0.0000000e+00   0.0000000e+00
   1.1310000e+03   1.1320000e+03   1.4001743e+01   8.7804900e+00   7.0171572e+01
   1.1310000e+03   1.1330000e+03   1.7035600e+01   0.0000000e+00   0.0000000e+00
   1.1350000e+03   1.1360000e+03   1.0819338e+01   3.5121960e+00   7.8595123e+01
   1.1350000e+03   1.1370000e+03   9.8383960e+00   0.0000000e+00   0.0000000e+00
   1.1380000e+03   1.1390000e+03   1.0687511e+01   1.7545478e+01   1.3255854e+02
   1.1380000e+03   1.1400000e+03   5.6758692e+00   0.0000000e+00   0.0000000e+00
   1.1410000e+03   1.1420000e+03   1.4870621e+01   7.4504928e+00   8.8827808e+01
   1.1450000e+03   1.1460000e+03   1.3687555e+01   2.2851730e+01   1.3437089e+02
   1.1480000e+03   1.1490000e+03   2.0189853e+01   6.3887449e+00   1.0610789e+02
   1.1520000e+03   1.1530000e+03   1.9509049e+01   0.0000000e+00   0.0000000e+00
   1.1530000e+03   1.1540000e+03   1.0208523e+01   6.6530257e+00   9.6367274e+01
   1.1550000e+03   1.1560000e+03   1.4580336e+01   1.4009993e+01   1.0171467e+02
   1.1550000e+03   1.1570000e+03   1.5944053e+01   0.0000000e+00   0.0000000e+00
   1.1590000e+03   1.1600000e+03   1.3080770e+01   9.3701591e+00   1.0765830e+02
   1.1590000e+03   1.1610000e+03   1.1807982e+01   0.0000000e+00   0.0000000e+00
   1.1440000e+03   1.1620000e+03   1.3541282e+01   0.0000000e+00   0.0000000e+00
   1.1640000e+03   1.1650000e+03   8.8429264e+00   1.0257423e+01   9.7334694e+01
   1.1640000e+03   1.1660000e+03   2.1667561e+01   0.0000000e+00   0.0000000e+00
   1.1710000e+03   1.1720000e+03   1.0963428e+01   0.0000000e+00   0.0000000e+00
   1.1720000e+03   1.1730000e+03   1.4283202e+01   1.2024124e+01   1.1304448e+02
   1.1780000e+03   1.1790000e+03   2.0550263e+01   1.1049225e+01   8.6489334e+01
   1.1790000e+03   1.1800000e+03   1.2785473e+01   8.4863226e+00   8.4090165e+01
   1.1780000e+03   1.1810000e+03   7.3238133e+00   0.0000000e+00   0.0000000e+00
   1.1790000e+03   1.1820000e+03   1.3859238e+01   0.0000000e+00   0.0000000e+00
   1.1840000e+03   1.1850000e+03   1.2450736e+01   8.1926641e+00   1.0179489e+02
   1.1840000e+03   1.1860000e+03   1.2900721e+01   0.0000000e+00   0.0000000e+00
   1.1830000e+03   1.1870000e+03   1.6396672e+01   0.0000000e+00   0.0000000e+00
   1.1870000e+03   1.1880000e+03   2.3500132e+01   1.1444396e+01   9.8542348e+01
   1.1880000e+03   1.1900000e+03   1.9088205e+01   0.0000000e+00   0.0000000e+00
   1.1870000e+03   1.1910000e+03   1.4784681e+01   0.0000000e+00   0.0000000e+00
   1.1930000e+03   1.1940000e+03   1.5638151e+01   8.0361731e+00   9.8261213e+01
   1.1940000e+03   1.1950000e+03   1.7186035e+01   6.3887449e+00   6.6988122e+01
   1.1970000e+03   1.1990000e+03   2.0657496e+01   0.0000000e+00   0.0000000e+00
   1.1930000e+03   1.2000000e+03   1.6956833e+01   0.0000000e+00   0.0000000e+00
   1.2020000e+03   1.2030000e+03   1.3909855e+01   1.2890567e+01   9.2471917e+01
   1.2020000e+03   1.2040000e+03   1.2451209e+01   0.0000000e+00   0.0000000e+00
   1.2010000e+03   1.2050000e+03   8.3561055e+00   0.0000000e+00   0.0000000e+00
   1.2060000e+03   1.2070000e+03   2.1719505e+01   1.2468514e+01   1.3064042e+02
   1.2060000e+03   1.2080000e+03   1.2513269e+01   0.0000000e+00   0.0000000e+00
   1.2090000e+03   1.2100000e+03   1.9665209e+01   1.1057345e+01   8.6373550e+01
   1.2100000e+03   1.2110000e+03   1.7037954e+01   0.0000000e+00   0.0000000e+00
   1.2110000e+03   1.2120000e+03   1.6617114e+01   5.4210298e+00   7.8812936e+01
   1.2110000e+03   1.2130000e+03   2.0302171e+01   0.0000000e+00   0.0000000e+00
   1.2160000e+03   1.2170000e+03   1.6440220e+01   1.4979908e+01   1.2860839e+02
   1.2160000e+03   1.2180000e+03   1.5053899e+01   0.0000000e+00   0.0000000e+00
   1.2230000e+03   1.2240000e+03   1.7666983e+01   1.7190354e+01   1.2236925e+02
   1.2230000e+03   1.2250000e+03   8.1038409e+00   0.0000000e+00   0.0000000e+00
   1.2260000e+03   1.2270000e+03   5.8212517e+00   0.0000000e+00   0.0000000e+00
   1.2270000e+03   1.2280000e+03   1.0705580e+01   8.9847147e+00   1.3318724e+02
   1.2270000e+03   1.2290000e+03   1.2512109e+01   0.0000000e+00   0.0000000e+00
   1.2320000e+03   1.2330000e+03   1.3121505e+01   5.6824325e+00   7.7348093e+01
   1.2320000e+03   1.2340000e+03   1.2305633e+01   0.0000000e+00   0.0000000e+00
   1.2350000e+03   1.2360000e+03   1.8153091e+01   6.8676944e+00   9.5420467e+01
   1.2350000e+03   1.2370000e+03   1.1721550e+01   0.0000000e+00   0.0000000e+00
   1.1630000e+03   1.2380000e+03   7.8844143e+00   0.0000000e+00   0.0000000e+00
   1.2390000e+03   1.2420000e+03   5.9598304e+00   0.0000000e+00   0.0000000e+00
   1.2430000e+03   1.2440000e+03   1.9940528e+01   1.6032794e+01   9.2811653e+01
   1.2430000e+03   1.2450000e+03   1.6194918e+01   0.0000000e+00   0.0000000e+00
   1.2460000e+03   1.2470000e+03   1.0402606e+01   1.8080135e+01   1.1792653e+02
   1.2460000e+03   1.2480000e+03   1.0478627e+01   0.0000000e+00   0.0000000e+00
   1.2490000e+03   1.2500000e+03   1.0820274e+01   1.5758904e+01   1.0563498e+02
   1.2490000e+03   1.2510000e+03   9.4921808e+00   0.0000000e+00   0.0000000e+00
   1.2520000e+03   1.2530000e+03   1.1197979e+01   3.2260174e+01   1.4423227e+02
   1.2520000e+03   1.2540000e+03   1.7733056e+01   0.0000000e+00   0.0000000e+00
   1.2540000e+03   1.2550000e+03   6.2100560e+00   1.8913754e+01   1.3318724e+02
   1.2550000e+03   1.2560000e+03   1.4077022e+01   2.6863134e+01   1.4484224e+02
   1.2550000e+03   1.2570000e+03   1.0195796e+01   0.0000000e+00   0.0000000e+00
   1.2540000e+03   1.2580000e+03   9.3027875e+00   0.0000000e+00   0.0000000e+00
   1.2610000e+03   1.2620000e+03   9.0506965e+00   1.8095179e+01   1.2419241e+02
   1.2630000e+03   1.2640000e+03   1.8972062e+01   0.0000000e+00   0.0000000e+00
   1.2640000e+03   1.2650000e+03   1.1647336e+01   2.3614362e+01   1.0009124e+02
   1.2650000e+03   1.2660000e+03   1.5999598e+01   2.1817561e+01   1.0219596e+02
   1.2640000e+03   1.2690000e+03   1.7708380e+01   0.0000000e+00   0.0000000e+00
   1.2720000e+03   1.2730000e+03   1.6699035e+01   7.8535090e+00   9.9789023e+01
   1.2710000e+03   1.2750000e+03   1.0822363e+01   0.0000000e+00   0.0000000e+00
   1.2750000e+03   1.2770000e+03   1.0753966e+01   0.0000000e+00   0.0000000e+00
   1.2780000e+03   1.2790000e+03   2.3615979e+01   1.1720762e+01   9.7699779e+01
   1.2790000e+03   1.2820000e+03   1.2242146e+01   0.0000000e+00   0.0000000e+00
   1.2820000e+03   1.2830000e+03   1.6617144e+01   0.0000000e+00   0.0000000e+00
   1.2830000e+03   1.2850000e+03   1.8102905e+01   1.0257423e+01   7.1377527e+01
   1.2830000e+03   1.2860000e+03   1.1764641e+01   0.0000000e+00   0.0000000e+00
   1.2880000e+03   1.2890000e+03   9.3708707e+00   3.8739659e+01   1.4621094e+02
   1.2880000e+03   1.2900000e+03   2.1240809e+01   0.0000000e+00   0.0000000e+00
   1.2920000e+03   1.2940000e+03   1.3816181e+01   0.0000000e+00   0.0000000e+00
   1.2950000e+03   1.2960000e+03   1.6222795e+01   4.2804061e+00   6.4975626e+01
   1.2950000e+03   1.2990000e+03   2.1511274e+01   0.0000000e+00   0.0000000e+00
   1.3030000e+03   1.3040000e+03   1.9512993e+01   2.3242895e+01   1.0588494e+02
   1.3040000e+03   1.3050000e+03   1.6084885e+01   0.0000000e+00   0.0000000e+00
   1.3050000e+03   1.3070000e+03   2.0592445e+01   0.0000000e+00   0.0000000e+00
   1.3090000e+03   1.3100000e+03   1.6511207e+01   1.4955668e+01   7.9605345e+01
   1.3090000e+03   1.3110000e+03   8.3624640e+00   0.0000000e+00   0.0000000e+00
   1.3130000e+03   1.3140000e+03   1.2890715e+01   3.8779442e+01   1.1234588e+02
   1.3130000e+03   1.3150000e+03   1.2215311e+01   0.0000000e+00   0.0000000e+00
   1.3190000e+03   1.3200000e+03   1.8807011e+01   2.3116957e+01   1.1205824e+02
   1.3220000e+03   1.3230000e+03   8.7193901e+00   2.1129905e+01   1.0070652e+02
   1.3260000e+03   1.3270000e+03   7.4693321e+00   7.4504928e+00   7.6921243e+01
   1.3260000e+03   1.3280000e+03   2.1441495e+01   0.0000000e+00   0.0000000e+00
   1.3300000e+03   1.3310000e+03   2.0199539e+01   2.8316229e+01   1.4066334e+02
   1.3300000e+03   1.3320000e+03   1.4434305e+01   0.0000000e+00   0.0000000e+00
   1.3330000e+03   1.3340000e+03   1.9378676e+01   1.6072346e+01   9.5437575e+01
   1.3360000e+03   1.3380000e+03   1.9023431e+01   0.0000000e+00   0.0000000e+00
   1.3330000e+03   1.3390000e+03   1.4398254e+01   0.0000000e+00   0.0000000e+00
   1.3430000e+03   1.3440000e+03   1.5023665e+01   1.7036653e+01   9.7795805e+01
   1.3430000e+03   1.3450000e+03   1.6011768e+01   0.0000000e+00   0.0000000e+00
   1.3420000e+03   1.3460000e+03   1.0952634e+01   0.0000000e+00   0.0000000e+00
   1.3490000e+03   1.3510000e+03   1.6778006e+01   0.0000000e+00   0.0000000e+00
   1.3530000e+03   1.3540000e+03   1.0119034e+01   1.5106526e+01   9.9668060e+01
   1.3530000e+03   1.3550000e+03   1.0015737e+01   0.0000000e+00   0.0000000e+00
   1.3520000e+03   1.3560000e+03   1.4355803e+01   0.0000000e+00   0.0000000e+00
   1.3570000e+03   1.3580000e+03   7.1005425e+00   1.2777490e+01   9.4304645e+01
   1.3570000e+03   1.3590000e+03   1.5263002e+01   0.0000000e+00   0.0000000e+00
   1.3560000e+03   1.3600000e+03   9.6333889e+00   0.0000000e+00   0.0000000e+00
   1.3630000e+03   1.3650000e+03   1.0102287e+01   0.0000000e+00   0.0000000e+00
   1.3650000e+03   1.3660000e+03   1.0076239e+01   2.2249797e+01   1.0072268e+02
   1.3650000e+03   1.3670000e+03   1.6330574e+01   0.0000000e+00   0.0000000e+00
   1.3730000e+03   1.3740000e+03   1.6507298e+01   1.2812934e+01   9.1889411e+01
   1.3740000e+03   1.3750000e+03   1.8384220e+01   1.3306051e+01   7.8379019e+01
   1.3730000e+03   1.3770000e+03   1.8556599e+01   0.0000000e+00   0.0000000e+00
   1.3740000e+03   1.3790000e+03   1.3704670e+01   0.0000000e+00   0.0000000e+00
   1.3720000e+03   1.3800000e+03   8.8102597e+00   0.0000000e+00   0.0000000e+00
   1.3800000e+03   1.3810000e+03   1.4598206e+01   0.0000000e+00   0.0000000e+00
   1.3810000e+03   1.3820000e+03   9.9120012e+00   9.8053301e+00   7.6722888e+01
   1.3810000e+03   1.3830000e+03   2.0498929e+01   0.0000000e+00   0.0000000e+00
   1.3860000e+03   1.3870000e+03   1.5399530e+01   1.4412092e+01   8.6896325e+01
   1.3860000e+03   1.3880000e+03   6.8523349e+00   0.0000000e+00   0.0000000e+00
   1.3850000e+03   1.3890000e+03   8.8400614e+00   0.0000000e+00   0.0000000e+00
   1.3920000e+03   1.3930000e+03   1.1196708e+01   3.0904625e+01   1.4344278e+02
   1.3930000e+03   1.3940000e+03   1.4017278e+01   1.6274240e+01   1.3011866e+02
   1.3950000e+03   1.3960000e+03   2.1341263e+01   1.7751056e+01   1.0812740e+02
   1.3950000e+03   1.3970000e+03   1.7042460e+01   0.0000000e+00   0.0000000e+00
   1.3920000e+03   1.3980000e+03   1.5418052e+01   0.0000000e+00   0.0000000e+00
   1.4030000e+03   1.4040000e+03   1.4347895e+01   1.7794727e+01   1.0125494e+02
   1.4040000e+03   1.4050000e+03   1.3245701e+01   1.7590908e+01   1.1324116e+02
   1.4060000e+03   1.4070000e+03   1.5170829e+01   9.6740677e+00   9.0478858e+01
   1.4080000e+03   1.4090000e+03   1.3773277e+01   7.4383088e+00   8.9807767e+01
   1.4090000e+03   1.4110000e+03   1.5004319e+01   0.0000000e+00   0.0000000e+00
   1.4110000e+03   1.4120000e+03   1.7321434e+01   1.4158115e+01   9.4631093e+01
   1.4110000e+03   1.4130000e+03   8.9141718e+00   0.0000000e+00   0.0000000e+00
   1.4080000e+03   1.4140000e+03   1.3798020e+01   0.0000000e+00   0.0000000e+00
   1.4160000e+03   1.4180000e+03   1.3370576e+01   0.0000000e+00   0.0000000e+00
   1.4180000e+03   1.4200000e+03   9.6871948e+00   0.0000000e+00   0.0000000e+00
   1.4210000e+03   1.4220000e+03   5.8275390e+00   1.4106770e+01   1.1943441e+02
   1.4210000e+03   1.4230000e+03   1.0399863e+01   0.0000000e+00   0.0000000e+00
   1.4240000e+03   1.4250000e+03   1.5336062e+01   1.5386135e+01   1.1235153e+02
   1.4240000e+03   1.4260000e+03   1.0530253e+01   0.0000000e+00   0.0000000e+00
   1.4270000e+03   1.4300000e+03   9.8218424e+00   0.0000000e+00   0.0000000e+00
   1.4300000e+03   1.4310000e+03   1.0717716e+01   6.6666450e+00   7.7722436e+01
   1.4300000e+03   1.4320000e+03   1.5504578e+01   0.0000000e+00   0.0000000e+00
   1.4280000e+03   1.4330000e+03   8.3127015e+00   0.0000000e+00   0.0000000e+00
   1.4330000e+03   1.4340000e+03   9.0335031e+00   2.0461722e+01   1.3785221e+02
   1.4330000e+03   1.4350000e+03   1.9907900e+01   0.0000000e+00   0.0000000e+00
   1.4370000e+03   1.4380000e+03   8.9278128e+00   0.0000000e+00   0.0000000e+00
   1.4380000e+03   1.4390000e+03   1.3680778e+01   9.2139789e+00   9.7883874e+01
   1.4380000e+03   1.4400000e+03   2.0657496e+01   0.0000000e+00   0.0000000e+00
   1.4420000e+03   1.4430000e+03   2.0769778e+01   9.9704455e+00   9.3276647e+01
   1.4420000e+03   1.4440000e+03   1.5538141e+01   0.0000000e+00   0.0000000e+00
   1.4470000e+03   1.4490000e+03   1.2139933e+01   0.0000000e+00   0.0000000e+00
   1.4520000e+03   1.4530000e+03   1.8972122e+01   1.4766464e+01   8.4674907e+01
   1.4520000e+03   1.4540000e+03   8.2341932e+00   0.0000000e+00   0.0000000e+00
   1.4550000e+03   1.4560000e+03   9.3708672e+00   2.1717556e+01   1.1211393e+02
   1.4560000e+03   1.4570000e+03   1.7340334e+01   1.3535833e+01   9.1747161e+01
   1.4560000e+03   1.4580000e+03   1.5517212e+01   0.0000000e+00   0.0000000e+00
   1.4550000e+03   1.4590000e+03   1.4437038e+01   0.0000000e+00   0.0000000e+00
   1.4620000e+03   1.4630000e+03   1.3702819e+01   9.7123865e+00   6.9110091e+01
   1.4620000e+03   1.4640000e+03   2.1514071e+01   0.0000000e+00   0.0000000e+00
   1.4640000e+03   1.4650000e+03   1.4173658e+01   1.0519357e+01   7.6991960e+01
   1.4640000e+03   1.4660000e+03   1.4741056e+01   0.0000000e+00   0.0000000e+00
   1.4670000e+03   1.4680000e+03   1.6237411e+01   1.2054260e+01   1.0065512e+02
   1.4670000e+03   1.4690000e+03   1.1133970e+01   0.0000000e+00   0.0000000e+00
   1.4700000e+03   1.4710000e+03   1.7396454e+01   8.6241483e+00   7.2905131e+01
   1.4700000e+03   1.4720000e+03   1.0814274e+01   0.0000000e+00   0.0000000e+00
   1.4720000e+03   1.4730000e+03   1.0509583e+01   9.3021529e+00   8.3848203e+01
   1.4720000e+03   1.4740000e+03   1.4206483e+01   0.0000000e+00   0.0000000e+00
   1.4750000e+03   1.4760000e+03   1.5766436e+01   2.0644851e+01   1.1149905e+02
   1.4750000e+03   1.4790000e+03   1.2325603e+01   0.0000000e+00   0.0000000e+00
   1.4790000e+03   1.4810000e+03   1.1197960e+01   0.0000000e+00   0.0000000e+00
   1.4830000e+03   1.4840000e+03   2.1715019e+01   1.3267002e+01   1.0820698e+02
   1.4850000e+03   1.4860000e+03   1.5122511e+01   9.9704455e+00   1.0609506e+02
   1.4850000e+03   1.4870000e+03   1.8004283e+01   0.0000000e+00   0.0000000e+00
   1.4900000e+03   1.4910000e+03   1.7128180e+01   1.5686786e+01   1.1437882e+02
   1.4920000e+03   1.4930000e+03   2.0129608e+01   2.5765691e+01   1.0674986e+02
   1.4930000e+03   1.4940000e+03   9.0808975e+00   0.0000000e+00   0.0000000e+00
   1.4940000e+03   1.4950000e+03   2.1869695e+01   1.0310343e+01   9.9095820e+01
   1.4940000e+03   1.4960000e+03   2.0329201e+01   0.0000000e+00   0.0000000e+00
   1.4970000e+03   1.4980000e+03   8.1665449e+00   7.8187844e+00   7.1655279e+01
   1.4970000e+03   1.4990000e+03   8.0423948e+00   0.0000000e+00   0.0000000e+00
   1.5000000e+03   1.5020000e+03   1.0360941e+01   0.0000000e+00   0.0000000e+00
   1.5020000e+03   1.5040000e+03   1.8112010e+01   0.0000000e+00   0.0000000e+00
   1.4910000e+03   1.5050000e+03   1.0433639e+01   0.0000000e+00   0.0000000e+00
   1.5070000e+03   1.5080000e+03   1.5489491e+01   1.1531247e+01   8.8756302e+01
   1.5070000e+03   1.5090000e+03   5.4780989e+00   0.0000000e+00   0.0000000e+00
   1.5100000e+03   1.5110000e+03   1.2533099e+01   1.5902144e+01   1.1144449e+02
   1.5110000e+03   1.5120000e+03   1.5895150e+01   1.5291523e+01   9.5056661e+01
   1.5110000e+03   1.5130000e+03   1.6429469e+01   0.0000000e+00   0.0000000e+00
   1.5100000e+03   1.5140000e+03   1.1486934e+01   0.0000000e+00   0.0000000e+00
   1.5200000e+03   1.5210000e+03   2.3171618e+01   0.0000000e+00   0.0000000e+00
   1.5210000e+03   1.5220000e+03   2.5664748e+01   1.2706305e+01   8.8193480e+01
   1.5220000e+03   1.5230000e+03   1.3588544e+01   1.2358915e+01   7.6807960e+01
   1.5220000e+03   1.5240000e+03   1.7001131e+01   0.0000000e+00   0.0000000e+00
   1.5250000e+03   1.5260000e+03   1.9378739e+01   2.1717556e+01   1.0119256e+02
   1.5250000e+03   1.5270000e+03   1.2880570e+01   0.0000000e+00   0.0000000e+00
   1.5280000e+03   1.5290000e+03   2.2523215e+01   1.5377220e+01   8.9763365e+01
   1.5290000e+03   1.5300000e+03   1.9402156e+01   0.0000000e+00   0.0000000e+00
   1.5300000e+03   1.5310000e+03   1.7422620e+01   2.6492543e+01   1.3485482e+02
   1.5300000e+03   1.5340000e+03   1.5046986e+01   0.0000000e+00   0.0000000e+00
   1.5210000e+03   1.5350000e+03   1.2150434e+01   0.0000000e+00   0.0000000e+00
   1.5360000e+03   1.5370000e+03   1.1179322e+01   0.0000000e+00   0.0000000e+00
   1.5370000e+03   1.5380000e+03   1.5131369e+01   6.0981937e+00   8.1153547e+01
   1.5420000e+03   1.5430000e+03   1.4598885e+01   5.9628285e+00   8.5715065e+01
   1.5430000e+03   1.5440000e+03   1.3234098e+01   1.6274240e+01   9.3612494e+01
   1.5460000e+03   1.5470000e+03   2.8849519e+01   2.6461712e+01   1.5350783e+02
   1.5460000e+03   1.5480000e+03   2.1754598e+01   0.0000000e+00   0.0000000e+00
   1.5410000e+03   1.5490000e+03   8.2053163e+00   0.0000000e+00   0.0000000e+00
   1.5150000e+03   1.5500000e+03   9.3764892e+00   0.0000000e+00   0.0000000e+00
   1.5510000e+03   1.5520000e+03   6.7424569e+00   3.9699487e+01   1.3802908e+02
   1.5540000e+03   1.5560000e+03   1.6581131e+01   0.0000000e+00   0.0000000e+00
   1.5560000e+03   1.5570000e+03   1.0543961e+01   8.5714007e+00   6.8323404e+01
   1.5560000e+03   1.5580000e+03   1.4268319e+01   0.0000000e+00   0.0000000e+00
   1.5550000e+03   1.5590000e+03   1.3248358e+01   1.2417488e+01   8.1277513e+01
   1.5550000e+03   1.5600000e+03   1.5077854e+01   0.0000000e+00   0.0000000e+00
   1.5610000e+03   1.5620000e+03   1.3336192e+01   9.3798341e+00   9.3749011e+01
   1.5610000e+03   1.5630000e+03   9.9700123e+00   0.0000000e+00   0.0000000e+00
   1.5650000e+03   1.5670000e+03   1.9144951e+01   0.0000000e+00   0.0000000e+00
   1.5670000e+03   1.5680000e+03   1.6613958e+01   1.2131131e+01   8.8499518e+01
   1.5680000e+03   1.5690000e+03   1.2786684e+01   0.0000000e+00   0.0000000e+00
   1.5690000e+03   1.5700000e+03   1.1490525e+01   2.0395122e+01   7.3605932e+01
   1.5690000e+03   1.5710000e+03   9.8856531e+00   0.0000000e+00   0.0000000e+00
   1.5730000e+03   1.5740000e+03   1.1657514e+01   1.1468148e+01   7.2542190e+01
   1.5730000e+03   1.5750000e+03   1.6391857e+01   0.0000000e+00   0.0000000e+00
   1.5760000e+03   1.5770000e+03   1.8206480e+01   1.3367260e+01   1.0345910e+02
   1.5780000e+03   1.5790000e+03   8.6017437e+00   1.4711078e+01   8.9431272e+01
   1.5780000e+03   1.5800000e+03   1.7097624e+01   0.0000000e+00   0.0000000e+00
   1.5810000e+03   1.5820000e+03   9.6129946e+00   1.7771483e+01   1.2761650e+02
   1.5810000e+03   1.5830000e+03   1.2724382e+01   0.0000000e+00   0.0000000e+00
   1.5870000e+03   1.5880000e+03   1.3332122e+01   1.1179796e+01   9.6983682e+01
   1.5900000e+03   1.5910000e+03   1.9779751e+01   0.0000000e+00   0.0000000e+00
   1.5920000e+03   1.5930000e+03   1.1635517e+01   1.7036653e+01   1.2048088e+02
   1.5920000e+03   1.5940000e+03   1.7120950e+01   0.0000000e+00   0.0000000e+00
   1.5910000e+03   1.5950000e+03   1.3996267e+01   8.2697991e+00   8.2482740e+01
   1.5910000e+03   1.5960000e+03   1.3794436e+01   0.0000000e+00   0.0000000e+00
   1.5970000e+03   1.5990000e+03   1.9170054e+01   0.0000000e+00   0.0000000e+00
   1.6000000e+03   1.6010000e+03   9.5027961e+00   2.6846246e+01   1.1587742e+02
   1.6040000e+03   1.6050000e+03   1.7912100e+01   0.0000000e+00   0.0000000e+00
   1.6060000e+03   1.6070000e+03   1.3710426e+01   1.5913547e+01   1.2865916e+02
   1.6060000e+03   1.6080000e+03   7.4931827e+00   0.0000000e+00   0.0000000e+00
   1.6050000e+03   1.6090000e+03   1.4557075e+01   0.0000000e+00   0.0000000e+00
   1.6110000e+03   1.6120000e+03   9.0583663e+00   7.8187844e+00   8.0688383e+01
   1.6100000e+03   1.6130000e+03   9.4394972e+00   0.0000000e+00   0.0000000e+00
   1.6130000e+03   1.6140000e+03   1.4954030e+01   2.0810543e+01   1.0769477e+02
   1.6150000e+03   1.6160000e+03   1.5974317e+01   1.0024880e+01   9.0387633e+01
   1.6150000e+03   1.6170000e+03   1.2711356e+01   0.0000000e+00   0.0000000e+00
   1.6200000e+03   1.6220000e+03   2.0748898e+01   0.0000000e+00   0.0000000e+00
   1.6230000e+03   1.6240000e+03   9.5286020e+00   2.2769600e+01   1.1358239e+02
   1.6230000e+03   1.6250000e+03   1.7015512e+01   0.0000000e+00   0.0000000e+00
   1.6300000e+03   1.6310000e+03   1.7212856e+01   1.6909002e+01   9.9220598e+01
   1.6330000e+03   1.6340000e+03   1.4260444e+01   8.5714007e+00   9.4358491e+01
   1.6330000e+03   1.6350000e+03   8.6648066e+00   0.0000000e+00   0.0000000e+00
   1.6380000e+03   1.6390000e+03   1.8066986e+01   1.3306051e+01   9.8985923e+01
   1.6380000e+03   1.6400000e+03   2.2271875e+01   0.0000000e+00   0.0000000e+00
   1.6370000e+03   1.6410000e+03   1.2577137e+01   0.0000000e+00   0.0000000e+00
   1.6410000e+03   1.6420000e+03   1.5877341e+01   1.5781910e+01   1.0423818e+02
   1.6420000e+03   1.6430000e+03   1.0093317e+01   8.9847147e+00   8.9025682e+01
   1.6410000e+03   1.6440000e+03   1.0276881e+01   0.0000000e+00   0.0000000e+00
   1.6420000e+03   1.6450000e+03   1.2383198e+01   0.0000000e+00   0.0000000e+00
   1.6300000e+03   1.6500000e+03   2.0505975e+01   0.0000000e+00   0.0000000e+00
   1.6510000e+03   1.6520000e+03   7.2793021e+00   0.0000000e+00   0.0000000e+00
   1.6520000e+03   1.6530000e+03   1.0909993e+01   3.4522876e+01   1.2064263e+02
   1.6520000e+03   1.6540000e+03   1.0156089e+01   0.0000000e+00   0.0000000e+00
   1.6550000e+03   1.6560000e+03   1.3022092e+01   0.0000000e+00   0.0000000e+00
   1.6560000e+03   1.6570000e+03   1.3121511e+01   2.2249797e+01   1.2769324e+02
   1.6650000e+03   1.6660000e+03   1.6456024e+01   0.0000000e+00   0.0000000e+00
   1.6660000e+03   1.6670000e+03   9.0406503e+00   1.4907071e+01   8.7278559e+01
   1.6640000e+03   1.6700000e+03   6.7706350e+00   0.0000000e+00   0.0000000e+00
   1.6700000e+03   1.6710000e+03   1.3773753e+01   6.3887449e+00   8.1210528e+01
   1.6700000e+03   1.6720000e+03   1.7296621e+01   0.0000000e+00   0.0000000e+00
   1.6730000e+03   1.6740000e+03   1.5343663e+01   3.2729113e+01   1.4237141e+02
   1.6730000e+03   1.6770000e+03   2.6929753e+01   0.0000000e+00   0.0000000e+00
   1.6780000e+03   1.6790000e+03   1.7556290e+01   1.3609343e+01   1.0574568e+02
   1.6790000e+03   1.6800000e+03   1.4164455e+01   1.7121624e+01   1.0693299e+02
   1.6790000e+03   1.6810000e+03   7.8181954e+00   0.0000000e+00   0.0000000e+00
   1.6810000e+03   1.6820000e+03   1.8668943e+01   1.0159689e+01   9.9818104e+01
   1.6810000e+03   1.6830000e+03   1.6830767e+01   0.0000000e+00   0.0000000e+00
   1.6780000e+03   1.6840000e+03   2.8119344e+01   0.0000000e+00   0.0000000e+00
   1.6870000e+03   1.6880000e+03   2.0099559e+01   2.6805672e+01   1.2049518e+02
   1.6880000e+03   1.6890000e+03   1.3702818e+01   2.2829274e+01   1.2541627e+02
   1.6880000e+03   1.6900000e+03   1.7560650e+01   0.0000000e+00   0.0000000e+00
   1.6870000e+03   1.6910000e+03   6.8848622e+00   0.0000000e+00   0.0000000e+00
   1.6920000e+03   1.6930000e+03   2.4522944e+01   9.1745184e+00   1.0559461e+02
   1.6940000e+03   1.6950000e+03   2.0835991e+01   2.2636552e+01   1.0582898e+02
   1.6980000e+03   1.6990000e+03   7.4953664e+00   2.1363854e+01   1.1578972e+02
   1.6980000e+03   1.7000000e+03   9.6994025e+00   0.0000000e+00   0.0000000e+00
   1.6960000e+03   1.7010000e+03   1.6461338e+01   9.8330419e+00   9.0375590e+01
   1.6960000e+03   1.7020000e+03   9.2985508e+00   0.0000000e+00   0.0000000e+00
   1.7030000e+03   1.7040000e+03   2.4280645e+01   3.4115871e+01   1.5279240e+02
   1.7030000e+03   1.7050000e+03   1.2172489e+01   0.0000000e+00   0.0000000e+00
   1.7040000e+03   1.7060000e+03   2.2056882e+01   9.5712790e+00   1.0644926e+02
   1.7040000e+03   1.7070000e+03   1.8557982e+01   0.0000000e+00   0.0000000e+00
   1.7100000e+03   1.7110000e+03   1.2554703e+01   1.2890567e+01   1.2140483e+02
   1.7100000e+03   1.7120000e+03   1.7910630e+01   0.0000000e+00   0.0000000e+00
   1.7130000e+03   1.7140000e+03   1.7411390e+01   1.8711256e+01   1.0179667e+02
   1.7130000e+03   1.7150000e+03   1.3594171e+01   0.0000000e+00   0.0000000e+00
   1.7160000e+03   1.7170000e+03   1.0716382e+01   2.6896877e+01   1.2282425e+02
   1.7170000e+03   1.7180000e+03   1.2799582e+01   1.3148334e+01   1.0388954e+02
   1.7170000e+03   1.7190000e+03   2.2133333e+01   0.0000000e+00   0.0000000e+00
   1.7160000e+03   1.7200000e+03   1.9217104e+01   0.0000000e+00   0.0000000e+00
   1.5370000e+03   1.7220000e+03   2.1167789e+01   0.0000000e+00   0.0000000e+00
   1.5420000e+03   1.7230000e+03   1.9254802e+01   0.0000000e+00   0.0000000e+00
   1.6110000e+03   1.7240000e+03   8.8089214e+00   0.0000000e+00   0.0000000e+00
   7.6000000e+01   1.7260000e+03   1.0615242e+01   0.0000000e+00   0.0000000e+00
   1.7260000e+03   1.7270000e+03   1.1313446e+01   1.0257423e+01   9.2874177e+01
   1.7260000e+03   1.7280000e+03   1.0268139e+01   0.0000000e+00   0.0000000e+00
   1.7290000e+03   1.7300000e+03   1.7362792e+01   6.8808888e+00   9.0935878e+01
   1.7290000e+03   1.7310000e+03   3.4085485e+01   0.0000000e+00   0.0000000e+00
   4.1000000e+02   1.7320000e+03   2.2672345e+01   6.8676944e+00   1.0206452e+02
   4.1000000e+02   1.7330000e+03   2.4657502e+01   0.0000000e+00   0.0000000e+00
   1.7330000e+03   1.7340000e+03   2.2247499e+01   1.3906021e+01   1.0361766e+02
   1.7330000e+03   1.7350000e+03   3.5429251e+01   0.0000000e+00   0.0000000e+00
   7.1900000e+02   1.7360000e+03   1.5567356e+01   1.0749642e+01   6.6384221e+01
   7.7700000e+02   1.7380000e+03   1.6298329e+01   1.3794693e+01   1.1296020e+02
   7.7700000e+02   1.7390000e+03   1.7851343e+01   0.0000000e+00   0.0000000e+00
   6.2700000e+02   1.7400000e+03   2.8068267e+01   8.5289677e+00   8.1651614e+01
   6.2700000e+02   1.7410000e+03   1.9778616e+01   0.0000000e+00   0.0000000e+00
   3.5000000e+02   1.7420000e+03   3.4940665e+01   6.2885792e+00   1.0477628e+02
   3.5000000e+02   1.7430000e+03   2.2941409e+01   0.0000000e+00   0.0000000e+00
   8.6300000e+02   1.7440000e+03   6.9080434e+00   3.9267545e+00   8.8390722e+01
   8.6300000e+02   1.7450000e+03   1.3608506e+01   0.0000000e+00   0.0000000e+00
   6.6700000e+02   1.7460000e+03   2.2154789e+01   0.0000000e+00   0.0000000e+00
   6.4600000e+02   1.7470000e+03   1.5582181e+01   1.1841699e+01   1.0972451e+02
   6.4600000e+02   1.7480000e+03   1.4970652e+01   0.0000000e+00   0.0000000e+00
   1.5890000e+03   1.7490000e+03   1.8171778e+01   1.1933260e+01   1.1050538e+02
   1.5890000e+03   1.7500000e+03   1.1241708e+01   0.0000000e+00   0.0000000e+00
   9.5100000e+02   1.7510000e+03   1.1748813e+01   1.9913581e+01   1.2425374e+02
   9.5100000e+02   1.7520000e+03   1.2049176e+01   0.0000000e+00   0.0000000e+00
   1.7530000e+03   1.7540000e+03   1.3706488e+01   7.2905131e+00   8.2158806e+01
   1.7530000e+03   1.7550000e+03   2.1369610e+01   0.0000000e+00   0.0000000e+00
   7.3500000e+02   1.7560000e+03   2.4587759e+01   1.4106770e+01   1.2046733e+02
   7.3500000e+02   1.7570000e+03   1.1259788e+01   0.0000000e+00   0.0000000e+00
   1.7570000e+03   1.7580000e+03   1.5573622e+01   2.1566680e+01   1.1979384e+02
   1.7570000e+03   1.7590000e+03   1.0397037e+01   0.0000000e+00   0.0000000e+00
   2.0000000e+00   1.0000000e+00   3.6567557e+02   6.4134369e+01   2.0778502e+02
   4.0000000e+00   3.0000000e+00   1.0910800e+02   3.2065588e+01   1.6036923e+02
   5.0000000e+00   4.0000000e+00   4.8969938e+01   3.1529317e+01   1.6769749e+02
   6.0000000e+00   5.0000000e+00   2.7459863e+02   4.3738931e+01   1.6505837e+02
   7.0000000e+00   6.0000000e+00   8.9880238e+01   1.7607404e+01   1.1961199e+02
   8.0000000e+00   7.0000000e+00   1.1130708e+02   3.4635666e+01   1.3145368e+02
   9.0000000e+00   8.0000000e+00   1.5955964e+02   2.4123564e+01   1.2565398e+02
   1.0000000e+01   9.0000000e+00   1.6124160e+02   3.0668933e+01   1.2325403e+02
   1.1000000e+01   1.0000000e+01   5.0048330e+01   4.9733758e+01   2.0059150e+02
   1.2000000e+01   1.1000000e+01   8.3349285e+01   1.9610660e+01   8.9670307e+01
   1.3000000e+01   1.2000000e+01   3.4333161e+01   1.0673432e+01   8.1153547e+01
   1.6000000e+01   1.5000000e+01   3.3309934e+01   8.5289677e+00   6.4886224e+01
   1.7000000e+01   1.6000000e+01   3.8510959e+01   3.1432997e+01   1.8959115e+02
   1.9000000e+01   1.8000000e+01   1.4810589e+01   1.9599449e+01   8.4495236e+01
   2.5000000e+01   1.5000000e+01   2.1509117e+01   0.0000000e+00   0.0000000e+00
   2.8000000e+01   1.4000000e+01   5.7177329e+01   0.0000000e+00   0.0000000e+00
   3.0000000e+01   2.8000000e+01   4.6502809e+01   0.0000000e+00   0.0000000e+00
   3.3000000e+01   1.2000000e+01   2.7569671e+01   1.0397943e+01   8.8723594e+01
   3.4000000e+01   3.3000000e+01   1.3508476e+01   2.4618553e+01   9.3876634e+01
   3.5000000e+01   3.4000000e+01   2.6128094e+01   0.0000000e+00   0.0000000e+00
   4.0000000e+01   3.4000000e+01   5.1136799e+01   0.0000000e+00   0.0000000e+00
   4.3000000e+01   3.3000000e+01   3.9008743e+01   0.0000000e+00   0.0000000e+00
   4.8000000e+01   1.3000000e+01   2.7785318e+01   1.7190354e+01   1.0067855e+02
   4.9000000e+01   4.8000000e+01   1.6010212e+01   0.0000000e+00   0.0000000e+00
   5.0000000e+01   4.8000000e+01   3.3888605e+01   1.8481119e+01   1.2806374e+02
   5.3000000e+01   1.1000000e+01   4.8499758e+01   1.4961732e+01   8.7648778e+01
   5.4000000e+01   5.3000000e+01   3.7429171e+01   1.0774925e+01   7.4754078e+01
   5.6000000e+01   5.4000000e+01   2.6084888e+01   1.4474074e+01   7.5906077e+01
   6.1000000e+01   5.7000000e+01   1.5358844e+01   0.0000000e+00   0.0000000e+00
   6.4000000e+01   5.3000000e+01   3.6328583e+01   0.0000000e+00   0.0000000e+00
   7.0000000e+01   5.5000000e+01   2.2154432e+01   0.0000000e+00   0.0000000e+00
   7.4000000e+01   7.3000000e+01   1.1997127e+02   1.0858778e+01   7.1752681e+01
   7.6000000e+01   7.5000000e+01   2.3088277e+01   2.0607485e+01   9.1647257e+01
   7.7000000e+01   7.6000000e+01   2.9784053e+01   3.3866995e+01   1.7533653e+02
   7.8000000e+01   7.7000000e+01   2.7265743e+01   1.3221623e+01   8.8583883e+01
   7.9000000e+01   7.7000000e+01   3.1614908e+01   1.0579542e+01   8.2734177e+01
   8.1000000e+01   7.9000000e+01   3.1228647e+01   0.0000000e+00   0.0000000e+00
   8.0000000e+01   7.9000000e+01   3.1040644e+01   1.9908052e+01   8.8265396e+01
   8.4000000e+01   7.5000000e+01   4.6739733e+01   0.0000000e+00   0.0000000e+00
   8.6000000e+01   8.5000000e+01   2.2994797e+01   1.6251335e+01   8.0657455e+01
   9.0000000e+01   7.4000000e+01   5.0227438e+01   1.1147297e+01   8.2681538e+01
   9.1000000e+01   9.0000000e+01   3.9647946e+01   1.9208779e+01   9.8584679e+01
   9.2000000e+01   9.1000000e+01   2.4953087e+01   2.6983221e+01   9.5410894e+01
   9.3000000e+01   9.1000000e+01   2.3284730e+01   0.0000000e+00   0.0000000e+00
   9.6000000e+01   9.0000000e+01   2.6640519e+01   2.0090433e+01   1.1631571e+02
   9.7000000e+01   9.6000000e+01   2.9350953e+01   1.6274240e+01   9.5049027e+01
   9.8000000e+01   9.7000000e+01   1.6363244e+01   0.0000000e+00   0.0000000e+00
   1.0100000e+02   9.6000000e+01   2.7006067e+01   1.4877752e+01   9.1603026e+01
   1.0200000e+02   9.7000000e+01   3.3238202e+01   1.3681198e+01   8.4975528e+01
   1.0400000e+02   7.3000000e+01   7.4834223e+01   2.1554059e+01   1.0658210e+02
   1.0700000e+02   1.0600000e+02   3.5598808e+01   0.0000000e+00   0.0000000e+00
   1.0800000e+02   1.0700000e+02   1.8035595e+01   2.4894552e+01   1.3813852e+02
   1.1400000e+02   1.0500000e+02   8.1174676e+01   0.0000000e+00   0.0000000e+00
   1.1700000e+02   1.0600000e+02   5.7741502e+01   0.0000000e+00   0.0000000e+00
   1.1900000e+02   1.1800000e+02   3.1001656e+01   0.0000000e+00   0.0000000e+00
   1.2200000e+02   1.1800000e+02   2.7390082e+01   0.0000000e+00   0.0000000e+00
   1.2600000e+02   1.0400000e+02   4.9991854e+01   2.2286456e+01   1.0742890e+02
   1.2700000e+02   1.2600000e+02   1.3530257e+01   3.2194577e+01   2.2994216e+02
   1.2900000e+02   1.2800000e+02   1.7409051e+01   2.1170500e+01   1.1715633e+02
   1.3000000e+02   1.2800000e+02   3.6239805e+01   0.0000000e+00   0.0000000e+00
   1.3300000e+02   9.0000000e+00   5.5245402e+01   2.6954144e+01   1.2806207e+02
   1.3400000e+02   1.3300000e+02   1.2043093e+02   8.5714007e+00   9.6076943e+01
   1.3500000e+02   1.3400000e+02   3.5355860e+01   2.2314926e+01   1.0862954e+02
   1.3900000e+02   1.3600000e+02   2.5150777e+01   0.0000000e+00   0.0000000e+00
   1.4000000e+02   1.3900000e+02   1.9061763e+01   1.4854650e+01   9.4274756e+01
   1.4400000e+02   1.3500000e+02   1.7330670e+01   0.0000000e+00   0.0000000e+00
   1.4700000e+02   1.3700000e+02   2.0791293e+01   2.2644137e+01   1.2686609e+02
   1.5400000e+02   1.3300000e+02   8.3532618e+01   3.1304125e+01   1.0917840e+02
   1.5500000e+02   1.5400000e+02   1.0616259e+02   3.0008216e+01   1.3195229e+02
   1.5600000e+02   1.5500000e+02   5.6931317e+01   2.6262154e+01   1.1493903e+02
   1.5700000e+02   1.5600000e+02   9.0537953e+01   1.5486027e+01   9.5171096e+01
   1.5800000e+02   1.5700000e+02   7.3032123e+01   1.6218410e+01   8.6892150e+01
   1.5900000e+02   1.5800000e+02   4.0999840e+01   0.0000000e+00   0.0000000e+00
   1.6200000e+02   1.5800000e+02   4.1711708e+01   0.0000000e+00   0.0000000e+00
   1.6400000e+02   1.6200000e+02   1.4355927e+01   1.6118712e+01   8.8866454e+01
   1.6500000e+02   1.5700000e+02   3.3342297e+01   1.3866831e+01   8.8345559e+01
   1.6600000e+02   1.6500000e+02   4.8070573e+01   8.3895786e+00   8.5499984e+01
   1.6700000e+02   1.6600000e+02   3.2393574e+01   0.0000000e+00   0.0000000e+00
   1.7200000e+02   1.6600000e+02   3.6049365e+01   2.1073176e+01   1.0612840e+02
   1.7800000e+02   1.7700000e+02   2.0567650e+01   4.1519240e+01   2.1220939e+02
   1.8100000e+02   1.7400000e+02   1.3889351e+01   9.5669714e+00   8.6453038e+01
   1.8200000e+02   1.7200000e+02   4.3055914e+01   0.0000000e+00   0.0000000e+00
   1.8400000e+02   1.8200000e+02   2.6363328e+01   0.0000000e+00   0.0000000e+00
   1.8700000e+02   1.6500000e+02   3.4591564e+01   0.0000000e+00   0.0000000e+00
   1.9000000e+02   1.5500000e+02   6.1675524e+01   1.5058416e+01   9.0667172e+01
   1.9100000e+02   1.9000000e+02   3.0809579e+01   0.0000000e+00   0.0000000e+00
   1.9400000e+02   1.9200000e+02   3.2863950e+01   1.3104211e+01   9.1079450e+01
   1.9600000e+02   1.9000000e+02   5.0559739e+01   0.0000000e+00   0.0000000e+00
   2.0100000e+02   1.5600000e+02   3.8017994e+01   2.5601079e+01   1.1688513e+02
   2.0200000e+02   2.0100000e+02   6.8336790e+01   1.7105724e+01   9.3321367e+01
   2.0300000e+02   2.0200000e+02   4.8764308e+01   1.3951604e+01   8.5524380e+01
   2.0400000e+02   2.0300000e+02   4.4326633e+01   1.2046733e+01   8.7188099e+01
   2.0500000e+02   2.0400000e+02   2.6751194e+01   1.0371740e+01   8.4760559e+01
   2.0600000e+02   2.0500000e+02   2.3337344e+01   2.0677788e+01   9.1114244e+01
   2.0700000e+02   2.0600000e+02   2.4071691e+01   0.0000000e+00   0.0000000e+00
   2.1200000e+02   2.0600000e+02   3.1511764e+01   3.6149575e+01   1.1808704e+02
   2.1300000e+02   2.0500000e+02   4.8807351e+01   1.5596914e+01   7.2806780e+01
   2.1400000e+02   2.1300000e+02   4.5883699e+01   0.0000000e+00   0.0000000e+00
   2.1900000e+02   2.1700000e+02   2.1758073e+01   2.1040319e+01   8.1799041e+01
   2.2000000e+02   2.0300000e+02   6.5077951e+01   0.0000000e+00   0.0000000e+00
   2.2300000e+02   2.0400000e+02   1.2848992e+01   1.6849284e+01   8.3895786e+01
   2.2400000e+02   2.2300000e+02   2.2630551e+01   0.0000000e+00   0.0000000e+00
   2.2700000e+02   2.2300000e+02   5.1660489e+01   0.0000000e+00   0.0000000e+00
   2.3000000e+02   2.0200000e+02   9.2701562e+01   1.0397943e+01   8.5511652e+01
   2.3100000e+02   2.3000000e+02   3.4724564e+01   2.3242703e+01   9.1319082e+01
   2.3200000e+02   2.3100000e+02   1.1043058e+01   2.5907479e+01   9.6689572e+01
   2.3300000e+02   2.3200000e+02   3.1760214e+01   0.0000000e+00   0.0000000e+00
   2.3600000e+02   2.3200000e+02   4.3016875e+01   0.0000000e+00   0.0000000e+00
   2.4100000e+02   2.3100000e+02   7.7765440e+01   0.0000000e+00   0.0000000e+00
   2.4400000e+02   2.3000000e+02   6.3545037e+01   1.6865426e+01   8.7429117e+01
   2.4500000e+02   2.4400000e+02   5.9351402e+01   0.0000000e+00   0.0000000e+00
   2.5000000e+02   2.4400000e+02   3.4789974e+01   3.1240316e+01   1.1794499e+02
   2.5100000e+02   2.5000000e+02   1.7311475e+01   4.5900292e+01   1.4735101e+02
   2.5200000e+02   2.5000000e+02   4.0330976e+01   1.3593053e+01   8.9785363e+01
   2.5300000e+02   2.0100000e+02   9.8849237e+01   1.4367970e+01   8.7644639e+01
   2.5400000e+02   2.5300000e+02   5.2268516e+01   2.3521998e+01   1.1666065e+02
   2.5500000e+02   2.5400000e+02   2.3339428e+01   2.9351677e+01   1.1450786e+02
   2.5600000e+02   2.5400000e+02   2.8195962e+01   1.5758904e+01   8.5221589e+01
   2.5800000e+02   2.5600000e+02   4.5402446e+01   1.7974476e+01   1.0011208e+02
   2.5900000e+02   2.5800000e+02   3.0473665e+01   0.0000000e+00   0.0000000e+00
   2.6500000e+02   2.5300000e+02   6.5249684e+01   8.9847147e+00   6.9247760e+01
   2.6600000e+02   2.6500000e+02   3.9053885e+01   1.1531247e+01   9.4994619e+01
   2.6700000e+02   2.6600000e+02   4.1579269e+01   0.0000000e+00   0.0000000e+00
   2.7000000e+02   2.6600000e+02   2.5561659e+01   0.0000000e+00   0.0000000e+00
   2.7500000e+02   2.6500000e+02   2.0083012e+01   4.0667761e+01   1.3419339e+02
   2.7600000e+02   2.7500000e+02   2.9028859e+01   0.0000000e+00   0.0000000e+00
   2.7900000e+02   2.7500000e+02   3.0506770e+01   0.0000000e+00   0.0000000e+00
   2.8200000e+02   1.5400000e+02   1.5418748e+01   5.9658700e+01   1.6956445e+02
   2.8300000e+02   2.8200000e+02   1.8805040e+01   3.5248275e+01   1.4100983e+02
   2.8400000e+02   2.8300000e+02   1.3943115e+02   1.4048784e+01   1.0218886e+02
   2.8500000e+02   2.8400000e+02   3.9771764e+01   1.6632564e+01   1.1404382e+02
   2.8600000e+02   2.8500000e+02   5.2758894e+01   1.3374044e+01   8.7687059e+01
   2.8700000e+02   2.8600000e+02   6.0407542e+01   1.7020674e+01   9.0038751e+01
   2.8800000e+02   2.8700000e+02   2.7937963e+01   1.0359788e+01   8.7107031e+01
   2.9400000e+02   2.8600000e+02   3.6964161e+01   8.5183265e+00   8.9588337e+01
   3.0100000e+02   2.8500000e+02   2.3069343e+01   0.0000000e+00   0.0000000e+00
   3.0200000e+02   3.0100000e+02   4.5566155e+01   1.5598965e+01   1.1643517e+02
   3.1000000e+02   2.8400000e+02   4.8097647e+01   0.0000000e+00   0.0000000e+00
   3.1100000e+02   3.1000000e+02   3.3240167e+01   3.7968603e+01   2.2783258e+02
   3.1300000e+02   2.8300000e+02   6.3577104e+01   2.1116174e+01   9.0295265e+01
   3.1400000e+02   3.1300000e+02   8.4560727e+01   1.2263136e+01   9.7625002e+01
   3.1600000e+02   3.1500000e+02   4.4324320e+01   1.1244514e+01   7.3524557e+01
   3.1800000e+02   3.1600000e+02   2.1093221e+01   1.1401416e+01   9.9191172e+01
   3.2100000e+02   3.1400000e+02   2.8353564e+01   0.0000000e+00   0.0000000e+00
   3.2400000e+02   3.1500000e+02   2.4022434e+01   0.0000000e+00   0.0000000e+00
   3.2500000e+02   3.2400000e+02   1.6851938e+01   1.3775013e+01   9.0292672e+01
   3.2900000e+02   3.1300000e+02   2.9580986e+01   2.1503502e+01   1.0185814e+02
   3.3000000e+02   3.2900000e+02   1.6519966e+01   1.8388540e+01   1.0727005e+02
   3.3100000e+02   3.3000000e+02   7.5809135e+01   1.1586177e+01   8.5740458e+01
   3.3200000e+02   3.3100000e+02   4.5512956e+01   0.0000000e+00   0.0000000e+00
   3.3600000e+02   3.3500000e+02   3.1703703e+01   1.2187621e+01   1.0937739e+02
   3.4000000e+02   3.3000000e+02   6.3894351e+01   0.0000000e+00   0.0000000e+00
   3.4100000e+02   3.4000000e+02   4.9292119e+01   2.2982858e+01   1.1359166e+02
   3.4200000e+02   3.4100000e+02   3.9022167e+01   0.0000000e+00   0.0000000e+00
   3.4700000e+02   3.4200000e+02   2.3155830e+01   1.2792556e+01   1.1604887e+02
   3.5100000e+02   3.2900000e+02   5.0348295e+01   2.3560527e+01   1.1680129e+02
   3.5200000e+02   3.5100000e+02   7.6304025e+01   1.5058416e+01   8.5142793e+01
   3.5300000e+02   3.5200000e+02   2.7245318e+01   1.1531247e+01   8.7379306e+01
   3.5400000e+02   3.5300000e+02   5.4526002e+01   0.0000000e+00   0.0000000e+00
   3.5900000e+02   3.5300000e+02   1.3138992e+01   0.0000000e+00   0.0000000e+00
   3.6400000e+02   3.5200000e+02   4.5500243e+01   0.0000000e+00   0.0000000e+00
   3.6900000e+02   3.5100000e+02   5.9168085e+01   4.9852228e+00   7.0370348e+01
   3.7000000e+02   3.6900000e+02   1.5245683e+01   0.0000000e+00   0.0000000e+00
   3.7300000e+02   3.6900000e+02   4.5192596e+01   0.0000000e+00   0.0000000e+00
   3.7800000e+02   2.8200000e+02   8.2803681e+01   1.7190354e+01   1.0721000e+02
   3.7900000e+02   3.7800000e+02   1.0672512e+02   1.7121624e+01   1.0566932e+02
   3.8000000e+02   3.7900000e+02   4.4015170e+01   1.3689086e+01   9.5039484e+01
   3.8100000e+02   3.8000000e+02   8.9382151e+01   2.4585372e+01   1.2496852e+02
   3.8500000e+02   3.8100000e+02   3.5504755e+01   5.0071119e+00   6.9895949e+01
   3.8600000e+02   3.8000000e+02   8.7486018e+01   1.5166449e+01   8.6816960e+01
   3.8700000e+02   3.8600000e+02   4.3935707e+01   2.5419748e+01   1.1442811e+02
   3.8900000e+02   3.8800000e+02   1.9434174e+01   0.0000000e+00   0.0000000e+00
   3.9000000e+02   3.8900000e+02   2.6807740e+01   6.4862534e+00   7.7081280e+01
   3.9400000e+02   3.8800000e+02   3.1889443e+01   1.4158115e+01   8.8135868e+01
   3.9500000e+02   3.9400000e+02   3.2349723e+01   9.0350496e+00   8.1697146e+01
   3.9600000e+02   3.9500000e+02   2.5358825e+01   0.0000000e+00   0.0000000e+00
   3.9900000e+02   3.9500000e+02   2.3668146e+01   3.0801865e+01   1.4206923e+02
   4.0000000e+02   3.9400000e+02   2.3693128e+01   1.5995728e+01   8.1932237e+01
   4.0100000e+02   3.8700000e+02   5.9771351e+01   1.3718801e+01   8.8529588e+01
   4.0200000e+02   3.8600000e+02   3.0078093e+01   0.0000000e+00   0.0000000e+00
   4.0400000e+02   4.0200000e+02   2.4622357e+01   1.0384622e+01   8.7851982e+01
   4.0500000e+02   3.7900000e+02   4.2066562e+01   1.9185155e+01   1.1116742e+02
   4.0600000e+02   4.0500000e+02   3.2053884e+01   0.0000000e+00   0.0000000e+00
   4.0900000e+02   4.0500000e+02   5.2480543e+01   1.4215655e+01   9.9431167e+01
   4.1100000e+02   3.7800000e+02   5.9277649e+01   1.6010149e+01   9.0656167e+01
   4.1200000e+02   4.1100000e+02   6.0726238e+01   1.5620158e+01   1.0708895e+02
   4.1900000e+02   4.1300000e+02   2.1123710e+01   1.8532153e+01   1.1112881e+02
   4.2000000e+02   4.1200000e+02   2.4001009e+01   1.6642864e+01   8.9992637e+01
   4.2100000e+02   4.1100000e+02   4.0302840e+01   1.6610737e+01   9.2073810e+01
   4.2200000e+02   4.2100000e+02   3.4933658e+01   0.0000000e+00   0.0000000e+00
   4.2400000e+02   4.2200000e+02   1.8663679e+01   9.8499742e+00   9.0432347e+01
   4.2700000e+02   4.2100000e+02   3.6841870e+01   2.2829274e+01   9.4373870e+01
   4.2800000e+02   4.2700000e+02   3.4054604e+01   1.7977143e+01   9.6313720e+01
   4.2900000e+02   4.2700000e+02   2.6920328e+01   0.0000000e+00   0.0000000e+00
   4.3200000e+02   8.0000000e+00   1.2943201e+02   2.5219138e+01   1.1501003e+02
   4.3300000e+02   4.3200000e+02   7.4312157e+01   0.0000000e+00   0.0000000e+00
   4.4400000e+02   4.3200000e+02   6.0711837e+01   1.5781910e+01   9.2855620e+01
   4.4500000e+02   4.4400000e+02   7.7585801e+01   2.1073176e+01   1.1727480e+02
   4.4900000e+02   4.4800000e+02   2.2393756e+01   0.0000000e+00   0.0000000e+00
   4.5000000e+02   4.4800000e+02   2.9008111e+01   1.4009993e+01   8.8329131e+01
   4.5400000e+02   4.5000000e+02   2.8064397e+01   1.4825722e+01   8.4137810e+01
   4.5800000e+02   4.5600000e+02   2.4604363e+01   7.7414726e+00   5.9314470e+01
   4.6000000e+02   4.5700000e+02   3.0276900e+01   6.2296707e+00   7.5838179e+01
   4.6100000e+02   4.4700000e+02   1.7226809e+01   1.1272668e+01   9.4442184e+01
   4.6200000e+02   4.4500000e+02   5.3844468e+01   1.5503588e+01   8.3733459e+01
   4.6300000e+02   4.6200000e+02   5.3249611e+01   1.7379265e+01   9.4122689e+01
   4.6400000e+02   4.6300000e+02   5.2524378e+01   1.4833877e+01   9.1596769e+01
   4.6500000e+02   4.6400000e+02   4.5221362e+01   3.2641866e+01   1.8282125e+02
   4.6700000e+02   4.6600000e+02   2.3690969e+01   1.0158933e+01   8.4768140e+01
   4.6800000e+02   4.6600000e+02   5.1664073e+01   0.0000000e+00   0.0000000e+00
   4.7100000e+02   4.6300000e+02   4.5721414e+01   1.0476156e+01   8.9337916e+01
   4.7200000e+02   4.7100000e+02   2.1825541e+01   0.0000000e+00   0.0000000e+00
   4.7300000e+02   4.7200000e+02   2.6942271e+01   2.6700766e+01   1.6878764e+02
   4.7500000e+02   4.7100000e+02   1.9353184e+01   8.9262667e+00   6.3602013e+01
   4.7600000e+02   4.6200000e+02   2.6943270e+01   2.1759281e+01   1.0532627e+02
   4.7700000e+02   4.7600000e+02   2.4014617e+01   0.0000000e+00   0.0000000e+00
   4.7900000e+02   4.7700000e+02   2.6314677e+01   1.1310688e+01   8.3024250e+01
   4.8300000e+02   4.4600000e+02   1.5208408e+01   1.8294342e+01   9.0616352e+01
   4.8400000e+02   4.4400000e+02   7.0372237e+01   0.0000000e+00   0.0000000e+00
   4.8500000e+02   4.8400000e+02   1.8832009e+01   9.2660763e+00   6.2902942e+01
   4.8600000e+02   4.8500000e+02   6.0722900e+01   1.1933260e+01   8.3922810e+01
   4.8700000e+02   4.8600000e+02   3.1885492e+01   1.1933260e+01   9.2741262e+01
   4.9000000e+02   4.8800000e+02   4.3889624e+01   1.6182507e+01   7.6108281e+01
   4.9200000e+02   4.8900000e+02   2.5596066e+01   8.4519620e+00   6.9274069e+01
   4.9300000e+02   4.8700000e+02   1.8825971e+01   1.6781578e+01   9.0067024e+01
   4.9400000e+02   4.8600000e+02   2.7872131e+01   0.0000000e+00   0.0000000e+00
   4.9700000e+02   4.8500000e+02   3.7350288e+01   2.0514847e+01   1.0371390e+02
   4.9800000e+02   4.9700000e+02   2.4635841e+01   0.0000000e+00   0.0000000e+00
   5.0100000e+02   4.9700000e+02   2.7301520e+01   0.0000000e+00   0.0000000e+00
   5.0500000e+02   7.0000000e+00   9.6936170e+01   2.3429269e+01   1.2782032e+02
   5.0600000e+02   5.0500000e+02   6.1271213e+01   2.6957941e+01   1.9461204e+02
   5.0700000e+02   5.0600000e+02   5.2844971e+01   1.4384819e+01   1.0194453e+02
   5.1300000e+02   5.0700000e+02   2.4837813e+01   0.0000000e+00   0.0000000e+00
   5.1500000e+02   5.1400000e+02   4.2893048e+01   0.0000000e+00   0.0000000e+00
   5.2200000e+02   5.0600000e+02   6.7238506e+01   1.9699948e+01   1.1785779e+02
   5.2300000e+02   5.2200000e+02   3.8367573e+01   0.0000000e+00   0.0000000e+00
   5.2600000e+02   5.2200000e+02   3.1929078e+01   0.0000000e+00   0.0000000e+00
   5.2900000e+02   5.2700000e+02   2.1387530e+01   1.4022118e+01   6.4922074e+01
   5.3200000e+02   5.3100000e+02   9.8072058e+01   1.1851888e+01   7.6379677e+01
   5.3400000e+02   5.3300000e+02   3.2926158e+01   0.0000000e+00   0.0000000e+00
   5.3900000e+02   5.3800000e+02   6.4856605e+01   0.0000000e+00   0.0000000e+00
   5.4400000e+02   5.3700000e+02   6.5864382e+01   1.6450874e+01   9.5522416e+01
   5.5100000e+02   5.3300000e+02   4.6143479e+01   1.1491429e+01   1.0080537e+02
   5.5200000e+02   5.3800000e+02   3.2184411e+01   6.0336317e+00   4.6341499e+01
   5.5300000e+02   5.5200000e+02   6.1344038e+01   4.6330381e+00   6.6395817e+01
   5.5500000e+02   5.5300000e+02   3.8650875e+01   0.0000000e+00   0.0000000e+00
   5.5700000e+02   5.5500000e+02   1.7738109e+01   6.6947000e+00   8.3925283e+01
   5.6000000e+02   5.5200000e+02   4.7467286e+01   8.6527492e+00   7.5517101e+01
   5.6100000e+02   5.6000000e+02   2.8463015e+01   0.0000000e+00   0.0000000e+00
   5.6300000e+02   5.6100000e+02   2.0998571e+01   1.2792556e+01   9.7705052e+01
   5.6500000e+02   5.6400000e+02   1.6696597e+01   3.1664570e+01   2.0392017e+02
   5.6700000e+02   5.3100000e+02   6.9553557e+01   1.8010545e+01   1.1213484e+02
   5.6800000e+02   5.6700000e+02   6.0872414e+01   1.4650953e+01   7.9169391e+01
   5.6900000e+02   5.6800000e+02   3.1648062e+01   1.1431499e+01   7.4203859e+01
   5.7200000e+02   5.7000000e+02   2.2588527e+01   1.1728086e+01   9.1257445e+01
   5.7700000e+02   5.6800000e+02   2.7234466e+01   5.9331838e+00   6.3953382e+01
   5.7800000e+02   5.7700000e+02   2.5264080e+01   1.1188571e+01   6.8808962e+01
   5.7900000e+02   5.7800000e+02   2.6315908e+01   1.1188571e+01   6.5899980e+01
   5.8300000e+02   5.6700000e+02   3.4162829e+01   1.0564952e+01   7.1499053e+01
   5.8400000e+02   5.8300000e+02   3.8283245e+01   0.0000000e+00   0.0000000e+00
   5.8700000e+02   5.8300000e+02   2.8690875e+01   0.0000000e+00   0.0000000e+00
   5.9000000e+02   5.1400000e+02   2.3118993e+01   1.3267002e+01   8.8258586e+01
   5.9100000e+02   5.7700000e+02   1.5341115e+01   1.3318675e+01   6.8375858e+01
   5.9200000e+02   6.0000000e+00   1.6088812e+02   3.5297133e+01   1.3922318e+02
   5.9300000e+02   5.9200000e+02   1.6693373e+02   2.9951078e+01   1.2883579e+02
   5.9400000e+02   5.9300000e+02   2.3702965e+02   1.5061294e+01   1.1774627e+02
   5.9500000e+02   5.9400000e+02   1.2573369e+02   1.9656316e+01   1.0333649e+02
   5.9600000e+02   5.9500000e+02   8.3934014e+01   2.6457377e+01   2.0067661e+02
   5.9700000e+02   5.9600000e+02   3.8517873e+01   1.4064915e+01   9.2860694e+01
   5.9800000e+02   5.9700000e+02   6.7938176e+01   1.3221623e+01   1.0045042e+02
   5.9900000e+02   5.9800000e+02   2.5729411e+01   0.0000000e+00   0.0000000e+00
   6.0000000e+02   5.9800000e+02   2.8710157e+01   0.0000000e+00   0.0000000e+00
   6.0500000e+02   5.9700000e+02   1.4991347e+01   2.2149605e+01   1.0734660e+02
   6.0600000e+02   6.0500000e+02   2.5358710e+01   0.0000000e+00   0.0000000e+00
   6.0800000e+02   6.0600000e+02   2.4666385e+01   1.6903924e+01   1.2926160e+02
   6.0900000e+02   6.0500000e+02   4.2245668e+01   0.0000000e+00   0.0000000e+00
   6.1400000e+02   5.9600000e+02   6.9744999e+01   1.5021336e+01   9.3297931e+01
   6.1600000e+02   6.1500000e+02   3.9784210e+01   0.0000000e+00   0.0000000e+00
   6.2300000e+02   6.1500000e+02   2.4901896e+01   1.3923802e+01   8.8109618e+01
   6.2400000e+02   6.1400000e+02   2.4675848e+01   0.0000000e+00   0.0000000e+00
   6.3000000e+02   6.2900000e+02   1.6249008e+02   1.7005207e+01   1.0859272e+02
   6.3100000e+02   6.3000000e+02   3.9306024e+01   1.4650953e+01   9.9083779e+01
   6.3200000e+02   6.3100000e+02   5.7107019e+01   7.0568335e+00   7.5447714e+01
   6.3500000e+02   6.3400000e+02   2.9296086e+01   0.0000000e+00   0.0000000e+00
   6.3600000e+02   6.3300000e+02   3.8921885e+01   1.4288999e+01   1.0368818e+02
   6.3700000e+02   6.3400000e+02   2.7641831e+01   0.0000000e+00   0.0000000e+00
   6.4000000e+02   6.3100000e+02   7.8159894e+01   2.1392398e+01   1.1105229e+02
   6.4100000e+02   6.4000000e+02   3.6942160e+01   1.4240847e+01   8.9694470e+01
   6.4200000e+02   6.4100000e+02   1.3050253e+01   0.0000000e+00   0.0000000e+00
   6.4500000e+02   6.4100000e+02   6.2395851e+01   8.1625665e+00   8.4149034e+01
   6.4600000e+02   6.4500000e+02   3.3423243e+01   0.0000000e+00   0.0000000e+00
   6.4700000e+02   6.4500000e+02   3.8741821e+01   1.1952879e+01   1.0419125e+02
   6.4800000e+02   6.4000000e+02   1.6996655e+01   0.0000000e+00   0.0000000e+00
   6.4900000e+02   6.4800000e+02   1.3919176e+01   2.4162971e+01   1.2798327e+02
   6.5000000e+02   6.4900000e+02   2.4173244e+01   1.2792556e+01   1.0161046e+02
   6.5500000e+02   6.3200000e+02   3.0985520e+01   2.1392398e+01   1.0205228e+02
   6.5600000e+02   6.5500000e+02   1.9819636e+01   0.0000000e+00   0.0000000e+00
   6.5900000e+02   6.5500000e+02   3.0959884e+01   0.0000000e+00   0.0000000e+00
   6.6600000e+02   6.3000000e+02   2.7178675e+01   0.0000000e+00   0.0000000e+00
   6.7200000e+02   6.2900000e+02   5.2040515e+01   1.3104211e+01   8.6656393e+01
   6.7300000e+02   6.7200000e+02   5.8181895e+01   0.0000000e+00   0.0000000e+00
   6.7400000e+02   6.7300000e+02   7.3648278e+01   2.2533909e+01   1.0419290e+02
   6.7500000e+02   6.7400000e+02   3.6283954e+01   1.8940005e+01   9.0534829e+01
   6.7600000e+02   6.7500000e+02   8.4983080e+01   1.5725053e+01   8.3420422e+01
   6.7700000e+02   6.7600000e+02   2.7083525e+01   8.3907890e+00   9.5828433e+01
   6.7800000e+02   6.7700000e+02   2.0701580e+01   1.2187621e+01   8.8823933e+01
   6.8600000e+02   6.8200000e+02   2.3607164e+01   7.4705495e+00   7.1170463e+01
   6.8800000e+02   6.8700000e+02   2.7950041e+01   0.0000000e+00   0.0000000e+00
   6.8900000e+02   6.8800000e+02   3.1421321e+01   1.2362488e+01   7.1152365e+01
   6.9100000e+02   6.8700000e+02   1.9908564e+01   2.1392398e+01   1.0652764e+02
   6.9400000e+02   6.7500000e+02   3.4777865e+01   0.0000000e+00   0.0000000e+00
   6.9700000e+02   6.7400000e+02   4.9398962e+01   1.3215127e+01   9.3364168e+01
   7.0000000e+02   6.9900000e+02   2.7495713e+01   1.9204903e+01   1.9510605e+02
   7.0100000e+02   6.9700000e+02   3.2684317e+01   1.1310688e+01   9.1581466e+01
   7.0300000e+02   6.9800000e+02   2.1039772e+01   0.0000000e+00   0.0000000e+00
   7.0700000e+02   6.7200000e+02   4.6029620e+01   0.0000000e+00   0.0000000e+00
   7.1200000e+02   5.9400000e+02   1.2271569e+02   1.5354870e+01   9.6427760e+01
   7.1300000e+02   7.1200000e+02   8.3575910e+01   4.7734284e+01   2.2890353e+02
   7.1400000e+02   7.1300000e+02   5.6008875e+01   2.1138030e+01   9.7107419e+01
   7.1500000e+02   7.1400000e+02   3.0466808e+01   2.2564370e+01   1.0876969e+02
   7.1600000e+02   7.1500000e+02   2.0510531e+01   1.7468459e+01   9.8591226e+01
   7.1700000e+02   7.1600000e+02   5.1079476e+01   1.2187621e+01   7.6258175e+01
   1.7530000e+03   7.1600000e+02   4.0785605e+01   0.0000000e+00   0.0000000e+00
   7.2700000e+02   7.1400000e+02   3.8149649e+01   0.0000000e+00   0.0000000e+00
   7.3000000e+02   7.2800000e+02   2.5136243e+01   0.0000000e+00   0.0000000e+00
   7.3300000e+02   7.2800000e+02   7.4901026e+01   0.0000000e+00   0.0000000e+00
   7.3400000e+02   7.3300000e+02   2.6789884e+01   1.2603226e+01   1.0272397e+02
   7.3600000e+02   7.3400000e+02   3.8714826e+01   0.0000000e+00   0.0000000e+00
   7.3900000e+02   7.3300000e+02   3.3648965e+01   0.0000000e+00   0.0000000e+00
   7.4200000e+02   7.1300000e+02   9.3868647e+01   1.2979124e+01   7.9774406e+01
   7.4300000e+02   7.4200000e+02   3.8514894e+01   1.0293272e+01   8.1728684e+01
   7.5000000e+02   7.4200000e+02   3.1689574e+01   0.0000000e+00   0.0000000e+00
   7.6000000e+02   7.5300000e+02   4.1047788e+01   0.0000000e+00   0.0000000e+00
   7.6500000e+02   5.9300000e+02   5.2467401e+01   2.3150360e+01   1.0088200e+02
   7.6600000e+02   7.6500000e+02   8.3500865e+01   1.2320746e+01   1.1237883e+02
   7.6700000e+02   7.6600000e+02   4.7490161e+01   1.6396049e+01   1.5586190e+02
   7.7000000e+02   7.6900000e+02   2.1618428e+01   3.7909382e+01   2.1397428e+02
   7.7400000e+02   7.6700000e+02   1.7480358e+01   8.6241483e+00   6.7166613e+01
   7.7600000e+02   7.7500000e+02   2.6638095e+01   1.5084079e+01   9.7702415e+01
   7.8100000e+02   7.7500000e+02   5.2163039e+01   9.4586625e+00   8.3420422e+01
   7.8200000e+02   7.8100000e+02   3.0239733e+01   1.2953739e+01   1.1924744e+02
   7.8600000e+02   5.9200000e+02   6.5118087e+01   1.7310459e+01   1.1679080e+02
   7.8700000e+02   7.8600000e+02   5.3299462e+01   1.7130968e+01   1.0642685e+02
   7.8800000e+02   7.8700000e+02   1.0450863e+02   1.7702814e+01   9.3322776e+01
   7.8900000e+02   7.8800000e+02   3.1056416e+01   1.4650953e+01   8.2296113e+01
   7.9000000e+02   7.8900000e+02   5.8005224e+01   1.3163048e+01   7.6753097e+01
   7.9100000e+02   7.9000000e+02   4.6937329e+01   1.4022118e+01   9.3035282e+01
   7.9200000e+02   7.9100000e+02   3.6096549e+01   0.0000000e+00   0.0000000e+00
   7.9300000e+02   7.9200000e+02   3.2190717e+01   3.7543311e+01   2.0235314e+02
   7.9500000e+02   7.9100000e+02   5.5257396e+01   1.3084540e+01   8.6110719e+01
   7.9700000e+02   7.9600000e+02   2.4217022e+01   1.1749425e+01   8.6744842e+01
   7.9900000e+02   7.9500000e+02   2.1790030e+01   0.0000000e+00   0.0000000e+00
   8.0400000e+02   7.9000000e+02   5.6207101e+01   0.0000000e+00   0.0000000e+00
   8.0900000e+02   7.8900000e+02   5.3161440e+01   1.4113667e+01   7.3841966e+01
   8.1000000e+02   8.0900000e+02   2.2650245e+01   0.0000000e+00   0.0000000e+00
   8.1300000e+02   8.0900000e+02   2.2614520e+01   0.0000000e+00   0.0000000e+00
   8.1600000e+02   7.8800000e+02   2.8296201e+01   9.0504476e+00   8.0055896e+01
   8.2100000e+02   8.1600000e+02   4.5132702e+01   0.0000000e+00   0.0000000e+00
   8.2400000e+02   8.1700000e+02   3.6878999e+01   0.0000000e+00   0.0000000e+00
   8.2700000e+02   7.8700000e+02   7.7685362e+01   9.0504476e+00   1.0242263e+02
   8.2800000e+02   8.2700000e+02   4.5872187e+01   2.8721847e+01   1.2789938e+02
   8.3000000e+02   8.2900000e+02   5.1611700e+01   0.0000000e+00   0.0000000e+00
   8.3200000e+02   8.3100000e+02   3.5946423e+01   1.4556123e+01   8.5643078e+01
   8.3300000e+02   8.3100000e+02   1.5446391e+01   1.7084501e+01   1.1968324e+02
   8.3500000e+02   8.2900000e+02   4.7024222e+01   0.0000000e+00   0.0000000e+00
   8.4200000e+02   8.2700000e+02   3.9298974e+01   0.0000000e+00   0.0000000e+00
   8.4300000e+02   8.4200000e+02   2.3093756e+01   3.8090187e+01   1.8046221e+02
   8.4500000e+02   8.2800000e+02   4.7614201e+01   1.2603226e+01   7.4582417e+01
   8.4600000e+02   8.4500000e+02   3.9943408e+01   0.0000000e+00   0.0000000e+00
   8.4800000e+02   8.4700000e+02   3.6887942e+01   1.5004108e+01   7.9590531e+01
   8.4900000e+02   8.4800000e+02   2.2736836e+01   3.3990673e+01   2.0317254e+02
   8.5600000e+02   7.8600000e+02   2.6840669e+01   2.1715065e+01   1.1943178e+02
   8.5700000e+02   8.5600000e+02   3.0834664e+01   2.0711287e+01   1.1280130e+02
   8.5800000e+02   8.5700000e+02   3.7780842e+01   1.2438650e+01   8.7109988e+01
   8.6000000e+02   8.5900000e+02   4.5556343e+01   0.0000000e+00   0.0000000e+00
   8.6600000e+02   8.6200000e+02   1.9881159e+01   7.4383088e+00   1.0759594e+02
   8.6700000e+02   8.5900000e+02   2.8477663e+01   1.0845664e+01   7.9693643e+01
   8.7100000e+02   8.6700000e+02   3.5016568e+01   8.4003830e+00   8.2637646e+01
   8.7200000e+02   8.5800000e+02   3.8307635e+01   2.0207696e+01   1.1071391e+02
   8.7500000e+02   8.7200000e+02   2.4410413e+01   1.5850726e+01   8.8237692e+01
   8.7700000e+02   8.5700000e+02   4.2129691e+01   1.5287622e+01   7.9677481e+01
   8.8200000e+02   8.7900000e+02   1.8727333e+01   1.2046733e+01   1.2747427e+02
   8.8400000e+02   8.7800000e+02   4.7878774e+01   0.0000000e+00   0.0000000e+00
   8.8700000e+02   8.5600000e+02   6.7861092e+01   1.2528064e+01   9.2891202e+01
   8.9300000e+02   8.9100000e+02   3.9257209e+01   1.6800766e+01   7.7166118e+01
   8.9400000e+02   8.8800000e+02   1.1478793e+01   1.4481155e+01   7.7722436e+01
   8.9600000e+02   7.6500000e+02   6.5752481e+01   1.5061294e+01   9.7901698e+01
   8.9700000e+02   8.9600000e+02   5.8260402e+01   2.5842221e+01   1.1386119e+02
   8.9800000e+02   8.9700000e+02   5.0058829e+01   0.0000000e+00   0.0000000e+00
   9.0300000e+02   8.9900000e+02   5.0988880e+01   0.0000000e+00   0.0000000e+00
   9.0500000e+02   9.0300000e+02   4.5438449e+01   9.1745184e+00   8.6804422e+01
   9.0700000e+02   9.0400000e+02   2.2223690e+01   0.0000000e+00   0.0000000e+00
   9.1200000e+02   8.9700000e+02   3.1967257e+01   9.4495808e+00   1.0275907e+02
   9.1400000e+02   9.1200000e+02   4.3599447e+01   0.0000000e+00   0.0000000e+00
   9.1300000e+02   9.1200000e+02   1.5274485e+01   9.8053301e+00   8.7835884e+01
   9.1700000e+02   8.9600000e+02   4.3518403e+01   1.6450874e+01   8.8997757e+01
   9.1800000e+02   9.1700000e+02   4.0232487e+01   0.0000000e+00   0.0000000e+00
   9.2800000e+02   5.0000000e+00   1.0410252e+02   1.9133079e+01   9.6280644e+01
   9.2900000e+02   9.2800000e+02   1.1243576e+02   5.5134464e+01   2.5496681e+02
   9.3000000e+02   9.2900000e+02   4.4756901e+01   2.7939947e+01   1.0857137e+02
   9.3100000e+02   9.3000000e+02   3.3738189e+01   2.2716065e+01   1.1454085e+02
   9.3300000e+02   9.3200000e+02   6.8497780e+01   1.0022794e+01   8.7859800e+01
   9.3900000e+02   9.3300000e+02   4.3372859e+01   0.0000000e+00   0.0000000e+00
   9.4200000e+02   9.3200000e+02   6.4950473e+01   1.2045899e+01   9.3510274e+01
   9.4300000e+02   9.4200000e+02   3.9653040e+01   1.4877752e+01   1.0617646e+02
   9.4400000e+02   9.4300000e+02   3.8637422e+01   2.4322347e+01   1.1935627e+02
   9.4800000e+02   9.4700000e+02   1.5163850e+01   0.0000000e+00   0.0000000e+00
   9.4900000e+02   9.4800000e+02   2.4396837e+01   3.2080409e+01   2.2894325e+02
   9.5100000e+02   9.4700000e+02   4.9634974e+01   0.0000000e+00   0.0000000e+00
   9.5200000e+02   9.4200000e+02   6.2189876e+01   1.1952879e+01   1.0181306e+02
   9.5400000e+02   9.5300000e+02   4.4403964e+01   2.0015583e+01   1.2927754e+02
   9.5500000e+02   9.5400000e+02   3.1239877e+01   0.0000000e+00   0.0000000e+00
   9.6000000e+02   9.5400000e+02   2.1206665e+01   1.3971094e+01   9.6881687e+01
   9.6100000e+02   9.5300000e+02   2.8607487e+01   0.0000000e+00   0.0000000e+00
   9.6400000e+02   9.5200000e+02   3.9953378e+01   1.3065291e+01   1.1611279e+02
   9.6500000e+02   9.3000000e+02   1.3688041e+02   2.9096070e+01   1.1736136e+02
   9.6600000e+02   9.6500000e+02   4.5459401e+01   1.7736732e+01   9.9747923e+01
   9.6700000e+02   9.6600000e+02   2.5822166e+01   3.0321456e+01   1.1814810e+02
   9.6800000e+02   9.6700000e+02   4.7756149e+01   1.3491611e+01   9.1865097e+01
   9.7000000e+02   9.6900000e+02   4.4434153e+01   1.6393362e+01   1.0208256e+02
   9.7400000e+02   9.6900000e+02   1.5933946e+01   0.0000000e+00   0.0000000e+00
   9.7700000e+02   9.7000000e+02   1.8799847e+01   1.0858778e+01   7.9990669e+01
   9.7800000e+02   9.6800000e+02   1.5865787e+01   0.0000000e+00   0.0000000e+00
   9.8000000e+02   9.7800000e+02   1.3317994e+01   0.0000000e+00   0.0000000e+00
   9.8300000e+02   9.6700000e+02   7.5784264e+01   1.3104211e+01   7.6303199e+01
   9.8500000e+02   9.8400000e+02   4.0944719e+01   2.6586708e+01   1.8098305e+02
   9.8800000e+02   9.8700000e+02   2.8499143e+01   2.0488302e+01   1.2106817e+02
   9.8900000e+02   9.8700000e+02   2.8904301e+01   0.0000000e+00   0.0000000e+00
   9.9200000e+02   9.6600000e+02   4.4667998e+01   2.1392398e+01   8.7936968e+01
   9.9600000e+02   9.9200000e+02   2.6162112e+01   0.0000000e+00   0.0000000e+00
   1.0010000e+03   9.6500000e+02   2.7552537e+01   0.0000000e+00   0.0000000e+00
   1.0050000e+03   1.0020000e+03   1.3076588e+01   0.0000000e+00   0.0000000e+00
   1.0080000e+03   9.2900000e+02   5.6605977e+01   1.2438650e+01   9.8691325e+01
   1.0130000e+03   1.0080000e+03   3.1790505e+01   1.4487417e+01   1.0290794e+02
   1.0140000e+03   1.0110000e+03   2.8609087e+01   1.0371740e+01   8.6603568e+01
   1.0160000e+03   1.0150000e+03   5.4327594e+01   1.4923849e+01   1.0613602e+02
   1.0170000e+03   1.0160000e+03   7.5312947e+01   1.8252054e+01   1.0526279e+02
   1.0180000e+03   1.0170000e+03   7.5804590e+01   1.6642864e+01   9.8360175e+01
   1.0200000e+03   1.0190000e+03   2.7765809e+01   0.0000000e+00   0.0000000e+00
   1.0230000e+03   1.0220000e+03   2.2731379e+01   3.5382664e+01   2.1902435e+02
   1.0260000e+03   1.0180000e+03   4.7361164e+01   5.5750678e+00   8.0114862e+01
   1.0300000e+03   1.0260000e+03   1.5646499e+01   0.0000000e+00   0.0000000e+00
   1.0330000e+03   1.0270000e+03   2.0064870e+01   1.3635976e+01   1.1253303e+02
   1.0350000e+03   1.0190000e+03   5.3112296e+01   0.0000000e+00   0.0000000e+00
   1.0380000e+03   1.0170000e+03   5.2348481e+01   1.7171017e+01   9.9892428e+01
   1.0440000e+03   1.0400000e+03   2.6844607e+01   7.6783157e+00   8.3830893e+01
   1.0450000e+03   1.0380000e+03   2.8595945e+01   0.0000000e+00   0.0000000e+00
   1.0480000e+03   1.0390000e+03   3.9481386e+01   1.0774925e+01   7.2766903e+01
   1.0490000e+03   1.0160000e+03   7.3341431e+01   1.8739480e+01   1.0125494e+02
   1.0510000e+03   1.0500000e+03   2.2957152e+01   0.0000000e+00   0.0000000e+00
   1.0540000e+03   1.0490000e+03   3.8547484e+01   0.0000000e+00   0.0000000e+00
   1.0590000e+03   1.0500000e+03   4.2276699e+01   0.0000000e+00   0.0000000e+00
   1.0610000e+03   1.0590000e+03   4.8684846e+01   1.2380912e+01   9.8460395e+01
   1.0620000e+03   1.0210000e+03   2.8268856e+01   6.5013305e+00   7.2030245e+01
   1.0630000e+03   1.0150000e+03   9.4992318e+01   1.8980761e+01   1.3447819e+02
   1.0650000e+03   1.0640000e+03   3.4068186e+01   3.4672959e+01   1.1598892e+02
   1.0690000e+03   1.0680000e+03   3.3903004e+01   9.6561909e+00   7.4893483e+01
   1.0700000e+03   1.0680000e+03   2.8541282e+01   1.3223999e+01   8.9911733e+01
   1.0710000e+03   1.0630000e+03   6.3212133e+01   3.7295238e+00   6.7282179e+01
   1.0730000e+03   1.0710000e+03   3.2386265e+01   0.0000000e+00   0.0000000e+00
   1.0780000e+03   9.3100000e+02   4.8688298e+01   1.4113667e+01   9.4960782e+01
   1.0790000e+03   1.0780000e+03   4.5292410e+01   0.0000000e+00   0.0000000e+00
   1.0800000e+03   1.0780000e+03   1.3285671e+01   0.0000000e+00   0.0000000e+00
   1.0870000e+03   2.0000000e+00   2.4143271e+02   3.5583773e+01   1.4927866e+02
   1.0880000e+03   1.0870000e+03   5.5790417e+01   2.8206034e+01   1.3758360e+02
   1.0900000e+03   1.0890000e+03   1.1192625e+02   2.9850575e+01   1.2539915e+02
   1.0910000e+03   1.0900000e+03   1.3682138e+02   3.7400988e+01   1.2924366e+02
   1.0930000e+03   1.0920000e+03   1.1561110e+02   1.3548765e+01   8.0737253e+01
   1.0940000e+03   1.0930000e+03   1.4374423e+02   1.9120476e+01   1.0598706e+02
   1.0950000e+03   1.0940000e+03   5.5722200e+01   1.5354870e+01   8.9310748e+01
   1.0990000e+03   1.0980000e+03   2.3897143e+01   0.0000000e+00   0.0000000e+00
   1.1050000e+03   1.0990000e+03   3.1359177e+01   0.0000000e+00   0.0000000e+00
   1.1010000e+03   1.0980000e+03   2.3834431e+01   1.4158115e+01   9.0656167e+01
   1.1020000e+03   1.0970000e+03   3.7350026e+01   0.0000000e+00   0.0000000e+00
   1.1040000e+03   1.1020000e+03   1.6467712e+01   1.9218221e+01   9.3002026e+01
   1.1080000e+03   1.0960000e+03   4.8938339e+01   0.0000000e+00   0.0000000e+00
   1.1110000e+03   1.0950000e+03   5.8543958e+01   1.8053399e+01   1.0265709e+02
   1.1120000e+03   1.1110000e+03   1.5377714e+01   2.6480338e+01   2.0345442e+02
   1.1140000e+03   1.1130000e+03   5.0277328e+01   0.0000000e+00   0.0000000e+00
   1.1240000e+03   1.0940000e+03   6.1854550e+01   7.6184956e+00   7.4041690e+01
   1.1250000e+03   1.1240000e+03   2.8492931e+01   1.2417925e+01   9.3137665e+01
   1.1260000e+03   1.1250000e+03   3.5555165e+01   1.8918549e+01   1.1201923e+02
   1.1270000e+03   1.1250000e+03   2.0897759e+01   0.0000000e+00   0.0000000e+00
   1.1300000e+03   1.1240000e+03   5.9171288e+01   1.1779220e+01   8.0734063e+01
   1.1310000e+03   1.1300000e+03   4.3679355e+01   0.0000000e+00   0.0000000e+00
   1.1430000e+03   1.1410000e+03   2.3776733e+01   7.5352290e+00   9.4597540e+01
   1.1440000e+03   1.0930000e+03   1.3295669e+02   1.1378802e+01   7.5744152e+01
   1.1450000e+03   1.1440000e+03   7.9832940e+01   2.2083191e+01   1.7261406e+02
   1.1470000e+03   1.1460000e+03   1.8698765e+01   1.9959077e+01   1.1684787e+02
   1.1480000e+03   1.1460000e+03   5.2306093e+01   0.0000000e+00   0.0000000e+00
   1.1500000e+03   1.1480000e+03   3.6988932e+01   9.9339904e+00   8.5524380e+01
   1.1510000e+03   1.1450000e+03   5.6743152e+01   1.9998417e+01   1.2643492e+02
   1.1520000e+03   1.1510000e+03   3.5352342e+01   6.4862534e+00   9.0725250e+01
   1.1550000e+03   1.1520000e+03   1.3800687e+01   0.0000000e+00   0.0000000e+00
   1.1580000e+03   1.1530000e+03   1.9559092e+01   2.7398042e+01   1.2906459e+02
   1.1590000e+03   1.1510000e+03   6.5740900e+01   0.0000000e+00   0.0000000e+00
   1.1630000e+03   1.1620000e+03   4.4143080e+01   0.0000000e+00   0.0000000e+00
   1.1640000e+03   1.1630000e+03   1.8646431e+01   2.8412163e+01   1.4100339e+02
   1.1670000e+03   1.0920000e+03   9.6891718e+01   3.2768388e+01   1.1566573e+02
   1.1680000e+03   1.1670000e+03   1.1032254e+02   1.7488108e+01   9.8744380e+01
   1.1690000e+03   1.1680000e+03   3.6981367e+01   1.7586027e+01   8.5733992e+01
   1.1700000e+03   1.1690000e+03   5.5389712e+01   1.2623647e+01   8.7941850e+01
   1.1710000e+03   1.1700000e+03   6.1346088e+01   9.2009851e+00   8.8082329e+01
   1.1740000e+03   1.1710000e+03   2.8273012e+01   1.5758904e+01   1.1260313e+02
   1.1750000e+03   1.1720000e+03   1.6422539e+01   1.3374044e+01   1.2046883e+02
   1.1760000e+03   1.1700000e+03   3.9843244e+01   1.1219225e+01   9.3550666e+01
   1.1770000e+03   1.1760000e+03   3.0285444e+01   6.5152669e+00   1.0342841e+02
   1.1780000e+03   1.1760000e+03   4.3119003e+01   0.0000000e+00   0.0000000e+00
   1.1830000e+03   1.1690000e+03   5.9097864e+01   9.2009851e+00   7.7580912e+01
   1.1840000e+03   1.1830000e+03   2.2741859e+01   0.0000000e+00   0.0000000e+00
   1.1890000e+03   1.1880000e+03   3.1162979e+01   2.5858704e+01   2.0703792e+02
   1.1920000e+03   1.1680000e+03   5.5856264e+01   2.3649379e+01   1.0164341e+02
   1.1930000e+03   1.1920000e+03   3.4078701e+01   0.0000000e+00   0.0000000e+00
   1.1960000e+03   1.1940000e+03   2.6794287e+01   7.2780613e+00   8.5524380e+01
   1.1970000e+03   1.1920000e+03   1.5664866e+01   0.0000000e+00   0.0000000e+00
   1.1980000e+03   1.1970000e+03   3.6533315e+01   3.6604827e+01   2.1028594e+02
   1.2010000e+03   1.1670000e+03   5.1314006e+01   2.1500492e+01   9.8956315e+01
   1.2020000e+03   1.2010000e+03   6.5070451e+01   2.0322092e+01   1.0763975e+02
   1.2060000e+03   1.2050000e+03   7.2452094e+01   0.0000000e+00   0.0000000e+00
   1.2090000e+03   1.2050000e+03   6.5680071e+01   9.6740677e+00   8.1045068e+01
   1.2140000e+03   1.2100000e+03   4.2612537e+01   8.4863226e+00   8.7546269e+01
   1.2150000e+03   1.2090000e+03   3.5873774e+01   1.0858778e+01   8.6729156e+01
   1.2160000e+03   1.1620000e+03   3.4134690e+01   0.0000000e+00   0.0000000e+00
   1.2190000e+03   1.0910000e+03   1.8028660e+02   1.7035474e+01   9.7650553e+01
   1.2200000e+03   1.2190000e+03   3.4081440e+01   1.3830996e+01   7.9978639e+01
   1.2210000e+03   1.2200000e+03   8.8367387e+01   2.2211541e+01   1.0819984e+02
   1.2220000e+03   1.2210000e+03   5.0450770e+01   1.5354870e+01   8.4535872e+01
   1.2230000e+03   1.2220000e+03   5.4925237e+01   0.0000000e+00   0.0000000e+00
   1.2260000e+03   1.2220000e+03   2.8313384e+01   1.2017354e+01   9.8803490e+01
   1.2300000e+03   1.2260000e+03   2.7527297e+01   6.0981937e+00   1.2574923e+02
   1.2310000e+03   1.2210000e+03   1.2302006e+01   2.2300271e+01   1.0844239e+02
   1.2320000e+03   1.2310000e+03   5.2276350e+01   0.0000000e+00   0.0000000e+00
   1.2350000e+03   1.2310000e+03   3.0667917e+01   0.0000000e+00   0.0000000e+00
   1.2390000e+03   1.2190000e+03   3.3759770e+01   1.2892839e+01   8.8878048e+01
   1.2400000e+03   1.2390000e+03   3.1584818e+01   3.0212016e+01   2.1107721e+02
   1.2410000e+03   1.2400000e+03   1.8320893e+01   1.4931390e+01   1.0783340e+02
   1.2430000e+03   1.2420000e+03   4.0142197e+01   0.0000000e+00   0.0000000e+00
   1.2460000e+03   1.2420000e+03   2.1603595e+01   0.0000000e+00   0.0000000e+00
   1.2490000e+03   1.2400000e+03   1.6845991e+01   0.0000000e+00   0.0000000e+00
   1.2520000e+03   1.2200000e+03   3.5476505e+01   0.0000000e+00   0.0000000e+00
   1.2590000e+03   1.0900000e+03   1.0545530e+02   2.2716065e+01   1.2691819e+02
   1.2600000e+03   1.2590000e+03   6.4062468e+01   1.2045899e+01   1.0890222e+02
   1.2610000e+03   1.2600000e+03   3.7330428e+01   0.0000000e+00   0.0000000e+00
   1.2630000e+03   1.2610000e+03   5.5952754e+01   0.0000000e+00   0.0000000e+00
   1.2670000e+03   1.2650000e+03   3.2576081e+01   1.3468657e+01   9.7772615e+01
   1.2680000e+03   1.2630000e+03   3.0824387e+01   1.6697876e+01   1.1677877e+02
   1.2700000e+03   1.2600000e+03   7.2464877e+01   3.5337661e+01   1.1927711e+02
   1.2710000e+03   1.2700000e+03   8.2091641e+01   1.6704657e+01   9.4296611e+01
   1.2720000e+03   1.2710000e+03   1.8641330e+01   0.0000000e+00   0.0000000e+00
   1.2740000e+03   1.2720000e+03   2.8765929e+01   0.0000000e+00   0.0000000e+00
   1.2760000e+03   1.2750000e+03   2.7183433e+01   1.1560803e+01   1.5940026e+02
   1.2780000e+03   1.2700000e+03   9.3800890e+01   9.1260268e+00   9.5293835e+01
   1.2800000e+03   1.2780000e+03   3.7417746e+01   4.7736668e+00   8.1797690e+01
   1.2810000e+03   1.2790000e+03   3.0721825e+01   1.2272045e+01   1.6659808e+02
   1.2840000e+03   1.2820000e+03   4.0029029e+01   4.3218748e+00   8.0762416e+01
   1.2870000e+03   1.2590000e+03   3.7718755e+01   1.1272668e+01   9.7148966e+01
   1.2880000e+03   1.2870000e+03   8.3155440e+01   0.0000000e+00   0.0000000e+00
   1.2910000e+03   1.2870000e+03   4.6136428e+01   2.3456171e+01   1.2764134e+02
   1.2920000e+03   1.2910000e+03   3.6856261e+01   0.0000000e+00   0.0000000e+00
   1.2930000e+03   1.2920000e+03   3.1094581e+01   5.7733394e+01   2.7896317e+02
   1.2950000e+03   1.2910000e+03   3.7220901e+01   0.0000000e+00   0.0000000e+00
   1.2970000e+03   1.2960000e+03   4.7517537e+01   9.3798341e+00   9.7456691e+01
   1.2980000e+03   1.2960000e+03   3.9988341e+01   7.2530936e+00   8.4013547e+01
   1.3000000e+03   1.0890000e+03   8.5102286e+01   2.9674600e+01   1.1142201e+02
   1.3010000e+03   1.3000000e+03   4.9054743e+01   1.5197495e+01   8.2838929e+01
   1.3020000e+03   1.3010000e+03   2.6523371e+01   3.5443302e+01   1.3349878e+02
   1.3030000e+03   1.3010000e+03   5.0820294e+01   4.2367354e+01   1.3595895e+02
   1.3060000e+03   1.3050000e+03   3.3711432e+01   3.1701111e+01   2.0866813e+02
   1.3080000e+03   1.3030000e+03   3.5635045e+01   6.9855471e+00   6.4852666e+01
   1.3090000e+03   1.3040000e+03   2.5315874e+01   0.0000000e+00   0.0000000e+00
   1.3120000e+03   1.3000000e+03   4.7071993e+01   9.9798696e+00   7.0239059e+01
   1.3130000e+03   1.3120000e+03   4.6439402e+01   0.0000000e+00   0.0000000e+00
   1.3160000e+03   1.3150000e+03   2.5102762e+01   1.0673432e+01   8.6744842e+01
   1.3170000e+03   1.3150000e+03   3.4605333e+01   1.6632564e+01   9.5500280e+01
   1.3180000e+03   1.3120000e+03   3.2624185e+01   2.9002994e+01   1.1343296e+02
   1.3190000e+03   1.0880000e+03   1.1644584e+02   2.7126033e+01   1.1772877e+02
   1.3210000e+03   1.3200000e+03   2.4196931e+01   2.0719576e+01   1.1467869e+02
   1.3220000e+03   1.3210000e+03   5.2213744e+01   1.2979124e+01   9.9458284e+01
   1.3240000e+03   1.3230000e+03   3.2102998e+01   1.6876179e+01   1.0667057e+02
   1.3250000e+03   1.3230000e+03   4.4311859e+01   1.8860929e+01   1.0466282e+02
   1.3260000e+03   1.3220000e+03   5.3503208e+01   0.0000000e+00   0.0000000e+00
   1.3290000e+03   1.3210000e+03   4.2102146e+01   1.4144052e+01   8.3907890e+01
   1.3300000e+03   1.3290000e+03   5.1432004e+01   0.0000000e+00   0.0000000e+00
   1.3330000e+03   1.3290000e+03   3.0721650e+01   0.0000000e+00   0.0000000e+00
   1.3350000e+03   1.3340000e+03   3.1803709e+01   1.9963621e+01   1.2930612e+02
   1.3360000e+03   1.3340000e+03   4.0191888e+01   0.0000000e+00   0.0000000e+00
   1.3370000e+03   1.3360000e+03   2.0446838e+01   2.4755473e+01   2.2023829e+02
   1.3400000e+03   1.3190000e+03   5.3904960e+01   1.8233227e+01   9.9053445e+01
   1.3410000e+03   1.3400000e+03   6.2058633e+01   1.1873601e+01   7.7238179e+01
   1.3470000e+03   1.3410000e+03   5.4481458e+01   1.4071018e+01   9.1530825e+01
   1.3420000e+03   1.3410000e+03   5.0552521e+01   0.0000000e+00   0.0000000e+00
   1.3430000e+03   1.3420000e+03   3.2117919e+01   3.4380709e+01   1.3906021e+02
   1.3480000e+03   1.3470000e+03   3.3729328e+01   2.1402030e+01   1.0789058e+02
   1.3490000e+03   1.3470000e+03   2.5181628e+01   0.0000000e+00   0.0000000e+00
   1.3500000e+03   1.3490000e+03   3.9813582e+01   4.7811550e+01   2.3606466e+02
   1.3520000e+03   1.3400000e+03   6.8526717e+01   2.3459831e+01   1.0459508e+02
   1.3530000e+03   1.3520000e+03   1.8501784e+01   0.0000000e+00   0.0000000e+00
   1.3570000e+03   1.3560000e+03   3.9728996e+01   6.7343284e+00   8.9333855e+01
   1.3610000e+03   1.3200000e+03   1.0464881e+02   1.6419529e+01   9.5917094e+01
   1.3620000e+03   1.3610000e+03   3.0033476e+01   1.5058416e+01   8.8545535e+01
   1.3630000e+03   1.3610000e+03   4.9561091e+01   1.1034026e+01   9.9344265e+01
   1.3640000e+03   1.3630000e+03   3.1304304e+01   7.8535090e+00   1.0536588e+02
   1.3680000e+03   1.0870000e+03   3.1307304e+02   2.7428212e+01   1.3346560e+02
   1.3690000e+03   1.3680000e+03   6.0276773e+01   2.0322092e+01   1.0010879e+02
   1.3700000e+03   1.3690000e+03   4.9697383e+01   1.2892839e+01   8.5850084e+01
   1.3710000e+03   1.3700000e+03   3.9026723e+01   1.0940250e+01   7.5012879e+01
   1.3720000e+03   1.3710000e+03   6.8119549e+01   1.3929967e+01   9.9343401e+01
   1.3730000e+03   1.3720000e+03   3.0463084e+01   1.4071018e+01   8.4367103e+01
   1.3780000e+03   1.3750000e+03   2.6989040e+01   9.7310463e+00   8.8345559e+01
   1.3760000e+03   1.3750000e+03   2.9648701e+01   9.9065610e+00   7.4348937e+01
   1.3840000e+03   1.3800000e+03   1.3154429e+01   1.6274240e+01   8.0862432e+01
   1.3850000e+03   1.3710000e+03   4.4641700e+01   2.4034709e+01   9.8434344e+01
   1.3860000e+03   1.3850000e+03   4.6037867e+01   1.7035474e+01   1.0203208e+02
   1.3900000e+03   1.3890000e+03   3.3899018e+01   1.2584368e+01   8.7280637e+01
   1.3910000e+03   1.3890000e+03   3.3596376e+01   1.7379265e+01   9.2459165e+01
   1.3920000e+03   1.3700000e+03   6.5093958e+01   0.0000000e+00   0.0000000e+00
   1.3950000e+03   1.3930000e+03   3.6555520e+01   0.0000000e+00   0.0000000e+00
   1.3990000e+03   1.3680000e+03   5.9510746e+01   2.4918683e+01   1.1972473e+02
   1.4000000e+03   1.3990000e+03   4.2447894e+01   2.1691328e+01   1.0378750e+02
   1.4010000e+03   1.4000000e+03   1.2588939e+02   1.9516037e+01   9.6313720e+01
   1.4020000e+03   1.4010000e+03   7.4594792e+01   2.0970832e+01   9.7705052e+01
   1.4030000e+03   1.4020000e+03   4.7541841e+01   1.7270733e+01   8.8079405e+01
   1.4060000e+03   1.4050000e+03   3.2054855e+01   1.6393362e+01   1.0062976e+02
   1.4080000e+03   1.4070000e+03   4.8381688e+01   0.0000000e+00   0.0000000e+00
   1.4100000e+03   1.4090000e+03   2.9582124e+01   6.8676944e+00   8.0772647e+01
   1.4150000e+03   1.4070000e+03   2.3678361e+01   1.9298287e+01   9.6008946e+01
   1.4160000e+03   1.4050000e+03   6.6809425e+01   6.7965264e+00   7.3383580e+01
   1.4170000e+03   1.4160000e+03   2.1326715e+01   2.1197629e+01   1.0257777e+02
   1.4190000e+03   1.4180000e+03   2.7887991e+01   2.9410054e+01   2.0761153e+02
   1.4210000e+03   1.4040000e+03   2.8884585e+01   0.0000000e+00   0.0000000e+00
   1.4240000e+03   1.4060000e+03   5.8200660e+01   0.0000000e+00   0.0000000e+00
   1.4270000e+03   1.4030000e+03   6.0869037e+01   3.2904357e+01   1.2254014e+02
   1.4280000e+03   1.4270000e+03   3.3514764e+01   9.9453967e+00   8.7934039e+01
   1.4290000e+03   1.4280000e+03   3.0421118e+01   9.1745184e+00   9.0975767e+01
   1.4360000e+03   1.4020000e+03   5.9602094e+01   1.3681198e+01   8.9095143e+01
   1.4370000e+03   1.4360000e+03   3.0531492e+01   1.5471850e+01   9.3157022e+01
   1.4410000e+03   1.4370000e+03   3.3048763e+01   9.5712790e+00   1.0270502e+02
   1.4420000e+03   1.4360000e+03   2.1325198e+01   0.0000000e+00   0.0000000e+00
   1.4450000e+03   1.4010000e+03   9.7786332e+01   9.0504476e+00   7.2718334e+01
   1.4460000e+03   1.4450000e+03   3.4448684e+01   1.5882606e+01   7.8591405e+01
   1.4470000e+03   1.4460000e+03   2.6518666e+01   0.0000000e+00   0.0000000e+00
   1.4480000e+03   1.4470000e+03   3.0723429e+01   1.7530825e+01   1.6722132e+02
   1.4500000e+03   1.4460000e+03   2.1413930e+01   2.9104921e+01   1.1412030e+02
   1.4510000e+03   1.4500000e+03   2.9637902e+01   8.5183265e+00   9.0159555e+01
   1.4520000e+03   1.4500000e+03   1.2695080e+01   0.0000000e+00   0.0000000e+00
   1.4550000e+03   1.4450000e+03   4.1456380e+01   0.0000000e+00   0.0000000e+00
   1.4600000e+03   1.4000000e+03   4.3141805e+01   1.1310688e+01   8.7445450e+01
   1.4610000e+03   1.4600000e+03   1.8763379e+01   2.0644851e+01   1.0449899e+02
   1.4620000e+03   1.4610000e+03   3.8037266e+01   0.0000000e+00   0.0000000e+00
   1.4670000e+03   1.4610000e+03   2.5262967e+01   0.0000000e+00   0.0000000e+00
   1.4700000e+03   1.4600000e+03   4.6894551e+01   0.0000000e+00   0.0000000e+00
   1.4750000e+03   1.3690000e+03   3.6138929e+01   1.4918095e+01   1.0033753e+02
   1.4770000e+03   1.4760000e+03   2.4869096e+01   1.3535833e+01   1.0114414e+02
   1.4780000e+03   1.4760000e+03   2.6456114e+01   8.0022412e+00   8.4164557e+01
   1.4800000e+03   1.4790000e+03   1.3105765e+01   3.0111735e+01   2.2335019e+02
   1.4820000e+03   1.3990000e+03   1.0894329e+02   1.9647578e+01   1.1074803e+02
   1.4830000e+03   1.4820000e+03   7.8466734e+01   1.2194663e+01   9.7554666e+01
   1.4850000e+03   1.4840000e+03   3.8511949e+01   0.0000000e+00   0.0000000e+00
   1.4880000e+03   1.4840000e+03   3.2290090e+01   2.1295816e+01   1.2257218e+02
   1.4890000e+03   1.4830000e+03   2.7287143e+01   1.6566995e+01   1.1951868e+02
   1.4900000e+03   1.4820000e+03   5.3452643e+01   1.1632525e+01   1.0624275e+02
   1.4920000e+03   1.4910000e+03   7.8699060e+01   3.9558392e+01   2.1944497e+02
   1.4970000e+03   1.4930000e+03   1.5641551e+01   0.0000000e+00   0.0000000e+00
   1.5000000e+03   1.4920000e+03   3.9548130e+01   1.1378802e+01   8.3959037e+01
   1.5010000e+03   1.5000000e+03   3.1841986e+01   1.2812934e+01   8.0893833e+01
   1.5030000e+03   1.5020000e+03   2.3944684e+01   2.4531395e+01   1.7674954e+02
   1.5060000e+03   1.5050000e+03   2.8959948e+01   1.0647908e+01   9.2247026e+01
   1.5070000e+03   1.5050000e+03   3.7833595e+01   0.0000000e+00   0.0000000e+00
   1.5100000e+03   1.4900000e+03   4.8620285e+01   0.0000000e+00   0.0000000e+00
   1.5150000e+03   4.0000000e+00   7.0852251e+01   5.0454458e+01   1.5868856e+02
   1.5160000e+03   1.5150000e+03   7.5649100e+01   9.3600994e+01   3.0763346e+02
   1.5170000e+03   1.5160000e+03   5.9318947e+01   2.0101193e+01   1.0785729e+02
   1.5180000e+03   1.5170000e+03   8.7117723e+01   1.6903924e+01   8.4986641e+01
   1.5190000e+03   1.5180000e+03   5.0883222e+01   1.1669371e+01   9.3682735e+01
   1.5200000e+03   1.5190000e+03   2.8866040e+01   1.4650953e+01   9.2906914e+01
   1.5250000e+03   1.5200000e+03   4.0554292e+01   0.0000000e+00   0.0000000e+00
   1.5280000e+03   1.5190000e+03   4.5306411e+01   1.5995728e+01   9.2305190e+01
   1.5320000e+03   1.5280000e+03   4.3140262e+01   1.4183717e+01   7.5895612e+01
   1.5330000e+03   1.5290000e+03   2.6402909e+01   1.2001473e+01   7.5963702e+01
   1.5360000e+03   1.5180000e+03   3.4435629e+01   1.0234716e+01   7.6168049e+01
   1.5390000e+03   1.5360000e+03   2.8214116e+01   1.5503588e+01   9.4323880e+01
   1.5400000e+03   1.5160000e+03   9.4154468e+01   2.1564292e+01   1.1147209e+02
   1.5410000e+03   1.5400000e+03   3.7433149e+01   0.0000000e+00   0.0000000e+00
   1.5420000e+03   1.5410000e+03   4.4173739e+01   1.5503588e+01   1.1787730e+02
   1.5450000e+03   1.5430000e+03   4.6169782e+01   1.3374044e+01   9.1071428e+01
   1.5460000e+03   1.5400000e+03   1.4875526e+01   0.0000000e+00   0.0000000e+00
   1.5510000e+03   1.5500000e+03   7.1666956e+01   2.7767325e+01   1.1894842e+02
   1.5530000e+03   1.5520000e+03   4.2717356e+01   1.6419529e+01   1.1230316e+02
   1.5610000e+03   1.5530000e+03   5.0523562e+01   0.0000000e+00   0.0000000e+00
   1.5540000e+03   1.5530000e+03   1.7415755e+01   2.7798229e+01   1.1532450e+02
   1.5550000e+03   1.5540000e+03   2.3217431e+01   0.0000000e+00   0.0000000e+00
   1.5640000e+03   1.5510000e+03   3.8934586e+01   1.3446989e+01   7.9193246e+01
   1.5650000e+03   1.5640000e+03   2.3531721e+01   1.8776098e+01   1.1428795e+02
   1.5660000e+03   1.5650000e+03   1.6083677e+01   2.8823037e+01   1.9858469e+02
   1.5720000e+03   1.5670000e+03   3.5492260e+01   9.2139789e+00   7.4487882e+01
   1.5730000e+03   1.5680000e+03   1.9192413e+01   0.0000000e+00   0.0000000e+00
   1.5760000e+03   1.5520000e+03   8.4524881e+01   0.0000000e+00   0.0000000e+00
   1.5780000e+03   1.5760000e+03   1.5950903e+01   0.0000000e+00   0.0000000e+00
   1.5810000e+03   1.5640000e+03   4.0197283e+01   0.0000000e+00   0.0000000e+00
   1.5840000e+03   1.5170000e+03   5.8153459e+01   8.5429002e+00   8.9696384e+01
   1.5850000e+03   1.5840000e+03   4.0123808e+01   8.0460281e+00   7.6181575e+01
   1.5860000e+03   1.5850000e+03   5.6764987e+01   8.1730785e+00   9.7734047e+01
   1.5870000e+03   1.5860000e+03   3.8979246e+01   0.0000000e+00   0.0000000e+00
   1.5890000e+03   1.5870000e+03   4.2555937e+01   0.0000000e+00   0.0000000e+00
   1.5900000e+03   1.5860000e+03   2.1309158e+01   3.2272029e+01   1.2242587e+02
   1.5920000e+03   1.5900000e+03   2.8715388e+01   0.0000000e+00   0.0000000e+00
   1.5970000e+03   1.5850000e+03   3.8840807e+01   0.0000000e+00   0.0000000e+00
   1.5980000e+03   1.5970000e+03   4.6874582e+01   1.6753476e+01   1.8553157e+02
   1.6000000e+03   1.5840000e+03   3.0946511e+01   0.0000000e+00   0.0000000e+00
   1.6020000e+03   1.6000000e+03   3.3676428e+01   1.2533814e+01   8.3516533e+01
   1.6030000e+03   1.5500000e+03   9.5885837e+01   1.9933912e+01   1.0824586e+02
   1.6040000e+03   1.6030000e+03   2.9803067e+01   9.8847799e+00   9.7152501e+01
   1.6060000e+03   1.6050000e+03   3.7037081e+01   1.3794693e+01   9.5951301e+01
   1.6100000e+03   1.6040000e+03   5.2800613e+01   7.5049498e+00   9.0341155e+01
   1.6110000e+03   1.6100000e+03   4.9793927e+01   8.2566927e+00   9.8193306e+01
   1.6150000e+03   1.6140000e+03   4.1735478e+01   0.0000000e+00   0.0000000e+00
   1.6180000e+03   1.6140000e+03   2.2669791e+01   1.7462569e+01   9.6166587e+01
   1.6190000e+03   1.6130000e+03   4.7734990e+01   1.1057431e+01   1.0176192e+02
   1.6200000e+03   1.6030000e+03   5.1832603e+01   2.1695286e+01   1.1787163e+02
   1.6210000e+03   1.6200000e+03   2.9692439e+01   2.8536513e+01   1.9174092e+02
   1.6230000e+03   1.6220000e+03   2.4432870e+01   0.0000000e+00   0.0000000e+00
   1.6260000e+03   1.6220000e+03   3.7222368e+01   1.5810620e+01   9.6091103e+01
   1.6270000e+03   3.0000000e+00   1.4502532e+02   3.1543698e+01   1.3999954e+02
   1.6280000e+03   1.6270000e+03   4.0335373e+01   3.5240339e+01   1.2837981e+02
   1.6290000e+03   1.6280000e+03   1.3089930e+02   2.3623952e+01   1.1377293e+02
   1.6300000e+03   1.6290000e+03   4.9750659e+01   1.4095405e+01   9.2657983e+01
   1.6320000e+03   1.6310000e+03   6.4413052e+01   1.2067263e+01   7.0972338e+01
   1.6330000e+03   1.6320000e+03   7.7116753e+01   0.0000000e+00   0.0000000e+00
   1.6360000e+03   1.6320000e+03   7.7189089e+01   1.5598965e+01   1.0989113e+02
   1.6370000e+03   1.6360000e+03   5.3659307e+01   1.2466231e+01   9.5846351e+01
   1.6380000e+03   1.6370000e+03   4.1239412e+01   0.0000000e+00   0.0000000e+00
   1.6510000e+03   1.6500000e+03   7.1751073e+01   8.2981839e+00   9.1280023e+01
   1.6550000e+03   1.6510000e+03   2.8295693e+01   1.8610748e+01   9.0075603e+01
   1.6580000e+03   1.6550000e+03   3.5992385e+01   2.5143497e+01   1.1860068e+02
   1.6590000e+03   1.6560000e+03   2.9101477e+01   2.3429269e+01   1.2050497e+02
   1.6600000e+03   1.6500000e+03   2.8622712e+01   1.7648566e+01   1.0324408e+02
   1.6610000e+03   1.6310000e+03   4.6962966e+01   6.2014353e+00   6.2603905e+01
   1.6620000e+03   1.6290000e+03   2.9296941e+01   1.8721143e+01   1.0543639e+02
   1.6630000e+03   1.6620000e+03   3.7116639e+01   2.2277158e+01   1.0603566e+02
   1.6640000e+03   1.6630000e+03   3.3795494e+01   1.2431746e+01   9.9785790e+01
   1.6650000e+03   1.6640000e+03   5.5064461e+01   6.6818626e+00   6.5952075e+01
   1.6680000e+03   1.6660000e+03   3.0117866e+01   5.1287117e+00   7.2480898e+01
   1.6690000e+03   1.6650000e+03   3.0655062e+01   8.1036107e+00   8.1785916e+01
   1.6730000e+03   1.6620000e+03   4.6596557e+01   0.0000000e+00   0.0000000e+00
   1.6750000e+03   1.6740000e+03   5.0610727e+01   2.7111841e+01   1.0907201e+02
   1.6760000e+03   1.6740000e+03   3.9429543e+01   1.3761778e+01   1.0329678e+02
   1.6780000e+03   1.6630000e+03   3.8029950e+01   0.0000000e+00   0.0000000e+00
   1.6850000e+03   1.6280000e+03   3.2842017e+01   2.4480686e+01   1.0857533e+02
   1.6860000e+03   1.6850000e+03   8.1468551e+01   1.9959739e+01   8.5459148e+01
   1.6870000e+03   1.6860000e+03   5.1787870e+01   0.0000000e+00   0.0000000e+00
   1.6920000e+03   1.6860000e+03   4.9919864e+01   0.0000000e+00   0.0000000e+00
   1.6940000e+03   1.6920000e+03   3.5047359e+01   0.0000000e+00   0.0000000e+00
   1.6960000e+03   1.6950000e+03   3.7310649e+01   0.0000000e+00   0.0000000e+00
   1.6970000e+03   1.6950000e+03   5.2497775e+01   6.5013305e+00   8.4013547e+01
   1.6980000e+03   1.6940000e+03   2.5528076e+01   0.0000000e+00   0.0000000e+00
   1.7030000e+03   1.6850000e+03   1.2366656e+02   0.0000000e+00   0.0000000e+00
   1.7080000e+03   1.6270000e+03   6.7906800e+01   1.9959739e+01   1.0220108e+02
   1.7090000e+03   1.7080000e+03   4.3652720e+01   2.5775686e+01   1.1339800e+02
   1.7100000e+03   1.7090000e+03   7.9894810e+01   0.0000000e+00   0.0000000e+00
   1.7130000e+03   1.7090000e+03   5.0601404e+01   0.0000000e+00   0.0000000e+00
   1.7160000e+03   1.7080000e+03   6.5065375e+01   0.0000000e+00   0.0000000e+00
   1.7210000e+03   8.7700000e+02   3.2514572e+01   1.4311042e+01   9.7098647e+01
   1.7290000e+03   4.0900000e+02   3.9887003e+01   2.0964502e+01   1.7717000e+02
   1.7370000e+03   7.1900000e+02   1.9512589e+01   1.8555488e+01   1.0992437e+02
   6.5000000e+01   1.7600000e+03   5.5685034e+00   0.0000000e+00   0.0000000e+00
   6.5000000e+01   6.4000000e+01   7.5873703e+00   2.1307946e+01   9.6840915e+01
   1.7600000e+03   6.7000000e+01   6.2657178e+00   0.0000000e+00   0.0000000e+00
   6.5000000e+01   6.8000000e+01   1.6729286e+01   0.0000000e+00   0.0000000e+00
   1.7600000e+03   6.6000000e+01   3.2438109e+01   0.0000000e+00   0.0000000e+00
   1.4800000e+02   1.7610000e+03   8.4967289e+00   0.0000000e+00   0.0000000e+00
   1.4800000e+02   1.4900000e+02   1.3337591e+01   0.0000000e+00   0.0000000e+00
   1.4800000e+02   1.3400000e+02   5.1964035e+01   0.0000000e+00   0.0000000e+00
   1.7610000e+03   1.5000000e+02   1.5773383e+01   0.0000000e+00   0.0000000e+00
   1.5100000e+02   1.7620000e+03   7.0472038e+00   0.0000000e+00   0.0000000e+00
   1.5100000e+02   1.5200000e+02   1.6679587e+01   0.0000000e+00   0.0000000e+00
   1.7620000e+03   1.7610000e+03   1.8142343e+01   0.0000000e+00   0.0000000e+00
   1.5100000e+02   1.7250000e+03   2.2316607e+01   0.0000000e+00   0.0000000e+00
   1.7620000e+03   1.5300000e+02   1.1919644e+01   0.0000000e+00   0.0000000e+00
   5.0800000e+02   1.7630000e+03   8.4492112e+00   0.0000000e+00   0.0000000e+00
   5.0800000e+02   5.0900000e+02   1.1136260e+01   0.0000000e+00   0.0000000e+00
   1.7630000e+03   5.0700000e+02   2.8508499e+01   0.0000000e+00   0.0000000e+00
   5.0800000e+02   5.2100000e+02   4.5907646e+01   0.0000000e+00   0.0000000e+00
   1.7630000e+03   5.1000000e+02   5.2061301e+01   0.0000000e+00   0.0000000e+00
   5.7300000e+02   1.7640000e+03   5.9768858e+00   0.0000000e+00   0.0000000e+00
   5.7300000e+02   5.6900000e+02   1.3867785e+01   0.0000000e+00   0.0000000e+00
   1.7640000e+03   5.7600000e+02   8.7707026e+00   0.0000000e+00   0.0000000e+00
   5.7300000e+02   5.7400000e+02   2.9674406e+01   0.0000000e+00   0.0000000e+00
   1.7640000e+03   5.7500000e+02   2.4246763e+01   0.0000000e+00   0.0000000e+00
   6.8100000e+02   1.7650000e+03   1.5074559e+00   0.0000000e+00   0.0000000e+00
   6.8100000e+02   6.8400000e+02   1.4246338e+01   0.0000000e+00   0.0000000e+00
   1.7650000e+03   6.8500000e+02   4.1521307e+01   0.0000000e+00   0.0000000e+00
   6.8100000e+02   6.7600000e+02   5.2097990e+01   0.0000000e+00   0.0000000e+00
   1.7650000e+03   6.8200000e+02   1.5607947e+01   0.0000000e+00   0.0000000e+00
   7.5400000e+02   1.7660000e+03   8.5533446e-01   0.0000000e+00   0.0000000e+00
   7.5400000e+02   7.5900000e+02   2.1120942e+01   0.0000000e+00   0.0000000e+00
   1.7660000e+03   7.5800000e+02   2.1581652e+01   0.0000000e+00   0.0000000e+00
   7.5400000e+02   7.5300000e+02   8.4610314e+01   0.0000000e+00   0.0000000e+00
   1.7660000e+03   7.5500000e+02   1.2903548e+01   0.0000000e+00   0.0000000e+00
   7.6800000e+02   1.7670000e+03   3.0332935e-01   0.0000000e+00   0.0000000e+00
   7.6800000e+02   7.6700000e+02   1.1782324e+01   0.0000000e+00   0.0000000e+00
   1.7670000e+03   7.7200000e+02   3.8067324e+01   0.0000000e+00   0.0000000e+00
   7.6800000e+02   7.6900000e+02   8.3253164e+00   0.0000000e+00   0.0000000e+00
   1.7670000e+03   7.7300000e+02   4.3892199e+01   0.0000000e+00   0.0000000e+00
   9.0000000e+02   1.7680000e+03   1.6455848e+00   0.0000000e+00   0.0000000e+00
   9.0000000e+02   9.0200000e+02   9.4234981e+00   0.0000000e+00   0.0000000e+00
   1.7680000e+03   9.0100000e+02   2.0635468e+01   0.0000000e+00   0.0000000e+00
   9.0000000e+02   9.1000000e+02   1.9881052e+01   0.0000000e+00   0.0000000e+00
   1.7680000e+03   8.9900000e+02   3.8041074e+01   0.0000000e+00   0.0000000e+00
   1.1340000e+03   1.7690000e+03   6.6457087e+00   0.0000000e+00   0.0000000e+00
   1.1340000e+03   1.1350000e+03   1.7232450e+01   0.0000000e+00   0.0000000e+00
   1.7690000e+03   1.1300000e+03   3.7444222e+01   0.0000000e+00   0.0000000e+00
   1.1340000e+03   1.1380000e+03   5.1941933e+01   0.0000000e+00   0.0000000e+00
   1.7690000e+03   1.1410000e+03   3.5708201e+01   0.0000000e+00   0.0000000e+00
   1.6460000e+03   1.7700000e+03   1.0478838e+00   0.0000000e+00   0.0000000e+00
   1.6460000e+03   1.6360000e+03   3.8228368e+01   0.0000000e+00   0.0000000e+00
   1.7700000e+03   1.6470000e+03   1.8734336e+01   0.0000000e+00   0.0000000e+00
   1.6460000e+03   1.6490000e+03   1.8917205e+01   0.0000000e+00   0.0000000e+00
   1.7700000e+03   1.6480000e+03   7.6840772e+00   0.0000000e+00   0.0000000e+00
