# Supplementary material for: Inflationary theory of branching morphogenesis in the mouse salivary gland
Source: Nat Commun. 2023 Jun 9;14:3422. doi: 10.1038/s41467-023-39124-x (PMC10256724; doi:10.1038/s41467-023-39124-x)
Supplement: Supplementary file 7 — Source Data [file 41467_2023_39124_MOESM7_ESM.zip › Data branching tree/Control data/E18.6/Sample 3/node_positions.dat]

   1.0000000e+00   6.5068214e+02   2.0218602e+03   4.3000000e+01
   2.0000000e+00   9.0582545e+02   1.6245390e+03   6.2000000e+01
   3.0000000e+00   9.2687002e+02   1.6005918e+03   6.2000000e+01
   4.0000000e+00   1.0444293e+03   1.5164135e+03   6.1000000e+01
   5.0000000e+00   1.0995806e+03   1.4823068e+03   6.0000000e+01
   6.0000000e+00   1.4145234e+03   1.3052421e+03   6.0000000e+01
   7.0000000e+00   1.5074098e+03   1.2312233e+03   6.2000000e+01
   8.0000000e+00   1.6162610e+03   1.1318059e+03   6.2000000e+01
   9.0000000e+00   1.7911486e+03   1.0215033e+03   6.4000000e+01
   1.0000000e+01   1.9195931e+03   8.5169543e+02   6.0000000e+01
   1.1000000e+01   1.9050796e+03   7.8856173e+02   5.4000000e+01
   1.2000000e+01   1.8949201e+03   6.8043619e+02   4.9000000e+01
   1.3000000e+01   1.8767783e+03   6.3907273e+02   5.1000000e+01
   1.4000000e+01   1.8622648e+03   6.0932007e+02   5.1000000e+01
   1.5000000e+01   1.8506540e+03   5.8682415e+02   5.1000000e+01
   1.6000000e+01   1.8071135e+03   5.8609848e+02   5.3000000e+01
   1.7000000e+01   1.7759095e+03   6.2455924e+02   5.0000000e+01
   1.8000000e+01   1.7926000e+03   5.6069986e+02   5.3000000e+01
   1.9000000e+01   1.7911486e+03   5.6795661e+02   6.0000000e+01
   2.0000000e+01   1.7831662e+03   5.2731882e+02   5.3000000e+01
   2.1000000e+01   1.7737324e+03   5.2006208e+02   4.8000000e+01
   2.2000000e+01   1.7766351e+03   5.1135398e+02   4.8000000e+01
   2.3000000e+01   1.7722811e+03   5.3892962e+02   4.8000000e+01
   2.4000000e+01   1.7831662e+03   5.2151342e+02   5.6000000e+01
   2.5000000e+01   1.8455742e+03   5.7303633e+02   4.2000000e+01
   2.6000000e+01   1.8368661e+03   5.4981474e+02   4.2000000e+01
   2.7000000e+01   1.8390432e+03   5.7158498e+02   3.8000000e+01
   2.8000000e+01   1.8992742e+03   5.4763772e+02   5.5000000e+01
   2.9000000e+01   1.9203187e+03   5.4981474e+02   5.5000000e+01
   3.0000000e+01   1.8716985e+03   4.9974318e+02   5.9000000e+01
   3.1000000e+01   1.8709729e+03   4.9321211e+02   5.7000000e+01
   3.2000000e+01   1.8695215e+03   5.0409723e+02   6.4000000e+01
   3.3000000e+01   1.9174160e+03   6.6737405e+02   3.9000000e+01
   3.4000000e+01   1.9130620e+03   6.5431190e+02   3.5000000e+01
   3.5000000e+01   1.8920174e+03   6.2818761e+02   3.3000000e+01
   3.6000000e+01   1.8731499e+03   6.3471868e+02   3.1000000e+01
   3.7000000e+01   1.8499283e+03   6.4995785e+02   3.1000000e+01
   3.8000000e+01   1.8767783e+03   6.2238221e+02   2.9000000e+01
   3.9000000e+01   1.9159647e+03   6.0569169e+02   3.3000000e+01
   4.0000000e+01   1.9116106e+03   7.0583481e+02   2.4000000e+01
   4.1000000e+01   1.8978228e+03   7.0728616e+02   2.4000000e+01
   4.2000000e+01   1.9370093e+03   7.0583481e+02   2.4000000e+01
   4.3000000e+01   1.9689389e+03   6.6447135e+02   3.8000000e+01
   4.4000000e+01   1.9870808e+03   6.5866595e+02   3.6000000e+01
   4.5000000e+01   1.9812754e+03   6.7027675e+02   3.8000000e+01
   4.6000000e+01   2.0001430e+03   6.7535647e+02   4.3000000e+01
   4.7000000e+01   1.9878065e+03   6.9349834e+02   3.7000000e+01
   4.8000000e+01   1.8571850e+03   6.5576325e+02   6.1000000e+01
   4.9000000e+01   1.8586364e+03   6.7027675e+02   6.7000000e+01
   5.0000000e+01   1.8216270e+03   6.8116187e+02   6.0000000e+01
   5.1000000e+01   1.8579107e+03   6.5576325e+02   6.8000000e+01
   5.2000000e+01   1.8738756e+03   6.7898484e+02   6.7000000e+01
   5.3000000e+01   1.8891147e+03   8.3718194e+02   4.2000000e+01
   5.4000000e+01   1.8419459e+03   8.5242111e+02   4.2000000e+01
   5.5000000e+01   1.8194499e+03   8.4298733e+02   4.2000000e+01
   5.6000000e+01   1.8600877e+03   8.7927107e+02   4.5000000e+01
   5.7000000e+01   1.8056621e+03   8.3355356e+02   4.0000000e+01
   5.8000000e+01   1.7766351e+03   8.1758872e+02   4.0000000e+01
   5.9000000e+01   1.7650243e+03   8.2266844e+02   4.0000000e+01
   6.0000000e+01   1.7875203e+03   7.9799550e+02   4.0000000e+01
   6.1000000e+01   1.8136446e+03   8.3282789e+02   3.2000000e+01
   6.2000000e+01   1.8158216e+03   8.4879273e+02   3.2000000e+01
   6.3000000e+01   1.8129189e+03   8.3137654e+02   3.0000000e+01
   6.4000000e+01   1.9246728e+03   8.5895218e+02   3.2000000e+01
   6.5000000e+01   1.9275755e+03   8.6185488e+02   2.8000000e+01
   6.6000000e+01   1.9587795e+03   8.9088187e+02   2.8000000e+01
   6.7000000e+01   1.9246728e+03   8.6548325e+02   2.5000000e+01
   6.8000000e+01   1.9319295e+03   8.4008464e+02   2.8000000e+01
   6.9000000e+01   1.9058052e+03   8.7927107e+02   3.2000000e+01
   7.0000000e+01   1.8092905e+03   8.5750083e+02   4.9000000e+01
   7.1000000e+01   1.7911486e+03   8.5895218e+02   4.9000000e+01
   7.2000000e+01   1.7955027e+03   8.6911163e+02   4.9000000e+01
   7.3000000e+01   1.9361507e+03   8.4341566e+02   6.0000000e+01
   7.4000000e+01   2.0275224e+03   7.1855698e+02   6.7000000e+01
   7.5000000e+01   2.0337414e+03   7.1329474e+02   7.0000000e+01
   7.6000000e+01   2.0217817e+03   6.8937545e+02   7.6000000e+01
   7.7000000e+01   2.0179547e+03   6.5014782e+02   7.7000000e+01
   7.8000000e+01   2.0519200e+03   6.3770979e+02   7.7000000e+01
   7.9000000e+01   1.9787270e+03   6.3531787e+02   7.7000000e+01
   8.0000000e+01   1.9806406e+03   5.9417669e+02   7.7000000e+01
   8.1000000e+01   1.9490671e+03   6.6402101e+02   7.6000000e+01
   8.2000000e+01   1.9438049e+03   6.7598065e+02   7.6000000e+01
   8.3000000e+01   1.9528942e+03   6.5780200e+02   7.1000000e+01
   8.4000000e+01   2.0949748e+03   7.1520828e+02   7.3000000e+01
   8.5000000e+01   2.1074128e+03   7.1425151e+02   7.4000000e+01
   8.6000000e+01   2.1184157e+03   6.8602675e+02   7.4000000e+01
   8.7000000e+01   2.1098047e+03   7.2047053e+02   7.7000000e+01
   8.8000000e+01   2.1064560e+03   7.4104111e+02   7.7000000e+01
   8.9000000e+01   2.1184157e+03   7.2190568e+02   8.1000000e+01
   9.0000000e+01   2.0729690e+03   6.7980774e+02   5.6000000e+01
   9.1000000e+01   2.0610094e+03   6.2862047e+02   5.6000000e+01
   9.2000000e+01   2.0528768e+03   6.0565795e+02   4.9000000e+01
   9.3000000e+01   2.0590958e+03   6.0326602e+02   6.2000000e+01
   9.4000000e+01   2.0504849e+03   6.0135248e+02   6.2000000e+01
   9.5000000e+01   2.0767961e+03   6.1044181e+02   6.2000000e+01
   9.6000000e+01   2.1064560e+03   6.8746191e+02   5.4000000e+01
   9.7000000e+01   2.1389862e+03   7.0803250e+02   5.2000000e+01
   9.8000000e+01   2.1542946e+03   7.1377313e+02   4.6000000e+01
   9.9000000e+01   2.1696029e+03   7.1233797e+02   4.4000000e+01
   1.0000000e+02   2.1418566e+03   7.3099501e+02   4.4000000e+01
   1.0100000e+02   2.1007154e+03   6.6689132e+02   4.2000000e+01
   1.0200000e+02   2.1662542e+03   6.7789420e+02   5.7000000e+01
   1.0300000e+02   2.1208076e+03   7.1807860e+02   7.3000000e+01
   1.0400000e+02   2.0303927e+03   8.5011306e+02   4.8000000e+01
   1.0500000e+02   2.0366117e+03   8.5489692e+02   4.5000000e+01
   1.0600000e+02   2.0390036e+03   8.4198050e+02   4.3000000e+01
   1.0700000e+02   2.0447443e+03   7.9796901e+02   3.7000000e+01
   1.0800000e+02   2.0533552e+03   7.8170390e+02   3.1000000e+01
   1.0900000e+02   2.0777529e+03   7.7022264e+02   3.1000000e+01
   1.1000000e+02   2.0772745e+03   7.6017654e+02   3.1000000e+01
   1.1100000e+02   2.1035857e+03   7.8266067e+02   3.1000000e+01
   1.1200000e+02   2.0466578e+03   7.7979036e+02   2.9000000e+01
   1.1300000e+02   2.0351765e+03   7.7644166e+02   3.9000000e+01
   1.1400000e+02   2.0112573e+03   9.5440115e+02   4.2000000e+01
   1.1500000e+02   2.0270440e+03   9.7975559e+02   4.2000000e+01
   1.1600000e+02   1.9935570e+03   9.6540402e+02   3.9000000e+01
   1.1700000e+02   2.0992802e+03   8.8168652e+02   4.0000000e+01
   1.1800000e+02   2.1126750e+03   8.9173262e+02   3.8000000e+01
   1.1900000e+02   2.1404214e+03   9.1756545e+02   3.6000000e+01
   1.2000000e+02   2.1652975e+03   9.2043576e+02   3.6000000e+01
   1.2100000e+02   2.1413782e+03   9.2187092e+02   3.2000000e+01
   1.2200000e+02   2.0834935e+03   8.9268939e+02   3.0000000e+01
   1.2300000e+02   2.0801448e+03   9.0130033e+02   2.8000000e+01
   1.2400000e+02   2.0739258e+03   8.8120813e+02   3.0000000e+01
   1.2500000e+02   2.1279834e+03   8.7116203e+02   4.1000000e+01
   1.2600000e+02   2.0787096e+03   8.1279897e+02   5.7000000e+01
   1.2700000e+02   2.0729690e+03   8.1088543e+02   6.2000000e+01
   1.2800000e+02   2.1021505e+03   8.1614767e+02   5.7000000e+01
   1.2900000e+02   2.1227211e+03   8.1519090e+02   6.1000000e+01
   1.3000000e+02   2.1380295e+03   7.9701224e+02   5.1000000e+01
   1.3100000e+02   2.1528594e+03   7.9127161e+02   5.1000000e+01
   1.3200000e+02   2.1222427e+03   7.9557709e+02   4.9000000e+01
   1.3300000e+02   1.8643928e+03   1.0247239e+03   6.4000000e+01
   1.3400000e+02   1.9600700e+03   1.0988736e+03   5.9000000e+01
   1.3500000e+02   1.9906867e+03   1.1333174e+03   5.9000000e+01
   1.3600000e+02   1.9973841e+03   1.1524528e+03   5.9000000e+01
   1.3700000e+02   1.9973841e+03   1.1749370e+03   5.9000000e+01
   1.3800000e+02   1.9930786e+03   1.1945508e+03   5.9000000e+01
   1.3900000e+02   2.0289575e+03   1.1471906e+03   5.5000000e+01
   1.4000000e+02   2.0523984e+03   1.1486258e+03   5.2000000e+01
   1.4100000e+02   2.0629229e+03   1.1653693e+03   5.2000000e+01
   1.4200000e+02   2.0528768e+03   1.1457554e+03   4.9000000e+01
   1.4300000e+02   2.0404388e+03   1.1376229e+03   5.5000000e+01
   1.4400000e+02   1.9887731e+03   1.1467122e+03   6.7000000e+01
   1.4500000e+02   1.9753783e+03   1.1404932e+03   6.7000000e+01
   1.4600000e+02   2.0059950e+03   1.1433635e+03   6.8000000e+01
   1.4700000e+02   1.9772919e+03   1.1763721e+03   5.1000000e+01
   1.4800000e+02   1.8933352e+03   1.1062886e+03   5.5000000e+01
   1.4900000e+02   1.8765917e+03   1.1120292e+03   5.5000000e+01
   1.5000000e+02   1.9019461e+03   1.0981561e+03   4.8000000e+01
   1.5100000e+02   1.8847242e+03   1.1287727e+03   5.5000000e+01
   1.5200000e+02   1.8823323e+03   1.1507785e+03   5.5000000e+01
   1.5300000e+02   1.8761133e+03   1.1192050e+03   5.9000000e+01
   1.5400000e+02   1.9540902e+03   9.7951640e+02   8.1000000e+01
   1.5500000e+02   2.0866030e+03   1.0220927e+03   8.2000000e+01
   1.5600000e+02   2.1607528e+03   1.0345308e+03   8.3000000e+01
   1.5700000e+02   2.2482974e+03   9.5798904e+02   7.4000000e+01
   1.5800000e+02   2.2841763e+03   8.6996607e+02   7.7000000e+01
   1.5900000e+02   2.2411216e+03   8.3695745e+02   7.8000000e+01
   1.6000000e+02   2.2267700e+03   8.2499781e+02   7.8000000e+01
   1.6100000e+02   2.2406432e+03   8.4652517e+02   8.2000000e+01
   1.6200000e+02   2.3104875e+03   8.4652517e+02   6.7000000e+01
   1.6300000e+02   2.3262743e+03   8.2643297e+02   6.7000000e+01
   1.6400000e+02   2.3018766e+03   8.3647907e+02   6.2000000e+01
   1.6500000e+02   2.2875250e+03   9.7281900e+02   6.8000000e+01
   1.6600000e+02   2.3463665e+03   9.9291120e+02   6.5000000e+01
   1.6700000e+02   2.3698074e+03   9.5798904e+02   6.5000000e+01
   1.6800000e+02   2.3812886e+03   9.2976428e+02   6.5000000e+01
   1.6900000e+02   2.3918131e+03   9.5559711e+02   6.5000000e+01
   1.7000000e+02   2.4276920e+03   9.5272680e+02   6.5000000e+01
   1.7100000e+02   2.3846373e+03   9.4650778e+02   6.0000000e+01
   1.7200000e+02   2.3721993e+03   1.0326172e+03   6.5000000e+01
   1.7300000e+02   2.3879860e+03   1.0445769e+03   6.5000000e+01
   1.7400000e+02   2.3879860e+03   1.0665826e+03   6.5000000e+01
   1.7500000e+02   2.3927699e+03   1.0890667e+03   6.5000000e+01
   1.7600000e+02   2.4114269e+03   1.0383578e+03   6.5000000e+01
   1.7700000e+02   2.4363030e+03   1.0350091e+03   6.5000000e+01
   1.7800000e+02   2.4568736e+03   1.0374011e+03   6.1000000e+01
   1.7900000e+02   2.4678764e+03   1.0330956e+03   6.5000000e+01
   1.8000000e+02   2.4329543e+03   1.0369227e+03   6.9000000e+01
   1.8100000e+02   2.3832022e+03   1.0728016e+03   5.9000000e+01
   1.8200000e+02   2.3171849e+03   1.0440985e+03   6.2000000e+01
   1.8300000e+02   2.2980495e+03   1.0661042e+03   6.2000000e+01
   1.8400000e+02   2.3157498e+03   1.0713665e+03   5.4000000e+01
   1.8500000e+02   2.3138362e+03   1.0900235e+03   5.4000000e+01
   1.8600000e+02   2.3080956e+03   1.0699313e+03   5.1000000e+01
   1.8700000e+02   2.2487758e+03   9.6659998e+02   5.9000000e+01
   1.8800000e+02   2.2382513e+03   9.5655388e+02   5.9000000e+01
   1.8900000e+02   2.2454271e+03   9.7186223e+02   5.3000000e+01
   1.9000000e+02   2.1444877e+03   1.0244847e+03   6.6000000e+01
   1.9100000e+02   2.1612312e+03   1.0613204e+03   6.5000000e+01
   1.9200000e+02   2.1602744e+03   1.0694529e+03   6.1000000e+01
   1.9300000e+02   2.1650583e+03   1.0665826e+03   5.7000000e+01
   1.9400000e+02   2.1707989e+03   1.1110725e+03   6.1000000e+01
   1.9500000e+02   2.1507067e+03   1.0847613e+03   6.7000000e+01
   1.9600000e+02   2.1334848e+03   9.5894581e+02   6.4000000e+01
   1.9700000e+02   2.1263090e+03   9.5033487e+02   6.0000000e+01
   1.9800000e+02   2.1229603e+03   9.4220231e+02   6.0000000e+01
   1.9900000e+02   2.1081304e+03   9.6277290e+02   6.0000000e+01
   2.0000000e+02   2.1406606e+03   9.4268070e+02   6.6000000e+01
   2.0100000e+02   2.1810870e+03   1.0758476e+03   9.1000000e+01
   2.0200000e+02   2.2685795e+03   1.0870251e+03   9.6000000e+01
   2.0300000e+02   2.3252376e+03   1.0592742e+03   9.9000000e+01
   2.0400000e+02   2.3818957e+03   1.0665973e+03   1.0200000e+02
   2.0500000e+02   2.4123446e+03   1.0519510e+03   9.9000000e+01
   2.0600000e+02   2.4308452e+03   1.0284398e+03   9.6000000e+01
   2.0700000e+02   2.4535855e+03   1.0060849e+03   9.6000000e+01
   2.0800000e+02   2.4616795e+03   9.9644921e+02   9.6000000e+01
   2.0900000e+02   2.4601378e+03   9.7794861e+02   9.6000000e+01
   2.1000000e+02   2.4736278e+03   1.0045432e+03   9.6000000e+01
   2.1100000e+02   2.4632212e+03   1.0049287e+03   9.1000000e+01
   2.1200000e+02   2.3961566e+03   1.0265127e+03   8.7000000e+01
   2.1300000e+02   2.4647630e+03   1.0854834e+03   9.3000000e+01
   2.1400000e+02   2.5171813e+03   1.1132343e+03   9.3000000e+01
   2.1500000e+02   2.5202648e+03   1.1024423e+03   9.0000000e+01
   2.1600000e+02   2.5125562e+03   1.1240263e+03   9.5000000e+01
   2.1700000e+02   2.4616795e+03   1.0924211e+03   9.1000000e+01
   2.1800000e+02   2.4562835e+03   1.0955045e+03   8.9000000e+01
   2.1900000e+02   2.4794093e+03   1.0785456e+03   8.5000000e+01
   2.2000000e+02   2.3275501e+03   9.7370889e+02   1.0200000e+02
   2.2100000e+02   2.3075078e+03   9.7756318e+02   1.0200000e+02
   2.2200000e+02   2.3368004e+03   9.6600030e+02   1.0400000e+02
   2.2300000e+02   2.3830520e+03   1.0746914e+03   1.0800000e+02
   2.2400000e+02   2.3583845e+03   1.0654411e+03   1.1300000e+02
   2.2500000e+02   2.3483633e+03   1.0569616e+03   1.1600000e+02
   2.2600000e+02   2.3437382e+03   1.0692953e+03   1.1200000e+02
   2.2700000e+02   2.4362412e+03   1.1140051e+03   1.1300000e+02
   2.2800000e+02   2.4277618e+03   1.1178594e+03   1.1600000e+02
   2.2900000e+02   2.4555127e+03   1.1201720e+03   1.1300000e+02
   2.3000000e+02   2.3398839e+03   1.1833824e+03   9.8000000e+01
   2.3100000e+02   2.3545302e+03   1.2234670e+03   1.0500000e+02
   2.3200000e+02   2.3591553e+03   1.2311756e+03   1.1000000e+02
   2.3300000e+02   2.3899897e+03   1.2404259e+03   1.2100000e+02
   2.3400000e+02   2.4138863e+03   1.2435094e+03   1.2100000e+02
   2.3500000e+02   2.3776559e+03   1.2558431e+03   1.2200000e+02
   2.3600000e+02   2.3021118e+03   1.2327174e+03   1.1000000e+02
   2.3700000e+02   2.2890072e+03   1.2196128e+03   1.1000000e+02
   2.3800000e+02   2.2866946e+03   1.2543014e+03   1.1000000e+02
   2.3900000e+02   2.2944032e+03   1.2627808e+03   1.0500000e+02
   2.4000000e+02   2.2890072e+03   1.2496762e+03   1.1600000e+02
   2.4100000e+02   2.3676348e+03   1.3252204e+03   1.0300000e+02
   2.4200000e+02   2.3869062e+03   1.3398667e+03   1.0300000e+02
   2.4300000e+02   2.3599262e+03   1.3298455e+03   1.0500000e+02
   2.4400000e+02   2.4154280e+03   1.2142167e+03   9.3000000e+01
   2.4500000e+02   2.4894304e+03   1.2381134e+03   9.4000000e+01
   2.4600000e+02   2.5063893e+03   1.2473637e+03   9.4000000e+01
   2.4700000e+02   2.5140979e+03   1.2435094e+03   1.0000000e+02
   2.4800000e+02   2.5002225e+03   1.2666351e+03   9.4000000e+01
   2.4900000e+02   2.5048476e+03   1.2442802e+03   8.9000000e+01
   2.5000000e+02   2.3946148e+03   1.2473637e+03   8.5000000e+01
   2.5100000e+02   2.3799685e+03   1.2566140e+03   7.9000000e+01
   2.5200000e+02   2.4169697e+03   1.2951569e+03   8.5000000e+01
   2.5300000e+02   2.1864830e+03   1.2026539e+03   8.5000000e+01
   2.5400000e+02   2.1271269e+03   1.2377279e+03   8.5000000e+01
   2.5500000e+02   2.0978343e+03   1.2296339e+03   8.5000000e+01
   2.5600000e+02   2.1271269e+03   1.2751146e+03   8.5000000e+01
   2.5700000e+02   2.1305958e+03   1.3005529e+03   8.5000000e+01
   2.5800000e+02   2.0912820e+03   1.3055635e+03   7.4000000e+01
   2.5900000e+02   2.0646874e+03   1.3360124e+03   7.4000000e+01
   2.6000000e+02   2.0885840e+03   1.3036363e+03   7.0000000e+01
   2.6100000e+02   2.0770211e+03   1.2997820e+03   7.0000000e+01
   2.6200000e+02   2.1063137e+03   1.3105741e+03   6.8000000e+01
   2.6300000e+02   2.0627602e+03   1.3468044e+03   7.2000000e+01
   2.6400000e+02   2.0619894e+03   1.3390958e+03   7.8000000e+01
   2.6500000e+02   2.2227134e+03   1.2797397e+03   8.2000000e+01
   2.6600000e+02   2.2257968e+03   1.3313872e+03   8.2000000e+01
   2.6700000e+02   2.1972751e+03   1.3784096e+03   8.2000000e+01
   2.6800000e+02   2.1849413e+03   1.3953685e+03   8.0000000e+01
   2.6900000e+02   2.2111505e+03   1.3938268e+03   7.8000000e+01
   2.7000000e+02   2.2408286e+03   1.3541276e+03   8.9000000e+01
   2.7100000e+02   2.2527769e+03   1.3672322e+03   8.9000000e+01
   2.7200000e+02   2.2466100e+03   1.3529713e+03   9.3000000e+01
   2.7300000e+02   2.1356064e+03   1.3186681e+03   8.5000000e+01
   2.7400000e+02   2.1437004e+03   1.2943860e+03   9.1000000e+01
   2.7500000e+02   2.2350471e+03   1.2785834e+03   7.2000000e+01
   2.7600000e+02   2.2566312e+03   1.3082615e+03   6.7000000e+01
   2.7700000e+02   2.2608709e+03   1.3109595e+03   6.5000000e+01
   2.7800000e+02   2.2550894e+03   1.3244495e+03   6.9000000e+01
   2.7900000e+02   2.2512351e+03   1.2415822e+03   7.2000000e+01
   2.8000000e+02   2.2458391e+03   1.2331028e+03   7.2000000e+01
   2.8100000e+02   2.2620272e+03   1.2346445e+03   7.7000000e+01
   2.8200000e+02   1.9476320e+03   9.6588241e+02   8.7000000e+01
   2.8300000e+02   1.9371075e+03   9.4483343e+02   9.0000000e+01
   2.8400000e+02   1.8945311e+03   7.6974426e+02   9.4000000e+01
   2.8500000e+02   1.8739606e+03   7.2812470e+02   1.0300000e+02
   2.8600000e+02   1.8753957e+03   6.5923715e+02   1.0300000e+02
   2.8700000e+02   1.8237300e+03   5.9896055e+02   1.0000000e+02
   2.8800000e+02   1.8447790e+03   5.6882225e+02   1.0000000e+02
   2.8900000e+02   1.8022027e+03   5.9465508e+02   1.0000000e+02
   2.9000000e+02   1.7849808e+03   5.8269544e+02   1.0000000e+02
   2.9100000e+02   1.7624967e+03   5.7408449e+02   1.0000000e+02
   2.9200000e+02   1.7615399e+03   5.7408449e+02   1.0300000e+02
   2.9300000e+02   1.7940701e+03   6.1235535e+02   9.6000000e+01
   2.9400000e+02   1.9232343e+03   6.6306424e+02   1.0100000e+02
   2.9500000e+02   1.9318452e+03   6.6545617e+02   9.7000000e+01
   2.9600000e+02   1.9332804e+03   6.6306424e+02   1.0300000e+02
   2.9700000e+02   1.9404562e+03   6.5780200e+02   1.0600000e+02
   2.9800000e+02   1.9471536e+03   6.6784810e+02   1.0300000e+02
   2.9900000e+02   1.9323236e+03   6.6545617e+02   9.4000000e+01
   3.0000000e+02   1.9174937e+03   6.5732361e+02   9.5000000e+01
   3.0100000e+02   1.8572170e+03   7.4917367e+02   1.0900000e+02
   3.0200000e+02   1.8132056e+03   7.1760021e+02   1.1500000e+02
   3.0300000e+02   1.8184678e+03   6.9798640e+02   1.1500000e+02
   3.0400000e+02   1.8036378e+03   7.3386533e+02   1.1700000e+02
   3.0500000e+02   1.8490845e+03   7.6974426e+02   1.0900000e+02
   3.0600000e+02   1.7978972e+03   7.5874138e+02   1.1700000e+02
   3.0700000e+02   1.7825889e+03   7.2238407e+02   1.2100000e+02
   3.0800000e+02   1.7978972e+03   7.6830910e+02   1.1900000e+02
   3.0900000e+02   1.7864160e+03   7.5300076e+02   1.1200000e+02
   3.1000000e+02   1.8452574e+03   7.4486820e+02   8.2000000e+01
   3.1100000e+02   1.8022027e+03   7.3530048e+02   8.2000000e+01
   3.1200000e+02   1.8428655e+03   7.6113331e+02   7.9000000e+01
   3.1300000e+02   1.8663064e+03   9.7555215e+02   9.5000000e+01
   3.1400000e+02   1.7605831e+03   9.4110837e+02   9.2000000e+01
   3.1500000e+02   1.7476667e+03   9.5737349e+02   9.2000000e+01
   3.1600000e+02   1.7127446e+03   9.9947143e+02   9.2000000e+01
   3.1700000e+02   1.6916956e+03   1.0042553e+03   9.2000000e+01
   3.1800000e+02   1.7352287e+03   1.0099959e+03   8.7000000e+01
   3.1900000e+02   1.6816495e+03   1.0095175e+03   9.2000000e+01
   3.2000000e+02   1.6826063e+03   9.9229565e+02   9.2000000e+01
   3.2100000e+02   1.7486235e+03   9.2101617e+02   1.0300000e+02
   3.2200000e+02   1.7452748e+03   9.1671070e+02   1.0600000e+02
   3.2300000e+02   1.7323584e+03   9.2149456e+02   1.0300000e+02
   3.2400000e+02   1.7529290e+03   9.2819196e+02   8.7000000e+01
   3.2500000e+02   1.7404909e+03   9.2005940e+02   8.2000000e+01
   3.2600000e+02   1.7275745e+03   9.2149456e+02   8.2000000e+01
   3.2700000e+02   1.7462316e+03   9.1814586e+02   7.9000000e+01
   3.2800000e+02   1.7543641e+03   8.9853204e+02   8.7000000e+01
   3.2900000e+02   1.8739606e+03   9.9660112e+02   1.0800000e+02
   3.3000000e+02   1.8730038e+03   9.7794407e+02   1.1200000e+02
   3.3100000e+02   1.9356723e+03   9.0331590e+02   1.2100000e+02
   3.3200000e+02   1.9720296e+03   8.5834764e+02   1.2100000e+02
   3.3300000e+02   1.9701161e+03   8.5165024e+02   1.2400000e+02
   3.3400000e+02   1.9782486e+03   8.6695859e+02   1.1800000e+02
   3.3500000e+02   1.9308885e+03   9.0235913e+02   1.2500000e+02
   3.3600000e+02   1.9036205e+03   8.7987500e+02   1.3400000e+02
   3.3700000e+02   1.8988366e+03   8.6887213e+02   1.3400000e+02
   3.3800000e+02   1.9069692e+03   8.9757527e+02   1.3700000e+02
   3.3900000e+02   1.9332804e+03   9.2388649e+02   1.2500000e+02
   3.4000000e+02   1.7983756e+03   9.7842246e+02   1.2700000e+02
   3.4100000e+02   1.7342719e+03   9.6550605e+02   1.2700000e+02
   3.4200000e+02   1.6998281e+03   1.0018634e+03   1.2700000e+02
   3.4300000e+02   1.7309232e+03   9.4780577e+02   1.2700000e+02
   3.4400000e+02   1.7232690e+03   9.3106227e+02   1.2700000e+02
   3.4500000e+02   1.7242258e+03   9.5211125e+02   1.3300000e+02
   3.4600000e+02   1.6730385e+03   1.0128662e+03   1.2700000e+02
   3.4700000e+02   1.7146581e+03   1.0214772e+03   1.3500000e+02
   3.4800000e+02   1.8165543e+03   9.8942533e+02   1.3000000e+02
   3.4900000e+02   1.7280529e+03   9.1814586e+02   1.2700000e+02
   3.5000000e+02   1.7060472e+03   9.2962712e+02   1.2400000e+02
   3.5100000e+02   1.8639144e+03   1.0626183e+03   1.0800000e+02
   3.5200000e+02   1.7907214e+03   1.1286356e+03   1.1400000e+02
   3.5300000e+02   1.7572344e+03   1.1343762e+03   1.1600000e+02
   3.5400000e+02   1.6854766e+03   1.1262437e+03   1.1600000e+02
   3.5500000e+02   1.6649060e+03   1.1228950e+03   1.1600000e+02
   3.5600000e+02   1.6452922e+03   1.1118921e+03   1.1600000e+02
   3.5700000e+02   1.6811711e+03   1.1391601e+03   1.1300000e+02
   3.5800000e+02   1.6787792e+03   1.1286356e+03   1.2100000e+02
   3.5900000e+02   1.7672805e+03   1.1348546e+03   1.2200000e+02
   3.6000000e+02   1.7701508e+03   1.1401168e+03   1.2500000e+02
   3.6100000e+02   1.7849808e+03   1.1539900e+03   1.2500000e+02
   3.6200000e+02   1.7634534e+03   1.1152408e+03   1.2200000e+02
   3.6300000e+02   1.7495803e+03   1.1477710e+03   1.2600000e+02
   3.6400000e+02   1.8012459e+03   1.1836499e+03   1.0900000e+02
   3.6500000e+02   1.8179894e+03   1.1807796e+03   1.0900000e+02
   3.6600000e+02   1.7993324e+03   1.1884338e+03   1.0700000e+02
   3.6700000e+02   1.7902430e+03   1.1836499e+03   1.0400000e+02
   3.6800000e+02   1.8022027e+03   1.2037421e+03   1.0700000e+02
   3.6900000e+02   1.8519548e+03   1.1252869e+03   9.3000000e+01
   3.7000000e+02   1.8514764e+03   1.1391601e+03   8.7000000e+01
   3.7100000e+02   1.8419087e+03   1.1429872e+03   8.7000000e+01
   3.7200000e+02   1.8739606e+03   1.1382033e+03   8.5000000e+01
   3.7300000e+02   1.8753957e+03   1.1803012e+03   9.3000000e+01
   3.7400000e+02   1.8763525e+03   1.2008718e+03   9.3000000e+01
   3.7500000e+02   1.8907041e+03   1.1826932e+03   9.3000000e+01
   3.7600000e+02   1.8811363e+03   1.2180937e+03   9.3000000e+01
   3.7700000e+02   1.8686983e+03   1.2080476e+03   9.1000000e+01
   3.7800000e+02   2.0367539e+03   1.0048582e+03   1.0800000e+02
   3.7900000e+02   2.0415378e+03   1.1435901e+03   1.1200000e+02
   3.8000000e+02   2.0539758e+03   1.1990828e+03   1.1400000e+02
   3.8100000e+02   2.0051805e+03   1.3005006e+03   1.1300000e+02
   3.8200000e+02   1.9965695e+03   1.3134170e+03   1.1100000e+02
   3.8300000e+02   1.9970479e+03   1.3263334e+03   1.1000000e+02
   3.8400000e+02   2.0104427e+03   1.3129386e+03   1.0600000e+02
   3.8500000e+02   1.9587770e+03   1.2923680e+03   1.1300000e+02
   3.8600000e+02   2.1477394e+03   1.2478781e+03   1.2500000e+02
   3.8700000e+02   2.1640045e+03   1.3033709e+03   1.2300000e+02
   3.8800000e+02   2.1673532e+03   1.3138954e+03   1.2100000e+02
   3.8900000e+02   2.1869670e+03   1.3005006e+03   1.1800000e+02
   3.9000000e+02   2.1654397e+03   1.2746677e+03   1.1400000e+02
   3.9100000e+02   2.1496530e+03   1.2646216e+03   1.1400000e+02
   3.9200000e+02   2.1750074e+03   1.2789732e+03   1.1000000e+02
   3.9300000e+02   2.2108863e+03   1.3052844e+03   1.1800000e+02
   3.9400000e+02   2.1376933e+03   1.3440337e+03   1.2100000e+02
   3.9500000e+02   2.1137740e+03   1.3789558e+03   1.2100000e+02
   3.9600000e+02   2.1128173e+03   1.3985697e+03   1.1100000e+02
   3.9700000e+02   2.1156876e+03   1.3976129e+03   1.0700000e+02
   3.9800000e+02   2.1085118e+03   1.4100509e+03   1.1100000e+02
   3.9900000e+02   2.0955954e+03   1.3985697e+03   1.2700000e+02
   4.0000000e+02   2.1204714e+03   1.3225063e+03   1.2700000e+02
   4.0100000e+02   2.2056241e+03   1.3669962e+03   1.3200000e+02
   4.0200000e+02   2.1735722e+03   1.2296995e+03   1.3100000e+02
   4.0300000e+02   2.1745290e+03   1.2124776e+03   1.3100000e+02
   4.0400000e+02   2.2046673e+03   1.2387888e+03   1.3100000e+02
   4.0500000e+02   2.0204888e+03   1.1258898e+03   1.3000000e+02
   4.0600000e+02   2.0109211e+03   1.0866622e+03   1.3400000e+02
   4.0700000e+02   2.0003966e+03   1.0861838e+03   1.3400000e+02
   4.0800000e+02   2.0209672e+03   1.0794864e+03   1.3400000e+02
   4.0900000e+02   2.0137914e+03   1.1909502e+03   1.3200000e+02
   4.1000000e+02   1.9965695e+03   1.1971693e+03   1.3200000e+02
   4.1100000e+02   2.0989441e+03   9.6371702e+02   1.1700000e+02
   4.1200000e+02   2.1180795e+03   8.8621853e+02   1.1800000e+02
   4.1300000e+02   2.1199930e+03   8.6134248e+02   1.1800000e+02
   4.1400000e+02   2.1252553e+03   8.4746929e+02   1.1700000e+02
   4.1500000e+02   2.1410420e+03   8.4459898e+02   1.1500000e+02
   4.1600000e+02   2.1539584e+03   8.3455287e+02   1.1500000e+02
   4.1700000e+02   2.1281256e+03   8.5081799e+02   1.1200000e+02
   4.1800000e+02   2.1271688e+03   8.1924453e+02   1.1700000e+02
   4.1900000e+02   2.1051631e+03   8.5512346e+02   1.2500000e+02
   4.2000000e+02   2.1439123e+03   8.9913495e+02   1.1400000e+02
   4.2100000e+02   2.1367365e+03   1.0015095e+03   1.1700000e+02
   4.2200000e+02   2.1501313e+03   1.0455210e+03   1.1700000e+02
   4.2300000e+02   2.1544368e+03   1.0680051e+03   1.1700000e+02
   4.2400000e+02   2.1419988e+03   1.0388236e+03   1.0800000e+02
   4.2500000e+02   2.1185579e+03   8.5033960e+02   1.1000000e+02
   4.2600000e+02   2.1463043e+03   8.4890445e+02   1.0700000e+02
   4.2700000e+02   2.1773993e+03   9.9481209e+02   1.2300000e+02
   4.2800000e+02   2.2022754e+03   9.5749801e+02   1.2400000e+02
   4.2900000e+02   2.1984483e+03   1.0153827e+03   1.3100000e+02
   4.3000000e+02   2.2185405e+03   1.0206449e+03   1.3100000e+02
   4.3100000e+02   2.1950996e+03   1.0172962e+03   1.3400000e+02
   4.3200000e+02   1.6141971e+03   9.6454927e+02   5.9000000e+01
   4.3300000e+02   1.5328715e+03   1.0109527e+03   5.6000000e+01
   4.3400000e+02   1.5142145e+03   1.0200420e+03   5.6000000e+01
   4.3500000e+02   1.5127793e+03   1.0238691e+03   6.0000000e+01
   4.3600000e+02   1.4998629e+03   1.0157365e+03   6.0000000e+01
   4.3700000e+02   1.5156496e+03   1.0348720e+03   6.0000000e+01
   4.3800000e+02   1.5185200e+03   1.0520939e+03   5.5000000e+01
   4.3900000e+02   1.5357418e+03   1.0578345e+03   5.5000000e+01
   4.4000000e+02   1.5108658e+03   1.0669238e+03   5.2000000e+01
   4.4100000e+02   1.4816843e+03   1.0123878e+03   6.0000000e+01
   4.4200000e+02   1.4883817e+03   1.0123878e+03   6.5000000e+01
   4.4300000e+02   1.5252174e+03   9.9516596e+02   5.6000000e+01
   4.4400000e+02   1.6103700e+03   8.8418047e+02   5.9000000e+01
   4.4500000e+02   1.5529637e+03   8.0285490e+02   5.5000000e+01
   4.4600000e+02   1.5314364e+03   8.0285490e+02   5.5000000e+01
   4.4700000e+02   1.5123009e+03   8.0476844e+02   5.5000000e+01
   4.4800000e+02   1.4989061e+03   8.0476844e+02   5.5000000e+01
   4.4900000e+02   1.4769004e+03   8.2438226e+02   5.5000000e+01
   4.5000000e+02   1.4716381e+03   7.8037077e+02   5.2000000e+01
   4.5100000e+02   1.4620704e+03   7.7606530e+02   4.8000000e+01
   4.5200000e+02   1.4467621e+03   7.7128144e+02   4.8000000e+01
   4.5300000e+02   1.4668543e+03   7.7989238e+02   4.5000000e+01
   4.5400000e+02   1.4458053e+03   7.6314888e+02   6.0000000e+01
   4.5500000e+02   1.4831194e+03   8.3729867e+02   5.5000000e+01
   4.5600000e+02   1.4577650e+03   8.3442836e+02   5.5000000e+01
   4.5700000e+02   1.4448485e+03   8.4399607e+02   5.5000000e+01
   4.5800000e+02   1.4443702e+03   8.3921221e+02   6.6000000e+01
   4.5900000e+02   1.4247563e+03   8.5117186e+02   5.5000000e+01
   4.6000000e+02   1.4391079e+03   8.8083177e+02   6.1000000e+01
   4.6100000e+02   1.5175632e+03   7.9328718e+02   6.3000000e+01
   4.6200000e+02   1.5639666e+03   7.3348897e+02   5.1000000e+01
   4.6300000e+02   1.5333499e+03   6.7225559e+02   5.1000000e+01
   4.6400000e+02   1.4668543e+03   6.5312016e+02   5.0000000e+01
   4.6500000e+02   1.4094480e+03   6.6651496e+02   5.0000000e+01
   4.6600000e+02   1.4615920e+03   6.5407693e+02   4.8000000e+01
   4.6700000e+02   1.4606353e+03   6.8230169e+02   4.2000000e+01
   4.6800000e+02   1.4548946e+03   5.8662455e+02   4.8000000e+01
   4.6900000e+02   1.4458053e+03   5.8040553e+02   4.8000000e+01
   4.7000000e+02   1.4520243e+03   5.9332195e+02   4.1000000e+01
   4.7100000e+02   1.5587044e+03   6.1771962e+02   5.2000000e+01
   4.7200000e+02   1.5783182e+03   5.9762742e+02   5.4000000e+01
   4.7300000e+02   1.5859723e+03   5.6461880e+02   5.7000000e+01
   4.7400000e+02   1.5902778e+03   6.0958706e+02   5.4000000e+01
   4.7500000e+02   1.5534421e+03   5.9858419e+02   4.5000000e+01
   4.7600000e+02   1.5902778e+03   7.1818062e+02   4.4000000e+01
   4.7700000e+02   1.5816669e+03   7.0669937e+02   3.4000000e+01
   4.7800000e+02   1.5787966e+03   7.1722385e+02   3.4000000e+01
   4.7900000e+02   1.5917130e+03   6.7369075e+02   3.4000000e+01
   4.8000000e+02   1.6074997e+03   7.2439964e+02   4.4000000e+01
   4.8100000e+02   1.6299838e+03   7.3588089e+02   4.4000000e+01
   4.8200000e+02   1.6189810e+03   7.2870511e+02   4.0000000e+01
   4.8300000e+02   1.5405257e+03   8.1050907e+02   4.8000000e+01
   4.8400000e+02   1.6199377e+03   7.9902781e+02   6.8000000e+01
   4.8500000e+02   1.6156323e+03   7.7606530e+02   7.0000000e+01
   4.8600000e+02   1.6122836e+03   6.9617488e+02   7.1000000e+01
   4.8700000e+02   1.5998455e+03   6.5599048e+02   7.2000000e+01
   4.8800000e+02   1.5936265e+03   6.4020375e+02   7.2000000e+01
   4.8900000e+02   1.5754479e+03   6.4211729e+02   7.2000000e+01
   4.9000000e+02   1.6362028e+03   6.0097612e+02   7.2000000e+01
   4.9100000e+02   1.5543989e+03   6.4355245e+02   7.2000000e+01
   4.9200000e+02   1.5735343e+03   6.1150060e+02   7.6000000e+01
   4.9300000e+02   1.6122836e+03   6.5503371e+02   7.8000000e+01
   4.9400000e+02   1.6414651e+03   6.9234779e+02   6.4000000e+01
   4.9500000e+02   1.6543815e+03   6.8708555e+02   6.2000000e+01
   4.9600000e+02   1.6610789e+03   6.9091264e+02   6.6000000e+01
   4.9700000e+02   1.5907562e+03   8.0955230e+02   8.0000000e+01
   4.9800000e+02   1.5945833e+03   7.8276270e+02   8.7000000e+01
   4.9900000e+02   1.5921914e+03   7.6410565e+02   8.9000000e+01
   5.0000000e+02   1.5969752e+03   7.8037077e+02   9.2000000e+01
   5.0100000e+02   1.5874075e+03   8.4543123e+02   8.0000000e+01
   5.0200000e+02   1.5677937e+03   8.5260701e+02   8.0000000e+01
   5.0300000e+02   1.6055862e+03   8.5069347e+02   7.9000000e+01
   5.0400000e+02   1.6448138e+03   7.8993848e+02   6.8000000e+01
   5.0500000e+02   1.5386122e+03   1.3238170e+03   8.0000000e+01
   5.0600000e+02   1.5084739e+03   1.3950964e+03   7.5000000e+01
   5.0700000e+02   1.4568082e+03   1.4391079e+03   7.5000000e+01
   5.0800000e+02   1.4247563e+03   1.4577650e+03   7.4000000e+01
   5.0900000e+02   1.4190157e+03   1.4678111e+03   7.0000000e+01
   5.1000000e+02   1.4161454e+03   1.5256957e+03   7.4000000e+01
   5.1100000e+02   1.4108832e+03   1.5343067e+03   7.4000000e+01
   5.1200000e+02   1.4362376e+03   1.5328715e+03   7.4000000e+01
   5.1300000e+02   1.4582433e+03   1.4314537e+03   8.7000000e+01
   5.1400000e+02   1.4601569e+03   1.4395863e+03   8.9000000e+01
   5.1500000e+02   1.4630272e+03   1.4955574e+03   9.0000000e+01
   5.1600000e+02   1.4845546e+03   1.5032116e+03   9.1000000e+01
   5.1700000e+02   1.4362376e+03   1.4946007e+03   9.2000000e+01
   5.1800000e+02   1.4615920e+03   1.4132751e+03   8.9000000e+01
   5.1900000e+02   1.4180589e+03   1.4965142e+03   9.2000000e+01
   5.2000000e+02   1.4309754e+03   1.4883817e+03   9.9000000e+01
   5.2100000e+02   1.3673501e+03   1.4472405e+03   7.7000000e+01
   5.2200000e+02   1.5821453e+03   1.4367160e+03   6.7000000e+01
   5.2300000e+02   1.6060645e+03   1.3950964e+03   6.2000000e+01
   5.2400000e+02   1.6027158e+03   1.3836152e+03   6.2000000e+01
   5.2500000e+02   1.6118052e+03   1.3927045e+03   5.9000000e+01
   5.2600000e+02   1.5720992e+03   1.4778572e+03   6.7000000e+01
   5.2700000e+02   1.5577476e+03   1.5041684e+03   6.6000000e+01
   5.2800000e+02   1.5591827e+03   1.5266525e+03   6.6000000e+01
   5.2900000e+02   1.5419609e+03   1.4883817e+03   5.9000000e+01
   5.3000000e+02   1.5988888e+03   1.4826410e+03   6.6000000e+01
   5.3100000e+02   1.5491366e+03   1.3214250e+03   8.3000000e+01
   5.3200000e+02   1.6730385e+03   1.3439092e+03   8.5000000e+01
   5.3300000e+02   1.6816495e+03   1.3343414e+03   8.7000000e+01
   5.3400000e+02   1.6811711e+03   1.2912867e+03   8.9000000e+01
   5.3500000e+02   1.6806927e+03   1.2774135e+03   8.9000000e+01
   5.3600000e+02   1.6826063e+03   1.2932003e+03   9.3000000e+01
   5.3700000e+02   1.6711250e+03   1.3668717e+03   8.5000000e+01
   5.3800000e+02   1.6720818e+03   1.3802665e+03   8.7000000e+01
   5.3900000e+02   1.6285487e+03   1.4453269e+03   9.4000000e+01
   5.4000000e+02   1.6299838e+03   1.4572866e+03   9.4000000e+01
   5.4100000e+02   1.6175458e+03   1.4281050e+03   9.4000000e+01
   5.4200000e+02   1.6275919e+03   1.4764220e+03   9.4000000e+01
   5.4300000e+02   1.6429002e+03   1.4769004e+03   9.0000000e+01
   5.4400000e+02   1.7184852e+03   1.4319321e+03   7.6000000e+01
   5.4500000e+02   1.7304448e+03   1.4486756e+03   7.6000000e+01
   5.4600000e+02   1.7342719e+03   1.4558514e+03   7.6000000e+01
   5.4700000e+02   1.7342719e+03   1.4467621e+03   7.9000000e+01
   5.4800000e+02   1.7242258e+03   1.4333673e+03   7.3000000e+01
   5.4900000e+02   1.7404909e+03   1.4295402e+03   7.1000000e+01
   5.5000000e+02   1.7055688e+03   1.4429350e+03   7.3000000e+01
   5.5100000e+02   1.7266177e+03   1.3113789e+03   7.5000000e+01
   5.5200000e+02   1.7132229e+03   1.3812232e+03   9.1000000e+01
   5.5300000e+02   1.7821105e+03   1.4113615e+03   9.3000000e+01
   5.5400000e+02   1.7878511e+03   1.4376728e+03   9.3000000e+01
   5.5500000e+02   1.8304274e+03   1.3960532e+03   9.1000000e+01
   5.5600000e+02   1.8481277e+03   1.3893558e+03   9.1000000e+01
   5.5700000e+02   1.8390384e+03   1.4118399e+03   8.5000000e+01
   5.5800000e+02   1.7835456e+03   1.4582433e+03   9.3000000e+01
   5.5900000e+02   1.7840240e+03   1.4606353e+03   9.0000000e+01
   5.6000000e+02   1.6873901e+03   1.3553904e+03   1.1000000e+02
   5.6100000e+02   1.6701682e+03   1.3219034e+03   1.1000000e+02
   5.6200000e+02   1.6505544e+03   1.3281224e+03   1.1000000e+02
   5.6300000e+02   1.6849982e+03   1.3003761e+03   1.1200000e+02
   5.6400000e+02   1.6998281e+03   1.3711771e+03   1.1200000e+02
   5.6500000e+02   1.7194420e+03   1.3706988e+03   1.1400000e+02
   5.6600000e+02   1.6854766e+03   1.3855287e+03   1.1200000e+02
   5.6700000e+02   1.4788139e+03   1.2715709e+03   9.0000000e+01
   5.6800000e+02   1.4687678e+03   1.1916805e+03   8.9000000e+01
   5.6900000e+02   1.4998629e+03   1.1634557e+03   8.9000000e+01
   5.7000000e+02   1.5070387e+03   1.1605854e+03   8.7000000e+01
   5.7100000e+02   1.5084739e+03   1.1629773e+03   8.4000000e+01
   5.7200000e+02   1.5343067e+03   1.1481474e+03   8.7000000e+01
   5.7300000e+02   1.5084739e+03   1.1471906e+03   8.9000000e+01
   5.7400000e+02   1.4993845e+03   1.1089197e+03   8.9000000e+01
   5.7500000e+02   1.5032116e+03   1.1371445e+03   1.0100000e+02
   5.7600000e+02   1.5199551e+03   1.1491041e+03   8.9000000e+01
   5.7700000e+02   1.4348024e+03   1.1801992e+03   8.8000000e+01
   5.7800000e+02   1.4027506e+03   1.1825911e+03   8.5000000e+01
   5.7900000e+02   1.3678284e+03   1.1823519e+03   8.5000000e+01
   5.8000000e+02   1.3970100e+03   1.1799600e+03   8.2000000e+01
   5.8100000e+02   1.3998803e+03   1.1651301e+03   8.2000000e+01
   5.8200000e+02   1.3979667e+03   1.1938332e+03   8.3000000e+01
   5.8300000e+02   1.4443702e+03   1.2981213e+03   9.5000000e+01
   5.8400000e+02   1.4716381e+03   1.3119945e+03   1.0700000e+02
   5.8500000e+02   1.4745085e+03   1.2985997e+03   1.0700000e+02
   5.8600000e+02   1.4553730e+03   1.3182135e+03   1.0700000e+02
   5.8700000e+02   1.4080128e+03   1.3048187e+03   9.3000000e+01
   5.8800000e+02   1.3927045e+03   1.3033835e+03   9.0000000e+01
   5.8900000e+02   1.3874423e+03   1.3057755e+03   9.6000000e+01
   5.9000000e+02   1.4477189e+03   1.4220232e+03   9.7000000e+01
   5.9100000e+02   1.4242780e+03   1.1785249e+03   9.4000000e+01
   5.9200000e+02   1.6239553e+03   1.3101085e+03   5.1000000e+01
   5.9300000e+02   1.8367186e+03   1.3620795e+03   4.5000000e+01
   5.9400000e+02   2.1483495e+03   1.3443196e+03   4.0000000e+01
   5.9500000e+02   2.2899033e+03   1.4297892e+03   4.0000000e+01
   5.9600000e+02   2.2693685e+03   1.5391236e+03   4.0000000e+01
   5.9700000e+02   2.2382886e+03   1.5790834e+03   4.3000000e+01
   5.9800000e+02   2.1894489e+03   1.6545630e+03   4.3000000e+01
   5.9900000e+02   2.1555941e+03   1.6545630e+03   4.3000000e+01
   6.0000000e+02   2.2094288e+03   1.6856428e+03   4.3000000e+01
   6.0100000e+02   2.1350592e+03   1.6512330e+03   4.3000000e+01
   6.0200000e+02   2.1372791e+03   1.6595580e+03   3.9000000e+01
   6.0300000e+02   2.2183087e+03   1.6972978e+03   4.3000000e+01
   6.0400000e+02   2.2160887e+03   1.6911928e+03   4.7000000e+01
   6.0500000e+02   2.2366236e+03   1.5862984e+03   5.0000000e+01
   6.0600000e+02   2.2638185e+03   1.6046133e+03   5.2000000e+01
   6.0700000e+02   2.2832434e+03   1.6073883e+03   5.2000000e+01
   6.0800000e+02   2.2710334e+03   1.6329181e+03   5.5000000e+01
   6.0900000e+02   2.2027688e+03   1.5416211e+03   5.0000000e+01
   6.1000000e+02   2.1986063e+03   1.5321861e+03   5.4000000e+01
   6.1100000e+02   2.2158112e+03   1.5394011e+03   5.7000000e+01
   6.1200000e+02   2.1958313e+03   1.5255262e+03   5.7000000e+01
   6.1300000e+02   2.1902814e+03   1.5144262e+03   4.9000000e+01
   6.1400000e+02   2.3201507e+03   1.6104407e+03   3.4000000e+01
   6.1500000e+02   2.3401306e+03   1.6159907e+03   3.4000000e+01
   6.1600000e+02   2.3739854e+03   1.6559505e+03   3.4000000e+01
   6.1700000e+02   2.3789804e+03   1.6742654e+03   3.4000000e+01
   6.1800000e+02   2.3789804e+03   1.6920253e+03   3.4000000e+01
   6.1900000e+02   2.3967403e+03   1.6542855e+03   3.4000000e+01
   6.2000000e+02   2.3728754e+03   1.7025702e+03   3.4000000e+01
   6.2100000e+02   2.3701004e+03   1.6948003e+03   4.0000000e+01
   6.2200000e+02   2.3984053e+03   1.6892503e+03   3.4000000e+01
   6.2300000e+02   2.3601105e+03   1.5932358e+03   3.7000000e+01
   6.2400000e+02   2.2929558e+03   1.6215407e+03   2.8000000e+01
   6.2500000e+02   2.2785259e+03   1.6232057e+03   2.6000000e+01
   6.2600000e+02   2.2668710e+03   1.6365256e+03   2.6000000e+01
   6.2700000e+02   2.2591010e+03   1.6126607e+03   2.3000000e+01
   6.2800000e+02   2.3118257e+03   1.6398556e+03   2.8000000e+01
   6.2900000e+02   2.3040558e+03   1.4317317e+03   3.9000000e+01
   6.3000000e+02   2.4779234e+03   1.5371811e+03   5.9000000e+01
   6.3100000e+02   2.5112232e+03   1.5754759e+03   6.3000000e+01
   6.3200000e+02   2.5073382e+03   1.6504005e+03   6.4000000e+01
   6.3300000e+02   2.5078932e+03   1.6720454e+03   6.4000000e+01
   6.3400000e+02   2.4951283e+03   1.6936903e+03   6.3000000e+01
   6.3500000e+02   2.4596085e+03   1.7086752e+03   6.3000000e+01
   6.3600000e+02   2.5583980e+03   1.6687154e+03   6.2000000e+01
   6.3700000e+02   2.4951283e+03   1.7275451e+03   6.0000000e+01
   6.3800000e+02   2.4984583e+03   1.7508550e+03   6.0000000e+01
   6.3900000e+02   2.4990133e+03   1.7231051e+03   5.6000000e+01
   6.4000000e+02   2.6116777e+03   1.5738109e+03   7.2000000e+01
   6.4100000e+02   2.6588524e+03   1.5718684e+03   6.8000000e+01
   6.4200000e+02   2.6674549e+03   1.5602135e+03   6.4000000e+01
   6.4300000e+02   2.6641249e+03   1.5407886e+03   6.4000000e+01
   6.4400000e+02   2.6641249e+03   1.5690935e+03   6.1000000e+01
   6.4500000e+02   2.7268396e+03   1.6184882e+03   7.0000000e+01
   6.4600000e+02   2.7201796e+03   1.6623330e+03   7.0000000e+01
   6.4700000e+02   2.7717943e+03   1.5996183e+03   7.2000000e+01
   6.4800000e+02   2.6252751e+03   1.5779734e+03   7.9000000e+01
   6.4900000e+02   2.6202801e+03   1.5757534e+03   8.5000000e+01
   6.5000000e+02   2.6019652e+03   1.5541085e+03   8.8000000e+01
   6.5100000e+02   2.6496950e+03   1.5702034e+03   8.5000000e+01
   6.5200000e+02   2.6724499e+03   1.5529985e+03   8.5000000e+01
   6.5300000e+02   2.6580199e+03   1.5785284e+03   8.9000000e+01
   6.5400000e+02   2.6141752e+03   1.6073883e+03   7.9000000e+01
   6.5500000e+02   2.5103907e+03   1.6767629e+03   7.7000000e+01
   6.5600000e+02   2.4881908e+03   1.6767629e+03   8.2000000e+01
   6.5700000e+02   2.4720959e+03   1.6745429e+03   8.4000000e+01
   6.5800000e+02   2.4929083e+03   1.6667729e+03   8.6000000e+01
   6.5900000e+02   2.5381406e+03   1.7050677e+03   8.1000000e+01
   6.6000000e+02   2.5500730e+03   1.7014603e+03   8.1000000e+01
   6.6100000e+02   2.5298156e+03   1.7167227e+03   8.1000000e+01
   6.6200000e+02   2.5622830e+03   1.6972978e+03   8.1000000e+01
   6.6300000e+02   2.5467430e+03   1.7056227e+03   8.6000000e+01
   6.6400000e+02   2.4351886e+03   1.7147802e+03   6.3000000e+01
   6.6500000e+02   2.4446236e+03   1.7203302e+03   6.7000000e+01
   6.6600000e+02   2.4543360e+03   1.5288562e+03   7.0000000e+01
   6.6700000e+02   2.4473986e+03   1.5321861e+03   7.3000000e+01
   6.6800000e+02   2.4437911e+03   1.5357936e+03   7.7000000e+01
   6.6900000e+02   2.4343561e+03   1.5388461e+03   7.7000000e+01
   6.7000000e+02   2.4543360e+03   1.5346836e+03   7.7000000e+01
   6.7100000e+02   2.4407386e+03   1.5152587e+03   7.0000000e+01
   6.7200000e+02   2.3441164e+03   1.3962852e+03   2.9000000e+01
   6.7300000e+02   2.4167399e+03   1.4223410e+03   2.9000000e+01
   6.7400000e+02   2.4960159e+03   1.4766700e+03   2.8000000e+01
   6.7500000e+02   2.5137560e+03   1.5188028e+03   2.7000000e+01
   6.7600000e+02   2.6196422e+03   1.5548373e+03   2.8000000e+01
   6.7700000e+02   2.6512417e+03   1.5404235e+03   2.6000000e+01
   6.7800000e+02   2.6695362e+03   1.5249009e+03   2.1000000e+01
   6.7900000e+02   2.6711993e+03   1.5138133e+03   2.1000000e+01
   6.8000000e+02   2.6623293e+03   1.5365428e+03   1.8000000e+01
   6.8100000e+02   2.6174247e+03   1.6224714e+03   2.9000000e+01
   6.8200000e+02   2.6229684e+03   1.6424290e+03   2.9000000e+01
   6.8300000e+02   2.6279578e+03   1.6690392e+03   2.9000000e+01
   6.8400000e+02   2.6074459e+03   1.6313415e+03   2.4000000e+01
   6.8500000e+02   2.5730744e+03   1.6501903e+03   3.4000000e+01
   6.8600000e+02   2.6274035e+03   1.6352221e+03   4.0000000e+01
   6.8700000e+02   2.6606661e+03   1.5470760e+03   2.9000000e+01
   6.8800000e+02   2.6922657e+03   1.5659249e+03   3.1000000e+01
   6.8900000e+02   2.7222021e+03   1.5941981e+03   3.1000000e+01
   6.9000000e+02   2.7005813e+03   1.5515110e+03   3.4000000e+01
   6.9100000e+02   2.6451436e+03   1.5365428e+03   3.6000000e+01
   6.9200000e+02   2.7432684e+03   1.6030682e+03   3.4000000e+01
   6.9300000e+02   2.7288546e+03   1.6080576e+03   2.8000000e+01
   6.9400000e+02   2.4921353e+03   1.5537286e+03   1.8000000e+01
   6.9500000e+02   2.4949071e+03   1.5775668e+03   1.8000000e+01
   6.9600000e+02   2.4882546e+03   1.5559461e+03   1.4000000e+01
   6.9700000e+02   2.5492362e+03   1.4445161e+03   2.6000000e+01
   6.9800000e+02   2.5689166e+03   1.4411898e+03   2.6000000e+01
   6.9900000e+02   2.5800042e+03   1.4370320e+03   2.4000000e+01
   7.0000000e+02   2.6121581e+03   1.4209551e+03   2.4000000e+01
   7.0100000e+02   2.5126472e+03   1.4373092e+03   1.7000000e+01
   7.0200000e+02   2.5847164e+03   1.4456249e+03   1.9000000e+01
   7.0300000e+02   2.5775095e+03   1.4511686e+03   3.5000000e+01
   7.0400000e+02   2.5874883e+03   1.4528318e+03   3.5000000e+01
   7.0500000e+02   2.5614325e+03   1.4583756e+03   3.8000000e+01
   7.0600000e+02   2.4211749e+03   1.4245585e+03   3.4000000e+01
   7.0700000e+02   2.3158431e+03   1.4278848e+03   1.6000000e+01
   7.0800000e+02   2.3130712e+03   1.4356461e+03   1.3000000e+01
   7.0900000e+02   2.3008749e+03   1.4240041e+03   1.3000000e+01
   7.1000000e+02   2.3324744e+03   1.4561580e+03   1.3000000e+01
   7.1100000e+02   2.2958855e+03   1.4339829e+03   1.6000000e+01
   7.1200000e+02   2.2997239e+03   1.3031443e+03   3.0000000e+01
   7.1300000e+02   2.4097526e+03   1.2950118e+03   3.0000000e+01
   7.1400000e+02   2.4786401e+03   1.2969253e+03   4.0000000e+01
   7.1500000e+02   2.4925133e+03   1.2993173e+03   5.3000000e+01
   7.1600000e+02   2.5178677e+03   1.3021876e+03   5.7000000e+01
   7.1700000e+02   2.5527899e+03   1.2447813e+03   5.8000000e+01
   7.1800000e+02   2.5470493e+03   1.2313865e+03   5.8000000e+01
   7.1900000e+02   2.5767092e+03   1.2266026e+03   5.8000000e+01
   7.2000000e+02   2.4705076e+03   1.2969253e+03   5.4000000e+01
   7.2100000e+02   2.4374989e+03   1.3031443e+03   5.4000000e+01
   7.2200000e+02   2.4164500e+03   1.3170175e+03   5.4000000e+01
   7.2300000e+02   2.4389341e+03   1.2773115e+03   5.4000000e+01
   7.2400000e+02   2.4556776e+03   1.3194095e+03   5.1000000e+01
   7.2500000e+02   2.5336545e+03   1.2175133e+03   6.1000000e+01
   7.2600000e+02   2.5307842e+03   1.2237323e+03   5.5000000e+01
   7.2700000e+02   2.5283922e+03   1.3036227e+03   3.9000000e+01
   7.2800000e+02   2.5518331e+03   1.3002740e+03   3.9000000e+01
   7.2900000e+02   2.5221732e+03   1.3155824e+03   3.9000000e+01
   7.3000000e+02   2.5724037e+03   1.2797034e+03   3.2000000e+01
   7.3100000e+02   2.5867553e+03   1.2873576e+03   2.8000000e+01
   7.3200000e+02   2.5709686e+03   1.2658303e+03   3.2000000e+01
   7.3300000e+02   2.6441616e+03   1.3275420e+03   4.9000000e+01
   7.3400000e+02   2.6781270e+03   1.3323259e+03   5.3000000e+01
   7.3500000e+02   2.6862595e+03   1.3280204e+03   5.6000000e+01
   7.3600000e+02   2.7202249e+03   1.3610290e+03   5.1000000e+01
   7.3700000e+02   2.7522768e+03   1.3581587e+03   5.1000000e+01
   7.3800000e+02   2.7230952e+03   1.3806428e+03   5.1000000e+01
   7.3900000e+02   2.6733431e+03   1.3103201e+03   3.9000000e+01
   7.4000000e+02   2.6786054e+03   1.2959686e+03   3.9000000e+01
   7.4100000e+02   2.6805189e+03   1.3213230e+03   3.5000000e+01
   7.4200000e+02   2.4451962e+03   1.1792424e+03   3.4000000e+01
   7.4300000e+02   2.4882509e+03   1.1538880e+03   3.7000000e+01
   7.4400000e+02   2.4992538e+03   1.1428851e+03   4.0000000e+01
   7.4500000e+02   2.5002106e+03   1.1337958e+03   4.3000000e+01
   7.4600000e+02   2.5226947e+03   1.1390580e+03   4.0000000e+01
   7.4700000e+02   2.5121702e+03   1.1601070e+03   3.7000000e+01
   7.4800000e+02   2.5188676e+03   1.1711099e+03   3.7000000e+01
   7.4900000e+02   2.5217379e+03   1.1491041e+03   3.2000000e+01
   7.5000000e+02   2.4193634e+03   1.1462338e+03   3.5000000e+01
   7.5100000e+02   2.4093173e+03   1.1285336e+03   3.5000000e+01
   7.5200000e+02   2.4035766e+03   1.1491041e+03   3.9000000e+01
   7.5300000e+02   2.3007237e+03   1.2830521e+03   2.9000000e+01
   7.5400000e+02   2.2672367e+03   1.1845047e+03   2.9000000e+01
   7.5500000e+02   2.2720206e+03   1.1687180e+03   2.7000000e+01
   7.5600000e+02   2.2815883e+03   1.1572367e+03   2.3000000e+01
   7.5700000e+02   2.2538419e+03   1.1782857e+03   2.4000000e+01
   7.5800000e+02   2.2461877e+03   1.1993346e+03   3.4000000e+01
   7.5900000e+02   2.2801531e+03   1.1596286e+03   2.9000000e+01
   7.6000000e+02   2.2686719e+03   1.2954902e+03   1.4000000e+01
   7.6100000e+02   2.2811099e+03   1.2935766e+03   1.2000000e+01
   7.6200000e+02   2.2380552e+03   1.2988389e+03   1.4000000e+01
   7.6300000e+02   2.2304010e+03   1.2864008e+03   1.4000000e+01
   7.6400000e+02   2.2347065e+03   1.3084066e+03   1.4000000e+01
   7.6500000e+02   1.8600874e+03   1.4161454e+03   3.6000000e+01
   7.6600000e+02   1.8256436e+03   1.5213903e+03   3.7000000e+01
   7.6700000e+02   1.8763525e+03   1.5587044e+03   3.7000000e+01
   7.6800000e+02   1.8859202e+03   1.5701856e+03   3.9000000e+01
   7.6900000e+02   1.8897473e+03   1.5749695e+03   4.3000000e+01
   7.7000000e+02   1.9079259e+03   1.5548773e+03   4.7000000e+01
   7.7100000e+02   1.8744389e+03   1.5941049e+03   4.4000000e+01
   7.7200000e+02   1.9261046e+03   1.6008023e+03   3.9000000e+01
   7.7300000e+02   1.8782660e+03   1.6208945e+03   3.1000000e+01
   7.7400000e+02   1.8859202e+03   1.5453096e+03   3.0000000e+01
   7.7500000e+02   1.8213381e+03   1.5170848e+03   3.9000000e+01
   7.7600000e+02   1.8084217e+03   1.5170848e+03   5.0000000e+01
   7.7700000e+02   1.7940701e+03   1.5328715e+03   5.0000000e+01
   7.7800000e+02   1.8060298e+03   1.5056035e+03   5.0000000e+01
   7.7900000e+02   1.7988540e+03   1.4960358e+03   5.0000000e+01
   7.8000000e+02   1.8170326e+03   1.4993845e+03   5.5000000e+01
   7.8100000e+02   1.7620183e+03   1.5395689e+03   3.1000000e+01
   7.8200000e+02   1.7452748e+03   1.5754479e+03   3.1000000e+01
   7.8300000e+02   1.7581912e+03   1.5467447e+03   2.6000000e+01
   7.8400000e+02   1.7538857e+03   1.5477015e+03   2.2000000e+01
   7.8500000e+02   1.7739779e+03   1.5295228e+03   2.4000000e+01
   7.8600000e+02   1.6931307e+03   1.2755000e+03   3.6000000e+01
   7.8700000e+02   1.7323584e+03   1.2166586e+03   3.6000000e+01
   7.8800000e+02   1.6854766e+03   1.0903647e+03   2.9000000e+01
   7.8900000e+02   1.6873901e+03   1.0535290e+03   2.4000000e+01
   7.9000000e+02   1.6400299e+03   9.9516596e+02   2.1000000e+01
   7.9100000e+02   1.5826236e+03   9.7507376e+02   1.9000000e+01
   7.9200000e+02   1.5395689e+03   9.9564435e+02   1.9000000e+01
   7.9300000e+02   1.4993845e+03   1.0099959e+03   1.9000000e+01
   7.9400000e+02   1.5491366e+03   1.0090391e+03   1.3000000e+01
   7.9500000e+02   1.5764046e+03   9.0331590e+02   2.0000000e+01
   7.9600000e+02   1.5697072e+03   8.8657240e+02   2.0000000e+01
   7.9700000e+02   1.5539205e+03   8.6026119e+02   1.7000000e+01
   7.9800000e+02   1.5902778e+03   8.7413437e+02   2.1000000e+01
   7.9900000e+02   1.5615747e+03   9.1097007e+02   3.0000000e+01
   8.0000000e+02   1.5663585e+03   9.1718909e+02   3.0000000e+01
   8.0100000e+02   1.5510502e+03   9.1384039e+02   3.5000000e+01
   8.0200000e+02   1.5524853e+03   8.4925831e+02   1.7000000e+01
   8.0300000e+02   1.5419609e+03   8.6839374e+02   1.7000000e+01
   8.0400000e+02   1.6878685e+03   9.4062999e+02   2.0000000e+01
   8.0500000e+02   1.6873901e+03   9.0953492e+02   2.0000000e+01
   8.0600000e+02   1.6936091e+03   9.3680290e+02   1.5000000e+01
   8.0700000e+02   1.7098742e+03   9.3297582e+02   1.5000000e+01
   8.0800000e+02   1.6830846e+03   9.5498156e+02   1.5000000e+01
   8.0900000e+02   1.7534073e+03   1.0291313e+03   2.5000000e+01
   8.1000000e+02   1.7682373e+03   1.0549642e+03   2.5000000e+01
   8.1100000e+02   1.7687157e+03   1.0669238e+03   2.5000000e+01
   8.1200000e+02   1.7787618e+03   1.0568777e+03   2.9000000e+01
   8.1300000e+02   1.7682373e+03   1.0042553e+03   2.4000000e+01
   8.1400000e+02   1.7725428e+03   9.9468758e+02   2.4000000e+01
   8.1500000e+02   1.7945485e+03   9.9851466e+02   2.4000000e+01
   8.1600000e+02   1.6505544e+03   1.0941918e+03   3.2000000e+01
   8.1700000e+02   1.6314190e+03   1.1075866e+03   3.2000000e+01
   8.1800000e+02   1.6295054e+03   1.1142840e+03   3.6000000e+01
   8.1900000e+02   1.6127619e+03   1.1267220e+03   3.6000000e+01
   8.2000000e+02   1.6366812e+03   1.1205030e+03   4.1000000e+01
   8.2100000e+02   1.6653844e+03   1.0382207e+03   3.6000000e+01
   8.2200000e+02   1.6606005e+03   1.0272178e+03   3.6000000e+01
   8.2300000e+02   1.6869117e+03   1.0339152e+03   4.1000000e+01
   8.2400000e+02   1.5883643e+03   1.0937134e+03   2.9000000e+01
   8.2500000e+02   1.5859723e+03   1.0831889e+03   2.9000000e+01
   8.2600000e+02   1.5850156e+03   1.1032811e+03   2.5000000e+01
   8.2700000e+02   1.8275571e+03   1.2099612e+03   2.4000000e+01
   8.2800000e+02   1.8715686e+03   1.1688200e+03   2.3000000e+01
   8.2900000e+02   1.8897473e+03   1.1678632e+03   2.0000000e+01
   8.3000000e+02   1.9461968e+03   1.1300707e+03   1.8000000e+01
   8.3100000e+02   1.9643755e+03   1.1190679e+03   1.8000000e+01
   8.3200000e+02   1.9844677e+03   1.0764915e+03   1.8000000e+01
   8.3300000e+02   1.9686809e+03   1.1281572e+03   1.2000000e+01
   8.3400000e+02   1.9404562e+03   1.1128489e+03   2.1000000e+01
   8.3500000e+02   1.8404735e+03   1.1334194e+03   1.6000000e+01
   8.3600000e+02   1.8304274e+03   1.1219382e+03   1.4000000e+01
   8.3700000e+02   1.8380816e+03   1.1028028e+03   1.4000000e+01
   8.3800000e+02   1.8419087e+03   1.0836673e+03   1.4000000e+01
   8.3900000e+02   1.8074649e+03   1.1200246e+03   1.4000000e+01
   8.4000000e+02   1.8299491e+03   1.1367681e+03   1.1000000e+01
   8.4100000e+02   1.8615225e+03   1.0889296e+03   1.2000000e+01
   8.4200000e+02   1.8639144e+03   1.2415346e+03   1.8000000e+01
   8.4300000e+02   1.8907041e+03   1.2444049e+03   1.2000000e+01
   8.4400000e+02   1.8615225e+03   1.2640187e+03   1.8000000e+01
   8.4500000e+02   1.9294533e+03   1.1889122e+03   2.8000000e+01
   8.4600000e+02   1.9820757e+03   1.1941744e+03   2.8000000e+01
   8.4700000e+02   2.0031247e+03   1.1860419e+03   2.8000000e+01
   8.4800000e+02   2.0519200e+03   1.1836499e+03   2.8000000e+01
   8.4900000e+02   2.0782313e+03   1.1970447e+03   2.8000000e+01
   8.5000000e+02   2.0567039e+03   1.1702551e+03   2.8000000e+01
   8.5100000e+02   1.9906867e+03   1.2128315e+03   2.8000000e+01
   8.5200000e+02   1.9969057e+03   1.1836499e+03   3.1000000e+01
   8.5300000e+02   1.9304101e+03   1.1970447e+03   3.1000000e+01
   8.5400000e+02   1.9433265e+03   1.2152234e+03   3.1000000e+01
   8.5500000e+02   1.9323236e+03   1.1898690e+03   3.4000000e+01
   8.5600000e+02   1.6811711e+03   1.2907063e+03   2.5000000e+01
   8.5700000e+02   1.6759089e+03   1.3304123e+03   2.5000000e+01
   8.5800000e+02   1.6424219e+03   1.3677264e+03   2.5000000e+01
   8.5900000e+02   1.6256784e+03   1.3777725e+03   2.5000000e+01
   8.6000000e+02   1.6371596e+03   1.4366140e+03   2.7000000e+01
   8.6100000e+02   1.6433786e+03   1.4490520e+03   2.7000000e+01
   8.6200000e+02   1.6682547e+03   1.4495304e+03   2.7000000e+01
   8.6300000e+02   1.6811711e+03   1.4504872e+03   2.7000000e+01
   8.6400000e+02   1.6338109e+03   1.4777551e+03   2.7000000e+01
   8.6500000e+02   1.6228080e+03   1.4466601e+03   3.0000000e+01
   8.6600000e+02   1.6558167e+03   1.4466601e+03   3.7000000e+01
   8.6700000e+02   1.5907562e+03   1.3658129e+03   2.8000000e+01
   8.6800000e+02   1.5759262e+03   1.3562452e+03   2.8000000e+01
   8.6900000e+02   1.5759262e+03   1.3433287e+03   2.8000000e+01
   8.7000000e+02   1.5716208e+03   1.3653345e+03   3.3000000e+01
   8.7100000e+02   1.5457879e+03   1.3615074e+03   2.5000000e+01
   8.7200000e+02   1.6194593e+03   1.3940376e+03   1.0000000e+01
   8.7300000e+02   1.6046294e+03   1.4050405e+03   1.0000000e+01
   8.7400000e+02   1.5869291e+03   1.4193921e+03   1.0000000e+01
   8.7500000e+02   1.6275919e+03   1.3629426e+03   1.0000000e+01
   8.7600000e+02   1.6156323e+03   1.4069541e+03   1.0000000e+01
   8.7700000e+02   1.7242258e+03   1.3452423e+03   2.0000000e+01
   8.7800000e+02   1.7428829e+03   1.3481126e+03   1.9000000e+01
   8.7900000e+02   1.7610615e+03   1.3505045e+03   1.9000000e+01
   8.8000000e+02   1.7787618e+03   1.3538532e+03   1.9000000e+01
   8.8100000e+02   1.7931134e+03   1.3557668e+03   1.9000000e+01
   8.8200000e+02   1.7758915e+03   1.3461991e+03   1.2000000e+01
   8.8300000e+02   1.7754131e+03   1.3351962e+03   1.9000000e+01
   8.8400000e+02   1.7275745e+03   1.4031270e+03   1.2000000e+01
   8.8500000e+02   1.7314016e+03   1.4232192e+03   1.2000000e+01
   8.8600000e+02   1.7275745e+03   1.3969080e+03   8.0000000e+00
   8.8700000e+02   1.6419435e+03   1.2165565e+03   1.8000000e+01
   8.8800000e+02   1.6204161e+03   1.2222972e+03   1.8000000e+01
   8.8900000e+02   1.6060645e+03   1.2385623e+03   1.6000000e+01
   8.9000000e+02   1.5878859e+03   1.2481300e+03   1.6000000e+01
   8.9100000e+02   1.6452922e+03   1.2117727e+03   1.5000000e+01
   8.9200000e+02   1.6701682e+03   1.2089024e+03   1.5000000e+01
   8.9300000e+02   1.6031942e+03   1.1825911e+03   1.3000000e+01
   8.9400000e+02   1.6208945e+03   1.2184701e+03   2.4000000e+01
   8.9500000e+02   1.5854940e+03   1.2524355e+03   1.9000000e+01
   8.9600000e+02   1.9351939e+03   1.3863835e+03   2.5000000e+01
   8.9700000e+02   1.9691593e+03   1.4543142e+03   2.2000000e+01
   8.9800000e+02   2.0246521e+03   1.4892364e+03   2.1000000e+01
   8.9900000e+02   2.0442659e+03   1.4925851e+03   2.0000000e+01
   9.0000000e+02   2.0935396e+03   1.4854093e+03   1.9000000e+01
   9.0100000e+02   2.1179373e+03   1.4978473e+03   1.9000000e+01
   9.0200000e+02   2.0854070e+03   1.4878012e+03   1.5000000e+01
   9.0300000e+02   2.0184330e+03   1.5542969e+03   1.9000000e+01
   9.0400000e+02   2.0069518e+03   1.5648213e+03   1.9000000e+01
   9.0500000e+02   2.0696203e+03   1.5796513e+03   1.7000000e+01
   9.0600000e+02   1.9863812e+03   1.5686484e+03   1.9000000e+01
   9.0700000e+02   2.0241737e+03   1.5672133e+03   2.9000000e+01
   9.0800000e+02   2.0232169e+03   1.5590807e+03   3.3000000e+01
   9.0900000e+02   2.0299143e+03   1.5743891e+03   3.1000000e+01
   9.1000000e+02   2.1188940e+03   1.4830174e+03   2.2000000e+01
   9.1100000e+02   2.0265656e+03   1.4878012e+03   2.6000000e+01
   9.1200000e+02   1.9394994e+03   1.4744064e+03   1.5000000e+01
   9.1300000e+02   1.9466752e+03   1.4882796e+03   1.0000000e+01
   9.1400000e+02   1.8863986e+03   1.4547926e+03   1.3000000e+01
   9.1500000e+02   1.8787444e+03   1.4595765e+03   1.1000000e+01
   9.1600000e+02   1.8782660e+03   1.4428330e+03   1.6000000e+01
   9.1700000e+02   1.9787270e+03   1.3557668e+03   1.7000000e+01
   9.1800000e+02   2.0303927e+03   1.3691616e+03   1.7000000e+01
   9.1900000e+02   2.0610094e+03   1.3729887e+03   1.7000000e+01
   9.2000000e+02   2.0830151e+03   1.3792077e+03   1.7000000e+01
   9.2100000e+02   2.0543120e+03   1.3624642e+03   1.2000000e+01
   9.2200000e+02   1.9782486e+03   1.3447639e+03   1.4000000e+01
   9.2300000e+02   1.9701161e+03   1.3371097e+03   1.2000000e+01
   9.2400000e+02   1.9748999e+03   1.3222798e+03   1.2000000e+01
   9.2500000e+02   1.9538510e+03   1.3423720e+03   1.2000000e+01
   9.2600000e+02   2.0418739e+03   1.3815996e+03   1.3000000e+01
   9.2700000e+02   1.9892515e+03   1.3160608e+03   1.8000000e+01
   9.2800000e+02   1.0975405e+03   1.3549120e+03   4.5000000e+01
   9.2900000e+02   1.1071082e+03   1.2085260e+03   4.5000000e+01
   9.3000000e+02   1.1365346e+03   1.1587149e+03   4.1000000e+01
   9.3100000e+02   1.1188049e+03   1.1178594e+03   4.1000000e+01
   9.3200000e+02   1.1053148e+03   1.1070674e+03   4.0000000e+01
   9.3300000e+02   1.0178224e+03   1.1001297e+03   4.7000000e+01
   9.3400000e+02   9.8930063e+02   1.0904940e+03   4.7000000e+01
   9.3500000e+02   9.7195632e+02   1.0804728e+03   4.7000000e+01
   9.3600000e+02   9.4728885e+02   1.0708371e+03   4.7000000e+01
   9.3700000e+02   9.8583177e+02   1.0843271e+03   4.3000000e+01
   9.3800000e+02   9.6656031e+02   1.0746914e+03   5.1000000e+01
   9.3900000e+02   1.0386356e+03   1.1417560e+03   5.8000000e+01
   9.4000000e+02   1.0370939e+03   1.1494646e+03   5.8000000e+01
   9.4100000e+02   1.0459587e+03   1.1259534e+03   5.8000000e+01
   9.4200000e+02   1.0606050e+03   1.0419299e+03   2.7000000e+01
   9.4300000e+02   1.0802619e+03   9.9336578e+02   2.7000000e+01
   9.4400000e+02   1.0922102e+03   9.4441626e+02   2.5000000e+01
   9.4500000e+02   1.0983771e+03   9.3246796e+02   2.5000000e+01
   9.4600000e+02   1.0875851e+03   9.3362424e+02   2.2000000e+01
   9.4700000e+02   1.0883560e+03   9.9298035e+02   2.9000000e+01
   9.4800000e+02   1.1049294e+03   9.9837636e+02   3.3000000e+01
   9.4900000e+02   1.1288260e+03   1.0076267e+03   3.9000000e+01
   9.5000000e+02   1.1326803e+03   9.9722007e+02   3.3000000e+01
   9.5100000e+02   1.0313124e+03   9.6484401e+02   3.4000000e+01
   9.5200000e+02   9.8351920e+02   1.0307524e+03   2.1000000e+01
   9.5300000e+02   9.6578945e+02   1.0184187e+03   2.1000000e+01
   9.5400000e+02   9.3765311e+02   9.6754202e+02   2.1000000e+01
   9.5500000e+02   8.9949562e+02   9.5482285e+02   2.1000000e+01
   9.5600000e+02   8.7058842e+02   9.5212485e+02   2.1000000e+01
   9.5700000e+02   8.5902554e+02   9.5405200e+02   2.1000000e+01
   9.5800000e+02   8.7714072e+02   9.6522944e+02   1.5000000e+01
   9.5900000e+02   8.9178703e+02   9.3863482e+02   2.3000000e+01
   9.6000000e+02   9.4960142e+02   9.4557255e+02   1.8000000e+01
   9.6100000e+02   9.3225710e+02   1.0249710e+03   2.7000000e+01
   9.6200000e+02   9.0913135e+02   1.0338359e+03   3.0000000e+01
   9.6300000e+02   9.0412077e+02   1.0473259e+03   2.7000000e+01
   9.6400000e+02   9.6925831e+02   1.0704516e+03   1.6000000e+01
   9.6500000e+02   1.2618660e+03   1.0371619e+03   2.3000000e+01
   9.6600000e+02   1.3046815e+03   9.9482474e+02   2.3000000e+01
   9.6700000e+02   1.3094654e+03   9.6133774e+02   2.3000000e+01
   9.6800000e+02   1.2649755e+03   9.1660868e+02   2.3000000e+01
   9.6900000e+02   1.2640187e+03   9.0058275e+02   2.3000000e+01
   9.7000000e+02   1.2621052e+03   8.4174131e+02   2.3000000e+01
   9.7100000e+02   1.2594741e+03   8.2882489e+02   2.3000000e+01
   9.7200000e+02   1.2477536e+03   8.2117072e+02   2.3000000e+01
   9.7300000e+02   1.2673674e+03   8.1662606e+02   2.3000000e+01
   9.7400000e+02   1.2511023e+03   9.0058275e+02   1.6000000e+01
   9.7500000e+02   1.2391427e+03   8.9723405e+02   1.6000000e+01
   9.7600000e+02   1.2592349e+03   9.0632338e+02   1.6000000e+01
   9.7700000e+02   1.2802839e+03   8.4556839e+02   1.7000000e+01
   9.7800000e+02   1.2621052e+03   9.2115334e+02   3.1000000e+01
   9.7900000e+02   1.2539726e+03   9.3837523e+02   3.1000000e+01
   9.8000000e+02   1.2625836e+03   9.1828303e+02   3.8000000e+01
   9.8100000e+02   1.2716729e+03   9.0871531e+02   3.8000000e+01
   9.8200000e+02   1.2582781e+03   9.2067495e+02   4.1000000e+01
   9.8300000e+02   1.3888774e+03   9.0153953e+02   2.3000000e+01
   9.8400000e+02   1.3898342e+03   8.8240410e+02   2.3000000e+01
   9.8500000e+02   1.3826584e+03   8.2930328e+02   2.3000000e+01
   9.8600000e+02   1.3893558e+03   8.8623118e+02   1.9000000e+01
   9.8700000e+02   1.3927045e+03   9.0345307e+02   2.6000000e+01
   9.8800000e+02   1.3970100e+03   9.3550491e+02   3.3000000e+01
   9.8900000e+02   1.4132751e+03   8.7187961e+02   2.8000000e+01
   9.9000000e+02   1.4304970e+03   8.6613898e+02   2.8000000e+01
   9.9100000e+02   1.4080128e+03   8.7092284e+02   3.2000000e+01
   9.9200000e+02   1.3573040e+03   1.0173089e+03   2.0000000e+01
   9.9300000e+02   1.3544336e+03   1.0364443e+03   2.0000000e+01
   9.9400000e+02   1.3501282e+03   1.0541446e+03   2.0000000e+01
   9.9500000e+02   1.3706988e+03   1.0369227e+03   2.1000000e+01
   9.9600000e+02   1.3826584e+03   1.0220927e+03   1.1000000e+01
   9.9700000e+02   1.3893558e+03   1.0364443e+03   1.1000000e+01
   9.9800000e+02   1.3903126e+03   1.0101331e+03   1.1000000e+01
   9.9900000e+02   1.3778745e+03   1.0402714e+03   2.1000000e+01
   1.0000000e+03   1.3568256e+03   1.0307037e+03   2.5000000e+01
   1.0010000e+03   1.2310101e+03   1.0445769e+03   1.7000000e+01
   1.0020000e+03   1.2080476e+03   1.0402714e+03   1.7000000e+01
   1.0030000e+03   1.2281398e+03   1.0598852e+03   1.8000000e+01
   1.0040000e+03   1.1831716e+03   1.0426633e+03   1.7000000e+01
   1.0050000e+03   1.2109179e+03   1.0445769e+03   1.0000000e+01
   1.0060000e+03   1.2023070e+03   1.0517526e+03   1.0000000e+01
   1.0070000e+03   1.2109179e+03   1.0225711e+03   1.0000000e+01
   1.0080000e+03   1.0564424e+03   1.1980287e+03   2.5000000e+01
   1.0090000e+03   1.0441087e+03   1.1949453e+03   2.3000000e+01
   1.0100000e+03   1.0383272e+03   1.1883930e+03   2.0000000e+01
   1.0110000e+03   1.0202121e+03   1.1980287e+03   2.2000000e+01
   1.0120000e+03   1.0047949e+03   1.1964870e+03   1.9000000e+01
   1.0130000e+03   1.0441087e+03   1.1583295e+03   2.5000000e+01
   1.0140000e+03   9.9400287e+02   1.2061227e+03   3.3000000e+01
   1.0150000e+03   1.1023085e+03   1.3602944e+03   4.1000000e+01
   1.0160000e+03   1.1732275e+03   1.3518150e+03   4.1000000e+01
   1.0170000e+03   1.2333544e+03   1.2766563e+03   4.1000000e+01
   1.0180000e+03   1.3262429e+03   1.2442802e+03   3.8000000e+01
   1.0190000e+03   1.3397329e+03   1.2527597e+03   3.8000000e+01
   1.0200000e+03   1.3624732e+03   1.2805106e+03   3.6000000e+01
   1.0210000e+03   1.3736507e+03   1.2859066e+03   3.3000000e+01
   1.0220000e+03   1.3894533e+03   1.2878337e+03   3.1000000e+01
   1.0230000e+03   1.4179751e+03   1.2966986e+03   3.1000000e+01
   1.0240000e+03   1.3983182e+03   1.2739583e+03   3.1000000e+01
   1.0250000e+03   1.3570772e+03   1.2986258e+03   3.6000000e+01
   1.0260000e+03   1.3285555e+03   1.1980287e+03   2.8000000e+01
   1.0270000e+03   1.3524521e+03   1.1872367e+03   2.8000000e+01
   1.0280000e+03   1.3663275e+03   1.1714341e+03   2.8000000e+01
   1.0290000e+03   1.3809739e+03   1.1556315e+03   2.8000000e+01
   1.0300000e+03   1.3158363e+03   1.1899347e+03   2.2000000e+01
   1.0310000e+03   1.3131383e+03   1.1772155e+03   2.2000000e+01
   1.0320000e+03   1.3185343e+03   1.1976433e+03   2.0000000e+01
   1.0330000e+03   1.3740361e+03   1.1972579e+03   2.3000000e+01
   1.0340000e+03   1.3651713e+03   1.1671944e+03   3.2000000e+01
   1.0350000e+03   1.3582335e+03   1.1876221e+03   4.6000000e+01
   1.0360000e+03   1.3697964e+03   1.1833824e+03   4.6000000e+01
   1.0370000e+03   1.3509104e+03   1.1787573e+03   5.0000000e+01
   1.0380000e+03   1.1940407e+03   1.2647080e+03   2.0000000e+01
   1.0390000e+03   1.1936552e+03   1.2481345e+03   1.8000000e+01
   1.0400000e+03   1.2067598e+03   1.2277068e+03   1.8000000e+01
   1.0410000e+03   1.2129267e+03   1.2207690e+03   1.5000000e+01
   1.0420000e+03   1.2302710e+03   1.2250088e+03   1.5000000e+01
   1.0430000e+03   1.2032910e+03   1.2115187e+03   1.5000000e+01
   1.0440000e+03   1.1728420e+03   1.2327174e+03   1.4000000e+01
   1.0450000e+03   1.1955824e+03   1.3020946e+03   2.0000000e+01
   1.0460000e+03   1.2106141e+03   1.3140429e+03   2.0000000e+01
   1.0470000e+03   1.1801652e+03   1.3109595e+03   1.8000000e+01
   1.0480000e+03   1.2217916e+03   1.2119042e+03   2.7000000e+01
   1.0490000e+03   1.2410630e+03   1.3915142e+03   3.3000000e+01
   1.0500000e+03   1.2622616e+03   1.3922851e+03   3.3000000e+01
   1.0510000e+03   1.2834602e+03   1.3822639e+03   2.9000000e+01
   1.0520000e+03   1.2915543e+03   1.3745553e+03   2.4000000e+01
   1.0530000e+03   1.2915543e+03   1.3691593e+03   2.9000000e+01
   1.0540000e+03   1.2140830e+03   1.4235048e+03   2.1000000e+01
   1.0550000e+03   1.2194790e+03   1.4238903e+03   1.9000000e+01
   1.0560000e+03   1.2372087e+03   1.4254320e+03   1.9000000e+01
   1.0570000e+03   1.1909572e+03   1.4296717e+03   2.1000000e+01
   1.0580000e+03   1.2129267e+03   1.4173380e+03   1.4000000e+01
   1.0590000e+03   1.3038880e+03   1.4277446e+03   3.7000000e+01
   1.0600000e+03   1.3062006e+03   1.4416200e+03   3.9000000e+01
   1.0610000e+03   1.3659421e+03   1.4231194e+03   3.6000000e+01
   1.0620000e+03   1.3967765e+03   1.3098032e+03   3.9000000e+01
   1.0630000e+03   9.9612273e+02   1.3378273e+03   3.3000000e+01
   1.0640000e+03   9.8583744e+02   1.3265852e+03   3.1000000e+01
   1.0650000e+03   1.0001890e+03   1.3014700e+03   2.2000000e+01
   1.0660000e+03   1.0159757e+03   1.2890320e+03   1.9000000e+01
   1.0670000e+03   9.8248874e+02   1.2976429e+03   1.6000000e+01
   1.0680000e+03   9.7770488e+02   1.3421328e+03   2.9000000e+01
   1.0690000e+03   9.4613142e+02   1.3741846e+03   2.9000000e+01
   1.0700000e+03   9.7483457e+02   1.3741846e+03   2.1000000e+01
   1.0710000e+03   9.2316891e+02   1.3024268e+03   3.6000000e+01
   1.0720000e+03   9.1360119e+02   1.2871184e+03   3.6000000e+01
   1.0730000e+03   8.8585482e+02   1.3234757e+03   3.5000000e+01
   1.0740000e+03   8.7102486e+02   1.3292164e+03   3.5000000e+01
   1.0750000e+03   8.9111706e+02   1.3220406e+03   3.9000000e+01
   1.0760000e+03   9.0499025e+02   1.2722885e+03   3.6000000e+01
   1.0770000e+03   9.3273662e+02   1.2933374e+03   4.2000000e+01
   1.0780000e+03   1.1767133e+03   1.1048535e+03   5.1000000e+01
   1.0790000e+03   1.2283790e+03   1.0742368e+03   5.1000000e+01
   1.0800000e+03   1.1843675e+03   1.0991128e+03   5.7000000e+01
   1.0810000e+03   1.1858027e+03   1.0804558e+03   5.7000000e+01
   1.0820000e+03   1.1920217e+03   1.1086805e+03   5.8000000e+01
   1.0830000e+03   1.2054165e+03   1.1153779e+03   5.8000000e+01
   1.0840000e+03   1.1848459e+03   1.1163347e+03   6.1000000e+01
   1.0850000e+03   1.2374683e+03   1.0627555e+03   5.1000000e+01
   1.0860000e+03   1.2456009e+03   1.0708881e+03   5.5000000e+01
   1.0870000e+03   9.5032924e+02   1.3161260e+03   7.6000000e+01
   1.0880000e+03   9.5702664e+02   1.2453249e+03   8.4000000e+01
   1.0890000e+03   9.6946467e+02   1.2290598e+03   8.6000000e+01
   1.0900000e+03   1.0182600e+03   1.0893711e+03   8.7000000e+01
   1.0910000e+03   1.0498335e+03   9.1332518e+02   9.6000000e+01
   1.0920000e+03   1.0565309e+03   8.9706007e+02   9.8000000e+01
   1.0930000e+03   1.1321158e+03   7.6598238e+02   1.0100000e+02
   1.0940000e+03   1.2379170e+03   6.1087683e+02   1.0500000e+02
   1.0950000e+03   1.3083973e+03   6.0455168e+02   9.8000000e+01
   1.0960000e+03   1.3065901e+03   6.0952144e+02   9.5000000e+01
   1.0970000e+03   1.3020721e+03   6.2217174e+02   9.3000000e+01
   1.0980000e+03   1.2921326e+03   6.2894868e+02   9.1000000e+01
   1.0990000e+03   1.2623140e+03   6.3527383e+02   8.8000000e+01
   1.1000000e+03   1.2492120e+03   6.4024359e+02   8.8000000e+01
   1.1010000e+03   1.2975542e+03   6.5921904e+02   8.9000000e+01
   1.1020000e+03   1.3468000e+03   6.2397892e+02   8.5000000e+01
   1.1030000e+03   1.3558359e+03   6.3934000e+02   8.5000000e+01
   1.1040000e+03   1.3440892e+03   6.0455168e+02   8.1000000e+01
   1.1050000e+03   1.2501155e+03   5.9551576e+02   8.8000000e+01
   1.1060000e+03   1.2487602e+03   5.8151007e+02   8.8000000e+01
   1.1070000e+03   1.2302365e+03   6.0003372e+02   8.5000000e+01
   1.1080000e+03   1.2998131e+03   6.7322472e+02   9.5000000e+01
   1.1090000e+03   1.3178850e+03   6.8000167e+02   9.5000000e+01
   1.1100000e+03   1.2894218e+03   6.9265197e+02   9.5000000e+01
   1.1110000e+03   1.3752631e+03   5.6705259e+02   9.8000000e+01
   1.1120000e+03   1.3711970e+03   5.5711307e+02   9.1000000e+01
   1.1130000e+03   1.3915278e+03   5.6750438e+02   9.8000000e+01
   1.1140000e+03   1.4434844e+03   6.0861785e+02   9.8000000e+01
   1.1150000e+03   1.4638152e+03   6.1449120e+02   9.8000000e+01
   1.1160000e+03   1.4358038e+03   6.2081635e+02   9.8000000e+01
   1.1170000e+03   1.3992083e+03   5.5801666e+02   1.0100000e+02
   1.1180000e+03   1.4213464e+03   5.3949301e+02   1.0100000e+02
   1.1190000e+03   1.4448398e+03   5.3949301e+02   1.0100000e+02
   1.1200000e+03   1.4710440e+03   5.3994481e+02   1.0100000e+02
   1.1210000e+03   1.4416772e+03   5.2368014e+02   1.0100000e+02
   1.1220000e+03   1.4019191e+03   5.6614900e+02   1.0500000e+02
   1.1230000e+03   1.4380628e+03   5.3271607e+02   9.4000000e+01
   1.1240000e+03   1.2713500e+03   5.3813762e+02   1.1200000e+02
   1.1250000e+03   1.2840003e+03   5.1328883e+02   1.2000000e+02
   1.1260000e+03   1.2559889e+03   4.7533793e+02   1.2000000e+02
   1.1270000e+03   1.3011685e+03   5.2322834e+02   1.2800000e+02
   1.1280000e+03   1.3183368e+03   5.3407146e+02   1.2800000e+02
   1.1290000e+03   1.2799341e+03   5.2774631e+02   1.2900000e+02
   1.1300000e+03   1.3178850e+03   4.7759692e+02   1.0700000e+02
   1.1310000e+03   1.3752631e+03   4.7172356e+02   1.0600000e+02
   1.1320000e+03   1.3924314e+03   4.6630201e+02   1.0800000e+02
   1.1330000e+03   1.3761667e+03   4.4913375e+02   1.0600000e+02
   1.1340000e+03   1.2957470e+03   4.5003734e+02   9.5000000e+01
   1.1350000e+03   1.3016203e+03   4.6810919e+02   9.0000000e+01
   1.1360000e+03   1.2984578e+03   4.8211488e+02   9.0000000e+01
   1.1370000e+03   1.3083973e+03   4.7443434e+02   8.6000000e+01
   1.1380000e+03   1.3386676e+03   3.9627358e+02   9.5000000e+01
   1.1390000e+03   1.3291799e+03   3.8678586e+02   9.7000000e+01
   1.1400000e+03   1.3400230e+03   3.9356280e+02   9.2000000e+01
   1.1410000e+03   1.2514709e+03   4.3377267e+02   9.5000000e+01
   1.1420000e+03   1.2460494e+03   4.1479723e+02   9.5000000e+01
   1.1430000e+03   1.2333991e+03   4.5952506e+02   9.5000000e+01
   1.1440000e+03   1.1114137e+03   6.0709311e+02   1.1500000e+02
   1.1450000e+03   1.1133272e+03   5.0328340e+02   1.1500000e+02
   1.1460000e+03   1.1118921e+03   4.8653990e+02   1.1800000e+02
   1.1470000e+03   1.1286356e+03   4.7553703e+02   1.2400000e+02
   1.1480000e+03   1.0683590e+03   4.3343909e+02   1.2000000e+02
   1.1490000e+03   1.0415694e+03   4.3296070e+02   1.2000000e+02
   1.1500000e+03   1.0989757e+03   3.9803854e+02   1.2200000e+02
   1.1510000e+03   1.1161976e+03   4.3200393e+02   1.0700000e+02
   1.1520000e+03   1.0917999e+03   3.9277630e+02   1.0500000e+02
   1.1530000e+03   1.0798402e+03   3.6981378e+02   1.0500000e+02
   1.1540000e+03   1.0697941e+03   3.6072446e+02   1.0500000e+02
   1.1550000e+03   1.1056731e+03   3.9086276e+02   1.0000000e+02
   1.1560000e+03   1.1085434e+03   3.7172733e+02   1.0000000e+02
   1.1570000e+03   1.1104569e+03   4.1095496e+02   9.8000000e+01
   1.1580000e+03   1.0803186e+03   3.5928930e+02   9.5000000e+01
   1.1590000e+03   1.1807796e+03   3.7698957e+02   1.1100000e+02
   1.1600000e+03   1.1913041e+03   3.6502993e+02   1.1400000e+02
   1.1610000e+03   1.1774309e+03   3.6168123e+02   1.1100000e+02
   1.1620000e+03   1.1028028e+03   6.1474728e+02   1.2100000e+02
   1.1630000e+03   1.0487452e+03   5.9226315e+02   1.2100000e+02
   1.1640000e+03   1.0324800e+03   5.8556575e+02   1.2800000e+02
   1.1650000e+03   1.0262610e+03   5.7838996e+02   1.3100000e+02
   1.1660000e+03   1.0530506e+03   5.6547355e+02   1.2800000e+02
   1.1670000e+03   1.1702551e+03   8.6302947e+02   1.0800000e+02
   1.1680000e+03   1.3089870e+03   8.2667216e+02   1.1700000e+02
   1.1690000e+03   1.3467795e+03   8.0131771e+02   1.2400000e+02
   1.1700000e+03   1.3883990e+03   7.4247627e+02   1.2500000e+02
   1.1710000e+03   1.4635056e+03   7.1903537e+02   1.2300000e+02
   1.1720000e+03   1.4764220e+03   7.2573277e+02   1.2300000e+02
   1.1730000e+03   1.4893384e+03   7.3960596e+02   1.2300000e+02
   1.1740000e+03   1.4931655e+03   6.9702963e+02   1.2100000e+02
   1.1750000e+03   1.4859897e+03   7.2429761e+02   1.3100000e+02
   1.1760000e+03   1.3850503e+03   6.9846478e+02   1.2800000e+02
   1.1770000e+03   1.3496498e+03   6.9176738e+02   1.2800000e+02
   1.1780000e+03   1.4156670e+03   6.5445330e+02   1.3200000e+02
   1.1790000e+03   1.4419782e+03   6.4727751e+02   1.3200000e+02
   1.1800000e+03   1.4529811e+03   6.3436109e+02   1.3200000e+02
   1.1810000e+03   1.4127967e+03   6.4823428e+02   1.3500000e+02
   1.1820000e+03   1.4491540e+03   6.3483948e+02   1.2700000e+02
   1.1830000e+03   1.4099264e+03   8.4006696e+02   1.3300000e+02
   1.1840000e+03   1.3922261e+03   8.1997476e+02   1.3900000e+02
   1.1850000e+03   1.3769178e+03   8.2619377e+02   1.3900000e+02
   1.1860000e+03   1.3955748e+03   8.0466641e+02   1.4200000e+02
   1.1870000e+03   1.4218860e+03   8.5824562e+02   1.3300000e+02
   1.1880000e+03   1.4453269e+03   8.7881620e+02   1.3300000e+02
   1.1890000e+03   1.4831194e+03   8.6781333e+02   1.3300000e+02
   1.1900000e+03   1.4501108e+03   9.0369226e+02   1.3300000e+02
   1.1910000e+03   1.4237996e+03   8.7403235e+02   1.3800000e+02
   1.1920000e+03   1.3759610e+03   8.4054534e+02   1.0800000e+02
   1.1930000e+03   1.4108832e+03   8.1184220e+02   1.0800000e+02
   1.1940000e+03   1.4199725e+03   7.9318516e+02   1.0800000e+02
   1.1950000e+03   1.4237996e+03   7.7070103e+02   1.0800000e+02
   1.1960000e+03   1.4539379e+03   7.9509870e+02   1.0800000e+02
   1.1970000e+03   1.3769178e+03   8.5585369e+02   1.0200000e+02
   1.1980000e+03   1.4013154e+03   8.9651648e+02   1.0300000e+02
   1.1990000e+03   1.3529985e+03   8.4245889e+02   1.0200000e+02
   1.2000000e+03   1.4295402e+03   8.2236669e+02   1.1100000e+02
   1.2010000e+03   1.1573387e+03   8.1232059e+02   1.2600000e+02
   1.2020000e+03   1.0731428e+03   8.2284507e+02   1.3100000e+02
   1.2030000e+03   1.0573561e+03   8.1327736e+02   1.3100000e+02
   1.2040000e+03   1.0688374e+03   8.3863180e+02   1.3200000e+02
   1.2050000e+03   1.1673848e+03   8.1136381e+02   1.2800000e+02
   1.2060000e+03   1.2310101e+03   7.4343304e+02   1.3500000e+02
   1.2070000e+03   1.2439265e+03   7.1807860e+02   1.3700000e+02
   1.2080000e+03   1.2434482e+03   7.5443591e+02   1.3500000e+02
   1.2090000e+03   1.2123531e+03   8.7833782e+02   1.3200000e+02
   1.2100000e+03   1.2180937e+03   9.0369226e+02   1.3300000e+02
   1.2110000e+03   1.2204856e+03   9.2617639e+02   1.3300000e+02
   1.2120000e+03   1.2252695e+03   9.4770375e+02   1.3300000e+02
   1.2130000e+03   1.2472752e+03   9.2904670e+02   1.3300000e+02
   1.2140000e+03   1.1673848e+03   9.2665478e+02   1.3400000e+02
   1.2150000e+03   1.1936960e+03   8.3767503e+02   1.3900000e+02
   1.2160000e+03   1.1377249e+03   6.2622854e+02   1.3100000e+02
   1.2170000e+03   1.1511197e+03   6.0900665e+02   1.3100000e+02
   1.2180000e+03   1.1319843e+03   6.4536397e+02   1.3100000e+02
   1.2190000e+03   9.5689510e+02   6.9655124e+02   1.0400000e+02
   1.2200000e+03   9.6407089e+02   6.5206137e+02   1.0300000e+02
   1.2210000e+03   9.2101617e+02   5.4490296e+02   1.0700000e+02
   1.2220000e+03   9.2484326e+02   4.7936412e+02   1.0500000e+02
   1.2230000e+03   8.5930441e+02   4.4826904e+02   1.0500000e+02
   1.2240000e+03   8.5882603e+02   4.2482814e+02   1.0500000e+02
   1.2250000e+03   8.6217473e+02   4.5305290e+02   1.0100000e+02
   1.2260000e+03   9.5593833e+02   4.6070707e+02   1.0100000e+02
   1.2270000e+03   9.5928703e+02   4.6166385e+02   9.8000000e+01
   1.2280000e+03   9.6933313e+02   4.7170995e+02   9.8000000e+01
   1.2290000e+03   9.5641672e+02   4.4683389e+02   9.5000000e+01
   1.2300000e+03   9.6694120e+02   4.2817684e+02   1.0600000e+02
   1.2310000e+03   9.1431877e+02   5.4251103e+02   1.1300000e+02
   1.2320000e+03   8.4495284e+02   5.4346781e+02   1.1300000e+02
   1.2330000e+03   8.3442836e+02   5.5734099e+02   1.1300000e+02
   1.2340000e+03   8.4830154e+02   5.2815946e+02   1.1500000e+02
   1.2350000e+03   9.3441097e+02   5.1715659e+02   1.2200000e+02
   1.2360000e+03   9.3154066e+02   4.9323730e+02   1.2200000e+02
   1.2370000e+03   9.3536774e+02   5.3198655e+02   1.2400000e+02
   1.2380000e+03   1.0439613e+03   5.9369831e+02   1.1700000e+02
   1.2390000e+03   9.2436487e+02   7.1042443e+02   1.1100000e+02
   1.2400000e+03   8.9422657e+02   6.8172128e+02   1.1100000e+02
   1.2410000e+03   8.8609401e+02   6.6354262e+02   1.1700000e+02
   1.2420000e+03   9.1958102e+02   7.1472990e+02   1.1300000e+02
   1.2430000e+03   8.8465886e+02   7.5491430e+02   1.1300000e+02
   1.2440000e+03   8.6456666e+02   7.7213619e+02   1.1300000e+02
   1.2450000e+03   8.9996720e+02   7.6687394e+02   1.0900000e+02
   1.2460000e+03   9.4445707e+02   7.1760021e+02   1.1900000e+02
   1.2470000e+03   9.5593833e+02   7.1425151e+02   1.2200000e+02
   1.2480000e+03   9.4350030e+02   7.3147340e+02   1.1900000e+02
   1.2490000e+03   8.7796146e+02   6.7550227e+02   1.0500000e+02
   1.2500000e+03   8.6360989e+02   6.7502388e+02   1.0500000e+02
   1.2510000e+03   8.7796146e+02   6.6689132e+02   1.0100000e+02
   1.2520000e+03   9.8607663e+02   6.1666082e+02   9.5000000e+01
   1.2530000e+03   9.7794407e+02   6.0422279e+02   9.5000000e+01
   1.2540000e+03   1.0071256e+03   6.2718531e+02   9.5000000e+01
   1.2550000e+03   1.0047337e+03   6.3101239e+02   9.2000000e+01
   1.2560000e+03   1.0037769e+03   6.1235535e+02   9.2000000e+01
   1.2570000e+03   1.0028201e+03   6.4440719e+02   9.2000000e+01
   1.2580000e+03   1.0171717e+03   6.2000952e+02   9.5000000e+01
   1.2590000e+03   1.1329411e+03   1.0957641e+03   1.1500000e+02
   1.2600000e+03   1.2171369e+03   1.1024615e+03   1.1500000e+02
   1.2610000e+03   1.2491888e+03   1.0737584e+03   1.0800000e+02
   1.2620000e+03   1.2520591e+03   1.0665826e+03   1.0400000e+02
   1.2630000e+03   1.3233386e+03   1.0766287e+03   1.0800000e+02
   1.2640000e+03   1.3477362e+03   1.0828477e+03   1.0800000e+02
   1.2650000e+03   1.3620878e+03   1.0885883e+03   1.0800000e+02
   1.2660000e+03   1.3568256e+03   1.1091589e+03   1.0800000e+02
   1.2670000e+03   1.4041858e+03   1.0804558e+03   1.0800000e+02
   1.2680000e+03   1.3266873e+03   1.0402714e+03   1.1500000e+02
   1.2690000e+03   1.3577823e+03   1.0689745e+03   1.0100000e+02
   1.2700000e+03   1.2520591e+03   1.1737410e+03   1.2500000e+02
   1.2710000e+03   1.2788487e+03   1.2775507e+03   1.2500000e+02
   1.2720000e+03   1.2812406e+03   1.2780291e+03   1.1500000e+02
   1.2730000e+03   1.2759784e+03   1.2995565e+03   1.1500000e+02
   1.2740000e+03   1.3104222e+03   1.2550666e+03   1.1500000e+02
   1.2750000e+03   1.2764568e+03   1.2909455e+03   1.2700000e+02
   1.2760000e+03   1.2491888e+03   1.3134296e+03   1.2700000e+02
   1.2770000e+03   1.2874596e+03   1.3000348e+03   1.2700000e+02
   1.2780000e+03   1.3625662e+03   1.1321214e+03   1.3100000e+02
   1.2790000e+03   1.3931829e+03   1.1388188e+03   1.3100000e+02
   1.2800000e+03   1.3754826e+03   1.0842829e+03   1.3100000e+02
   1.2810000e+03   1.4309754e+03   1.1239889e+03   1.3200000e+02
   1.2820000e+03   1.3883990e+03   1.1536488e+03   1.3300000e+02
   1.2830000e+03   1.4099264e+03   1.1584327e+03   1.3300000e+02
   1.2840000e+03   1.3754826e+03   1.2048361e+03   1.3300000e+02
   1.2850000e+03   1.4333673e+03   1.1636949e+03   1.3300000e+02
   1.2860000e+03   1.4084912e+03   1.1512569e+03   1.3900000e+02
   1.2870000e+03   1.0984973e+03   1.1302079e+03   1.1600000e+02
   1.2880000e+03   1.1171543e+03   1.2354528e+03   1.1900000e+02
   1.2890000e+03   1.1228950e+03   1.2440637e+03   1.2200000e+02
   1.2900000e+03   1.0980189e+03   1.2560234e+03   1.2000000e+02
   1.2910000e+03   1.0497019e+03   1.1125076e+03   1.2500000e+02
   1.2920000e+03   1.0152582e+03   1.0785422e+03   1.2700000e+02
   1.2930000e+03   1.0042553e+03   1.0388362e+03   1.2700000e+02
   1.2940000e+03   9.9707950e+02   1.0809342e+03   1.2700000e+02
   1.2950000e+03   1.0559209e+03   1.1569975e+03   1.3200000e+02
   1.2960000e+03   1.0760131e+03   1.1632165e+03   1.3400000e+02
   1.2970000e+03   1.1128489e+03   1.1139428e+03   1.3400000e+02
   1.2980000e+03   1.0755348e+03   1.2153606e+03   1.3500000e+02
   1.2990000e+03   1.0286530e+03   1.1651301e+03   1.3300000e+02
   1.3000000e+03   1.0117927e+03   1.3163555e+03   9.2000000e+01
   1.3010000e+03   9.8018750e+02   1.3703156e+03   9.6000000e+01
   1.3020000e+03   9.5166573e+02   1.3818785e+03   1.0100000e+02
   1.3030000e+03   1.0441688e+03   1.3861182e+03   9.8000000e+01
   1.3040000e+03   1.0422416e+03   1.4119420e+03   9.8000000e+01
   1.3050000e+03   1.0538045e+03   1.4292863e+03   1.0000000e+02
   1.3060000e+03   1.0268244e+03   1.4643603e+03   1.0000000e+02
   1.3070000e+03   1.0792428e+03   1.4204214e+03   1.0200000e+02
   1.3080000e+03   1.0699925e+03   1.3495024e+03   1.0300000e+02
   1.3090000e+03   1.0491793e+03   1.4312134e+03   8.8000000e+01
   1.3100000e+03   1.0630548e+03   1.4481723e+03   8.8000000e+01
   1.3110000e+03   1.0545753e+03   1.4281300e+03   8.4000000e+01
   1.3120000e+03   1.0699925e+03   1.3294601e+03   8.7000000e+01
   1.3130000e+03   1.1297341e+03   1.3252204e+03   8.7000000e+01
   1.3140000e+03   1.1254943e+03   1.3086469e+03   8.7000000e+01
   1.3150000e+03   1.1439949e+03   1.3329290e+03   8.7000000e+01
   1.3160000e+03   1.1682770e+03   1.3101886e+03   8.7000000e+01
   1.3170000e+03   1.1432241e+03   1.3787950e+03   8.7000000e+01
   1.3180000e+03   1.0726905e+03   1.2959278e+03   7.8000000e+01
   1.3190000e+03   8.5739087e+02   1.1352310e+03   9.0000000e+01
   1.3200000e+03   8.3299320e+02   1.1404932e+03   9.0000000e+01
   1.3210000e+03   8.0333328e+02   1.1519745e+03   9.1000000e+01
   1.3220000e+03   7.4305668e+02   1.1572367e+03   8.6000000e+01
   1.3230000e+03   7.3779444e+02   1.1672828e+03   8.5000000e+01
   1.3240000e+03   7.3540251e+02   1.2093807e+03   8.3000000e+01
   1.3250000e+03   6.8517201e+02   1.1419284e+03   8.3000000e+01
   1.3260000e+03   6.9282618e+02   1.2060320e+03   9.0000000e+01
   1.3270000e+03   6.8852071e+02   1.2136862e+03   9.2000000e+01
   1.3280000e+03   6.6555819e+02   1.2141646e+03   9.0000000e+01
   1.3290000e+03   8.2629580e+02   1.1787641e+03   1.0700000e+02
   1.3300000e+03   8.4064737e+02   1.1180091e+03   1.1300000e+02
   1.3310000e+03   8.2533903e+02   1.0960033e+03   1.1300000e+02
   1.3320000e+03   8.5739087e+02   1.1194442e+03   1.1700000e+02
   1.3330000e+03   7.9950620e+02   1.2079456e+03   1.0900000e+02
   1.3340000e+03   7.9520073e+02   1.2333000e+03   1.0900000e+02
   1.3350000e+03   8.3251481e+02   1.2380839e+03   1.1600000e+02
   1.3360000e+03   7.8467624e+02   1.2801818e+03   1.0300000e+02
   1.3370000e+03   7.7367337e+02   1.3002740e+03   9.8000000e+01
   1.3380000e+03   7.6219211e+02   1.2916631e+03   1.0300000e+02
   1.3390000e+03   7.8276270e+02   1.2074672e+03   1.0500000e+02
   1.3400000e+03   8.5739087e+02   1.0649083e+03   9.3000000e+01
   1.3410000e+03   7.9424395e+02   1.0156345e+03   9.2000000e+01
   1.3420000e+03   7.9472234e+02   9.4866052e+02   9.2000000e+01
   1.3430000e+03   7.7271660e+02   9.1373836e+02   8.9000000e+01
   1.3440000e+03   7.5549471e+02   9.0369226e+02   8.9000000e+01
   1.3450000e+03   7.9089525e+02   9.0273549e+02   8.9000000e+01
   1.3460000e+03   7.9998458e+02   9.4148473e+02   9.7000000e+01
   1.3470000e+03   7.2439964e+02   1.0328564e+03   9.2000000e+01
   1.3480000e+03   6.8947748e+02   1.0601244e+03   9.4000000e+01
   1.3490000e+03   6.9713165e+02   1.0290293e+03   8.4000000e+01
   1.3500000e+03   6.5455532e+02   9.9936941e+02   8.1000000e+01
   1.3510000e+03   7.0430744e+02   1.0495999e+03   8.2000000e+01
   1.3520000e+03   8.9661850e+02   9.9936941e+02   1.1000000e+02
   1.3530000e+03   9.1623232e+02   1.0108507e+03   1.1200000e+02
   1.3540000e+03   9.2962712e+02   1.0098939e+03   1.1200000e+02
   1.3550000e+03   9.0953492e+02   1.0223319e+03   1.1200000e+02
   1.3560000e+03   8.8465886e+02   9.8453945e+02   1.1000000e+02
   1.3570000e+03   8.6121796e+02   9.4291989e+02   1.0500000e+02
   1.3580000e+03   8.6982890e+02   9.3909281e+02   1.0500000e+02
   1.3590000e+03   8.4399607e+02   9.3478733e+02   1.0800000e+02
   1.3600000e+03   8.7939661e+02   9.8262591e+02   1.1500000e+02
   1.3610000e+03   7.9998458e+02   1.0266374e+03   7.7000000e+01
   1.3620000e+03   8.1481454e+02   9.9028008e+02   7.7000000e+01
   1.3630000e+03   7.6027857e+02   9.8693138e+02   6.8000000e+01
   1.3640000e+03   7.3731605e+02   9.5248761e+02   6.8000000e+01
   1.3650000e+03   7.5071085e+02   9.8884492e+02   6.4000000e+01
   1.3660000e+03   7.6027857e+02   9.9697748e+02   6.2000000e+01
   1.3670000e+03   7.5740825e+02   9.6875272e+02   6.2000000e+01
   1.3680000e+03   9.6167896e+02   9.0943289e+02   7.4000000e+01
   1.3690000e+03   1.0238691e+03   8.6398625e+02   6.8000000e+01
   1.3700000e+03   1.0717077e+03   8.2188830e+02   6.6000000e+01
   1.3710000e+03   1.1118921e+03   8.5394015e+02   6.6000000e+01
   1.3720000e+03   1.1999151e+03   8.4006696e+02   6.6000000e+01
   1.3730000e+03   1.2137882e+03   8.0466641e+02   7.0000000e+01
   1.3740000e+03   1.2324453e+03   7.9318516e+02   7.0000000e+01
   1.3750000e+03   1.2539726e+03   7.8170390e+02   7.0000000e+01
   1.3760000e+03   1.2520591e+03   7.4247627e+02   7.0000000e+01
   1.3770000e+03   1.1913041e+03   7.9462031e+02   7.0000000e+01
   1.3780000e+03   1.2865029e+03   7.9462031e+02   7.2000000e+01
   1.3790000e+03   1.2448833e+03   7.8361744e+02   6.6000000e+01
   1.3800000e+03   1.2037421e+03   8.5011306e+02   6.4000000e+01
   1.3810000e+03   1.2200073e+03   8.6063755e+02   6.4000000e+01
   1.3820000e+03   1.2329237e+03   8.6159432e+02   6.3000000e+01
   1.3830000e+03   1.2463185e+03   8.6111593e+02   6.7000000e+01
   1.3840000e+03   1.1946528e+03   8.5537530e+02   5.8000000e+01
   1.3850000e+03   1.1597307e+03   8.7355396e+02   7.2000000e+01
   1.3860000e+03   1.1621226e+03   9.3383056e+02   7.2000000e+01
   1.3870000e+03   1.1692984e+03   9.5296599e+02   7.2000000e+01
   1.3880000e+03   1.1559036e+03   9.3861442e+02   7.4000000e+01
   1.3890000e+03   1.1664281e+03   8.7068365e+02   7.6000000e+01
   1.3900000e+03   1.2075692e+03   8.6637817e+02   8.2000000e+01
   1.3910000e+03   1.1334194e+03   8.4150212e+02   7.8000000e+01
   1.3920000e+03   1.1028028e+03   7.4582497e+02   6.0000000e+01
   1.3930000e+03   1.1071082e+03   7.3338694e+02   5.7000000e+01
   1.3940000e+03   1.0913215e+03   7.2381923e+02   5.6000000e+01
   1.3950000e+03   1.1539900e+03   7.2190568e+02   5.7000000e+01
   1.3960000e+03   1.1812580e+03   7.1425151e+02   5.7000000e+01
   1.3970000e+03   1.1716903e+03   7.1377313e+02   6.2000000e+01
   1.3980000e+03   1.0894080e+03   7.3338694e+02   6.4000000e+01
   1.3990000e+03   9.3398671e+02   8.4420466e+02   6.8000000e+01
   1.4000000e+03   9.5672704e+02   7.9332799e+02   6.6000000e+01
   1.4010000e+03   9.7754022e+02   6.3029141e+02   6.5000000e+01
   1.4020000e+03   1.0449903e+03   5.6129958e+02   6.0000000e+01
   1.4030000e+03   1.1055027e+03   5.4588241e+02   6.0000000e+01
   1.4040000e+03   1.1236179e+03   5.4048640e+02   6.1000000e+01
   1.4050000e+03   1.1374934e+03   5.2969438e+02   6.1000000e+01
   1.4060000e+03   1.1455874e+03   4.8806802e+02   6.2000000e+01
   1.4070000e+03   1.1540668e+03   4.6995284e+02   6.1000000e+01
   1.4080000e+03   1.2060998e+03   4.3410792e+02   5.9000000e+01
   1.4090000e+03   1.2138084e+03   4.1753446e+02   5.9000000e+01
   1.4100000e+03   1.2060998e+03   3.7976239e+02   5.9000000e+01
   1.4110000e+03   1.2272984e+03   4.3218077e+02   5.9000000e+01
   1.4120000e+03   1.2461844e+03   4.4528537e+02   5.9000000e+01
   1.4130000e+03   1.2246004e+03   4.2524305e+02   5.5000000e+01
   1.4140000e+03   1.2122666e+03   4.1830532e+02   6.2000000e+01
   1.4150000e+03   1.1391601e+03   4.5066097e+02   5.3000000e+01
   1.4160000e+03   1.2223992e+03   5.5160036e+02   5.9000000e+01
   1.4170000e+03   1.2338804e+03   5.2815946e+02   5.9000000e+01
   1.4180000e+03   1.2377075e+03   5.5734099e+02   5.6000000e+01
   1.4190000e+03   1.2740648e+03   5.6164646e+02   5.6000000e+01
   1.4200000e+03   1.2415346e+03   5.6164646e+02   6.1000000e+01
   1.4210000e+03   1.1425088e+03   5.5399229e+02   7.1000000e+01
   1.4220000e+03   1.1362898e+03   5.5399229e+02   7.3000000e+01
   1.4230000e+03   1.1549468e+03   5.5016521e+02   7.3000000e+01
   1.4240000e+03   1.1372465e+03   4.1717397e+02   7.1000000e+01
   1.4250000e+03   1.1195463e+03   4.0712787e+02   7.1000000e+01
   1.4260000e+03   1.1468142e+03   4.0808464e+02   7.3000000e+01
   1.4270000e+03   1.1702551e+03   5.7169256e+02   4.6000000e+01
   1.4280000e+03   1.1884338e+03   6.1139858e+02   4.6000000e+01
   1.4290000e+03   1.2147450e+03   6.4201527e+02   4.6000000e+01
   1.4300000e+03   1.1669064e+03   5.6308162e+02   4.2000000e+01
   1.4310000e+03   1.1774309e+03   5.5351391e+02   4.2000000e+01
   1.4320000e+03   1.1463359e+03   5.6356001e+02   4.2000000e+01
   1.4330000e+03   1.1798229e+03   6.1139858e+02   4.3000000e+01
   1.4340000e+03   1.1692984e+03   6.1713921e+02   4.3000000e+01
   1.4350000e+03   1.2023070e+03   5.9752539e+02   4.3000000e+01
   1.4360000e+03   1.0324800e+03   4.8797506e+02   5.2000000e+01
   1.4370000e+03   1.0372639e+03   4.4779066e+02   5.2000000e+01
   1.4380000e+03   1.0430045e+03   4.4300680e+02   5.6000000e+01
   1.4390000e+03   1.0583129e+03   4.3439586e+02   5.8000000e+01
   1.4400000e+03   1.0190852e+03   4.2961200e+02   5.6000000e+01
   1.4410000e+03   1.0554426e+03   4.0951980e+02   4.9000000e+01
   1.4420000e+03   1.0229123e+03   4.9849955e+02   4.2000000e+01
   1.4430000e+03   1.0487452e+03   4.9180215e+02   3.9000000e+01
   1.4440000e+03   1.0023417e+03   4.9706439e+02   4.2000000e+01
   1.4450000e+03   9.1097007e+02   5.2337560e+02   5.6000000e+01
   1.4460000e+03   8.9709689e+02   4.7984250e+02   5.6000000e+01
   1.4470000e+03   8.7030729e+02   4.6501255e+02   5.2000000e+01
   1.4480000e+03   8.3060127e+02   4.5592322e+02   5.2000000e+01
   1.4490000e+03   8.7939661e+02   4.5831515e+02   4.7000000e+01
   1.4500000e+03   9.0283752e+02   4.5257452e+02   5.8000000e+01
   1.4510000e+03   9.0044559e+02   4.1334689e+02   5.8000000e+01
   1.4520000e+03   9.0283752e+02   4.5018259e+02   6.5000000e+01
   1.4530000e+03   8.7843984e+02   4.5640160e+02   6.5000000e+01
   1.4540000e+03   9.1097007e+02   4.4779066e+02   6.8000000e+01
   1.4550000e+03   8.9183464e+02   5.5877615e+02   4.2000000e+01
   1.4560000e+03   8.8609401e+02   5.6738709e+02   3.9000000e+01
   1.4570000e+03   8.6456666e+02   5.7551965e+02   3.9000000e+01
   1.4580000e+03   9.0379429e+02   5.5686261e+02   3.9000000e+01
   1.4590000e+03   8.9279141e+02   5.7791158e+02   4.2000000e+01
   1.4600000e+03   9.2675680e+02   7.8074713e+02   4.7000000e+01
   1.4610000e+03   9.3201904e+02   7.5969816e+02   4.2000000e+01
   1.4620000e+03   9.7842246e+02   7.5300076e+02   3.8000000e+01
   1.4630000e+03   9.9325242e+02   7.4247627e+02   3.8000000e+01
   1.4640000e+03   1.0066472e+03   7.5730623e+02   3.8000000e+01
   1.4650000e+03   1.0253043e+03   7.5491430e+02   3.8000000e+01
   1.4660000e+03   9.9660112e+02   7.6209008e+02   3.1000000e+01
   1.4670000e+03   9.0522944e+02   7.4008434e+02   4.0000000e+01
   1.4680000e+03   8.8370209e+02   7.4104111e+02   4.0000000e+01
   1.4690000e+03   9.1240523e+02   7.2716793e+02   4.0000000e+01
   1.4700000e+03   8.9518334e+02   8.3289117e+02   4.7000000e+01
   1.4710000e+03   8.7604791e+02   8.4580759e+02   4.7000000e+01
   1.4720000e+03   9.0666460e+02   8.4150212e+02   4.7000000e+01
   1.4730000e+03   9.2053779e+02   8.4293727e+02   4.7000000e+01
   1.4740000e+03   9.1623232e+02   8.3002086e+02   4.2000000e+01
   1.4750000e+03   1.0310449e+03   9.0608419e+02   6.0000000e+01
   1.4760000e+03   1.0272178e+03   9.2665478e+02   6.0000000e+01
   1.4770000e+03   1.0023417e+03   9.4818213e+02   6.0000000e+01
   1.4780000e+03   1.0540074e+03   9.4866052e+02   6.0000000e+01
   1.4790000e+03   1.0372639e+03   9.1230320e+02   5.4000000e+01
   1.4800000e+03   1.0430045e+03   9.0225710e+02   5.1000000e+01
   1.4810000e+03   1.0497019e+03   9.2043576e+02   5.4000000e+01
   1.4820000e+03   8.3927584e+02   7.4689512e+02   6.4000000e+01
   1.4830000e+03   8.4572219e+02   6.4329308e+02   6.4000000e+01
   1.4840000e+03   8.3927584e+02   6.1520542e+02   6.4000000e+01
   1.4850000e+03   8.2315997e+02   5.6731826e+02   6.2000000e+01
   1.4860000e+03   8.2039725e+02   5.4797921e+02   6.0000000e+01
   1.4870000e+03   8.3098768e+02   5.8942002e+02   6.0000000e+01
   1.4880000e+03   8.3789448e+02   5.8297367e+02   7.4000000e+01
   1.4890000e+03   8.6874487e+02   6.6631576e+02   7.0000000e+01
   1.4900000e+03   7.6928691e+02   7.5518328e+02   6.3000000e+01
   1.4910000e+03   7.4672469e+02   7.5794600e+02   6.3000000e+01
   1.4920000e+03   7.0758614e+02   6.6309258e+02   6.2000000e+01
   1.4930000e+03   6.8456347e+02   6.4973943e+02   6.3000000e+01
   1.4940000e+03   6.7581485e+02   6.4145127e+02   6.3000000e+01
   1.4950000e+03   6.5417354e+02   6.2211222e+02   6.3000000e+01
   1.4960000e+03   6.6338261e+02   6.6539485e+02   6.3000000e+01
   1.4970000e+03   6.8732619e+02   6.3730719e+02   7.0000000e+01
   1.4980000e+03   6.9791662e+02   6.3500492e+02   7.0000000e+01
   1.4990000e+03   6.8134029e+02   6.3178174e+02   7.3000000e+01
   1.5000000e+03   7.1311159e+02   6.1566587e+02   5.3000000e+01
   1.5010000e+03   7.1034886e+02   5.7376460e+02   5.2000000e+01
   1.5020000e+03   7.1909748e+02   6.2395404e+02   4.9000000e+01
   1.5030000e+03   7.3567381e+02   6.4743716e+02   4.4000000e+01
   1.5040000e+03   7.3337154e+02   6.4329308e+02   4.9000000e+01
   1.5050000e+03   7.3659471e+02   7.6439235e+02   6.6000000e+01
   1.5060000e+03   7.0298161e+02   7.7958732e+02   6.9000000e+01
   1.5070000e+03   7.7619371e+02   7.4689512e+02   7.6000000e+01
   1.5080000e+03   7.8171916e+02   7.2709562e+02   7.6000000e+01
   1.5090000e+03   7.7389145e+02   7.4689512e+02   7.9000000e+01
   1.5100000e+03   7.1440136e+02   7.8480347e+02   5.6000000e+01
   1.5110000e+03   6.9853394e+02   7.8979037e+02   5.6000000e+01
   1.5120000e+03   6.7767963e+02   7.8661689e+02   5.6000000e+01
   1.5130000e+03   6.9989401e+02   8.1155139e+02   5.6000000e+01
   1.5140000e+03   7.2437516e+02   7.8389676e+02   5.1000000e+01
   1.5150000e+03   1.1051947e+03   1.5485562e+03   4.0000000e+01
   1.5160000e+03   1.2037421e+03   1.5447291e+03   3.8000000e+01
   1.5170000e+03   1.2783703e+03   1.5657781e+03   3.7000000e+01
   1.5180000e+03   1.3826584e+03   1.5925677e+03   2.3000000e+01
   1.5190000e+03   1.4458053e+03   1.6107464e+03   1.8000000e+01
   1.5200000e+03   1.4831194e+03   1.6117031e+03   1.6000000e+01
   1.5210000e+03   1.5137361e+03   1.6145735e+03   1.6000000e+01
   1.5220000e+03   1.5472231e+03   1.6207925e+03   1.6000000e+01
   1.5230000e+03   1.5639666e+03   1.6274899e+03   1.6000000e+01
   1.5240000e+03   1.5682721e+03   1.6140951e+03   1.4000000e+01
   1.5250000e+03   1.4907736e+03   1.5600375e+03   1.8000000e+01
   1.5260000e+03   1.5151713e+03   1.5519049e+03   1.8000000e+01
   1.5270000e+03   1.4764220e+03   1.5538185e+03   2.1000000e+01
   1.5280000e+03   1.4491540e+03   1.6676743e+03   1.3000000e+01
   1.5290000e+03   1.4682894e+03   1.6906368e+03   1.3000000e+01
   1.5300000e+03   1.4893384e+03   1.7054667e+03   1.3000000e+01
   1.5310000e+03   1.5103874e+03   1.7150345e+03   1.3000000e+01
   1.5320000e+03   1.3950964e+03   1.6844178e+03   1.1000000e+01
   1.5330000e+03   1.4769004e+03   1.6863313e+03   2.6000000e+01
   1.5340000e+03   1.5070387e+03   1.7045100e+03   1.7000000e+01
   1.5350000e+03   1.5056035e+03   1.6126599e+03   1.0000000e+01
   1.5360000e+03   1.3515633e+03   1.5763026e+03   1.2000000e+01
   1.5370000e+03   1.3443875e+03   1.5652997e+03   9.0000000e+00
   1.5380000e+03   1.3247737e+03   1.5609943e+03   9.0000000e+00
   1.5390000e+03   1.3644797e+03   1.5413804e+03   1.3000000e+01
   1.5400000e+03   1.2286611e+03   1.6513432e+03   2.0000000e+01
   1.5410000e+03   1.2517233e+03   1.6947001e+03   2.0000000e+01
   1.5420000e+03   1.2558745e+03   1.7528169e+03   1.9000000e+01
   1.5430000e+03   1.2503395e+03   1.7708054e+03   1.7000000e+01
   1.5440000e+03   1.2378859e+03   1.7754179e+03   1.2000000e+01
   1.5450000e+03   1.2973864e+03   1.7445145e+03   1.4000000e+01
   1.5460000e+03   1.2245099e+03   1.6601068e+03   1.3000000e+01
   1.5470000e+03   1.1862266e+03   1.6596456e+03   1.3000000e+01
   1.5480000e+03   1.2531070e+03   1.6633355e+03   1.2000000e+01
   1.5490000e+03   1.2535682e+03   1.6891652e+03   2.4000000e+01
   1.5500000e+03   1.1004352e+03   1.5590944e+03   3.8000000e+01
   1.5510000e+03   1.1317998e+03   1.6467308e+03   3.8000000e+01
   1.5520000e+03   1.1382572e+03   1.6425796e+03   4.0000000e+01
   1.5530000e+03   1.1825366e+03   1.6241298e+03   4.9000000e+01
   1.5540000e+03   1.1834591e+03   1.6172111e+03   5.8000000e+01
   1.5550000e+03   1.2097500e+03   1.6029126e+03   5.8000000e+01
   1.5560000e+03   1.1650094e+03   1.6292035e+03   5.8000000e+01
   1.5570000e+03   1.1585519e+03   1.6407346e+03   6.0000000e+01
   1.5580000e+03   1.1507108e+03   1.6176724e+03   6.0000000e+01
   1.5590000e+03   1.2111338e+03   1.5853853e+03   5.8000000e+01
   1.5600000e+03   1.2277386e+03   1.6116762e+03   5.8000000e+01
   1.5610000e+03   1.2208199e+03   1.6785566e+03   5.1000000e+01
   1.5620000e+03   1.2217424e+03   1.6956226e+03   5.3000000e+01
   1.5630000e+03   1.2258936e+03   1.6744054e+03   4.6000000e+01
   1.5640000e+03   1.0923634e+03   1.6776341e+03   3.4000000e+01
   1.5650000e+03   1.0785261e+03   1.7006963e+03   2.8000000e+01
   1.5660000e+03   1.0822160e+03   1.6852446e+03   2.2000000e+01
   1.5670000e+03   1.0748361e+03   1.7258341e+03   2.8000000e+01
   1.5680000e+03   1.0688399e+03   1.7470514e+03   2.8000000e+01
   1.5690000e+03   1.0628438e+03   1.7613499e+03   2.5000000e+01
   1.5700000e+03   1.0476227e+03   1.7622724e+03   2.5000000e+01
   1.5710000e+03   1.0605375e+03   1.7742648e+03   2.5000000e+01
   1.5720000e+03   1.1089682e+03   1.7558150e+03   2.4000000e+01
   1.5730000e+03   1.0554639e+03   1.7636562e+03   3.4000000e+01
   1.5740000e+03   1.0416265e+03   1.7705748e+03   3.4000000e+01
   1.5750000e+03   1.0716074e+03   1.7774935e+03   3.6000000e+01
   1.5760000e+03   1.1675462e+03   1.7392102e+03   3.3000000e+01
   1.5770000e+03   1.1790773e+03   1.7553538e+03   2.7000000e+01
   1.5780000e+03   1.1680074e+03   1.7521251e+03   3.9000000e+01
   1.5790000e+03   1.1726199e+03   1.7599662e+03   4.2000000e+01
   1.5800000e+03   1.1781548e+03   1.7724198e+03   3.9000000e+01
   1.5810000e+03   1.0550026e+03   1.6903183e+03   4.7000000e+01
   1.5820000e+03   1.0453165e+03   1.6820159e+03   4.7000000e+01
   1.5830000e+03   1.0683787e+03   1.6995432e+03   4.9000000e+01
   1.5840000e+03   1.3302289e+03   1.6218139e+03   3.9000000e+01
   1.5850000e+03   1.3768828e+03   1.6473414e+03   3.9000000e+01
   1.5860000e+03   1.4508248e+03   1.6504224e+03   4.1000000e+01
   1.5870000e+03   1.4860352e+03   1.6821118e+03   4.1000000e+01
   1.5880000e+03   1.4877957e+03   1.6997170e+03   4.1000000e+01
   1.5890000e+03   1.5423720e+03   1.6838723e+03   4.1000000e+01
   1.5900000e+03   1.4653491e+03   1.6279757e+03   4.5000000e+01
   1.5910000e+03   1.4803135e+03   1.6064093e+03   4.5000000e+01
   1.5920000e+03   1.4534655e+03   1.6592250e+03   5.2000000e+01
   1.5930000e+03   1.4613879e+03   1.6658269e+03   5.7000000e+01
   1.5940000e+03   1.4451031e+03   1.6803513e+03   5.2000000e+01
   1.5950000e+03   1.4983589e+03   1.6020080e+03   4.5000000e+01
   1.5960000e+03   1.4719510e+03   1.5901244e+03   4.5000000e+01
   1.5970000e+03   1.3707210e+03   1.6961960e+03   3.4000000e+01
   1.5980000e+03   1.3539960e+03   1.7560537e+03   3.4000000e+01
   1.5990000e+03   1.3900867e+03   1.7120407e+03   3.2000000e+01
   1.6000000e+03   1.3443131e+03   1.6367783e+03   5.3000000e+01
   1.6010000e+03   1.3504749e+03   1.6257750e+03   5.3000000e+01
   1.6020000e+03   1.3311092e+03   1.6794710e+03   5.3000000e+01
   1.6030000e+03   9.8692692e+02   1.5987121e+03   2.8000000e+01
   1.6040000e+03   9.6712104e+02   1.6326022e+03   2.8000000e+01
   1.6050000e+03   9.6756117e+02   1.6563692e+03   2.8000000e+01
   1.6060000e+03   9.6227960e+02   1.7052237e+03   2.8000000e+01
   1.6070000e+03   9.5259672e+02   1.7206283e+03   2.8000000e+01
   1.6080000e+03   9.6359999e+02   1.7122658e+03   2.5000000e+01
   1.6090000e+03   9.7152235e+02   1.6607705e+03   3.6000000e+01
   1.6100000e+03   9.0374221e+02   1.6312818e+03   2.4000000e+01
   1.6110000e+03   8.7161266e+02   1.6889389e+03   2.4000000e+01
   1.6120000e+03   8.6677122e+02   1.6999422e+03   2.4000000e+01
   1.6130000e+03   8.9229881e+02   1.6290811e+03   2.2000000e+01
   1.6140000e+03   8.7469358e+02   1.6211588e+03   2.0000000e+01
   1.6150000e+03   8.2011736e+02   1.6295213e+03   1.9000000e+01
   1.6160000e+03   8.0427265e+02   1.6436054e+03   1.9000000e+01
   1.6170000e+03   8.1571605e+02   1.6132364e+03   1.9000000e+01
   1.6180000e+03   8.8217580e+02   1.6009128e+03   1.2000000e+01
   1.6190000e+03   9.5127633e+02   1.6163173e+03   1.5000000e+01
   1.6200000e+03   9.9749006e+02   1.5318122e+03   2.5000000e+01
   1.6210000e+03   1.0282992e+03   1.5120063e+03   2.1000000e+01
   1.6220000e+03   9.7152235e+02   1.5238899e+03   2.3000000e+01
   1.6230000e+03   9.5171646e+02   1.5164076e+03   1.5000000e+01
   1.6240000e+03   9.4379411e+02   1.5093656e+03   1.2000000e+01
   1.6250000e+03   9.2926979e+02   1.5155274e+03   1.6000000e+01
   1.6260000e+03   9.2574875e+02   1.5080452e+03   2.7000000e+01
   1.6270000e+03   7.9902781e+02   1.4834958e+03   4.6000000e+01
   1.6280000e+03   7.5405955e+02   1.4567062e+03   5.0000000e+01
   1.6290000e+03   6.8612878e+02   1.3131904e+03   4.4000000e+01
   1.6300000e+03   6.4498761e+02   1.2624816e+03   4.6000000e+01
   1.6310000e+03   6.5646886e+02   1.2428677e+03   4.7000000e+01
   1.6320000e+03   6.3733343e+02   1.1605854e+03   4.3000000e+01
   1.6330000e+03   6.4355245e+02   1.0610812e+03   4.4000000e+01
   1.6340000e+03   6.6125272e+02   1.0543838e+03   4.4000000e+01
   1.6350000e+03   6.3446312e+02   1.0596460e+03   4.7000000e+01
   1.6360000e+03   5.8088392e+02   1.0850005e+03   3.5000000e+01
   1.6370000e+03   6.1006545e+02   1.0223319e+03   3.0000000e+01
   1.6380000e+03   6.4785792e+02   9.8358268e+02   3.0000000e+01
   1.6390000e+03   6.5933918e+02   9.6253371e+02   3.0000000e+01
   1.6400000e+03   6.7560429e+02   9.9267201e+02   2.8000000e+01
   1.6410000e+03   6.0288966e+02   1.0079804e+03   2.8000000e+01
   1.6420000e+03   6.0193289e+02   9.8693138e+02   2.8000000e+01
   1.6430000e+03   6.0193289e+02   9.7353658e+02   2.8000000e+01
   1.6440000e+03   6.0815190e+02   1.0185048e+03   2.5000000e+01
   1.6450000e+03   5.8566778e+02   9.8645299e+02   2.9000000e+01
   1.6460000e+03   5.3208857e+02   1.0711273e+03   3.5000000e+01
   1.6470000e+03   5.0769090e+02   1.0663434e+03   3.5000000e+01
   1.6480000e+03   5.2778310e+02   1.0720840e+03   3.9000000e+01
   1.6490000e+03   5.1917216e+02   1.0926546e+03   3.5000000e+01
   1.6500000e+03   6.1819800e+02   1.2576977e+03   4.6000000e+01
   1.6510000e+03   5.2395602e+02   1.2533922e+03   4.3000000e+01
   1.6520000e+03   5.1917216e+02   1.2486084e+03   4.6000000e+01
   1.6530000e+03   5.1725862e+02   1.2342568e+03   4.6000000e+01
   1.6540000e+03   5.1199637e+02   1.2576977e+03   4.9000000e+01
   1.6550000e+03   5.0386381e+02   1.2653519e+03   3.5000000e+01
   1.6560000e+03   4.9238256e+02   1.2782683e+03   3.5000000e+01
   1.6570000e+03   4.8759870e+02   1.2950118e+03   3.5000000e+01
   1.6580000e+03   4.9142579e+02   1.2194268e+03   3.5000000e+01
   1.6590000e+03   4.5554686e+02   1.2696573e+03   3.3000000e+01
   1.6600000e+03   6.2393863e+02   1.2486084e+03   6.1000000e+01
   1.6610000e+03   7.0813452e+02   1.2610464e+03   5.6000000e+01
   1.6620000e+03   6.9617488e+02   1.2883144e+03   3.3000000e+01
   1.6630000e+03   7.0574259e+02   1.2399974e+03   3.3000000e+01
   1.6640000e+03   6.9617488e+02   1.2117727e+03   2.1000000e+01
   1.6650000e+03   7.0622098e+02   1.1395364e+03   2.1000000e+01
   1.6660000e+03   7.2535641e+02   1.1290119e+03   2.1000000e+01
   1.6670000e+03   7.2631318e+02   1.1170523e+03   2.1000000e+01
   1.6680000e+03   7.6458404e+02   1.1213578e+03   2.1000000e+01
   1.6690000e+03   6.6699335e+02   1.1366661e+03   1.9000000e+01
   1.6700000e+03   6.9665326e+02   1.2175133e+03   1.8000000e+01
   1.6710000e+03   7.1483192e+02   1.2194268e+03   1.8000000e+01
   1.6720000e+03   6.7416914e+02   1.2179917e+03   1.6000000e+01
   1.6730000e+03   6.4068213e+02   1.3036227e+03   2.6000000e+01
   1.6740000e+03   6.2154670e+02   1.3026660e+03   2.3000000e+01
   1.6750000e+03   5.6940266e+02   1.2682222e+03   1.6000000e+01
   1.6760000e+03   5.9236518e+02   1.3457207e+03   2.3000000e+01
   1.6770000e+03   6.2393863e+02   1.3351962e+03   2.6000000e+01
   1.6780000e+03   7.4305668e+02   1.2127294e+03   4.0000000e+01
   1.6790000e+03   7.6506242e+02   1.2050753e+03   4.0000000e+01
   1.6800000e+03   7.8324108e+02   1.2002914e+03   4.0000000e+01
   1.6810000e+03   7.6027857e+02   1.2045969e+03   4.4000000e+01
   1.6820000e+03   7.8084915e+02   1.2122511e+03   4.9000000e+01
   1.6830000e+03   7.7558691e+02   1.2208620e+03   4.4000000e+01
   1.6840000e+03   7.4353507e+02   1.1754154e+03   4.0000000e+01
   1.6850000e+03   7.1243999e+02   1.4476168e+03   5.4000000e+01
   1.6860000e+03   6.2011155e+02   1.5002393e+03   5.1000000e+01
   1.6870000e+03   5.8662455e+02   1.5581239e+03   5.1000000e+01
   1.6880000e+03   5.6414042e+02   1.5724755e+03   5.1000000e+01
   1.6890000e+03   5.4596176e+02   1.5729539e+03   5.1000000e+01
   1.6900000e+03   5.5744302e+02   1.5916109e+03   4.6000000e+01
   1.6910000e+03   5.8949486e+02   1.5633862e+03   5.4000000e+01
   1.6920000e+03   5.6844589e+02   1.4811038e+03   3.9000000e+01
   1.6930000e+03   5.3591566e+02   1.4820606e+03   3.9000000e+01
   1.6940000e+03   5.3113180e+02   1.4964122e+03   3.4000000e+01
   1.6950000e+03   5.0721252e+02   1.5102854e+03   3.4000000e+01
   1.6960000e+03   4.7468229e+02   1.5475995e+03   3.4000000e+01
   1.6970000e+03   4.4741430e+02   1.4758416e+03   3.4000000e+01
   1.6980000e+03   5.3208857e+02   1.4925851e+03   2.0000000e+01
   1.6990000e+03   5.2634794e+02   1.4858877e+03   1.8000000e+01
   1.7000000e+03   5.4069952e+02   1.5021528e+03   2.0000000e+01
   1.7010000e+03   4.5411170e+02   1.5533401e+03   3.6000000e+01
   1.7020000e+03   4.6989843e+02   1.5542969e+03   3.0000000e+01
   1.7030000e+03   5.6892427e+02   1.4040837e+03   5.4000000e+01
   1.7040000e+03   5.3830759e+02   1.4141298e+03   5.4000000e+01
   1.7050000e+03   5.7035943e+02   1.4040837e+03   4.7000000e+01
   1.7060000e+03   5.0960444e+02   1.4198705e+03   5.4000000e+01
   1.7070000e+03   5.1678023e+02   1.4064757e+03   5.0000000e+01
   1.7080000e+03   7.3348897e+02   1.5409021e+03   4.4000000e+01
   1.7090000e+03   6.8278008e+02   1.5681700e+03   4.2000000e+01
   1.7100000e+03   6.0145450e+02   1.6169654e+03   3.2000000e+01
   1.7110000e+03   5.8853809e+02   1.6274899e+03   3.2000000e+01
   1.7120000e+03   6.0336805e+02   1.6112248e+03   2.2000000e+01
   1.7130000e+03   7.2439964e+02   1.6164870e+03   3.8000000e+01
   1.7140000e+03   7.3492412e+02   1.6370576e+03   3.8000000e+01
   1.7150000e+03   7.3827282e+02   1.6174438e+03   3.3000000e+01
   1.7160000e+03   7.1674547e+02   1.4710577e+03   2.7000000e+01
   1.7170000e+03   7.1674547e+02   1.4586197e+03   2.4000000e+01
   1.7180000e+03   7.0382905e+02   1.4500088e+03   2.1000000e+01
   1.7190000e+03   7.4018637e+02   1.4409194e+03   2.4000000e+01
   1.7200000e+03   7.2679157e+02   1.4944986e+03   2.7000000e+01
   1.7210000e+03   1.7596264e+03   1.3653345e+03   2.4000000e+01
   1.7220000e+03   1.3520417e+03   1.5923285e+03   9.0000000e+00
   1.7230000e+03   1.2527767e+03   1.7781814e+03   1.9000000e+01
   1.7240000e+03   8.6958971e+02   1.6882449e+03   2.9000000e+01
   1.7250000e+03   1.8962684e+03   1.1488191e+03   5.0000000e+01
   1.7260000e+03   2.0213034e+03   6.9750801e+02   8.1000000e+01
   1.7270000e+03   2.0155627e+03   7.1138120e+02   8.1000000e+01
   1.7280000e+03   2.0208250e+03   6.8746191e+02   8.5000000e+01
   1.7290000e+03   2.0516808e+03   1.2230147e+03   1.3600000e+02
   1.7300000e+03   2.0689027e+03   1.2077064e+03   1.3600000e+02
   1.7310000e+03   2.0378077e+03   1.2660695e+03   1.3600000e+02
   1.7320000e+03   1.9698769e+03   1.2110551e+03   1.3200000e+02
   1.7330000e+03   1.9660498e+03   1.2067496e+03   1.3500000e+02
   1.7340000e+03   1.9397386e+03   1.2201444e+03   1.3500000e+02
   1.7350000e+03   1.9251478e+03   1.1854615e+03   1.3900000e+02
   1.7360000e+03   2.5920175e+03   1.2127294e+03   5.8000000e+01
   1.7370000e+03   2.5793403e+03   1.2309081e+03   6.9000000e+01
   1.7380000e+03   1.7823497e+03   1.5510502e+03   5.0000000e+01
   1.7390000e+03   1.7770874e+03   1.5419609e+03   5.6000000e+01
   1.7400000e+03   2.2222254e+03   1.6073977e+03   2.3000000e+01
   1.7410000e+03   2.2753262e+03   1.6255763e+03   1.6000000e+01
   1.7420000e+03   1.6627532e+03   9.1302078e+02   1.2400000e+02
   1.7430000e+03   1.6794968e+03   9.3526572e+02   1.1800000e+02
   1.7440000e+03   1.6902604e+03   1.4516831e+03   2.7000000e+01
   1.7450000e+03   1.6677763e+03   1.4466601e+03   2.2000000e+01
   1.7460000e+03   2.4528073e+03   1.5609943e+03   7.4000000e+01
   1.7470000e+03   2.7049166e+03   1.6762852e+03   7.0000000e+01
   1.7480000e+03   2.7307494e+03   1.6791555e+03   7.0000000e+01
   1.7490000e+03   1.5664810e+03   1.6844404e+03   4.1000000e+01
   1.7500000e+03   1.5479804e+03   1.6848259e+03   3.5000000e+01
   1.7510000e+03   1.0174109e+03   9.6636079e+02   3.7000000e+01
   1.7520000e+03   1.0212380e+03   9.6014178e+02   2.9000000e+01
   1.7530000e+03   2.5205488e+03   1.3515014e+03   6.3000000e+01
   1.7540000e+03   2.5042204e+03   1.3595172e+03   6.3000000e+01
   1.7550000e+03   2.5487525e+03   1.3544702e+03   6.3000000e+01
   1.7560000e+03   2.6721471e+03   1.2985997e+03   5.6000000e+01
   1.7570000e+03   2.6951097e+03   1.3316083e+03   6.1000000e+01
   1.7580000e+03   2.7140059e+03   1.3232365e+03   6.1000000e+01
   1.7590000e+03   2.6982192e+03   1.3414152e+03   6.5000000e+01
   1.7600000e+03   1.9275755e+03   8.6185488e+02   2.8000000e+01
   1.7610000e+03   1.8933352e+03   1.1062886e+03   5.5000000e+01
   1.7620000e+03   1.8847242e+03   1.1287727e+03   5.5000000e+01
   1.7630000e+03   1.4247563e+03   1.4577650e+03   7.4000000e+01
   1.7640000e+03   1.5084739e+03   1.1471906e+03   8.9000000e+01
   1.7650000e+03   2.6174247e+03   1.6224714e+03   2.9000000e+01
   1.7660000e+03   2.2672367e+03   1.1845047e+03   2.9000000e+01
   1.7670000e+03   1.8859202e+03   1.5701856e+03   3.9000000e+01
   1.7680000e+03   2.0935396e+03   1.4854093e+03   1.9000000e+01
   1.7690000e+03   1.2957470e+03   4.5003734e+02   9.5000000e+01
   1.7700000e+03   5.3208857e+02   1.0711273e+03   3.5000000e+01
