# Supplementary material for: Inflationary theory of branching morphogenesis in the mouse salivary gland
Source: Nat Commun. 2023 Jun 9;14:3422. doi: 10.1038/s41467-023-39124-x (PMC10256724; doi:10.1038/s41467-023-39124-x)
Supplement: Supplementary file 7 — Source Data [file 41467_2023_39124_MOESM7_ESM.zip › Data branching tree/Control data/E18.6/Sample 2/edge_list.dat]

   2.0000000e+00   3.0000000e+00   3.2706000e+01   5.8616410e+01   1.8561547e+02
   6.0000000e+00   7.0000000e+00   1.0741180e+01   3.7449438e+01   1.2506418e+02
   1.0000000e+01   1.1000000e+01   1.4587459e+01   0.0000000e+00   0.0000000e+00
   1.2000000e+01   1.4000000e+01   1.8990936e+01   0.0000000e+00   0.0000000e+00
   1.4000000e+01   1.5000000e+01   1.5946879e+01   1.8259509e+01   6.5809237e+01
   1.4000000e+01   1.6000000e+01   9.4657147e+00   0.0000000e+00   0.0000000e+00
   1.5000000e+01   1.7000000e+01   9.1034715e+00   1.3825319e+01   7.4313614e+01
   1.5000000e+01   1.8000000e+01   6.1185047e+00   0.0000000e+00   0.0000000e+00
   1.3000000e+01   1.9000000e+01   8.6784343e+00   1.6696020e+01   8.8405929e+01
   1.3000000e+01   2.0000000e+01   6.1164760e+00   0.0000000e+00   0.0000000e+00
   1.1000000e+01   2.1000000e+01   9.0537457e+00   0.0000000e+00   0.0000000e+00
   2.3000000e+01   2.4000000e+01   8.6999899e+00   0.0000000e+00   0.0000000e+00
   2.4000000e+01   2.5000000e+01   9.8120002e+00   1.5988237e+01   5.7998973e+01
   2.4000000e+01   2.6000000e+01   1.1436608e+01   0.0000000e+00   0.0000000e+00
   2.9000000e+01   3.0000000e+01   1.8073988e+01   0.0000000e+00   0.0000000e+00
   3.0000000e+01   3.1000000e+01   2.0444064e+01   2.4012480e+01   8.7851408e+01
   3.0000000e+01   3.2000000e+01   6.4400691e+00   0.0000000e+00   0.0000000e+00
   3.1000000e+01   3.3000000e+01   1.1100489e+01   2.0185055e+01   1.1290162e+02
   3.1000000e+01   3.4000000e+01   1.3520372e+01   0.0000000e+00   0.0000000e+00
   3.5000000e+01   3.6000000e+01   1.3223453e+01   1.0821861e+01   6.4207907e+01
   3.5000000e+01   3.7000000e+01   8.0985432e+00   0.0000000e+00   0.0000000e+00
   3.8000000e+01   3.9000000e+01   5.4097116e+00   3.4432326e+00   7.5037736e+01
   3.8000000e+01   4.0000000e+01   1.2465146e+01   0.0000000e+00   0.0000000e+00
   4.6000000e+01   4.7000000e+01   1.5929184e+01   9.5742347e+00   5.5785449e+01
   4.6000000e+01   4.8000000e+01   9.5180303e+00   0.0000000e+00   0.0000000e+00
   4.8000000e+01   4.9000000e+01   6.6317957e+00   1.0888458e+01   6.4966784e+01
   4.8000000e+01   5.0000000e+01   1.0465986e+01   0.0000000e+00   0.0000000e+00
   5.1000000e+01   5.2000000e+01   9.8388740e+00   1.1793616e+01   4.9249707e+01
   5.1000000e+01   5.3000000e+01   7.7164325e+00   0.0000000e+00   0.0000000e+00
   5.5000000e+01   5.6000000e+01   1.1211182e+01   8.0661389e+00   6.0287157e+01
   5.5000000e+01   5.7000000e+01   1.2018420e+01   0.0000000e+00   0.0000000e+00
   5.6000000e+01   5.8000000e+01   6.6672601e+00   1.0385535e+01   5.6296282e+01
   5.6000000e+01   5.9000000e+01   7.8078667e+00   0.0000000e+00   0.0000000e+00
   6.0000000e+01   6.1000000e+01   9.9816559e+00   9.7389326e+00   5.7729116e+01
   6.3000000e+01   6.4000000e+01   7.0706185e+00   1.0045861e+01   6.6662733e+01
   6.8000000e+01   6.9000000e+01   1.2054925e+01   0.0000000e+00   0.0000000e+00
   6.9000000e+01   7.0000000e+01   1.3888842e+01   7.4898877e+00   6.9084752e+01
   6.9000000e+01   7.1000000e+01   1.4324839e+01   0.0000000e+00   0.0000000e+00
   7.4000000e+01   7.5000000e+01   9.7150454e+00   1.6354803e+01   6.7329582e+01
   7.5000000e+01   7.6000000e+01   1.1887714e+01   2.0916735e+01   7.8327890e+01
   7.5000000e+01   7.7000000e+01   1.3431069e+01   0.0000000e+00   0.0000000e+00
   7.7000000e+01   7.8000000e+01   6.6875568e+00   1.9012072e+01   7.7972676e+01
   7.7000000e+01   7.9000000e+01   1.2496994e+01   0.0000000e+00   0.0000000e+00
   7.4000000e+01   8.0000000e+01   1.8045250e+01   0.0000000e+00   0.0000000e+00
   8.1000000e+01   8.2000000e+01   1.4404222e+01   0.0000000e+00   0.0000000e+00
   8.2000000e+01   8.3000000e+01   1.4728683e+01   1.4115103e+01   5.8497893e+01
   8.4000000e+01   8.5000000e+01   7.5917026e+00   1.8666718e+01   6.9226919e+01
   8.7000000e+01   8.8000000e+01   6.1024694e+00   1.5228658e+01   8.6725061e+01
   9.3000000e+01   9.4000000e+01   9.2913560e+00   8.0661389e+00   5.0243694e+01
   9.4000000e+01   9.5000000e+01   4.8921857e+00   9.9154835e+00   8.3365713e+01
   9.4000000e+01   9.6000000e+01   1.3105340e+01   0.0000000e+00   0.0000000e+00
   9.5000000e+01   9.7000000e+01   8.2444840e+00   1.1744476e+01   3.9752965e+01
   9.5000000e+01   9.8000000e+01   1.3364557e+01   0.0000000e+00   0.0000000e+00
   9.3000000e+01   9.9000000e+01   2.6398206e+01   0.0000000e+00   0.0000000e+00
   1.0100000e+02   1.0200000e+02   9.3761774e+00   7.0728996e+00   7.3960625e+01
   1.0100000e+02   1.0300000e+02   4.1416670e+00   0.0000000e+00   0.0000000e+00
   1.0500000e+02   1.0600000e+02   7.0073180e+00   1.7581798e+01   6.9443788e+01
   1.0500000e+02   1.0700000e+02   1.5597607e+01   0.0000000e+00   0.0000000e+00
   1.0900000e+02   1.1000000e+02   1.1991421e+01   2.1776915e+01   8.2896121e+01
   1.0900000e+02   1.1100000e+02   1.3135275e+01   0.0000000e+00   0.0000000e+00
   1.1000000e+02   1.1200000e+02   9.5348349e+00   0.0000000e+00   0.0000000e+00
   1.1000000e+02   1.1300000e+02   5.8130301e+00   0.0000000e+00   0.0000000e+00
   1.1400000e+02   1.1500000e+02   1.0456958e+01   2.1469335e+01   8.3461046e+01
   1.1400000e+02   1.1600000e+02   9.0339549e+00   0.0000000e+00   0.0000000e+00
   1.1700000e+02   1.1800000e+02   1.2310148e+01   1.8036435e+01   9.2897271e+01
   1.1700000e+02   1.1900000e+02   9.6562259e+00   0.0000000e+00   0.0000000e+00
   1.1800000e+02   1.2000000e+02   1.1629163e+01   0.0000000e+00   0.0000000e+00
   1.1800000e+02   1.2100000e+02   2.1857301e+01   0.0000000e+00   0.0000000e+00
   1.2100000e+02   1.2200000e+02   1.2633185e+01   1.7004914e+01   9.4975147e+01
   1.2100000e+02   1.2300000e+02   9.7406656e+00   0.0000000e+00   0.0000000e+00
   1.2500000e+02   1.2600000e+02   1.4668406e+01   2.2820823e+01   1.1039582e+02
   1.2600000e+02   1.2700000e+02   1.5667611e+01   2.1677097e+01   1.0702294e+02
   1.2900000e+02   1.3000000e+02   6.7204695e+00   1.2553727e+01   8.5230081e+01
   1.2900000e+02   1.3100000e+02   9.8964429e+00   0.0000000e+00   0.0000000e+00
   1.3300000e+02   1.3400000e+02   9.9220537e+00   9.3912707e+00   7.1737765e+01
   1.3500000e+02   1.3600000e+02   1.3384073e+01   9.0142085e+00   7.0910695e+01
   1.3500000e+02   1.3700000e+02   9.1471591e+00   0.0000000e+00   0.0000000e+00
   1.3700000e+02   1.3800000e+02   1.5517392e+01   8.6708388e+00   7.7084984e+01
   1.3700000e+02   1.3900000e+02   9.3049314e+00   0.0000000e+00   0.0000000e+00
   1.4400000e+02   1.4500000e+02   1.3702502e+01   9.3912707e+00   7.6970485e+01
   1.4500000e+02   1.4600000e+02   1.3553603e+01   9.2516734e+00   8.4919074e+01
   1.4500000e+02   1.4700000e+02   1.0590047e+01   0.0000000e+00   0.0000000e+00
   1.4400000e+02   1.4800000e+02   1.6883697e+01   0.0000000e+00   0.0000000e+00
   1.4300000e+02   1.4900000e+02   1.3457437e+01   0.0000000e+00   0.0000000e+00
   1.4900000e+02   1.5100000e+02   9.1291974e+00   1.1085848e+01   5.9229851e+01
   1.5200000e+02   1.5300000e+02   1.0274520e+01   0.0000000e+00   0.0000000e+00
   1.5300000e+02   1.5400000e+02   1.2297276e+01   7.1743811e+00   8.0668559e+01
   1.5300000e+02   1.5500000e+02   7.4842765e+00   0.0000000e+00   0.0000000e+00
   1.5600000e+02   1.5700000e+02   1.8084746e+01   9.2828765e+00   5.0102491e+01
   1.5700000e+02   1.5800000e+02   1.4959529e+01   8.7538152e+00   6.9260328e+01
   1.5700000e+02   1.5900000e+02   7.4041358e+00   0.0000000e+00   0.0000000e+00
   1.5600000e+02   1.6000000e+02   1.3976478e+01   0.0000000e+00   0.0000000e+00
   1.6300000e+02   1.6400000e+02   9.9371171e+00   2.4048580e+01   1.1925768e+02
   1.6500000e+02   1.6600000e+02   8.6363159e+00   2.2928275e+01   1.1036831e+02
   1.6700000e+02   1.6800000e+02   1.1569778e+01   1.5594535e+01   8.3435057e+01
   1.6900000e+02   1.7000000e+02   9.3410140e+00   2.2877772e+01   9.6201835e+01
   1.7100000e+02   1.7200000e+02   9.2379120e+00   1.1432564e+01   7.4542840e+01
   1.7100000e+02   1.7300000e+02   5.1408109e+00   0.0000000e+00   0.0000000e+00
   1.7500000e+02   1.7600000e+02   1.7943288e+01   0.0000000e+00   0.0000000e+00
   1.7600000e+02   1.7700000e+02   1.2388013e+01   1.1583330e+01   7.9618598e+01
   1.7600000e+02   1.7800000e+02   1.0584295e+01   0.0000000e+00   0.0000000e+00
   1.7900000e+02   1.8000000e+02   9.8637519e+00   1.2553727e+01   6.9126596e+01
   1.7900000e+02   1.8100000e+02   5.1770092e+00   0.0000000e+00   0.0000000e+00
   1.7800000e+02   1.8200000e+02   6.4607649e+00   9.1574264e+00   7.3204130e+01
   1.7800000e+02   1.8300000e+02   1.6835410e+01   0.0000000e+00   0.0000000e+00
   1.8800000e+02   1.8900000e+02   8.7596482e+00   1.3443565e+01   8.7097702e+01
   1.8800000e+02   1.9000000e+02   1.3853757e+01   0.0000000e+00   0.0000000e+00
   1.9100000e+02   1.9200000e+02   9.8014316e+00   1.2084262e+01   7.7197440e+01
   1.9100000e+02   1.9300000e+02   1.3850539e+01   0.0000000e+00   0.0000000e+00
   1.9500000e+02   1.9600000e+02   1.4319672e+01   9.4066536e+00   7.2931061e+01
   1.9500000e+02   1.9700000e+02   1.6632825e+01   0.0000000e+00   0.0000000e+00
   2.0200000e+02   2.0300000e+02   1.1615041e+01   1.2553727e+01   8.1584608e+01
   2.0200000e+02   2.0400000e+02   1.6901454e+01   0.0000000e+00   0.0000000e+00
   2.0400000e+02   2.0500000e+02   1.6699509e+01   1.6565614e+01   8.3028571e+01
   2.0700000e+02   2.0800000e+02   1.0118531e+01   0.0000000e+00   0.0000000e+00
   2.0800000e+02   2.0900000e+02   1.2950625e+01   1.2132026e+01   8.5448635e+01
   2.0800000e+02   2.1000000e+02   1.4985628e+01   0.0000000e+00   0.0000000e+00
   2.1100000e+02   2.1200000e+02   1.1104721e+01   1.7207763e+01   9.4717523e+01
   2.1100000e+02   2.1300000e+02   1.1269039e+01   0.0000000e+00   0.0000000e+00
   2.1400000e+02   2.1500000e+02   1.2277985e+01   2.4299778e+01   9.9882702e+01
   2.1400000e+02   2.1600000e+02   7.0918301e+00   0.0000000e+00   0.0000000e+00
   2.1600000e+02   2.1700000e+02   1.0215893e+01   3.0895640e+01   1.2345380e+02
   2.1900000e+02   2.2000000e+02   9.4238396e+00   1.1842552e+01   7.5291645e+01
   2.1900000e+02   2.2100000e+02   1.4525565e+01   0.0000000e+00   0.0000000e+00
   2.2200000e+02   2.2300000e+02   1.7314746e+01   9.8862773e+00   9.0540588e+01
   2.2200000e+02   2.2400000e+02   7.2390679e+00   0.0000000e+00   0.0000000e+00
   2.2500000e+02   2.2600000e+02   7.5049185e+00   1.8377899e+01   9.5935449e+01
   2.2700000e+02   2.2800000e+02   8.4087775e+00   1.3991645e+01   7.1602602e+01
   2.2700000e+02   2.2900000e+02   1.0326115e+01   0.0000000e+00   0.0000000e+00
   2.3000000e+02   2.3100000e+02   4.3146488e+00   1.1407243e+01   9.9586967e+01
   2.3100000e+02   2.3200000e+02   1.2404041e+01   7.9396743e+00   7.8639224e+01
   2.3100000e+02   2.3300000e+02   1.6417627e+01   0.0000000e+00   0.0000000e+00
   2.3000000e+02   2.3400000e+02   1.2551367e+01   0.0000000e+00   0.0000000e+00
   2.3500000e+02   2.3600000e+02   9.7629035e+00   7.6993023e+00   6.6771089e+01
   2.3500000e+02   2.3700000e+02   5.8835529e+00   0.0000000e+00   0.0000000e+00
   2.4000000e+02   2.4100000e+02   1.7926678e+01   0.0000000e+00   0.0000000e+00
   2.4100000e+02   2.4200000e+02   1.2685154e+01   6.4752783e+00   6.1002388e+01
   2.4400000e+02   2.4500000e+02   5.6615817e+00   2.3770413e+01   8.0786765e+01
   2.4400000e+02   2.4600000e+02   5.7424406e+00   0.0000000e+00   0.0000000e+00
   2.4800000e+02   2.4900000e+02   1.2642815e+01   0.0000000e+00   0.0000000e+00
   2.5000000e+02   2.5100000e+02   8.6758085e+00   2.0242277e+01   7.4666871e+01
   2.5000000e+02   2.5200000e+02   1.4251361e+01   0.0000000e+00   0.0000000e+00
   2.5500000e+02   2.5700000e+02   8.8142152e+00   0.0000000e+00   0.0000000e+00
   2.5700000e+02   2.5800000e+02   1.1706969e+01   2.2972374e+01   8.2155032e+01
   2.5700000e+02   2.5900000e+02   1.0413656e+01   0.0000000e+00   0.0000000e+00
   2.6000000e+02   2.6100000e+02   1.2928124e+01   9.0142085e+00   6.4504460e+01
   2.6200000e+02   2.6300000e+02   9.8983653e+00   1.9830967e+01   9.3666055e+01
   2.6200000e+02   2.6400000e+02   6.8661305e+00   0.0000000e+00   0.0000000e+00
   2.3800000e+02   2.6500000e+02   1.0789847e+01   0.0000000e+00   0.0000000e+00
   2.6500000e+02   2.6600000e+02   9.7106840e+00   2.2282278e+01   1.0973770e+02
   2.6800000e+02   2.6900000e+02   1.3258340e+01   1.7241339e+01   7.3725667e+01
   2.7000000e+02   2.7100000e+02   8.8142355e+00   7.4705589e+00   5.5598528e+01
   2.7000000e+02   2.7200000e+02   7.4985923e+00   0.0000000e+00   0.0000000e+00
   2.6800000e+02   2.7400000e+02   1.6804929e+01   0.0000000e+00   0.0000000e+00
   2.7500000e+02   2.7600000e+02   1.0633796e+01   1.7283218e+01   5.7899173e+01
   2.7500000e+02   2.7700000e+02   9.7221282e+00   0.0000000e+00   0.0000000e+00
   2.7700000e+02   2.7800000e+02   8.1624227e+00   7.9941184e+00   5.7841709e+01
   2.8100000e+02   2.8200000e+02   4.5638842e+00   9.1574264e+00   7.7212422e+01
   2.8100000e+02   2.8300000e+02   1.2104308e+01   0.0000000e+00   0.0000000e+00
   2.8700000e+02   2.8800000e+02   6.6703224e+00   1.4237491e+01   8.8979746e+01
   2.9000000e+02   2.9100000e+02   1.2222387e+01   2.2514660e+01   9.2830322e+01
   2.9000000e+02   2.9200000e+02   8.8272648e+00   0.0000000e+00   0.0000000e+00
   2.8700000e+02   2.9300000e+02   5.2903354e+00   0.0000000e+00   0.0000000e+00
   2.4900000e+02   2.9400000e+02   1.2869592e+01   0.0000000e+00   0.0000000e+00
   2.9900000e+02   3.0000000e+02   9.1416568e+00   0.0000000e+00   0.0000000e+00
   3.0100000e+02   3.0200000e+02   1.2935784e+01   6.1312089e+00   6.9906537e+01
   3.0100000e+02   3.0300000e+02   5.6289630e+00   0.0000000e+00   0.0000000e+00
   2.9800000e+02   3.0400000e+02   6.1289359e+00   1.8036435e+01   7.6701399e+01
   3.0400000e+02   3.0500000e+02   1.2220972e+01   1.0441073e+01   6.8072775e+01
   3.0400000e+02   3.0600000e+02   1.7477425e+01   0.0000000e+00   0.0000000e+00
   2.9800000e+02   3.0700000e+02   9.6511732e+00   0.0000000e+00   0.0000000e+00
   3.0800000e+02   3.0900000e+02   1.0920923e+01   0.0000000e+00   0.0000000e+00
   3.0900000e+02   3.1100000e+02   6.4757097e+00   0.0000000e+00   0.0000000e+00
   3.1000000e+02   3.1200000e+02   1.0458925e+01   8.8196343e+00   8.0370484e+01
   3.1000000e+02   3.1300000e+02   1.0574011e+01   0.0000000e+00   0.0000000e+00
   3.1500000e+02   3.1600000e+02   1.0173985e+01   1.0217109e+01   5.9931165e+01
   3.1500000e+02   3.1700000e+02   6.5136635e+00   0.0000000e+00   0.0000000e+00
   3.1900000e+02   3.2000000e+02   6.9661576e+00   1.0768287e+01   6.8917121e+01
   3.1900000e+02   3.2100000e+02   1.5661981e+01   0.0000000e+00   0.0000000e+00
   3.2200000e+02   3.2300000e+02   1.1960210e+01   7.4898877e+00   7.7047462e+01
   3.2100000e+02   3.2400000e+02   7.9032526e+00   0.0000000e+00   0.0000000e+00
   3.2200000e+02   3.2500000e+02   7.3359983e+00   0.0000000e+00   0.0000000e+00
   3.2800000e+02   3.2900000e+02   6.6772336e+00   8.6874975e+00   5.9614291e+01
   3.3000000e+02   3.3100000e+02   6.3216996e+00   8.3480100e+00   6.0957339e+01
   3.3000000e+02   3.3200000e+02   9.0433863e+00   0.0000000e+00   0.0000000e+00
   3.3400000e+02   3.3500000e+02   1.4757337e+01   0.0000000e+00   0.0000000e+00
   3.3400000e+02   3.3600000e+02   3.0371818e+00   0.0000000e+00   0.0000000e+00
   3.3300000e+02   3.3700000e+02   6.4637169e+00   0.0000000e+00   0.0000000e+00
   3.4000000e+02   3.4100000e+02   8.7690561e+00   0.0000000e+00   0.0000000e+00
   3.4100000e+02   3.4200000e+02   8.7176866e+00   1.3443565e+01   8.7698217e+01
   3.4100000e+02   3.4300000e+02   9.3092756e+00   0.0000000e+00   0.0000000e+00
   3.4000000e+02   3.4400000e+02   8.5990079e+00   0.0000000e+00   0.0000000e+00
   3.4400000e+02   3.4500000e+02   1.8810501e+01   1.3991645e+01   6.3090293e+01
   3.4400000e+02   3.4600000e+02   1.1262741e+01   0.0000000e+00   0.0000000e+00
   3.3900000e+02   3.4700000e+02   6.5458033e+00   0.0000000e+00   0.0000000e+00
   3.4800000e+02   3.4900000e+02   8.0550753e+00   1.2656957e+01   7.7489063e+01
   3.4800000e+02   3.5000000e+02   7.7942763e+00   0.0000000e+00   0.0000000e+00
   1.9800000e+02   3.5600000e+02   1.0090282e+01   0.0000000e+00   0.0000000e+00
   3.5700000e+02   3.5800000e+02   1.4072626e+01   1.2781996e+01   8.8603598e+01
   3.5900000e+02   3.6000000e+02   9.7095591e+00   2.3278727e+01   9.1725710e+01
   3.6100000e+02   3.6200000e+02   8.7170894e+00   3.2709605e+00   4.2888133e+01
   3.6100000e+02   3.6300000e+02   1.1347007e+01   0.0000000e+00   0.0000000e+00
   3.6500000e+02   3.6600000e+02   9.2231945e+00   8.6874975e+00   6.7989891e+01
   3.6500000e+02   3.6700000e+02   1.3184207e+01   0.0000000e+00   0.0000000e+00
   3.6700000e+02   3.6800000e+02   1.0275455e+01   1.5056793e+01   6.7928193e+01
   3.6800000e+02   3.6900000e+02   1.0827135e+01   9.6942925e+00   6.9370879e+01
   3.6800000e+02   3.7000000e+02   1.8515241e+01   0.0000000e+00   0.0000000e+00
   3.6700000e+02   3.7100000e+02   9.5379489e+00   0.0000000e+00   0.0000000e+00
   3.5700000e+02   3.7200000e+02   1.9459024e+01   0.0000000e+00   0.0000000e+00
   3.7300000e+02   3.7400000e+02   9.6626932e+00   7.9941184e+00   6.5571530e+01
   3.7300000e+02   3.7500000e+02   5.8015583e+00   0.0000000e+00   0.0000000e+00
   3.7600000e+02   3.7700000e+02   1.4286410e+01   2.9746451e+01   1.2834036e+02
   3.8000000e+02   3.8100000e+02   6.3426266e+00   1.2553727e+01   7.8239238e+01
   3.8400000e+02   3.8500000e+02   1.2451240e+01   1.7216163e+01   7.4902737e+01
   3.8400000e+02   3.8600000e+02   7.9988986e+00   0.0000000e+00   0.0000000e+00
   3.8600000e+02   3.8700000e+02   7.8382143e+00   1.7507630e+01   9.1449449e+01
   3.8900000e+02   3.9000000e+02   1.1053673e+01   8.7538152e+00   5.1345267e+01
   3.9200000e+02   3.9300000e+02   1.0559275e+01   0.0000000e+00   0.0000000e+00
   3.9300000e+02   3.9400000e+02   1.2260025e+01   1.4834290e+01   6.7751299e+01
   3.9300000e+02   3.9500000e+02   8.3478374e+00   0.0000000e+00   0.0000000e+00
   4.0100000e+02   4.0200000e+02   3.5860255e+00   1.0754852e+01   7.4840943e+01
   4.0100000e+02   4.0300000e+02   1.5182082e+01   0.0000000e+00   0.0000000e+00
   4.0400000e+02   4.0500000e+02   7.5090793e+00   2.8958325e+00   8.0460382e+01
   4.0400000e+02   4.0600000e+02   1.2807471e+01   0.0000000e+00   0.0000000e+00
   4.0800000e+02   4.0900000e+02   3.1191575e+01   6.9470849e+01   1.8828364e+02
   4.0900000e+02   4.1000000e+02   2.4418035e+01   5.1426863e+01   1.5508724e+02
   4.1000000e+02   4.1100000e+02   2.7170758e+01   3.4754150e+01   1.2444646e+02
   4.1500000e+02   4.1600000e+02   1.5393362e+01   1.8291155e+01   7.8399846e+01
   4.1700000e+02   4.1800000e+02   1.2169498e+01   1.0714445e+01   8.1015522e+01
   4.1700000e+02   4.1900000e+02   1.1330882e+01   0.0000000e+00   0.0000000e+00
   4.2000000e+02   4.2100000e+02   3.3519299e+00   2.5817245e+01   9.0857814e+01
   4.2200000e+02   4.2300000e+02   4.8592164e+00   1.8196053e+01   7.6522113e+01
   4.2200000e+02   4.2400000e+02   7.8755427e+00   0.0000000e+00   0.0000000e+00
   4.2400000e+02   4.2500000e+02   8.0688729e+00   1.1305391e+01   7.0943311e+01
   4.2400000e+02   4.2600000e+02   1.5452227e+01   0.0000000e+00   0.0000000e+00
   4.1500000e+02   4.2700000e+02   6.6234598e+00   0.0000000e+00   0.0000000e+00
   4.2700000e+02   4.1400000e+02   1.1737034e+01   0.0000000e+00   0.0000000e+00
   4.3000000e+02   4.3100000e+02   1.4442492e+01   1.9238864e+01   9.8377506e+01
   4.3000000e+02   4.3200000e+02   1.5662442e+01   0.0000000e+00   0.0000000e+00
   4.3300000e+02   4.3400000e+02   1.3617552e+01   1.7316648e+01   7.2645024e+01
   4.3700000e+02   4.3900000e+02   1.3272240e+01   8.3998079e+00   8.1906512e+01
   4.4100000e+02   4.4200000e+02   1.4982786e+01   2.0270828e+01   9.1683141e+01
   4.4400000e+02   4.4500000e+02   1.5448579e+01   1.1432564e+01   8.8245510e+01
   4.4500000e+02   4.4600000e+02   1.0397525e+01   0.0000000e+00   0.0000000e+00
   4.4600000e+02   4.4700000e+02   1.7122042e+01   1.2905822e+01   8.4507750e+01
   4.4600000e+02   4.4800000e+02   1.4969438e+01   0.0000000e+00   0.0000000e+00
   4.4900000e+02   4.5000000e+02   1.0639348e+01   1.3614555e+01   7.7794461e+01
   4.5300000e+02   4.5400000e+02   1.2125481e+01   0.0000000e+00   0.0000000e+00
   4.5400000e+02   4.5500000e+02   1.3650188e+01   1.6390126e+01   6.8950680e+01
   4.5400000e+02   4.5600000e+02   9.0221507e+00   0.0000000e+00   0.0000000e+00
   4.5600000e+02   4.5700000e+02   8.6845532e+00   1.3772931e+01   8.3684221e+01
   4.5900000e+02   4.6000000e+02   9.4153493e+00   7.0113056e+00   7.7302252e+01
   4.5900000e+02   4.6100000e+02   8.5591629e+00   0.0000000e+00   0.0000000e+00
   4.6600000e+02   4.6700000e+02   1.3387783e+01   1.0441073e+01   1.0415284e+02
   4.6700000e+02   4.6800000e+02   1.5335829e+01   0.0000000e+00   0.0000000e+00
   4.6700000e+02   4.6900000e+02   2.0368069e+01   0.0000000e+00   0.0000000e+00
   4.7100000e+02   4.7200000e+02   9.6231420e+00   8.0840438e+00   7.5852210e+01
   4.6800000e+02   4.7300000e+02   6.6938964e+00   1.8820991e+01   7.8628192e+01
   4.7100000e+02   4.7500000e+02   9.6381852e+00   0.0000000e+00   0.0000000e+00
   4.6600000e+02   4.7600000e+02   7.8119667e+00   0.0000000e+00   0.0000000e+00
   4.7900000e+02   4.8000000e+02   1.3884679e+01   8.8686781e+00   6.9527019e+01
   4.7900000e+02   4.8100000e+02   5.3551314e+00   0.0000000e+00   0.0000000e+00
   4.8200000e+02   4.8300000e+02   7.3921849e+00   3.9148252e+00   7.7414392e+01
   4.8200000e+02   4.8400000e+02   1.1239971e+01   0.0000000e+00   0.0000000e+00
   4.8600000e+02   4.8700000e+02   4.6205709e+00   0.0000000e+00   0.0000000e+00
   4.8700000e+02   4.8900000e+02   4.4964915e+00   7.7554340e+00   7.6048287e+01
   4.8700000e+02   4.9000000e+02   7.0330360e+00   0.0000000e+00   0.0000000e+00
   4.9100000e+02   4.9200000e+02   1.5253625e+01   6.4529111e+00   9.4183278e+01
   4.9100000e+02   4.9300000e+02   5.2411779e+00   0.0000000e+00   0.0000000e+00
   4.9300000e+02   4.9400000e+02   1.3884671e+01   0.0000000e+00   0.0000000e+00
   4.9400000e+02   4.9500000e+02   1.4684243e+01   8.5024570e+00   6.6829528e+01
   4.9200000e+02   4.9800000e+02   1.0506264e+01   6.0121450e+00   6.8690171e+01
   5.0000000e+02   5.0100000e+02   9.6566771e+00   2.1415392e+01   9.9377683e+01
   5.0200000e+02   5.0300000e+02   8.1482507e+00   2.2687385e+01   1.0594757e+02
   5.0700000e+02   5.0800000e+02   6.5570409e+00   9.1574264e+00   6.9803049e+01
   5.0900000e+02   5.1000000e+02   7.5383597e+00   9.2828765e+00   7.2019374e+01
   5.0900000e+02   5.1100000e+02   8.3990323e+00   0.0000000e+00   0.0000000e+00
   5.1200000e+02   5.1300000e+02   9.3226469e+00   9.6942925e+00   9.0878499e+01
   5.1200000e+02   5.1400000e+02   1.0577820e+01   0.0000000e+00   0.0000000e+00
   5.0500000e+02   5.1500000e+02   1.5423290e+01   0.0000000e+00   0.0000000e+00
   5.1800000e+02   5.1900000e+02   1.4262285e+01   0.0000000e+00   0.0000000e+00
   5.1900000e+02   5.2100000e+02   5.7816547e+00   1.1744476e+01   7.9705716e+01
   5.1900000e+02   5.2200000e+02   8.2885131e+00   0.0000000e+00   0.0000000e+00
   5.2300000e+02   5.2400000e+02   8.8858451e+00   8.8196343e+00   7.5318525e+01
   5.2300000e+02   5.2500000e+02   9.4564977e+00   0.0000000e+00   0.0000000e+00
   5.2700000e+02   5.2800000e+02   1.1084907e+01   0.0000000e+00   0.0000000e+00
   5.2800000e+02   5.2900000e+02   1.1940934e+01   6.8864653e+00   6.2066771e+01
   5.2800000e+02   5.3000000e+02   1.4085876e+01   0.0000000e+00   0.0000000e+00
   5.3100000e+02   5.3200000e+02   8.1629488e+00   6.4752783e+00   6.6098606e+01
   5.3100000e+02   5.3300000e+02   6.1740693e+00   0.0000000e+00   0.0000000e+00
   5.3400000e+02   5.3600000e+02   1.5042576e+01   0.0000000e+00   0.0000000e+00
   5.3700000e+02   5.3800000e+02   1.0718550e+01   6.5419210e+00   6.0660130e+01
   5.3700000e+02   5.3900000e+02   7.5000348e+00   0.0000000e+00   0.0000000e+00
   5.3600000e+02   5.4000000e+02   1.0195992e+01   0.0000000e+00   0.0000000e+00
   5.3500000e+02   5.4100000e+02   1.0342545e+01   7.0113056e+00   9.1112069e+01
   5.3500000e+02   5.4200000e+02   1.9250009e+01   0.0000000e+00   0.0000000e+00
   5.4600000e+02   5.4700000e+02   1.9012567e+01   2.3660674e+01   1.0228565e+02
   5.4700000e+02   5.4800000e+02   1.7191477e+01   2.8581411e+01   1.0838682e+02
   5.4900000e+02   5.5000000e+02   1.6014698e+01   0.0000000e+00   0.0000000e+00
   5.5000000e+02   5.5100000e+02   1.4791115e+01   4.8694663e+00   6.1184616e+01
   5.5000000e+02   5.5200000e+02   1.0933090e+01   0.0000000e+00   0.0000000e+00
   5.5400000e+02   5.5500000e+02   9.7220851e+00   0.0000000e+00   0.0000000e+00
   5.5500000e+02   5.5700000e+02   1.3165404e+01   3.2264556e+00   6.9084752e+01
   5.5500000e+02   5.5800000e+02   1.6351943e+01   0.0000000e+00   0.0000000e+00
   5.6100000e+02   5.6200000e+02   1.0752790e+01   8.7538152e+00   6.8849955e+01
   5.6000000e+02   5.6400000e+02   9.5667460e+00   2.0441293e+01   7.5354989e+01
   5.6000000e+02   5.6500000e+02   7.5917127e+00   0.0000000e+00   0.0000000e+00
   5.6700000e+02   5.6800000e+02   9.8867225e+00   5.2961504e+00   5.0012952e+01
   5.7000000e+02   5.7100000e+02   8.6145277e+00   2.5273902e+01   1.2921944e+02
   5.7100000e+02   5.7200000e+02   7.1060806e+00   2.7403776e+01   1.2027777e+02
   5.7800000e+02   5.7900000e+02   1.5076721e+01   1.6565614e+01   7.9301993e+01
   5.8100000e+02   5.8200000e+02   1.6423332e+01   2.0434219e+01   1.4172145e+02
   5.8300000e+02   5.8400000e+02   1.0736275e+01   4.7871174e+01   1.3931270e+02
   5.8300000e+02   5.8500000e+02   2.2489860e+01   0.0000000e+00   0.0000000e+00
   5.8500000e+02   5.8600000e+02   1.6807693e+01   2.2262803e+01   1.1308971e+02
   5.8600000e+02   5.8700000e+02   2.3775441e+01   0.0000000e+00   0.0000000e+00
   5.8700000e+02   5.8800000e+02   1.1543363e+01   6.0121450e+00   6.7860048e+01
   5.8700000e+02   5.8900000e+02   1.6577024e+01   0.0000000e+00   0.0000000e+00
   5.9000000e+02   5.9100000e+02   1.5632242e+01   0.0000000e+00   0.0000000e+00
   5.9100000e+02   5.9200000e+02   1.5000070e+01   5.3774260e+00   5.0824499e+01
   5.9100000e+02   5.9300000e+02   1.2013113e+01   0.0000000e+00   0.0000000e+00
   5.9500000e+02   5.9600000e+02   9.5305183e+00   1.9896476e+01   9.5888718e+01
   6.0200000e+02   6.0400000e+02   1.7135172e+01   0.0000000e+00   0.0000000e+00
   6.0400000e+02   6.0500000e+02   1.1301592e+01   1.1085848e+01   6.7103726e+01
   6.0400000e+02   6.1000000e+02   6.1459423e+00   0.0000000e+00   0.0000000e+00
   6.1100000e+02   6.1200000e+02   1.2279208e+01   7.2145740e+00   6.0229571e+01
   6.1100000e+02   6.1300000e+02   1.1492927e+01   0.0000000e+00   0.0000000e+00
   6.1200000e+02   6.1400000e+02   7.5471586e+00   8.1906512e+00   6.6340962e+01
   6.1200000e+02   6.1500000e+02   1.0544232e+01   0.0000000e+00   0.0000000e+00
   6.1600000e+02   6.1700000e+02   8.0066141e+00   2.4788709e+01   9.1012041e+01
   6.1700000e+02   6.1800000e+02   1.0596320e+01   1.1228395e+01   8.5501073e+01
   6.2000000e+02   6.2100000e+02   1.2531791e+01   0.0000000e+00   0.0000000e+00
   6.2100000e+02   6.2200000e+02   9.4689892e+00   6.7378954e+00   6.7198463e+01
   6.2600000e+02   6.2700000e+02   1.4333403e+01   1.2553727e+01   6.9740882e+01
   6.2600000e+02   6.2800000e+02   7.2845188e+00   0.0000000e+00   0.0000000e+00
   6.2900000e+02   6.3000000e+02   7.3714643e+00   4.9577418e+00   5.8601608e+01
   6.2900000e+02   6.3100000e+02   5.1866405e+00   0.0000000e+00   0.0000000e+00
   6.3300000e+02   6.3400000e+02   1.9970615e+01   2.2456790e+01   1.1139582e+02
   6.3700000e+02   6.3800000e+02   2.0696229e+01   1.3825319e+01   8.1113618e+01
   6.3800000e+02   6.3900000e+02   2.5280842e+01   1.6495643e+01   8.0339896e+01
   6.3900000e+02   6.4000000e+02   1.8780802e+01   0.0000000e+00   0.0000000e+00
   6.4000000e+02   6.4100000e+02   1.2241234e+01   3.6542765e+01   8.2035272e+01
   6.4000000e+02   6.4200000e+02   7.2180925e+00   0.0000000e+00   0.0000000e+00
   6.4400000e+02   6.4500000e+02   2.0370639e+01   1.9574126e+01   8.2819343e+01
   6.4400000e+02   6.4600000e+02   4.1034339e+00   0.0000000e+00   0.0000000e+00
   6.4600000e+02   6.4700000e+02   1.0628367e+01   1.5815484e+01   9.3333589e+01
   6.4600000e+02   6.4800000e+02   1.1715334e+01   0.0000000e+00   0.0000000e+00
   6.5000000e+02   6.5100000e+02   1.0268773e+01   0.0000000e+00   0.0000000e+00
   6.5100000e+02   6.5200000e+02   1.4579210e+01   1.7557110e+01   9.2778910e+01
   6.5100000e+02   6.5300000e+02   1.5982260e+01   0.0000000e+00   0.0000000e+00
   6.5600000e+02   6.5700000e+02   2.2976617e+01   4.3354194e+00   5.8690361e+01
   6.5600000e+02   6.5800000e+02   1.2003896e+01   0.0000000e+00   0.0000000e+00
   6.6000000e+02   6.6100000e+02   1.7667603e+01   0.0000000e+00   0.0000000e+00
   6.6100000e+02   6.6200000e+02   1.5076719e+01   8.8686781e+00   5.8911659e+01
   6.6600000e+02   6.6700000e+02   2.2273564e+01   1.6678691e+01   1.0298297e+02
   6.6500000e+02   6.6800000e+02   9.6912733e+00   0.0000000e+00   0.0000000e+00
   6.6800000e+02   6.6900000e+02   1.6310649e+01   5.7162822e+00   7.9269168e+01
   6.6800000e+02   6.7000000e+02   2.2775064e+01   0.0000000e+00   0.0000000e+00
   6.7200000e+02   6.7300000e+02   2.0374413e+01   2.6951582e+01   1.2911423e+02
   6.7400000e+02   6.7500000e+02   2.4149982e+01   1.4941118e+01   9.9488193e+01
   6.7400000e+02   6.7600000e+02   1.0780066e+01   0.0000000e+00   0.0000000e+00
   6.7600000e+02   6.7700000e+02   2.3208244e+01   0.0000000e+00   0.0000000e+00
   6.7700000e+02   6.7800000e+02   3.1677816e+01   0.0000000e+00   0.0000000e+00
   6.7900000e+02   6.8000000e+02   9.8102256e+00   1.8851694e+01   8.9325180e+01
   6.8200000e+02   6.8400000e+02   8.0266216e+00   9.8716418e+00   6.8768007e+01
   6.8200000e+02   6.8500000e+02   1.8175193e+01   0.0000000e+00   0.0000000e+00
   6.8600000e+02   6.7800000e+02   8.3741439e+00   1.3950249e+01   7.0100682e+01
   6.8600000e+02   6.8700000e+02   3.2809142e+00   0.0000000e+00   0.0000000e+00
   6.8800000e+02   6.8900000e+02   1.8930717e+01   1.2024290e+01   7.8063483e+01
   6.8800000e+02   6.9000000e+02   1.1933499e+01   0.0000000e+00   0.0000000e+00
   6.9300000e+02   6.9400000e+02   1.0298588e+01   2.1489529e+01   7.5753027e+01
   6.9300000e+02   6.9500000e+02   5.1617923e+00   0.0000000e+00   0.0000000e+00
   6.9600000e+02   6.9700000e+02   1.4039421e+01   1.0343685e+01   7.5255150e+01
   6.9600000e+02   6.9800000e+02   1.4278930e+01   0.0000000e+00   0.0000000e+00
   7.0100000e+02   7.0200000e+02   9.1279500e+00   8.4170030e+00   7.2453706e+01
   7.0400000e+02   7.0500000e+02   1.1495003e+01   1.0343685e+01   5.5301277e+01
   7.0400000e+02   7.0600000e+02   1.4754322e+01   0.0000000e+00   0.0000000e+00
   7.0600000e+02   7.0700000e+02   1.4278930e+01   4.8694663e+00   4.5096698e+01
   7.1000000e+02   7.1100000e+02   8.7215736e+00   7.9396743e+00   5.6942345e+01
   7.1000000e+02   7.1200000e+02   1.5971090e+01   0.0000000e+00   0.0000000e+00
   7.1700000e+02   7.1800000e+02   1.1926828e+01   2.0356239e+01   9.9320926e+01
   7.1800000e+02   7.1900000e+02   3.1499408e+00   0.0000000e+00   0.0000000e+00
   7.1900000e+02   7.2000000e+02   2.1093424e+01   0.0000000e+00   0.0000000e+00
   7.2100000e+02   7.2200000e+02   2.2440731e+01   8.6708388e+00   6.7823817e+01
   7.2100000e+02   7.2300000e+02   9.0350070e+00   0.0000000e+00   0.0000000e+00
   7.1700000e+02   7.2400000e+02   2.2929642e+01   0.0000000e+00   0.0000000e+00
   7.2500000e+02   7.2600000e+02   1.4388204e+01   1.4206992e+01   8.2365948e+01
   7.2500000e+02   7.2700000e+02   1.4574078e+01   0.0000000e+00   0.0000000e+00
   7.2800000e+02   7.2900000e+02   1.4953894e+01   1.7972191e+01   9.6418012e+01
   7.2800000e+02   7.3000000e+02   1.5851912e+01   0.0000000e+00   0.0000000e+00
   7.3100000e+02   7.3200000e+02   1.5392656e+01   1.4941118e+01   1.0185078e+02
   7.3200000e+02   7.3300000e+02   1.2318081e+01   0.0000000e+00   0.0000000e+00
   7.3300000e+02   7.3400000e+02   1.0391995e+01   1.6042404e+01   7.6034978e+01
   7.3300000e+02   7.3500000e+02   1.6905589e+01   0.0000000e+00   0.0000000e+00
   7.3600000e+02   7.3700000e+02   1.0354221e+01   1.4834290e+01   9.5742347e+01
   7.3600000e+02   7.3800000e+02   1.1209366e+01   0.0000000e+00   0.0000000e+00
   7.4000000e+02   7.4100000e+02   6.2232203e+00   2.1489529e+01   8.9456192e+01
   7.4000000e+02   7.4200000e+02   3.9826396e+00   0.0000000e+00   0.0000000e+00
   7.3900000e+02   7.4300000e+02   1.6443333e+01   0.0000000e+00   0.0000000e+00
   7.4400000e+02   7.4500000e+02   1.0229216e+01   8.9498205e+00   8.0954822e+01
   7.4400000e+02   7.4600000e+02   7.6315565e+00   0.0000000e+00   0.0000000e+00
   7.4900000e+02   7.5000000e+02   8.6282588e+00   1.1842552e+01   9.5288231e+01
   7.4900000e+02   7.5100000e+02   1.1223684e+01   0.0000000e+00   0.0000000e+00
   7.5300000e+02   7.5400000e+02   1.3805653e+01   5.8165755e+00   7.0706506e+01
   7.5300000e+02   7.5500000e+02   1.1145518e+01   0.0000000e+00   0.0000000e+00
   7.5600000e+02   7.5700000e+02   4.7093673e+00   6.0121450e+00   6.3389794e+01
   7.5700000e+02   7.5800000e+02   7.6802092e+00   1.4999067e+01   7.7259221e+01
   7.5600000e+02   7.5900000e+02   9.8682882e+00   0.0000000e+00   0.0000000e+00
   7.6100000e+02   7.6200000e+02   1.6674291e+01   4.9577418e+00   7.6691973e+01
   7.6200000e+02   7.6300000e+02   1.3668490e+01   4.1462012e+01   8.3841297e+01
   7.6300000e+02   7.6400000e+02   1.5854801e+01   0.0000000e+00   0.0000000e+00
   7.6400000e+02   7.6500000e+02   1.3488822e+01   8.9012238e+00   6.5846575e+01
   7.6400000e+02   7.6600000e+02   1.7294158e+01   0.0000000e+00   0.0000000e+00
   7.6200000e+02   7.6700000e+02   9.5703749e+00   0.0000000e+00   0.0000000e+00
   7.6100000e+02   7.6900000e+02   1.1996593e+01   0.0000000e+00   0.0000000e+00
   7.7000000e+02   7.7100000e+02   1.4807693e+01   1.0202948e+01   5.7124869e+01
   7.7000000e+02   7.7200000e+02   1.0280650e+01   0.0000000e+00   0.0000000e+00
   7.7800000e+02   7.7900000e+02   4.9759478e+00   7.8296504e+00   6.8900336e+01
   7.8100000e+02   7.8200000e+02   6.0186446e+00   2.2463227e+01   7.2171788e+01
   7.8100000e+02   7.8300000e+02   8.7382968e+00   0.0000000e+00   0.0000000e+00
   7.8500000e+02   7.8600000e+02   4.3110975e+00   2.2617175e+01   8.4774229e+01
   7.8700000e+02   7.8800000e+02   1.3554499e+01   1.5056793e+01   7.0871944e+01
   7.8700000e+02   7.8900000e+02   1.5212047e+01   0.0000000e+00   0.0000000e+00
   7.8400000e+02   7.9000000e+02   6.9584691e+00   0.0000000e+00   0.0000000e+00
   7.9000000e+02   7.9100000e+02   1.2391042e+01   1.5924809e+01   7.1924957e+01
   7.9200000e+02   7.9300000e+02   7.7318506e+00   1.9072813e+01   7.7935582e+01
   7.9200000e+02   7.9400000e+02   7.2253181e+00   0.0000000e+00   0.0000000e+00
   7.9600000e+02   7.9700000e+02   2.0135404e+01   1.5379814e+01   8.4862869e+01
   7.9600000e+02   7.9800000e+02   1.4500629e+01   0.0000000e+00   0.0000000e+00
   7.9800000e+02   7.9900000e+02   1.8804843e+01   1.8314853e+01   1.0058087e+02
   8.0500000e+02   8.0600000e+02   1.8477621e+01   3.4086264e+01   1.1539811e+02
   8.0700000e+02   8.0800000e+02   1.2725128e+01   1.4022611e+01   9.0419143e+01
   8.1000000e+02   8.1100000e+02   9.1782636e+00   1.4074071e+01   9.8489138e+01
   8.1000000e+02   8.1200000e+02   8.5663742e+00   0.0000000e+00   0.0000000e+00
   8.1300000e+02   8.1400000e+02   1.1520664e+01   8.5024570e+00   6.4712579e+01
   8.1500000e+02   8.1600000e+02   1.0100714e+01   1.1292595e+01   6.4672350e+01
   8.1500000e+02   8.1700000e+02   8.4619380e+00   0.0000000e+00   0.0000000e+00
   8.2200000e+02   8.2300000e+02   1.3579141e+01   1.3226719e+01   7.0370353e+01
   8.2300000e+02   8.2400000e+02   1.0100720e+01   1.6381302e+01   7.2453706e+01
   8.2200000e+02   8.2500000e+02   1.0967068e+01   0.0000000e+00   0.0000000e+00
   8.2100000e+02   8.2600000e+02   7.7467569e+00   0.0000000e+00   0.0000000e+00
   8.2300000e+02   8.2700000e+02   7.7407161e+00   0.0000000e+00   0.0000000e+00
   8.2900000e+02   8.3000000e+02   9.4208598e+00   2.7144019e+01   9.9858091e+01
   8.3200000e+02   8.3300000e+02   8.3061379e+00   9.9154835e+00   9.7166382e+01
   8.3200000e+02   8.3400000e+02   5.3165013e+00   0.0000000e+00   0.0000000e+00
   8.3500000e+02   8.3600000e+02   1.4020852e+01   1.6354803e+01   9.4332068e+01
   8.3700000e+02   8.3800000e+02   9.0519924e+00   1.7818683e+01   9.8505285e+01
   8.3900000e+02   8.4000000e+02   9.0142717e+00   1.0564966e+01   7.8296504e+01
   8.4200000e+02   8.4300000e+02   8.0083546e+00   6.4975685e+00   7.6429474e+01
   7.9900000e+02   8.4600000e+02   8.0309322e+00   1.0754852e+01   1.0892308e+02
   7.9900000e+02   8.4700000e+02   8.4191350e+00   0.0000000e+00   0.0000000e+00
   8.4800000e+02   8.4900000e+02   1.3629437e+01   2.1516425e+01   8.6603274e+01
   8.5000000e+02   8.5100000e+02   1.2735654e+01   1.3709800e+01   8.2896121e+01
   8.5000000e+02   8.5200000e+02   1.4398674e+01   0.0000000e+00   0.0000000e+00
   8.0500000e+02   8.5300000e+02   6.5387315e+00   0.0000000e+00   0.0000000e+00
   8.5400000e+02   8.5500000e+02   1.5641474e+01   9.5742347e+00   8.0188583e+01
   8.6300000e+02   8.6400000e+02   8.0674258e+00   0.0000000e+00   0.0000000e+00
   8.6400000e+02   8.6500000e+02   9.4830431e+00   7.3140901e+00   7.6427583e+01
   8.6400000e+02   8.6600000e+02   1.1471396e+01   0.0000000e+00   0.0000000e+00
   8.6700000e+02   8.6800000e+02   1.1316729e+01   6.0121450e+00   7.8747625e+01
   8.6700000e+02   8.6900000e+02   6.1591505e+00   0.0000000e+00   0.0000000e+00
   8.6900000e+02   8.7000000e+02   7.8155769e+00   5.3233801e+00   8.5250435e+01
   8.7200000e+02   8.7300000e+02   6.7824040e+00   7.9941184e+00   8.1142133e+01
   8.7200000e+02   8.7400000e+02   6.7944523e+00   0.0000000e+00   0.0000000e+00
   8.7600000e+02   8.7700000e+02   4.9881160e+00   1.0564966e+01   9.2869252e+01
   8.8000000e+02   8.8200000e+02   1.8921794e+01   0.0000000e+00   0.0000000e+00
   8.7900000e+02   8.8300000e+02   1.7268899e+01   0.0000000e+00   0.0000000e+00
   8.8400000e+02   8.8500000e+02   7.2353045e+00   1.5482878e+01   7.9941184e+01
   8.8400000e+02   8.8600000e+02   1.6933551e+01   0.0000000e+00   0.0000000e+00
   8.7700000e+02   8.8700000e+02   1.6160399e+01   0.0000000e+00   0.0000000e+00
   8.8700000e+02   8.8800000e+02   1.0312413e+01   0.0000000e+00   0.0000000e+00
   8.8800000e+02   8.8900000e+02   1.0391954e+01   9.2516734e+00   6.0037221e+01
   8.8800000e+02   8.9000000e+02   9.8485245e+00   0.0000000e+00   0.0000000e+00
   8.9100000e+02   8.9200000e+02   1.6723840e+01   8.8196343e+00   7.4908528e+01
   8.9300000e+02   8.9400000e+02   1.2210957e+01   1.0231251e+01   6.3681076e+01
   8.9300000e+02   8.9500000e+02   1.1031739e+01   0.0000000e+00   0.0000000e+00
   8.9600000e+02   8.9700000e+02   1.0151440e+01   9.4066536e+00   5.8680506e+01
   8.9600000e+02   8.9800000e+02   6.3010413e+00   0.0000000e+00   0.0000000e+00
   8.4200000e+02   8.9900000e+02   2.0416187e+01   0.0000000e+00   0.0000000e+00
   9.0000000e+02   9.0100000e+02   1.5913595e+01   1.5228658e+01   7.8835705e+01
   9.0000000e+02   9.0200000e+02   2.1910935e+01   0.0000000e+00   0.0000000e+00
   9.0300000e+02   9.0400000e+02   5.4942734e+00   3.8024144e+00   8.2669070e+01
   9.0300000e+02   9.0500000e+02   1.2676073e+01   0.0000000e+00   0.0000000e+00
   9.0700000e+02   9.0800000e+02   1.2712398e+01   1.6168088e+01   9.1112069e+01
   9.0700000e+02   9.0900000e+02   9.6212742e+00   0.0000000e+00   0.0000000e+00
   9.1200000e+02   9.1300000e+02   5.8775739e+00   1.6834006e+01   6.7900517e+01
   9.1400000e+02   9.1500000e+02   1.4634447e+01   1.4469173e+01   7.0992206e+01
   9.1900000e+02   9.2000000e+02   1.0577827e+01   1.3303017e+01   6.2475415e+01
   9.2000000e+02   9.2100000e+02   1.5960612e+01   2.0687371e+01   6.7346759e+01
   9.1900000e+02   9.2200000e+02   1.5970749e+01   0.0000000e+00   0.0000000e+00
   9.2000000e+02   9.2300000e+02   1.6474842e+01   0.0000000e+00   0.0000000e+00
   9.2400000e+02   9.2600000e+02   1.1873553e+01   0.0000000e+00   0.0000000e+00
   9.2600000e+02   9.2700000e+02   1.1715342e+01   0.0000000e+00   0.0000000e+00
   9.2700000e+02   9.2800000e+02   1.4793876e+01   5.9151685e+00   6.4101985e+01
   9.3900000e+02   9.4000000e+02   7.5612000e+00   2.0916735e+01   1.3446576e+02
   9.4100000e+02   9.4200000e+02   6.7907184e+00   8.7538152e+00   4.4971488e+01
   9.4100000e+02   9.4300000e+02   1.5230895e+01   0.0000000e+00   0.0000000e+00
   9.4000000e+02   9.4400000e+02   1.0197672e+01   0.0000000e+00   0.0000000e+00
   9.4700000e+02   9.4900000e+02   1.2294837e+01   0.0000000e+00   0.0000000e+00
   9.5500000e+02   9.5600000e+02   8.3732663e+00   8.0661389e+00   8.9817502e+01
   9.5600000e+02   9.5700000e+02   8.1813927e+00   0.0000000e+00   0.0000000e+00
   9.5700000e+02   9.5900000e+02   1.2708941e+01   1.1305391e+01   6.4835346e+01
   9.6200000e+02   9.6300000e+02   1.1905955e+01   0.0000000e+00   0.0000000e+00
   9.6300000e+02   9.6400000e+02   1.0318038e+01   1.4912059e+01   8.0906586e+01
   9.6300000e+02   9.6500000e+02   1.0921751e+01   0.0000000e+00   0.0000000e+00
   9.6600000e+02   9.6700000e+02   3.8577045e+00   1.0768287e+01   7.8445937e+01
   9.6600000e+02   9.6800000e+02   1.1646320e+01   0.0000000e+00   0.0000000e+00
   9.6800000e+02   9.6900000e+02   7.0707459e+00   7.9941184e+00   7.1489435e+01
   9.6800000e+02   9.7000000e+02   5.2690259e+00   0.0000000e+00   0.0000000e+00
   9.7100000e+02   9.7200000e+02   7.9619940e+00   1.9095542e+01   9.4564753e+01
   9.7200000e+02   9.7300000e+02   1.1304608e+01   0.0000000e+00   0.0000000e+00
   9.7400000e+02   9.7500000e+02   9.5461484e+00   8.6708388e+00   7.9653094e+01
   9.7600000e+02   9.7700000e+02   1.3364557e+01   9.1889495e+00   7.1906863e+01
   9.7600000e+02   9.7800000e+02   7.4665851e+00   0.0000000e+00   0.0000000e+00
   9.7300000e+02   9.7900000e+02   8.8950006e+00   1.4765906e+01   8.2541299e+01
   9.8100000e+02   9.8200000e+02   5.2796465e+00   1.0605942e+01   8.1880029e+01
   9.8100000e+02   9.8300000e+02   7.9126181e+00   0.0000000e+00   0.0000000e+00
   9.8700000e+02   9.8800000e+02   1.3876196e+01   1.7753651e+01   7.8539879e+01
   9.8700000e+02   9.8900000e+02   5.4714733e+00   0.0000000e+00   0.0000000e+00
   9.9100000e+02   9.9200000e+02   1.1947060e+01   8.7538152e+00   6.7030429e+01
   9.9100000e+02   9.9300000e+02   1.2048348e+01   0.0000000e+00   0.0000000e+00
   9.9000000e+02   9.9400000e+02   1.1604115e+01   0.0000000e+00   0.0000000e+00
   9.9400000e+02   9.9500000e+02   8.7732856e+00   9.6194320e+00   6.0574263e+01
   9.9400000e+02   9.9600000e+02   6.7367071e+00   0.0000000e+00   0.0000000e+00
   9.9700000e+02   9.9800000e+02   1.1628739e+01   2.0156383e+01   8.1375221e+01
   9.9900000e+02   1.0000000e+03   1.7933890e+01   0.0000000e+00   0.0000000e+00
   1.0000000e+03   1.0010000e+03   1.3243408e+01   1.5677756e+01   8.2979799e+01
   9.9900000e+02   1.0020000e+03   1.1526487e+01   0.0000000e+00   0.0000000e+00
   1.0020000e+03   1.0030000e+03   9.8228097e+00   1.0592301e+01   5.1243794e+01
   1.0000000e+03   1.0040000e+03   9.3069553e+00   0.0000000e+00   0.0000000e+00
   1.0020000e+03   1.0050000e+03   9.3073192e+00   0.0000000e+00   0.0000000e+00
   9.9700000e+02   1.0060000e+03   1.3958249e+01   0.0000000e+00   0.0000000e+00
   1.0080000e+03   1.0090000e+03   8.5131456e+00   1.9095542e+01   4.6594705e+01
   1.0080000e+03   1.0100000e+03   7.9123224e+00   0.0000000e+00   0.0000000e+00
   1.0070000e+03   1.0110000e+03   1.4911557e+01   0.0000000e+00   0.0000000e+00
   1.0120000e+03   1.0130000e+03   1.6910451e+01   1.6609197e+01   1.1121916e+02
   1.0130000e+03   1.0140000e+03   1.6905304e+01   1.8912951e+01   1.0458368e+02
   1.0160000e+03   1.0170000e+03   1.5391446e+01   2.4788709e+01   6.7114498e+01
   1.0160000e+03   1.0180000e+03   1.1135909e+01   0.0000000e+00   0.0000000e+00
   1.0200000e+03   1.0210000e+03   1.1646445e+01   1.3825319e+01   7.9565918e+01
   1.0220000e+03   1.0230000e+03   5.5641264e+00   2.1307096e+01   8.8019117e+01
   1.0220000e+03   1.0240000e+03   8.9983236e+00   0.0000000e+00   0.0000000e+00
   1.0250000e+03   1.0260000e+03   1.2010757e+01   1.4519050e+01   7.1014606e+01
   1.0280000e+03   1.0290000e+03   1.7332688e+01   0.0000000e+00   0.0000000e+00
   1.0290000e+03   1.0300000e+03   9.2478234e+00   9.1416241e+00   8.2613085e+01
   1.0300000e+03   1.0310000e+03   6.7325490e+00   1.4288176e+01   1.0688234e+02
   1.0300000e+03   1.0320000e+03   5.5971943e+00   0.0000000e+00   0.0000000e+00
   1.0290000e+03   1.0360000e+03   8.5914457e+00   0.0000000e+00   0.0000000e+00
   1.0380000e+03   1.0390000e+03   8.9706587e+00   1.0103266e+01   8.4891828e+01
   1.0380000e+03   1.0400000e+03   1.3336840e+01   0.0000000e+00   0.0000000e+00
   1.0400000e+03   1.0410000e+03   8.9502952e+00   1.0045861e+01   7.9950227e+01
   1.0400000e+03   1.0420000e+03   8.2089525e+00   0.0000000e+00   0.0000000e+00
   1.0450000e+03   1.0460000e+03   9.2497603e+00   2.3715607e+01   6.4315903e+01
   1.0470000e+03   1.0480000e+03   8.2679230e+00   1.6042404e+01   7.3166594e+01
   1.0470000e+03   1.0490000e+03   1.0144602e+01   0.0000000e+00   0.0000000e+00
   1.0450000e+03   1.0510000e+03   1.2959045e+01   0.0000000e+00   0.0000000e+00
   1.0520000e+03   1.0530000e+03   1.1100489e+01   7.3140901e+00   4.9696843e+01
   1.0520000e+03   1.0540000e+03   1.0583261e+01   0.0000000e+00   0.0000000e+00
   1.0560000e+03   1.0570000e+03   1.1901266e+01   1.1305391e+01   7.1592505e+01
   1.0560000e+03   1.0580000e+03   5.4713420e+00   0.0000000e+00   0.0000000e+00
   1.0640000e+03   1.0650000e+03   4.7297842e+00   2.1677097e+01   8.6708388e+01
   1.0650000e+03   1.0670000e+03   9.7221093e+00   0.0000000e+00   0.0000000e+00
   1.0640000e+03   1.0680000e+03   2.0188797e+01   0.0000000e+00   0.0000000e+00
   1.0630000e+03   1.0690000e+03   1.3529403e+01   0.0000000e+00   0.0000000e+00
   1.0700000e+03   1.0710000e+03   9.6028169e+00   1.5142969e+01   8.4427300e+01
   1.0720000e+03   1.0740000e+03   9.3478337e+00   0.0000000e+00   0.0000000e+00
   1.0750000e+03   1.0760000e+03   1.0185315e+01   1.8851694e+01   8.8890331e+01
   1.0750000e+03   1.0770000e+03   2.9344126e+00   0.0000000e+00   0.0000000e+00
   1.0780000e+03   1.0790000e+03   5.2385975e+00   1.5304423e+01   6.8883546e+01
   1.0780000e+03   1.0800000e+03   7.5916817e+00   0.0000000e+00   0.0000000e+00
   1.0810000e+03   1.0820000e+03   1.0207935e+01   1.6141238e+01   9.2117363e+01
   1.0810000e+03   1.0830000e+03   1.0379856e+01   0.0000000e+00   0.0000000e+00
   1.0830000e+03   1.0840000e+03   1.0736193e+01   1.5482878e+01   7.9296523e+01
   1.0830000e+03   1.0850000e+03   1.2483597e+01   0.0000000e+00   0.0000000e+00
   1.0870000e+03   1.0880000e+03   1.2390970e+01   2.4742004e+01   1.0731435e+02
   1.0870000e+03   1.0890000e+03   1.1633280e+01   0.0000000e+00   0.0000000e+00
   1.0860000e+03   1.0900000e+03   1.9728677e+01   0.0000000e+00   0.0000000e+00
   1.0950000e+03   1.0960000e+03   1.6866542e+01   0.0000000e+00   0.0000000e+00
   1.0960000e+03   1.0980000e+03   1.2520548e+01   1.6354803e+01   7.2345867e+01
   1.0960000e+03   1.0990000e+03   7.7925467e+00   0.0000000e+00   0.0000000e+00
   1.1000000e+03   1.1010000e+03   7.0132019e+00   9.5742347e+00   8.4070341e+01
   1.1000000e+03   1.1020000e+03   1.4178361e+01   0.0000000e+00   0.0000000e+00
   1.1030000e+03   1.1040000e+03   1.5632231e+01   1.5482878e+01   8.2197258e+01
   1.1030000e+03   1.1050000e+03   1.6535220e+01   0.0000000e+00   0.0000000e+00
   1.1060000e+03   1.1070000e+03   1.7706722e+01   1.4196812e+01   7.2307886e+01
   1.1060000e+03   1.1080000e+03   1.1715340e+01   0.0000000e+00   0.0000000e+00
   1.1090000e+03   1.1100000e+03   1.4259482e+01   0.0000000e+00   0.0000000e+00
   1.1100000e+03   1.1110000e+03   1.5977598e+01   1.8759434e+01   9.5060359e+01
   1.1110000e+03   1.1120000e+03   1.8471379e+01   1.2748016e+01   7.8305736e+01
   1.1100000e+03   1.1140000e+03   2.0108695e+01   0.0000000e+00   0.0000000e+00
   1.1190000e+03   1.1200000e+03   1.0810119e+01   0.0000000e+00   0.0000000e+00
   1.1200000e+03   1.1210000e+03   1.4495919e+01   8.6708388e+00   7.6300729e+01
   1.1200000e+03   1.1220000e+03   1.4166795e+01   0.0000000e+00   0.0000000e+00
   1.1250000e+03   1.1260000e+03   1.2915833e+01   0.0000000e+00   0.0000000e+00
   1.1260000e+03   1.1270000e+03   7.2030599e+00   1.7557110e+01   8.4937800e+01
   1.1260000e+03   1.1280000e+03   9.8405411e+00   0.0000000e+00   0.0000000e+00
   1.1290000e+03   1.1300000e+03   1.5075971e+01   1.2917020e+01   8.3559732e+01
   1.1300000e+03   1.1310000e+03   8.9909401e+00   1.4677516e+01   6.9049165e+01
   1.1300000e+03   1.1320000e+03   1.6054033e+01   0.0000000e+00   0.0000000e+00
   1.1350000e+03   1.1360000e+03   7.4903847e+00   1.4318501e+01   7.0728996e+01
   1.1350000e+03   1.1370000e+03   1.2021636e+01   0.0000000e+00   0.0000000e+00
   1.1380000e+03   1.1390000e+03   1.6206928e+01   1.5398605e+01   9.7450175e+01
   1.1400000e+03   1.1410000e+03   1.3267918e+01   7.6993023e+00   6.4425962e+01
   1.1400000e+03   1.1420000e+03   1.3930159e+01   0.0000000e+00   0.0000000e+00
   1.1430000e+03   1.1440000e+03   1.0229216e+01   1.5294972e+01   8.9197217e+01
   1.1430000e+03   1.1450000e+03   1.4997484e+01   0.0000000e+00   0.0000000e+00
   1.1290000e+03   1.1470000e+03   9.3472793e+00   0.0000000e+00   0.0000000e+00
   1.1530000e+03   1.1540000e+03   9.4926208e+00   0.0000000e+00   0.0000000e+00
   1.1540000e+03   1.1550000e+03   1.5531928e+01   1.2656957e+01   7.1343670e+01
   1.1560000e+03   1.1580000e+03   9.4936873e+00   1.1744476e+01   8.4678666e+01
   1.1560000e+03   1.1590000e+03   9.1522877e+00   0.0000000e+00   0.0000000e+00
   1.1610000e+03   1.1620000e+03   1.0435187e+01   0.0000000e+00   0.0000000e+00
   1.1620000e+03   1.1630000e+03   6.6124452e+00   1.8820991e+01   1.0798321e+02
   1.1620000e+03   1.1640000e+03   1.5920757e+01   0.0000000e+00   0.0000000e+00
   1.1630000e+03   1.1660000e+03   6.0116443e+00   0.0000000e+00   0.0000000e+00
   1.1680000e+03   1.1690000e+03   6.5040382e+00   0.0000000e+00   0.0000000e+00
   1.1690000e+03   1.1700000e+03   1.2121141e+01   1.7614661e+01   8.5877341e+01
   1.1690000e+03   1.1710000e+03   1.3758891e+01   0.0000000e+00   0.0000000e+00
   1.1740000e+03   1.1750000e+03   1.6535244e+01   0.0000000e+00   0.0000000e+00
   1.1750000e+03   1.1760000e+03   1.2725961e+01   1.7737356e+01   8.8807339e+01
   1.1770000e+03   1.1780000e+03   6.1487775e+00   2.0944367e+01   8.7928725e+01
   1.1790000e+03   1.1800000e+03   6.5047607e+00   1.1343692e+01   6.5745493e+01
   1.1820000e+03   1.1830000e+03   9.7988789e+00   1.4022611e+01   8.2290432e+01
   1.1820000e+03   1.1840000e+03   1.6856288e+01   0.0000000e+00   0.0000000e+00
   1.1850000e+03   1.1860000e+03   2.7728047e+00   3.9442604e+01   1.1188406e+02
   1.1880000e+03   1.1890000e+03   1.3786804e+01   0.0000000e+00   0.0000000e+00
   1.1890000e+03   1.1900000e+03   1.0325820e+01   1.3182922e+01   7.3417128e+01
   1.1910000e+03   1.1920000e+03   6.3425810e+00   1.2274203e+01   8.6417761e+01
   1.1910000e+03   1.1930000e+03   1.1412805e+01   0.0000000e+00   0.0000000e+00
   1.1890000e+03   1.1940000e+03   1.0251298e+01   0.0000000e+00   0.0000000e+00
   1.1960000e+03   1.1970000e+03   2.4253355e+01   1.4479163e+01   7.5515987e+01
   1.1970000e+03   1.1980000e+03   1.8948829e+01   1.7557110e+01   9.7811520e+01
   1.1990000e+03   1.2000000e+03   1.1181953e+01   1.5879349e+01   8.6951498e+01
   1.1990000e+03   1.2010000e+03   1.6608569e+01   0.0000000e+00   0.0000000e+00
   1.2000000e+03   1.2020000e+03   7.0543738e+00   1.1793616e+01   7.0395004e+01
   1.2000000e+03   1.2030000e+03   8.8115480e+00   0.0000000e+00   0.0000000e+00
   1.2040000e+03   1.2050000e+03   1.3015031e+01   1.7089727e+01   7.7533830e+01
   1.2060000e+03   1.2070000e+03   1.0817183e+01   9.6942925e+00   4.6833027e+01
   1.2060000e+03   1.2080000e+03   6.0261924e+00   0.0000000e+00   0.0000000e+00
   1.1960000e+03   1.2090000e+03   7.4096178e+00   0.0000000e+00   0.0000000e+00
   1.2120000e+03   1.2130000e+03   1.6300410e+01   6.1312089e+00   7.4426373e+01
   1.2130000e+03   1.2140000e+03   1.6242027e+01   0.0000000e+00   0.0000000e+00
   1.2150000e+03   1.2160000e+03   7.0302185e+00   1.2132026e+01   6.4888844e+01
   1.2150000e+03   1.2170000e+03   7.1779296e+00   0.0000000e+00   0.0000000e+00
   1.2140000e+03   1.2190000e+03   6.2509558e+00   1.3017370e+01   7.3109265e+01
   1.2140000e+03   1.2200000e+03   9.8955063e+00   0.0000000e+00   0.0000000e+00
   1.2210000e+03   1.2220000e+03   4.7674804e+00   2.0476628e+01   8.1752793e+01
   1.2210000e+03   1.2230000e+03   1.0117108e+01   0.0000000e+00   0.0000000e+00
   1.2310000e+03   1.2330000e+03   2.1199615e+01   0.0000000e+00   0.0000000e+00
   1.2320000e+03   1.2340000e+03   1.0641818e+01   1.1343692e+01   7.5783559e+01
   1.2360000e+03   1.2370000e+03   1.1894514e+01   6.0838630e+00   8.2276374e+01
   1.2380000e+03   1.2390000e+03   8.0961908e+00   2.8459744e+01   9.5276091e+01
   1.2380000e+03   1.2400000e+03   1.1449743e+01   0.0000000e+00   0.0000000e+00
   1.2290000e+03   1.2410000e+03   2.5996538e+00   0.0000000e+00   0.0000000e+00
   1.2440000e+03   1.2450000e+03   8.4632975e+00   1.1085848e+01   7.3411220e+01
   1.2440000e+03   1.2460000e+03   5.0889207e+00   0.0000000e+00   0.0000000e+00
   1.2460000e+03   1.2470000e+03   7.7375036e+00   0.0000000e+00   0.0000000e+00
   1.2480000e+03   1.2490000e+03   1.3014833e+01   7.8296504e+00   6.6621512e+01
   1.2520000e+03   1.2530000e+03   6.5570825e+00   1.1072798e+01   7.5943649e+01
   1.2520000e+03   1.2540000e+03   1.1020910e+01   0.0000000e+00   0.0000000e+00
   1.2560000e+03   1.2570000e+03   1.0845719e+01   7.9941184e+00   5.6894081e+01
   1.2560000e+03   1.2580000e+03   1.4907108e+01   0.0000000e+00   0.0000000e+00
   1.2600000e+03   1.2610000e+03   1.1743493e+01   1.0605942e+01   6.2073759e+01
   1.2600000e+03   1.2620000e+03   8.3492281e+00   0.0000000e+00   0.0000000e+00
   1.2630000e+03   1.2640000e+03   1.3194370e+01   0.0000000e+00   0.0000000e+00
   1.2640000e+03   1.2650000e+03   1.5815458e+01   1.0343685e+01   6.8799537e+01
   1.2640000e+03   1.2660000e+03   1.9603751e+01   0.0000000e+00   0.0000000e+00
   1.2660000e+03   1.2670000e+03   1.1087227e+01   2.8520643e+01   1.0084932e+02
   1.2660000e+03   1.2680000e+03   1.2805343e+01   0.0000000e+00   0.0000000e+00
   1.2720000e+03   1.2730000e+03   7.3446905e+00   0.0000000e+00   0.0000000e+00
   1.2730000e+03   1.2760000e+03   2.2479621e+01   0.0000000e+00   0.0000000e+00
   1.2770000e+03   1.2780000e+03   1.5513867e+01   0.0000000e+00   0.0000000e+00
   1.2800000e+03   1.2820000e+03   1.3061225e+01   1.4022611e+01   7.7885476e+01
   1.2800000e+03   1.2830000e+03   1.2787899e+01   0.0000000e+00   0.0000000e+00
   1.2840000e+03   1.2850000e+03   1.0342548e+01   3.0951746e+01   1.1194349e+02
   1.2880000e+03   1.2890000e+03   1.2297622e+01   9.3912707e+00   8.7658641e+01
   1.2880000e+03   1.2900000e+03   1.5774702e+01   0.0000000e+00   0.0000000e+00
   1.2870000e+03   1.2910000e+03   1.4129542e+01   1.4795252e+01   6.7019643e+01
   1.2870000e+03   1.2920000e+03   7.9186173e+00   0.0000000e+00   0.0000000e+00
   1.2950000e+03   1.2960000e+03   1.3849350e+01   2.4671780e+01   1.2053114e+02
   1.2970000e+03   1.2980000e+03   1.4404254e+01   1.1432564e+01   1.0796313e+02
   1.2990000e+03   1.3000000e+03   1.5319354e+01   0.0000000e+00   0.0000000e+00
   1.2990000e+03   1.3010000e+03   1.3732401e+01   0.0000000e+00   0.0000000e+00
   1.3010000e+03   1.3020000e+03   1.1682298e+01   1.5510868e+01   7.7866910e+01
   1.3000000e+03   1.3040000e+03   1.5676442e+01   6.4975685e+00   6.5809237e+01
   1.3060000e+03   1.3070000e+03   1.3732338e+01   2.1081979e+01   8.5501073e+01
   1.3060000e+03   1.3080000e+03   1.1858634e+01   0.0000000e+00   0.0000000e+00
   1.3090000e+03   1.3100000e+03   1.7351653e+01   1.0808492e+01   9.5749898e+01
   1.3090000e+03   1.3110000e+03   8.7094782e+00   0.0000000e+00   0.0000000e+00
   1.3150000e+03   1.3160000e+03   1.7351550e+01   1.4628180e+01   8.8611757e+01
   1.3150000e+03   1.3170000e+03   1.5793643e+01   0.0000000e+00   0.0000000e+00
   1.3190000e+03   1.3200000e+03   1.5649467e+01   7.6993023e+00   6.8159802e+01
   1.3200000e+03   1.3210000e+03   1.5513768e+01   0.0000000e+00   0.0000000e+00
   1.3210000e+03   1.3220000e+03   1.0736289e+01   1.3960610e+01   8.8797570e+01
   1.3210000e+03   1.3230000e+03   1.3184207e+01   0.0000000e+00   0.0000000e+00
   1.3190000e+03   1.3240000e+03   1.2972679e+01   0.0000000e+00   0.0000000e+00
   1.3270000e+03   1.3280000e+03   1.9325267e+01   0.0000000e+00   0.0000000e+00
   1.3280000e+03   1.3290000e+03   1.3375182e+01   2.5501702e+01   7.7889189e+01
   1.3280000e+03   1.3300000e+03   1.6975512e+01   0.0000000e+00   0.0000000e+00
   1.3260000e+03   1.3310000e+03   1.8645273e+01   0.0000000e+00   0.0000000e+00
   1.3320000e+03   1.3330000e+03   1.5895497e+01   2.0923647e+01   7.7972676e+01
   1.3320000e+03   1.3340000e+03   9.7380586e+00   0.0000000e+00   0.0000000e+00
   1.3350000e+03   1.3360000e+03   1.1858587e+01   2.7530110e+01   8.8073307e+01
   1.3370000e+03   1.3380000e+03   1.2520552e+01   2.6698256e+01   9.3809500e+01
   1.3370000e+03   1.3390000e+03   8.6338577e+00   0.0000000e+00   0.0000000e+00
   1.3460000e+03   1.3470000e+03   1.4799507e+01   6.8864653e+00   5.3723150e+01
   1.3460000e+03   1.3480000e+03   1.1689988e+01   0.0000000e+00   0.0000000e+00
   1.3470000e+03   1.3490000e+03   1.1381744e+01   0.0000000e+00   0.0000000e+00
   1.3490000e+03   1.3500000e+03   1.2480050e+01   8.2082845e+00   4.3374199e+01
   1.3490000e+03   1.3510000e+03   5.8268437e+00   0.0000000e+00   0.0000000e+00
   1.3470000e+03   1.3520000e+03   7.9246702e+00   0.0000000e+00   0.0000000e+00
   1.3520000e+03   1.3530000e+03   1.3208757e+01   8.4170030e+00   6.1087654e+01
   1.3520000e+03   1.3540000e+03   1.3350296e+01   0.0000000e+00   0.0000000e+00
   1.3560000e+03   1.3570000e+03   9.0351697e+00   1.2191468e+01   8.7851408e+01
   1.3590000e+03   1.3600000e+03   8.5225776e+00   1.5294972e+01   7.9515021e+01
   1.3590000e+03   1.3610000e+03   1.2192292e+01   0.0000000e+00   0.0000000e+00
   1.3650000e+03   1.3660000e+03   1.5525347e+01   1.6979387e+01   7.7199313e+01
   1.3650000e+03   1.3670000e+03   1.0652553e+01   0.0000000e+00   0.0000000e+00
   1.3680000e+03   1.3690000e+03   1.0803021e+01   1.1939823e+01   7.6082501e+01
   1.3720000e+03   1.3730000e+03   1.2288108e+01   1.4873225e+01   6.5560505e+01
   1.3720000e+03   1.3740000e+03   4.0468304e+00   0.0000000e+00   0.0000000e+00
   1.3630000e+03   1.3750000e+03   1.5356988e+01   0.0000000e+00   0.0000000e+00
   1.3770000e+03   1.3780000e+03   9.4726719e+00   1.8314853e+01   8.6206696e+01
   1.3760000e+03   1.3800000e+03   5.8161875e+00   0.0000000e+00   0.0000000e+00
   1.3800000e+03   1.3810000e+03   5.9840128e+00   1.9691955e+01   8.9648319e+01
   1.3820000e+03   1.3830000e+03   1.6561139e+01   1.7004914e+01   8.5326720e+01
   1.3850000e+03   1.3860000e+03   8.5214919e+00   1.1072798e+01   6.1746807e+01
   1.3850000e+03   1.3870000e+03   5.5958036e+00   0.0000000e+00   0.0000000e+00
   1.3830000e+03   1.3880000e+03   6.9256925e+00   0.0000000e+00   0.0000000e+00
   1.3880000e+03   1.3890000e+03   8.2639915e+00   8.7538152e+00   6.7911163e+01
   1.3880000e+03   1.3900000e+03   4.4206720e+00   0.0000000e+00   0.0000000e+00
   1.3920000e+03   1.3930000e+03   1.2228699e+01   9.2516734e+00   6.9203941e+01
   1.3930000e+03   1.3940000e+03   1.3229723e+01   0.0000000e+00   0.0000000e+00
   1.3940000e+03   1.3960000e+03   6.7557480e+00   0.0000000e+00   0.0000000e+00
   1.3950000e+03   1.3970000e+03   7.0989110e+00   9.8862773e+00   6.2968717e+01
   1.3950000e+03   1.3980000e+03   6.5528874e+00   0.0000000e+00   0.0000000e+00
   1.4010000e+03   1.4020000e+03   4.4698383e+00   8.8686781e+00   6.3412599e+01
   1.4010000e+03   1.4030000e+03   1.0990241e+01   0.0000000e+00   0.0000000e+00
   1.4050000e+03   1.4060000e+03   1.3998397e+01   1.6275044e+01   9.2828765e+01
   1.4060000e+03   1.4070000e+03   1.2561879e+01   1.7507630e+01   1.0333616e+02
   1.4080000e+03   1.4090000e+03   1.3793344e+01   0.0000000e+00   0.0000000e+00
   1.4090000e+03   1.4100000e+03   1.3851996e+01   1.3572010e+01   7.4985694e+01
   1.4090000e+03   1.4120000e+03   9.3212707e+00   0.0000000e+00   0.0000000e+00
   1.4120000e+03   1.4130000e+03   4.3688621e+00   1.9012072e+01   9.4570869e+01
   1.4120000e+03   1.4140000e+03   3.0532637e+00   0.0000000e+00   0.0000000e+00
   1.4150000e+03   1.4160000e+03   9.2431019e+00   2.1756988e+01   8.1880029e+01
   1.4160000e+03   1.4170000e+03   4.9199467e+00   8.8196343e+00   6.1323879e+01
   1.4160000e+03   1.4180000e+03   9.4842520e+00   0.0000000e+00   0.0000000e+00
   1.4150000e+03   1.4190000e+03   8.1687353e+00   0.0000000e+00   0.0000000e+00
   1.4200000e+03   1.4210000e+03   9.7092226e+00   1.2368080e+01   8.4096134e+01
   1.4210000e+03   1.4220000e+03   1.2828548e+01   2.2054003e+01   9.0342356e+01
   1.4250000e+03   1.4260000e+03   6.7639271e+00   8.2258800e+00   7.0255201e+01
   1.4250000e+03   1.4270000e+03   1.1808893e+01   0.0000000e+00   0.0000000e+00
   1.4280000e+03   1.4290000e+03   1.1711178e+01   1.2262418e+01   6.0366247e+01
   1.4280000e+03   1.4300000e+03   1.3856171e+01   0.0000000e+00   0.0000000e+00
   1.4290000e+03   1.4310000e+03   8.0019633e+00   9.3912707e+00   4.6894731e+01
   1.4290000e+03   1.4320000e+03   4.1591619e+00   0.0000000e+00   0.0000000e+00
   1.4350000e+03   1.4360000e+03   1.2869798e+01   2.6371327e+01   1.0803140e+02
   1.4360000e+03   1.4370000e+03   1.3031397e+01   0.0000000e+00   0.0000000e+00
   1.4370000e+03   1.4380000e+03   1.6217811e+01   9.6194320e+00   5.9359086e+01
   1.4400000e+03   1.4410000e+03   7.2141857e+00   1.4628180e+01   7.9941184e+01
   1.4400000e+03   1.4420000e+03   1.3502000e+01   0.0000000e+00   0.0000000e+00
   1.4450000e+03   1.4460000e+03   1.3852554e+01   9.1416241e+00   7.9311108e+01
   1.4450000e+03   1.4470000e+03   1.1609165e+01   0.0000000e+00   0.0000000e+00
   1.4490000e+03   1.4500000e+03   2.4133138e+01   0.0000000e+00   0.0000000e+00
   1.4500000e+03   1.4510000e+03   1.5259102e+01   2.8637002e+01   8.8768257e+01
   1.4500000e+03   1.4530000e+03   1.0864400e+01   0.0000000e+00   0.0000000e+00
   1.4530000e+03   1.4540000e+03   1.5076697e+01   2.3758244e+01   8.7913925e+01
   1.4530000e+03   1.4550000e+03   9.2032470e+00   0.0000000e+00   0.0000000e+00
   1.4580000e+03   1.4590000e+03   1.4892121e+01   1.8314853e+01   6.0602899e+01
   1.4580000e+03   1.4600000e+03   1.5982258e+01   0.0000000e+00   0.0000000e+00
   1.4620000e+03   1.4630000e+03   1.7457613e+01   0.0000000e+00   0.0000000e+00
   1.4640000e+03   1.4650000e+03   9.7220851e+00   1.5209657e+01   9.6013786e+01
   1.4640000e+03   1.4660000e+03   7.5466308e+00   0.0000000e+00   0.0000000e+00
   1.4690000e+03   1.4700000e+03   1.3094602e+01   1.2414752e+01   7.6912231e+01
   1.4690000e+03   1.4710000e+03   8.4741427e+00   0.0000000e+00   0.0000000e+00
   1.4720000e+03   1.4730000e+03   1.7183036e+01   2.4788709e+01   1.1568342e+02
   1.4740000e+03   1.4750000e+03   1.9133112e+01   1.2553727e+01   7.7332172e+01
   1.4740000e+03   1.4770000e+03   2.0054842e+01   0.0000000e+00   0.0000000e+00
   1.4750000e+03   1.4780000e+03   6.9021486e+00   0.0000000e+00   0.0000000e+00
   1.4780000e+03   1.4790000e+03   1.6107424e+01   1.4558828e+01   8.9376961e+01
   1.4780000e+03   1.4800000e+03   1.9672530e+01   0.0000000e+00   0.0000000e+00
   1.4720000e+03   1.4810000e+03   1.5879874e+01   0.0000000e+00   0.0000000e+00
   1.4810000e+03   1.4820000e+03   1.4196745e+01   1.2588231e+01   6.8622782e+01
   1.4810000e+03   1.4830000e+03   1.4215028e+01   0.0000000e+00   0.0000000e+00
   1.4840000e+03   1.4850000e+03   9.5789467e+00   9.0142085e+00   6.7578221e+01
   1.4840000e+03   1.4860000e+03   4.0393560e+00   0.0000000e+00   0.0000000e+00
   1.4870000e+03   1.4880000e+03   1.9876215e+01   1.6808220e+01   1.0504854e+02
   1.4910000e+03   1.4920000e+03   1.4054614e+01   8.3998079e+00   6.8197974e+01
   1.4910000e+03   1.4930000e+03   1.7576805e+01   0.0000000e+00   0.0000000e+00
   1.4940000e+03   1.4950000e+03   3.3175533e+00   2.9531813e+01   1.0937875e+02
   1.4960000e+03   1.4970000e+03   2.0255183e+01   0.0000000e+00   0.0000000e+00
   1.4970000e+03   1.4980000e+03   1.8230589e+01   1.6747898e+01   8.4699153e+01
   1.4970000e+03   1.4990000e+03   1.3494319e+01   0.0000000e+00   0.0000000e+00
   1.4960000e+03   1.5000000e+03   1.2419289e+01   0.0000000e+00   0.0000000e+00
   1.5000000e+03   1.5010000e+03   5.2064221e+00   1.8666718e+01   7.8037549e+01
   1.5000000e+03   1.5020000e+03   2.0639616e+01   0.0000000e+00   0.0000000e+00
   1.5030000e+03   1.5040000e+03   1.6663504e+01   1.5142969e+01   5.8675578e+01
   1.5030000e+03   1.5050000e+03   6.5707362e+00   0.0000000e+00   0.0000000e+00
   1.5050000e+03   1.5060000e+03   1.4277746e+01   1.3281262e+01   5.8455860e+01
   1.5080000e+03   1.5090000e+03   8.4816438e+00   1.4115103e+01   7.3200180e+01
   1.5080000e+03   1.5100000e+03   1.0731754e+01   0.0000000e+00   0.0000000e+00
   1.5070000e+03   1.5110000e+03   6.1545074e+00   0.0000000e+00   0.0000000e+00
   1.5120000e+03   1.5130000e+03   1.2049420e+01   8.6874975e+00   6.4372079e+01
   1.5120000e+03   1.5150000e+03   1.1603884e+01   0.0000000e+00   0.0000000e+00
   1.5160000e+03   1.5170000e+03   3.8646759e+00   1.9925522e+01   7.4606819e+01
   1.5190000e+03   1.5200000e+03   1.7779724e+01   0.0000000e+00   0.0000000e+00
   1.5210000e+03   1.5220000e+03   1.1130386e+01   1.6842593e+01   9.0918264e+01
   1.5210000e+03   1.5230000e+03   3.5238738e+00   0.0000000e+00   0.0000000e+00
   1.5200000e+03   1.5240000e+03   2.3182029e+01   0.0000000e+00   0.0000000e+00
   1.5250000e+03   1.5260000e+03   7.1047946e+00   2.6849461e+01   7.6688203e+01
   1.5260000e+03   1.5270000e+03   2.2048608e+01   1.4677516e+01   9.1777712e+01
   1.5260000e+03   1.5280000e+03   8.1990396e+00   0.0000000e+00   0.0000000e+00
   1.5250000e+03   1.5290000e+03   1.2777160e+01   0.0000000e+00   0.0000000e+00
   1.5310000e+03   1.5320000e+03   1.5216204e+01   1.0343685e+01   8.0390270e+01
   1.5330000e+03   1.5340000e+03   9.1551826e+00   5.7916650e+00   7.0401165e+01
   1.5330000e+03   1.5350000e+03   8.1847920e+00   0.0000000e+00   0.0000000e+00
   1.5350000e+03   1.5360000e+03   1.2129693e+01   7.9941184e+00   6.6630192e+01
   1.5350000e+03   1.5370000e+03   1.4511349e+01   0.0000000e+00   0.0000000e+00
   1.5380000e+03   1.5390000e+03   2.1237812e+01   0.0000000e+00   0.0000000e+00
   1.5390000e+03   1.5410000e+03   1.7153981e+01   1.8314853e+01   6.2787061e+01
   1.5390000e+03   1.5420000e+03   1.3014257e+01   0.0000000e+00   0.0000000e+00
   1.5450000e+03   1.5460000e+03   2.4049986e+01   1.4206992e+01   6.9000988e+01
   1.5460000e+03   1.5470000e+03   1.8985968e+01   0.0000000e+00   0.0000000e+00
   1.5470000e+03   1.5480000e+03   1.0229086e+01   2.8883336e+01   8.3106896e+01
   1.5450000e+03   1.5490000e+03   1.4109751e+01   0.0000000e+00   0.0000000e+00
   1.5470000e+03   1.5510000e+03   9.5172454e+00   0.0000000e+00   0.0000000e+00
   1.5510000e+03   1.5520000e+03   1.0261017e+01   1.1228395e+01   6.4169615e+01
   1.5440000e+03   1.5540000e+03   9.2273725e+00   0.0000000e+00   0.0000000e+00
   1.5550000e+03   1.5560000e+03   1.1382485e+01   2.5834041e+01   8.8196343e+01
   1.5560000e+03   1.5570000e+03   1.4404177e+01   0.0000000e+00   0.0000000e+00
   1.5570000e+03   1.5580000e+03   1.2483684e+01   1.0002590e+01   8.8989495e+01
   1.5590000e+03   1.5600000e+03   1.2358377e+01   7.3140901e+00   6.6667071e+01
   1.5590000e+03   1.5610000e+03   1.3580417e+01   0.0000000e+00   0.0000000e+00
   1.5620000e+03   1.5590000e+03   7.2658001e+00   0.0000000e+00   0.0000000e+00
   1.5640000e+03   1.5650000e+03   6.5306173e+00   2.0547116e+01   8.7270173e+01
   1.5640000e+03   1.5660000e+03   1.3686168e+01   0.0000000e+00   0.0000000e+00
   1.5690000e+03   1.5700000e+03   1.3210470e+01   1.4558828e+01   6.7717146e+01
   1.5690000e+03   1.5710000e+03   1.2603120e+01   0.0000000e+00   0.0000000e+00
   1.5680000e+03   1.5720000e+03   1.3265730e+01   0.0000000e+00   0.0000000e+00
   1.5730000e+03   1.5740000e+03   1.2744103e+01   1.1394561e+01   8.7309925e+01
   1.5750000e+03   1.5760000e+03   1.0573984e+01   2.0441293e+01   8.0152514e+01
   1.5750000e+03   1.5770000e+03   1.1250057e+01   0.0000000e+00   0.0000000e+00
   1.5790000e+03   1.5800000e+03   1.5353230e+01   2.6365844e+01   7.8821032e+01
   1.5790000e+03   1.5810000e+03   6.7219736e+00   0.0000000e+00   0.0000000e+00
   1.5820000e+03   1.5830000e+03   1.2451240e+01   1.0673886e+01   5.8968079e+01
   1.5850000e+03   1.5860000e+03   1.0128545e+01   1.7089727e+01   5.7916650e+01
   1.5850000e+03   1.5870000e+03   1.2520553e+01   0.0000000e+00   0.0000000e+00
   1.5890000e+03   1.5900000e+03   1.3677933e+01   2.7681994e+01   9.6449498e+01
   1.5900000e+03   1.5910000e+03   1.3450927e+01   2.7884948e+01   1.0201389e+02
   1.5920000e+03   1.5930000e+03   1.2861370e+01   1.5815484e+01   6.2380459e+01
   1.5920000e+03   1.5940000e+03   7.5376262e+00   0.0000000e+00   0.0000000e+00
   1.5950000e+03   1.5960000e+03   1.1182825e+01   1.4288176e+01   7.9187048e+01
   1.5950000e+03   1.5970000e+03   1.0793799e+01   0.0000000e+00   0.0000000e+00
   1.5970000e+03   1.5980000e+03   1.3648829e+01   2.2693757e+01   9.5083171e+01
   1.5970000e+03   1.5990000e+03   8.9894565e+00   0.0000000e+00   0.0000000e+00
   1.6010000e+03   1.6020000e+03   7.3605280e+00   2.5479014e+01   8.4452984e+01
   1.6010000e+03   1.6030000e+03   1.1075629e+01   0.0000000e+00   0.0000000e+00
   1.6040000e+03   1.6050000e+03   2.0030276e+01   7.9941184e+00   6.3172740e+01
   1.6070000e+03   1.6080000e+03   1.7526961e+01   2.2171695e+01   1.0414035e+02
   1.6070000e+03   1.6110000e+03   1.5458871e+01   0.0000000e+00   0.0000000e+00
   1.6120000e+03   1.6130000e+03   1.0177553e+01   1.1305391e+01   6.8549000e+01
   1.6110000e+03   1.6150000e+03   1.4322378e+01   0.0000000e+00   0.0000000e+00
   1.6150000e+03   1.6160000e+03   1.6714075e+01   1.3981307e+01   8.6836688e+01
   1.6150000e+03   1.6170000e+03   7.1306486e+00   0.0000000e+00   0.0000000e+00
   1.6180000e+03   1.6190000e+03   1.4913040e+01   0.0000000e+00   0.0000000e+00
   1.6190000e+03   1.6200000e+03   7.1518510e+00   1.8068471e+01   9.1455773e+01
   1.6190000e+03   1.6210000e+03   1.4666958e+01   0.0000000e+00   0.0000000e+00
   1.6210000e+03   1.6230000e+03   1.7907793e+01   1.4529005e+01   9.3389340e+01
   1.6210000e+03   1.6240000e+03   2.1301394e+01   0.0000000e+00   0.0000000e+00
   1.6320000e+03   1.6330000e+03   1.9205616e+01   3.4098987e+01   1.0431236e+02
   1.6310000e+03   1.6340000e+03   6.8987240e+00   0.0000000e+00   0.0000000e+00
   1.6300000e+03   1.6360000e+03   1.8645278e+01   0.0000000e+00   0.0000000e+00
   1.6370000e+03   1.6380000e+03   1.7523512e+01   5.9395611e+00   8.0663182e+01
   1.6370000e+03   1.6390000e+03   1.7862264e+01   0.0000000e+00   0.0000000e+00
   1.6400000e+03   1.6410000e+03   2.9784232e+01   1.5631577e+01   9.3789462e+01
   1.6400000e+03   1.6420000e+03   4.8349867e+00   0.0000000e+00   0.0000000e+00
   1.6420000e+03   1.6430000e+03   1.0342566e+01   1.5219160e+01   9.9627610e+01
   1.6420000e+03   1.6440000e+03   1.8346126e+01   0.0000000e+00   0.0000000e+00
   1.6460000e+03   1.6470000e+03   1.8682351e+01   1.4519050e+01   7.5777835e+01
   1.6470000e+03   1.6480000e+03   8.2046355e+00   1.3981307e+01   7.5533217e+01
   1.6460000e+03   1.6500000e+03   1.4652998e+01   0.0000000e+00   0.0000000e+00
   1.6520000e+03   1.6530000e+03   1.1453522e+01   1.2781996e+01   7.6914111e+01
   1.6540000e+03   1.6550000e+03   1.8080347e+01   1.6799616e+01   8.7415844e+01
   1.6540000e+03   1.6560000e+03   1.2483631e+01   0.0000000e+00   0.0000000e+00
   1.6520000e+03   1.6580000e+03   1.7498200e+01   0.0000000e+00   0.0000000e+00
   1.6580000e+03   1.6600000e+03   1.6176100e+01   0.0000000e+00   0.0000000e+00
   1.6620000e+03   1.6630000e+03   1.3749118e+01   8.0840438e+00   8.7614096e+01
   1.6620000e+03   1.6640000e+03   1.2241249e+01   0.0000000e+00   0.0000000e+00
   1.6650000e+03   1.6660000e+03   2.2416702e+01   2.2827157e+01   1.0385256e+02
   1.6670000e+03   1.6680000e+03   1.1641787e+01   1.1305391e+01   9.0419143e+01
   1.6670000e+03   1.6690000e+03   1.5240738e+01   0.0000000e+00   0.0000000e+00
   1.6690000e+03   1.6700000e+03   1.4739993e+01   1.6609197e+01   8.7559621e+01
   1.6690000e+03   1.6710000e+03   5.9519328e+00   0.0000000e+00   0.0000000e+00
   1.6720000e+03   1.6730000e+03   6.6668316e+00   1.5988237e+01   8.9461041e+01
   1.6760000e+03   1.6770000e+03   1.6798046e+01   2.7042625e+01   1.1784418e+02
   1.6790000e+03   1.6800000e+03   8.6957081e+00   1.2827162e+01   9.9453309e+01
   1.6790000e+03   1.6810000e+03   1.5632239e+01   0.0000000e+00   0.0000000e+00
   1.6810000e+03   1.6820000e+03   1.9970636e+01   7.2145740e+00   7.6188847e+01
   1.6880000e+03   1.6890000e+03   9.7150049e+00   1.0273558e+01   8.5836925e+01
   1.6900000e+03   1.6910000e+03   1.1198691e+01   1.4479163e+01   7.4862190e+01
   1.6920000e+03   1.6930000e+03   1.9970631e+01   1.4288176e+01   7.2441732e+01
   1.6990000e+03   1.7000000e+03   2.3226076e+01   1.3182922e+01   8.9764365e+01
   1.6990000e+03   1.7010000e+03   5.7094798e+00   0.0000000e+00   0.0000000e+00
   1.7010000e+03   1.7020000e+03   1.7311744e+01   1.3127970e+01   8.4801513e+01
   1.7010000e+03   1.7030000e+03   9.0662389e+00   0.0000000e+00   0.0000000e+00
   1.7080000e+03   1.7090000e+03   1.3895830e+01   1.7316648e+01   8.6976436e+01
   1.7080000e+03   1.7100000e+03   1.1643163e+01   0.0000000e+00   0.0000000e+00
   1.7110000e+03   1.7120000e+03   1.2467254e+01   1.5988237e+01   9.9283070e+01
   1.7130000e+03   1.7140000e+03   2.0256512e+01   1.0002590e+01   7.2501583e+01
   1.7130000e+03   1.7150000e+03   1.2210654e+01   0.0000000e+00   0.0000000e+00
   1.7150000e+03   1.7160000e+03   1.6082822e+01   0.0000000e+00   0.0000000e+00
   1.7150000e+03   1.7170000e+03   1.7568629e+01   0.0000000e+00   0.0000000e+00
   1.7170000e+03   1.7180000e+03   1.6795257e+01   1.3094888e+01   8.3932645e+01
   1.7160000e+03   1.7190000e+03   1.9966933e+01   9.8862773e+00   8.4116763e+01
   1.7160000e+03   1.7200000e+03   5.3056141e+00   0.0000000e+00   0.0000000e+00
   1.7170000e+03   1.7210000e+03   1.8190645e+01   0.0000000e+00   0.0000000e+00
   1.7220000e+03   1.7230000e+03   6.7869161e+00   1.0273558e+01   9.4012725e+01
   1.7220000e+03   1.7240000e+03   1.2488653e+01   0.0000000e+00   0.0000000e+00
   1.7250000e+03   1.7260000e+03   8.8046221e+00   0.0000000e+00   0.0000000e+00
   1.7260000e+03   1.7270000e+03   8.4246991e+00   1.5988237e+01   7.7264835e+01
   1.7260000e+03   1.7280000e+03   1.3709481e+01   0.0000000e+00   0.0000000e+00
   1.7320000e+03   1.7330000e+03   1.1825198e+01   0.0000000e+00   0.0000000e+00
   1.7330000e+03   1.7340000e+03   1.3109522e+01   8.6874975e+00   7.3976262e+01
   1.7330000e+03   1.7350000e+03   6.5492341e+00   0.0000000e+00   0.0000000e+00
   1.7350000e+03   1.7360000e+03   1.8216413e+01   1.3741402e+01   6.7097262e+01
   1.7380000e+03   1.7400000e+03   7.2985170e+00   0.0000000e+00   0.0000000e+00
   1.7410000e+03   1.7420000e+03   8.1279516e+00   1.7089727e+01   8.8768257e+01
   1.7440000e+03   1.7460000e+03   1.0149469e+01   0.0000000e+00   0.0000000e+00
   1.7460000e+03   1.7480000e+03   1.1494715e+01   0.0000000e+00   0.0000000e+00
   1.7510000e+03   1.7520000e+03   1.6187212e+01   2.0610349e+01   1.0365050e+02
   1.7530000e+03   1.7540000e+03   1.2529330e+01   1.5095154e+01   8.1736875e+01
   1.7550000e+03   1.7560000e+03   1.1761988e+01   1.1072798e+01   6.7432578e+01
   1.7550000e+03   1.7570000e+03   1.7955419e+01   0.0000000e+00   0.0000000e+00
   1.7580000e+03   1.7590000e+03   9.5343630e+00   1.1189699e+01   7.9565918e+01
   1.7620000e+03   1.7630000e+03   1.4372557e+01   1.6042404e+01   7.0199613e+01
   1.7620000e+03   1.7640000e+03   1.4248689e+01   0.0000000e+00   0.0000000e+00
   1.7640000e+03   1.7650000e+03   6.2208517e+00   1.7004914e+01   8.0087548e+01
   1.7610000e+03   1.7670000e+03   1.6045823e+01   0.0000000e+00   0.0000000e+00
   1.7670000e+03   1.7680000e+03   8.6429645e+00   0.0000000e+00   0.0000000e+00
   1.7680000e+03   1.7690000e+03   1.6793193e+01   1.9027275e+01   8.7632247e+01
   1.7690000e+03   1.7700000e+03   1.3309574e+01   6.8019656e+00   6.7097262e+01
   1.7700000e+03   1.7710000e+03   1.0667902e+01   9.1574264e+00   5.9614291e+01
   1.7720000e+03   1.7730000e+03   1.3309565e+01   1.8409341e+01   1.2227113e+02
   1.7740000e+03   1.7750000e+03   1.4363804e+01   1.3603931e+01   6.4966784e+01
   1.7740000e+03   1.7760000e+03   1.0368017e+01   0.0000000e+00   0.0000000e+00
   1.7730000e+03   1.7770000e+03   1.2346619e+01   0.0000000e+00   0.0000000e+00
   1.7770000e+03   1.7780000e+03   1.4135252e+01   0.0000000e+00   0.0000000e+00
   1.7780000e+03   1.7790000e+03   1.1835848e+01   1.4558828e+01   9.3031023e+01
   1.7780000e+03   1.7800000e+03   1.1566249e+01   0.0000000e+00   0.0000000e+00
   1.7690000e+03   1.7820000e+03   8.0448144e+00   0.0000000e+00   0.0000000e+00
   1.7680000e+03   1.7830000e+03   5.6913802e+00   0.0000000e+00   0.0000000e+00
   1.7840000e+03   1.7850000e+03   1.3851431e+01   2.4078622e+01   9.6974240e+01
   1.7840000e+03   1.7860000e+03   1.8956271e+01   0.0000000e+00   0.0000000e+00
   1.7870000e+03   1.7880000e+03   1.3417767e+01   8.1906512e+00   6.7687248e+01
   1.7870000e+03   1.7890000e+03   8.3178763e+00   0.0000000e+00   0.0000000e+00
   1.7910000e+03   1.7920000e+03   1.7165745e+01   2.0005181e+01   1.1354012e+02
   1.7910000e+03   1.7930000e+03   1.1393489e+01   0.0000000e+00   0.0000000e+00
   1.7930000e+03   1.7940000e+03   8.4364186e+00   1.8635710e+01   1.0300543e+02
   1.7960000e+03   1.7970000e+03   9.4261552e+00   2.6973031e+01   9.2172281e+01
   1.7960000e+03   1.7980000e+03   1.5264647e+01   0.0000000e+00   0.0000000e+00
   1.7970000e+03   1.7990000e+03   8.4765713e+00   8.0661389e+00   7.2645024e+01
   1.8010000e+03   1.8020000e+03   1.6521276e+01   1.1805869e+01   7.9238155e+01
   1.8030000e+03   1.8040000e+03   1.5498931e+01   0.0000000e+00   0.0000000e+00
   1.8040000e+03   1.8050000e+03   1.5030785e+01   8.6708388e+00   8.3654844e+01
   1.8040000e+03   1.8060000e+03   1.8138132e+01   0.0000000e+00   0.0000000e+00
   1.8010000e+03   1.8090000e+03   1.3270984e+01   0.0000000e+00   0.0000000e+00
   1.8100000e+03   1.8110000e+03   8.3456491e+00   5.5363989e+00   6.9892058e+01
   1.8100000e+03   1.8120000e+03   1.2408972e+01   0.0000000e+00   0.0000000e+00
   1.8130000e+03   1.8140000e+03   1.3282698e+01   1.0888458e+01   7.9196177e+01
   1.8130000e+03   1.8150000e+03   4.7328921e+00   0.0000000e+00   0.0000000e+00
   1.8120000e+03   1.8160000e+03   1.5078485e+01   8.6708388e+00   6.1617887e+01
   1.8170000e+03   1.8180000e+03   7.3885168e+00   1.1305391e+01   6.5659670e+01
   1.8170000e+03   1.8190000e+03   1.1848822e+01   0.0000000e+00   0.0000000e+00
   1.8220000e+03   1.8230000e+03   1.2348121e+01   1.6565614e+01   8.8446806e+01
   1.8220000e+03   1.8240000e+03   1.5715435e+01   0.0000000e+00   0.0000000e+00
   1.8250000e+03   1.8260000e+03   1.0285572e+01   8.5024570e+00   6.8089765e+01
   1.8250000e+03   1.8270000e+03   7.3860944e+00   0.0000000e+00   0.0000000e+00
   1.8290000e+03   1.8300000e+03   2.2034230e+01   2.6562525e+01   1.1257844e+02
   1.8300000e+03   1.8310000e+03   1.8392283e+01   2.6698256e+01   1.0849348e+02
   1.8330000e+03   1.8340000e+03   1.7126541e+01   1.9425835e+01   1.0231251e+02
   1.8340000e+03   1.8350000e+03   2.3413938e+01   2.0610349e+01   8.7533197e+01
   1.8380000e+03   1.8400000e+03   1.1147535e+01   0.0000000e+00   0.0000000e+00
   1.8400000e+03   1.8410000e+03   1.1682280e+01   1.0441073e+01   8.9364018e+01
   1.8400000e+03   1.8420000e+03   5.7304607e+00   0.0000000e+00   0.0000000e+00
   1.8390000e+03   1.8430000e+03   1.6521328e+01   1.4479163e+01   8.5479087e+01
   1.8430000e+03   1.8440000e+03   1.1274657e+01   9.5288231e+00   6.0421309e+01
   1.8390000e+03   1.8450000e+03   1.1147580e+01   0.0000000e+00   0.0000000e+00
   1.8450000e+03   1.8460000e+03   1.8118549e+01   0.0000000e+00   0.0000000e+00
   1.8460000e+03   1.8470000e+03   1.2919263e+01   1.5398605e+01   4.8978876e+01
   1.8500000e+03   1.8510000e+03   7.3296510e+00   8.1906512e+00   6.9366711e+01
   1.8500000e+03   1.8520000e+03   1.0207932e+01   0.0000000e+00   0.0000000e+00
   1.8370000e+03   1.8530000e+03   1.7615326e+01   1.2191468e+01   6.8511024e+01
   1.8550000e+03   1.8570000e+03   1.5076729e+01   0.0000000e+00   0.0000000e+00
   1.8580000e+03   1.8590000e+03   1.5319433e+01   1.4912059e+01   6.7030429e+01
   1.8610000e+03   1.8620000e+03   3.4406627e+00   1.5228658e+01   8.3245958e+01
   1.8650000e+03   1.8660000e+03   1.6310618e+01   1.2748016e+01   5.6588307e+01
   1.8650000e+03   1.8670000e+03   5.0458967e+00   0.0000000e+00   0.0000000e+00
   1.8670000e+03   1.8680000e+03   5.7304598e+00   1.9743284e+01   8.5189358e+01
   1.8670000e+03   1.8690000e+03   2.3126647e+01   0.0000000e+00   0.0000000e+00
   1.8710000e+03   1.8720000e+03   1.8972567e+01   1.6354803e+01   7.9776429e+01
   1.8710000e+03   1.8730000e+03   1.3701565e+01   0.0000000e+00   0.0000000e+00
   1.8760000e+03   1.8770000e+03   6.2602767e+00   3.1835997e+01   1.0770032e+02
   1.8820000e+03   1.8830000e+03   3.4406627e+00   1.1343692e+01   8.7067816e+01
   1.8820000e+03   1.8840000e+03   7.9099999e+00   0.0000000e+00   0.0000000e+00
   1.8870000e+03   1.8880000e+03   1.5851884e+01   1.4834290e+01   8.9376961e+01
   1.8870000e+03   1.8890000e+03   1.7661318e+01   0.0000000e+00   0.0000000e+00
   1.8910000e+03   1.8920000e+03   1.9243667e+01   2.5199424e+01   9.2547985e+01
   1.8910000e+03   1.8930000e+03   6.5911076e+00   0.0000000e+00   0.0000000e+00
   1.8940000e+03   1.8950000e+03   1.7823458e+01   1.1305391e+01   7.1438856e+01
   1.8950000e+03   1.8960000e+03   1.3749166e+01   0.0000000e+00   0.0000000e+00
   1.8960000e+03   1.8970000e+03   9.6507129e+00   1.8479890e+01   7.9674873e+01
   1.8960000e+03   1.8980000e+03   7.9477487e+00   0.0000000e+00   0.0000000e+00
   1.8990000e+03   1.9000000e+03   6.4802516e+00   1.0821861e+01   7.1217911e+01
   1.8990000e+03   1.9010000e+03   1.8310527e+01   0.0000000e+00   0.0000000e+00
   1.9070000e+03   1.9080000e+03   6.7108221e+00   3.8088730e+01   1.1448362e+02
   1.9110000e+03   1.9120000e+03   1.1603111e+01   2.1081979e+01   9.2018427e+01
   1.9120000e+03   1.9130000e+03   1.3114053e+01   3.0989094e+01   9.0942115e+01
   1.9120000e+03   1.9140000e+03   1.2483689e+01   0.0000000e+00   0.0000000e+00
   1.9110000e+03   1.9150000e+03   5.7095121e+00   0.0000000e+00   0.0000000e+00
   1.9110000e+03   1.9160000e+03   1.3184212e+01   0.0000000e+00   0.0000000e+00
   1.9140000e+03   1.9180000e+03   1.0025603e+01   1.1545823e+01   7.8305736e+01
   1.9140000e+03   1.9190000e+03   8.1144485e+00   0.0000000e+00   0.0000000e+00
   1.9200000e+03   1.9210000e+03   9.0510335e+00   5.1014742e+00   5.5562109e+01
   1.9200000e+03   1.9220000e+03   1.5132831e+01   0.0000000e+00   0.0000000e+00
   1.9240000e+03   1.9260000e+03   8.7143114e+00   8.6708388e+00   4.9577418e+01
   1.9240000e+03   1.9270000e+03   1.4558661e+01   0.0000000e+00   0.0000000e+00
   1.9280000e+03   1.9290000e+03   1.9903214e+01   7.4898877e+00   4.7644115e+01
   1.9290000e+03   1.9300000e+03   1.7311713e+01   1.9625763e+01   9.7793780e+01
   1.9280000e+03   1.9320000e+03   1.6292323e+01   0.0000000e+00   0.0000000e+00
   1.9330000e+03   1.9340000e+03   1.6140155e+01   2.0077324e+01   1.1508194e+02
   1.9350000e+03   1.9360000e+03   2.4716733e+01   9.6942925e+00   8.6146297e+01
   1.9360000e+03   1.9370000e+03   1.7097322e+01   0.0000000e+00   0.0000000e+00
   1.9370000e+03   1.9380000e+03   1.3184207e+01   1.4765906e+01   9.2680681e+01
   1.9390000e+03   1.9400000e+03   1.3732335e+01   1.0888458e+01   1.0974429e+02
   1.9400000e+03   1.9410000e+03   1.9061040e+01   2.4829504e+01   8.6583238e+01
   1.9390000e+03   1.9430000e+03   2.2663444e+01   0.0000000e+00   0.0000000e+00
   1.9470000e+03   1.9480000e+03   1.0736302e+01   1.3443565e+01   8.4267885e+01
   1.9370000e+03   1.9500000e+03   6.3589912e+00   0.0000000e+00   0.0000000e+00
   1.9500000e+03   1.9510000e+03   4.9294034e+00   1.6678691e+01   7.1527851e+01
   1.9500000e+03   1.9520000e+03   1.2222327e+01   0.0000000e+00   0.0000000e+00
   1.9540000e+03   1.9550000e+03   2.0651598e+01   0.0000000e+00   0.0000000e+00
   1.9550000e+03   1.9560000e+03   1.8270582e+01   1.7157276e+01   6.1248386e+01
   1.9540000e+03   1.9580000e+03   1.7451241e+01   0.0000000e+00   0.0000000e+00
   1.9580000e+03   1.9590000e+03   1.6866534e+01   1.5970140e+01   9.4330536e+01
   1.9580000e+03   1.9600000e+03   1.3932370e+01   0.0000000e+00   0.0000000e+00
   1.9610000e+03   1.9620000e+03   1.3265730e+01   9.8716418e+00   7.7885476e+01
   1.9620000e+03   1.9630000e+03   1.8383795e+01   0.0000000e+00   0.0000000e+00
   1.9630000e+03   1.9640000e+03   1.5259107e+01   1.4022611e+01   8.3461046e+01
   1.9630000e+03   1.9650000e+03   1.5319433e+01   0.0000000e+00   0.0000000e+00
   1.9610000e+03   1.9660000e+03   2.1592094e+01   0.0000000e+00   0.0000000e+00
   1.9660000e+03   1.9670000e+03   2.3226122e+01   1.3486516e+01   8.2246495e+01
   1.9660000e+03   1.9680000e+03   9.8866987e+00   0.0000000e+00   0.0000000e+00
   1.9730000e+03   1.9740000e+03   1.1882872e+01   1.6275044e+01   1.0253977e+02
   1.9730000e+03   1.9750000e+03   1.6676500e+01   0.0000000e+00   0.0000000e+00
   1.9720000e+03   1.9760000e+03   1.3280038e+01   0.0000000e+00   0.0000000e+00
   1.9790000e+03   1.9800000e+03   1.1878025e+01   0.0000000e+00   0.0000000e+00
   1.9800000e+03   1.9810000e+03   1.1208990e+01   2.4102629e+01   8.1403644e+01
   1.9800000e+03   1.9820000e+03   8.5148824e+00   0.0000000e+00   0.0000000e+00
   1.9820000e+03   1.9830000e+03   1.0736252e+01   1.8409341e+01   6.3392075e+01
   1.9860000e+03   1.9870000e+03   1.0115524e+01   1.5407991e+01   7.4705589e+01
   1.9870000e+03   1.9880000e+03   1.1167742e+01   0.0000000e+00   0.0000000e+00
   1.9870000e+03   1.9890000e+03   1.1382527e+01   0.0000000e+00   0.0000000e+00
   1.9860000e+03   1.9900000e+03   1.5442000e+01   0.0000000e+00   0.0000000e+00
   1.9920000e+03   1.9930000e+03   9.9677558e+00   2.1776915e+01   1.0702294e+02
   1.9950000e+03   1.9960000e+03   1.1105789e+01   2.0462501e+01   9.1820237e+01
   1.9950000e+03   1.9970000e+03   7.7491012e+00   0.0000000e+00   0.0000000e+00
   1.9990000e+03   2.0000000e+03   3.2468088e+00   1.6141238e+01   8.0541204e+01
   2.0000000e+03   2.0010000e+03   2.8025335e+00   1.4479163e+01   8.1206254e+01
   2.0000000e+03   2.0020000e+03   8.9009918e+00   0.0000000e+00   0.0000000e+00
   1.9990000e+03   2.0030000e+03   1.2863161e+01   0.0000000e+00   0.0000000e+00
   2.0040000e+03   2.0050000e+03   1.2451153e+01   1.0673886e+01   8.0399262e+01
   2.0070000e+03   2.0080000e+03   6.7313146e+00   2.4293827e+01   7.3164618e+01
   2.0100000e+03   2.0110000e+03   5.5903892e+00   2.1703760e+01   9.5477708e+01
   2.0100000e+03   2.0120000e+03   1.3651985e+01   0.0000000e+00   0.0000000e+00
   2.0150000e+03   2.0160000e+03   9.0469055e+00   1.7004914e+01   9.0214234e+01
   2.0150000e+03   2.0170000e+03   8.7047995e+00   0.0000000e+00   0.0000000e+00
   2.0170000e+03   2.0180000e+03   1.6639842e+01   1.8479890e+01   7.3505695e+01
   2.0170000e+03   2.0190000e+03   7.9630148e+00   0.0000000e+00   0.0000000e+00
   2.0200000e+03   2.0210000e+03   1.9887004e+01   1.3772931e+01   7.4891155e+01
   2.0200000e+03   2.0220000e+03   1.0961232e+01   0.0000000e+00   0.0000000e+00
   2.0220000e+03   2.0230000e+03   7.7053892e+00   8.3653116e+00   6.7926064e+01
   2.0220000e+03   2.0240000e+03   1.8298353e+01   0.0000000e+00   0.0000000e+00
   2.0260000e+03   2.0280000e+03   2.0351311e+01   0.0000000e+00   0.0000000e+00
   2.0290000e+03   2.0300000e+03   9.2520684e+00   1.9396041e+01   9.7663590e+01
   2.0300000e+03   2.0310000e+03   1.4929545e+01   7.9941184e+00   6.9782333e+01
   2.0300000e+03   2.0320000e+03   1.1983099e+01   0.0000000e+00   0.0000000e+00
   2.0330000e+03   2.0340000e+03   6.6997274e+00   1.4834290e+01   6.4585102e+01
   2.0290000e+03   2.0360000e+03   1.0248618e+01   0.0000000e+00   0.0000000e+00
   2.0370000e+03   2.0380000e+03   1.9517239e+01   5.8165755e+00   8.0890501e+01
   2.0390000e+03   2.0400000e+03   8.7772875e+00   1.0217109e+01   6.4047830e+01
   2.0390000e+03   2.0410000e+03   1.1705176e+01   0.0000000e+00   0.0000000e+00
   2.0440000e+03   2.0450000e+03   1.1202128e+01   7.2345867e+00   6.5870724e+01
   2.0490000e+03   2.0500000e+03   1.8953901e+01   1.9903741e+01   9.9575352e+01
   2.0490000e+03   2.0510000e+03   2.0941103e+01   0.0000000e+00   0.0000000e+00
   2.0530000e+03   2.0540000e+03   1.0005934e+01   9.4066536e+00   7.8157885e+01
   2.0530000e+03   2.0550000e+03   1.3289880e+01   0.0000000e+00   0.0000000e+00
   2.0510000e+03   2.0560000e+03   8.9592797e+00   0.0000000e+00   0.0000000e+00
   2.0580000e+03   2.0590000e+03   1.2519887e+01   9.1257945e+00   8.4765701e+01
   2.0580000e+03   2.0600000e+03   1.3326129e+01   0.0000000e+00   0.0000000e+00
   2.0620000e+03   2.0630000e+03   1.0873766e+01   7.0113056e+00   7.2261881e+01
   2.0620000e+03   2.0640000e+03   1.2770654e+01   0.0000000e+00   0.0000000e+00
   2.0610000e+03   2.0650000e+03   1.6310146e+01   0.0000000e+00   0.0000000e+00
   2.0650000e+03   2.0660000e+03   1.3810267e+01   1.1033556e+01   8.7678431e+01
   2.0670000e+03   2.0680000e+03   1.0096101e+01   3.4432326e+00   6.7329582e+01
   2.0670000e+03   2.0690000e+03   2.1336133e+01   0.0000000e+00   0.0000000e+00
   2.0720000e+03   2.0730000e+03   1.0060533e+01   9.2828765e+00   8.1118965e+01
   2.0720000e+03   2.0740000e+03   1.2883537e+01   0.0000000e+00   0.0000000e+00
   2.0700000e+03   2.0750000e+03   1.2462933e+01   0.0000000e+00   0.0000000e+00
   2.0770000e+03   2.0780000e+03   9.1856622e+00   1.0045861e+01   9.9470753e+01
   2.0780000e+03   2.0790000e+03   1.3891490e+01   0.0000000e+00   0.0000000e+00
   2.0790000e+03   2.0800000e+03   1.4488164e+01   7.2145740e+00   6.5624428e+01
   2.0790000e+03   2.0810000e+03   5.6035453e+00   0.0000000e+00   0.0000000e+00
   2.0820000e+03   2.0830000e+03   1.2937365e+01   0.0000000e+00   0.0000000e+00
   2.0830000e+03   2.0840000e+03   8.3372593e+00   6.1312089e+00   5.9495331e+01
   2.0820000e+03   2.0860000e+03   2.1060450e+01   0.0000000e+00   0.0000000e+00
   2.0860000e+03   2.0870000e+03   9.3292407e+00   8.0661389e+00   8.5912689e+01
   2.0900000e+03   2.0910000e+03   1.0543071e+01   6.5639849e+00   7.0575515e+01
   2.0900000e+03   2.0930000e+03   1.0939549e+01   0.0000000e+00   0.0000000e+00
   2.0930000e+03   2.0940000e+03   7.8443932e+00   1.2024290e+01   8.0777816e+01
   2.0930000e+03   2.0950000e+03   2.0276866e+01   0.0000000e+00   0.0000000e+00
   2.0960000e+03   2.0970000e+03   1.5090657e+01   3.7641982e+00   7.8399846e+01
   2.0960000e+03   2.0980000e+03   2.0347140e+01   0.0000000e+00   0.0000000e+00
   2.1010000e+03   2.1020000e+03   1.0704715e+01   6.4752783e+00   6.9310411e+01
   2.1020000e+03   2.1040000e+03   1.1409951e+01   4.8396834e+00   6.3474130e+01
   2.1020000e+03   2.1050000e+03   1.1998990e+01   0.0000000e+00   0.0000000e+00
   2.1030000e+03   2.1060000e+03   1.0209111e+01   4.6258367e+00   7.6522113e+01
   2.1030000e+03   2.1070000e+03   8.7276650e+00   0.0000000e+00   0.0000000e+00
   2.1090000e+03   2.1100000e+03   1.3085671e+01   2.2972374e+01   1.1334129e+02
   2.1090000e+03   2.1110000e+03   1.5138963e+01   0.0000000e+00   0.0000000e+00
   2.1010000e+03   2.1130000e+03   1.5506880e+01   0.0000000e+00   0.0000000e+00
   2.1140000e+03   2.1150000e+03   1.0660851e+01   1.6678691e+01   8.9678957e+01
   2.1140000e+03   2.1160000e+03   9.0279121e+00   0.0000000e+00   0.0000000e+00
   7.7800000e+02   2.1180000e+03   5.1648987e+00   0.0000000e+00   0.0000000e+00
   7.8000000e+02   2.1190000e+03   1.6691874e+01   0.0000000e+00   0.0000000e+00
   7.5700000e+02   2.1200000e+03   1.4882484e+01   0.0000000e+00   0.0000000e+00
   7.9800000e+02   2.1210000e+03   6.5033087e+00   0.0000000e+00   0.0000000e+00
   8.3800000e+02   2.1220000e+03   5.3307554e+00   0.0000000e+00   0.0000000e+00
   2.1230000e+03   2.1240000e+03   1.3443953e+01   0.0000000e+00   0.0000000e+00
   2.1250000e+03   2.1260000e+03   9.4520567e+00   0.0000000e+00   0.0000000e+00
   2.1260000e+03   2.1270000e+03   6.8987344e+00   9.3912707e+00   8.8719380e+01
   2.1260000e+03   2.1280000e+03   1.3857686e+01   0.0000000e+00   0.0000000e+00
   2.1250000e+03   2.1290000e+03   3.0310232e+00   0.0000000e+00   0.0000000e+00
   2.1290000e+03   2.1310000e+03   1.7191446e+01   0.0000000e+00   0.0000000e+00
   2.1320000e+03   2.1330000e+03   1.6310651e+01   2.7191916e+01   1.4634900e+02
   2.1320000e+03   2.1340000e+03   1.1891691e+01   0.0000000e+00   0.0000000e+00
   2.1360000e+03   2.1370000e+03   1.9309523e+01   1.2285977e+01   9.0591674e+01
   2.1380000e+03   2.1400000e+03   1.2780239e+01   0.0000000e+00   0.0000000e+00
   2.1400000e+03   2.1410000e+03   1.3516643e+01   1.4873225e+01   1.0016602e+02
   2.1430000e+03   2.1440000e+03   8.5957438e+00   1.2781996e+01   8.8153710e+01
   2.1430000e+03   2.1450000e+03   1.6341252e+01   0.0000000e+00   0.0000000e+00
   2.1450000e+03   2.1470000e+03   6.0478325e+00   0.0000000e+00   0.0000000e+00
   2.1500000e+03   2.1510000e+03   8.7999247e+00   0.0000000e+00   0.0000000e+00
   2.1510000e+03   2.1520000e+03   1.2273137e+01   1.5095154e+01   7.7586026e+01
   2.1540000e+03   2.1550000e+03   4.2596120e+00   8.9012238e+00   6.0516951e+01
   2.1540000e+03   2.1560000e+03   5.3375683e+00   0.0000000e+00   0.0000000e+00
   2.1570000e+03   2.1580000e+03   1.9673028e+01   1.6042404e+01   1.0252849e+02
   2.1580000e+03   2.1590000e+03   1.9673024e+01   1.0273558e+01   6.8707008e+01
   2.1580000e+03   2.1600000e+03   3.2897694e+00   0.0000000e+00   0.0000000e+00
   2.1570000e+03   2.1610000e+03   1.2250139e+01   0.0000000e+00   0.0000000e+00
   1.6750000e+03   2.1630000e+03   7.4088830e+00   2.2171695e+01   1.0785058e+02
   1.6610000e+03   2.1650000e+03   5.9108459e+00   0.0000000e+00   0.0000000e+00
   2.1740000e+03   2.1750000e+03   1.1262304e+01   1.0989866e+01   7.4143232e+01
   2.1750000e+03   2.1760000e+03   1.0526729e+01   8.3696327e+00   7.1031769e+01
   2.1770000e+03   2.1780000e+03   9.0727768e+00   6.5230915e+00   5.4525006e+01
   2.1770000e+03   2.1790000e+03   8.2926156e+00   0.0000000e+00   0.0000000e+00
   2.1760000e+03   2.1800000e+03   4.3324388e+00   0.0000000e+00   0.0000000e+00
   2.1800000e+03   2.1810000e+03   1.1037501e+01   7.6261948e+00   6.1618684e+01
   2.1800000e+03   2.1820000e+03   3.1147550e+00   0.0000000e+00   0.0000000e+00
   2.1830000e+03   2.1840000e+03   8.5993543e+00   6.1264855e+00   6.8666879e+01
   2.1830000e+03   2.1850000e+03   6.8346976e+00   0.0000000e+00   0.0000000e+00
   2.1820000e+03   2.1860000e+03   1.2420430e+01   0.0000000e+00   0.0000000e+00
   2.1870000e+03   2.1880000e+03   1.0249448e+01   0.0000000e+00   0.0000000e+00
   2.1880000e+03   2.1890000e+03   1.1637985e+01   8.0181426e+00   7.1178108e+01
   2.1880000e+03   2.1900000e+03   1.0165657e+01   0.0000000e+00   0.0000000e+00
   2.1870000e+03   2.1910000e+03   1.2649565e+01   0.0000000e+00   0.0000000e+00
   2.1910000e+03   2.1920000e+03   1.3011637e+01   8.2915665e+00   6.1326998e+01
   2.1940000e+03   2.1950000e+03   1.3295661e+01   4.3320795e+00   4.9201076e+01
   2.1940000e+03   2.1960000e+03   9.3279566e+00   0.0000000e+00   0.0000000e+00
   2.1990000e+03   2.2000000e+03   1.3690608e+01   7.0171161e+00   6.0139932e+01
   2.2020000e+03   2.2030000e+03   9.6218122e+00   6.1264855e+00   6.1476793e+01
   2.2020000e+03   2.2040000e+03   1.3758309e+01   0.0000000e+00   0.0000000e+00
   2.2050000e+03   2.2060000e+03   1.4394351e+01   1.6042078e+01   7.7849842e+01
   2.2070000e+03   2.2080000e+03   6.4340287e+00   4.9148176e+00   4.7355603e+01
   2.2090000e+03   2.2100000e+03   1.3703833e+01   4.7416382e+00   4.8928408e+01
   2.2100000e+03   2.2110000e+03   1.2013294e+01   4.7611914e+00   4.1848164e+01
   2.2100000e+03   2.2120000e+03   1.0533901e+01   0.0000000e+00   0.0000000e+00
   2.2090000e+03   2.2130000e+03   1.2597231e+01   0.0000000e+00   0.0000000e+00
   2.2140000e+03   2.2150000e+03   1.5747206e+01   4.3105802e+00   4.0528624e+01
   2.2140000e+03   2.2160000e+03   6.2533002e+00   0.0000000e+00   0.0000000e+00
   2.2160000e+03   2.2170000e+03   1.9820008e+01   5.6203089e+00   7.4123180e+01
   2.2160000e+03   2.2180000e+03   1.4047326e+01   0.0000000e+00   0.0000000e+00
   2.2190000e+03   2.2200000e+03   6.8693353e+00   7.3279863e+00   6.8320996e+01
   2.2190000e+03   2.2210000e+03   9.9371852e+00   0.0000000e+00   0.0000000e+00
   2.2220000e+03   2.2230000e+03   8.3129507e+00   5.6203089e+00   5.3048165e+01
   2.2220000e+03   2.2240000e+03   1.3934509e+01   0.0000000e+00   0.0000000e+00
   2.2070000e+03   2.2250000e+03   1.3003246e+01   0.0000000e+00   0.0000000e+00
   2.2300000e+03   2.2310000e+03   9.9933985e+00   9.1441214e+00   7.4022841e+01
   2.2320000e+03   2.2330000e+03   1.4700706e+01   9.3252107e+00   7.7164201e+01
   2.2320000e+03   2.2340000e+03   1.1028434e+01   0.0000000e+00   0.0000000e+00
   2.2340000e+03   2.2350000e+03   1.0876921e+01   8.8864887e+00   6.6957062e+01
   2.2340000e+03   2.2360000e+03   6.9317677e+00   0.0000000e+00   0.0000000e+00
   2.2380000e+03   2.2390000e+03   1.1085142e+01   0.0000000e+00   0.0000000e+00
   2.2400000e+03   2.2410000e+03   1.3455077e+01   6.8969283e+00   5.0551547e+01
   2.2400000e+03   2.2420000e+03   1.4586077e+01   0.0000000e+00   0.0000000e+00
   2.2430000e+03   2.2440000e+03   1.2839399e+01   7.7590443e+00   6.8976018e+01
   2.2430000e+03   2.2450000e+03   7.4796785e+00   0.0000000e+00   0.0000000e+00
   2.2460000e+03   2.2480000e+03   1.2060245e+01   0.0000000e+00   0.0000000e+00
   2.2480000e+03   2.2490000e+03   1.0973151e+01   1.2343623e+01   8.0053869e+01
   2.2480000e+03   2.2500000e+03   8.5577921e+00   0.0000000e+00   0.0000000e+00
   2.2490000e+03   2.2510000e+03   1.3464590e+01   1.3699238e+01   7.7014761e+01
   2.2490000e+03   2.2520000e+03   8.4431117e+00   0.0000000e+00   0.0000000e+00
   2.2530000e+03   2.2540000e+03   1.1266650e+01   1.1646546e+01   6.0656771e+01
   2.2530000e+03   2.2550000e+03   8.8609304e+00   0.0000000e+00   0.0000000e+00
   2.2570000e+03   2.2580000e+03   8.9113379e+00   0.0000000e+00   0.0000000e+00
   2.2580000e+03   2.2590000e+03   1.0486017e+01   8.2803541e+00   7.1532256e+01
   2.2580000e+03   2.2600000e+03   6.8914624e+00   0.0000000e+00   0.0000000e+00
   2.2630000e+03   2.2640000e+03   9.6077706e+00   1.0810880e+01   8.0839182e+01
   2.2660000e+03   2.2670000e+03   1.0778178e+01   8.3696327e+00   6.9630215e+01
   2.2660000e+03   2.2680000e+03   1.1931493e+01   0.0000000e+00   0.0000000e+00
   2.2610000e+03   2.2690000e+03   6.0997376e+00   0.0000000e+00   0.0000000e+00
   2.2690000e+03   2.2700000e+03   6.6735562e+00   6.0039434e+00   4.5003778e+01
   2.2690000e+03   2.2710000e+03   6.1200629e+00   0.0000000e+00   0.0000000e+00
   2.2720000e+03   2.2730000e+03   7.5955863e+00   1.1922476e+01   5.8334749e+01
   2.2720000e+03   2.2740000e+03   1.0067849e+01   0.0000000e+00   0.0000000e+00
   2.2740000e+03   2.2750000e+03   7.3688412e+00   1.1891265e+01   6.8344109e+01
   2.2600000e+03   2.2790000e+03   5.6898714e+00   0.0000000e+00   0.0000000e+00
   2.2790000e+03   2.2800000e+03   5.6177577e+00   8.7282596e+00   6.4268134e+01
   2.2790000e+03   2.2810000e+03   9.9311007e+00   0.0000000e+00   0.0000000e+00
   2.2850000e+03   2.2860000e+03   8.1697108e+00   8.2353519e+00   6.9314612e+01
   2.2880000e+03   2.2890000e+03   8.8352609e+00   9.2250444e+00   6.8267942e+01
   2.2910000e+03   2.2920000e+03   9.7499026e+00   6.0960809e+00   6.0956237e+01
   2.2910000e+03   2.2930000e+03   7.6142199e+00   0.0000000e+00   0.0000000e+00
   2.2940000e+03   2.2950000e+03   1.1057936e+01   6.9639554e+00   5.6171673e+01
   2.2950000e+03   2.2960000e+03   1.6495037e+01   0.0000000e+00   0.0000000e+00
   2.2960000e+03   2.2970000e+03   1.3094514e+01   1.1566500e+01   7.9823751e+01
   2.2960000e+03   2.2980000e+03   8.2378373e+00   0.0000000e+00   0.0000000e+00
   2.2990000e+03   2.3000000e+03   6.0897630e+00   1.1598585e+01   8.6941314e+01
   2.2990000e+03   2.3010000e+03   9.5646628e+00   0.0000000e+00   0.0000000e+00
   2.3030000e+03   2.3040000e+03   7.6405958e+00   1.1836448e+01   7.8523580e+01
   2.3030000e+03   2.3050000e+03   6.5873561e+00   0.0000000e+00   0.0000000e+00
   2.3070000e+03   2.3080000e+03   7.2407813e+00   0.0000000e+00   0.0000000e+00
   2.3090000e+03   2.3100000e+03   8.4231064e+00   1.1240618e+01   6.8666879e+01
   2.3100000e+03   2.3110000e+03   7.6989328e+00   1.0416988e+01   7.4601686e+01
   2.3100000e+03   2.3120000e+03   1.0021433e+01   0.0000000e+00   0.0000000e+00
   2.3090000e+03   2.3130000e+03   6.0482724e+00   0.0000000e+00   0.0000000e+00
   2.3150000e+03   2.3160000e+03   1.4109202e+01   9.2250444e+00   5.2837586e+01
   2.3180000e+03   2.3190000e+03   6.3817999e+00   8.9697363e+00   5.7337198e+01
   2.3200000e+03   2.3210000e+03   7.6989266e+00   7.0171161e+00   4.0291821e+01
   2.3200000e+03   2.3220000e+03   1.0788860e+01   0.0000000e+00   0.0000000e+00
   2.3230000e+03   2.3240000e+03   1.0468974e+01   1.2685123e+01   8.4970928e+01
   2.3260000e+03   2.3270000e+03   8.9734265e+00   1.1765594e+01   6.7791325e+01
   2.3260000e+03   2.3280000e+03   1.0207190e+01   0.0000000e+00   0.0000000e+00
   2.3290000e+03   2.3300000e+03   1.0571087e+01   8.8864887e+00   7.6356912e+01
   2.3330000e+03   2.3340000e+03   8.8352519e+00   1.3800590e+01   7.8406361e+01
   2.3330000e+03   2.3350000e+03   9.3981373e+00   0.0000000e+00   0.0000000e+00
   2.3340000e+03   2.3360000e+03   9.1828533e+00   1.0646348e+01   8.1132860e+01
   2.3340000e+03   2.3370000e+03   1.1482253e+01   0.0000000e+00   0.0000000e+00
   2.3380000e+03   2.3390000e+03   1.0372435e+01   0.0000000e+00   0.0000000e+00
   2.3390000e+03   2.3400000e+03   1.0048168e+01   7.9131733e+00   6.2555415e+01
   2.3430000e+03   2.3440000e+03   1.1752008e+01   8.5017930e+00   5.3091931e+01
   2.3450000e+03   2.3460000e+03   8.5574694e+00   8.8760278e+00   5.6837578e+01
   2.3450000e+03   2.3470000e+03   8.4628461e+00   0.0000000e+00   0.0000000e+00
   2.3480000e+03   2.3490000e+03   3.9817777e+00   9.0624758e+00   5.7486076e+01
   2.3480000e+03   2.3500000e+03   1.0101908e+01   0.0000000e+00   0.0000000e+00
   2.3510000e+03   2.3530000e+03   8.0954494e+00   0.0000000e+00   0.0000000e+00
   2.3530000e+03   2.3540000e+03   5.8918466e+00   9.6387503e+00   5.3591798e+01
   2.3530000e+03   2.3550000e+03   7.2636376e+00   0.0000000e+00   0.0000000e+00
   2.3520000e+03   2.3560000e+03   9.2990192e+00   7.2258491e+00   4.9741929e+01
   2.2560000e+03   2.3580000e+03   1.1982136e+01   0.0000000e+00   0.0000000e+00
   2.3590000e+03   2.3600000e+03   1.0004671e+01   8.8864887e+00   6.3484178e+01
   2.3590000e+03   2.3610000e+03   1.1070200e+01   0.0000000e+00   0.0000000e+00
   2.3650000e+03   2.3660000e+03   9.7240916e+00   1.2433614e+01   8.2982867e+01
   2.3650000e+03   2.3670000e+03   1.3589180e+01   0.0000000e+00   0.0000000e+00
   2.3680000e+03   2.3690000e+03   1.1479860e+01   1.2508112e+01   7.1118041e+01
   2.3680000e+03   2.3700000e+03   8.9470897e+00   0.0000000e+00   0.0000000e+00
   2.3710000e+03   2.3720000e+03   1.5803969e+01   7.9249052e+00   5.6203089e+01
   2.3710000e+03   2.3730000e+03   1.4146663e+01   0.0000000e+00   0.0000000e+00
   2.3730000e+03   2.3740000e+03   1.1083874e+01   7.7110002e+00   6.6834847e+01
   2.3750000e+03   2.3760000e+03   1.6088957e+01   6.8156257e+00   7.5954331e+01
   2.3750000e+03   2.3770000e+03   8.6898059e+00   0.0000000e+00   0.0000000e+00
   2.3780000e+03   2.3790000e+03   1.6581182e+01   1.2500682e+01   8.1856771e+01
   2.3810000e+03   2.3820000e+03   1.0584709e+01   1.0905001e+01   6.4216071e+01
   2.3840000e+03   2.3850000e+03   1.0068490e+01   1.1339366e+01   8.0230076e+01
   2.3840000e+03   2.3860000e+03   1.1123302e+01   0.0000000e+00   0.0000000e+00
   2.3900000e+03   2.3910000e+03   5.2517802e+00   1.1502063e+01   7.6865030e+01
   2.3910000e+03   2.3920000e+03   8.4445817e+00   9.5418760e+00   6.8462273e+01
   2.3900000e+03   2.3930000e+03   1.6331106e+01   0.0000000e+00   0.0000000e+00
   2.3910000e+03   2.3940000e+03   1.5402340e+01   0.0000000e+00   0.0000000e+00
   2.3920000e+03   2.3950000e+03   1.6193203e+01   9.5418760e+00   7.2768415e+01
   2.3920000e+03   2.3960000e+03   1.0170394e+01   0.0000000e+00   0.0000000e+00
   2.3970000e+03   2.3980000e+03   1.3771529e+01   8.9697363e+00   7.1255077e+01
   2.3970000e+03   2.3990000e+03   8.9493544e+00   0.0000000e+00   0.0000000e+00
   2.4000000e+03   2.4020000e+03   6.6367399e+00   0.0000000e+00   0.0000000e+00
   2.4050000e+03   2.4060000e+03   1.3560571e+01   2.3629687e+01   1.1265881e+02
   2.4070000e+03   2.4080000e+03   1.8144033e+01   1.3314042e+01   6.9405695e+01
   2.4100000e+03   2.4110000e+03   1.6445608e+01   8.5345133e+00   6.1593047e+01
   2.4100000e+03   2.4120000e+03   1.3222484e+01   0.0000000e+00   0.0000000e+00
   2.4130000e+03   2.4140000e+03   1.8144033e+01   1.2433614e+01   7.6987010e+01
   2.4130000e+03   2.4150000e+03   7.0278988e+00   0.0000000e+00   0.0000000e+00
   2.4160000e+03   2.4170000e+03   5.6123842e+00   1.7456519e+01   8.1656771e+01
   2.4160000e+03   2.4180000e+03   1.1172511e+01   0.0000000e+00   0.0000000e+00
   2.4220000e+03   2.4240000e+03   6.4427499e+00   0.0000000e+00   0.0000000e+00
   2.4250000e+03   2.4260000e+03   1.5860784e+01   0.0000000e+00   0.0000000e+00
   2.4260000e+03   2.4270000e+03   1.7772360e+01   1.1412866e+01   7.0017411e+01
   2.4250000e+03   2.4290000e+03   5.1807532e+00   0.0000000e+00   0.0000000e+00
   2.4290000e+03   2.4300000e+03   9.0699353e+00   7.8660707e+00   4.3709368e+01
   2.4290000e+03   2.4310000e+03   1.6547058e+01   0.0000000e+00   0.0000000e+00
   2.4340000e+03   2.4350000e+03   1.1240206e+01   6.3644954e+00   6.4493252e+01
   2.4340000e+03   2.4360000e+03   9.4083327e+00   0.0000000e+00   0.0000000e+00
   2.4330000e+03   2.4370000e+03   9.4972800e+00   0.0000000e+00   0.0000000e+00
   2.4380000e+03   2.4390000e+03   1.3352927e+01   6.7333415e+00   5.7768208e+01
   2.4380000e+03   2.4400000e+03   2.7118774e+00   0.0000000e+00   0.0000000e+00
   2.4400000e+03   2.4410000e+03   1.2181883e+01   6.2168071e+00   4.9741929e+01
   2.4420000e+03   2.4430000e+03   5.5934871e+00   8.6211603e+00   6.1695532e+01
   2.4420000e+03   2.4440000e+03   9.1238248e+00   0.0000000e+00   0.0000000e+00
   2.4070000e+03   2.4450000e+03   9.2349037e+00   0.0000000e+00   0.0000000e+00
   2.4470000e+03   2.4480000e+03   2.6790488e+00   8.5345133e+00   6.9196561e+01
   2.4480000e+03   2.4490000e+03   8.7430449e+00   6.4081381e+00   6.6813993e+01
   2.4480000e+03   2.4500000e+03   1.1760301e+01   0.0000000e+00   0.0000000e+00
   2.4470000e+03   2.4510000e+03   1.4134848e+01   0.0000000e+00   0.0000000e+00
   2.4460000e+03   2.4520000e+03   9.0889680e+00   0.0000000e+00   0.0000000e+00
   2.4530000e+03   2.4540000e+03   1.2059675e+01   8.9697363e+00   6.4790759e+01
   2.4540000e+03   2.4560000e+03   1.8948094e+01   0.0000000e+00   0.0000000e+00
   2.4530000e+03   2.4570000e+03   1.8025116e+01   0.0000000e+00   0.0000000e+00
   2.4580000e+03   2.4590000e+03   2.0027006e+01   6.9639554e+00   5.1816688e+01
   2.4580000e+03   2.4600000e+03   6.1504416e+00   0.0000000e+00   0.0000000e+00
   2.4600000e+03   2.4610000e+03   1.8064426e+01   7.3279863e+00   6.1695532e+01
   2.4630000e+03   2.4640000e+03   1.1691636e+01   1.0989866e+01   8.1602140e+01
   2.4650000e+03   2.4660000e+03   1.2016764e+01   7.7110002e+00   5.0199293e+01
   2.4650000e+03   2.4670000e+03   8.3568542e+00   0.0000000e+00   0.0000000e+00
   2.4670000e+03   2.4680000e+03   7.6796102e+00   7.1091909e+00   4.3639169e+01
   2.4680000e+03   2.4690000e+03   1.2487145e+01   1.1040472e+01   6.9223408e+01
   2.4680000e+03   2.4700000e+03   1.2348374e+01   0.0000000e+00   0.0000000e+00
   2.4670000e+03   2.4710000e+03   1.3952682e+01   0.0000000e+00   0.0000000e+00
   2.4630000e+03   2.4720000e+03   1.9021300e+01   0.0000000e+00   0.0000000e+00
   2.4730000e+03   2.4740000e+03   1.4595986e+01   1.3535496e+01   7.7019586e+01
   2.4730000e+03   2.4750000e+03   5.0526736e+00   0.0000000e+00   0.0000000e+00
   2.4770000e+03   2.4780000e+03   4.9609439e+00   1.9205074e+01   1.0162096e+02
   2.4790000e+03   2.4800000e+03   7.5711895e+00   1.4643289e+01   9.1303949e+01
   2.4800000e+03   2.4820000e+03   1.5017909e+01   0.0000000e+00   0.0000000e+00
   2.4790000e+03   2.4830000e+03   1.9314710e+01   0.0000000e+00   0.0000000e+00
   2.4850000e+03   2.4870000e+03   1.4933619e+01   0.0000000e+00   0.0000000e+00
   2.4880000e+03   2.4890000e+03   2.0091623e+01   1.5240202e+01   9.9977586e+01
   2.4900000e+03   2.4910000e+03   1.8710974e+01   7.5281046e+00   7.2239202e+01
   2.4930000e+03   2.4940000e+03   1.4970277e+01   1.0989866e+01   8.5983920e+01
   2.4930000e+03   2.4950000e+03   2.0986225e+01   0.0000000e+00   0.0000000e+00
   2.4950000e+03   2.4960000e+03   1.5101804e+01   1.2007887e+01   8.3251131e+01
   2.4950000e+03   2.4970000e+03   1.4508463e+01   0.0000000e+00   0.0000000e+00
   2.4990000e+03   2.5000000e+03   1.0155054e+01   1.1182612e+01   5.7293432e+01
   2.5020000e+03   2.5030000e+03   6.7250476e+00   1.5672975e+01   8.7717923e+01
   2.5060000e+03   2.5070000e+03   1.8638987e+01   0.0000000e+00   0.0000000e+00
   2.5070000e+03   2.5080000e+03   1.9028973e+01   1.6317695e+01   9.4347562e+01
   2.5110000e+03   2.5120000e+03   1.5504835e+01   7.8660707e+00   7.4752222e+01
   2.5110000e+03   2.5130000e+03   1.1719801e+01   0.0000000e+00   0.0000000e+00
   2.5140000e+03   2.5150000e+03   1.5380522e+01   1.1582554e+01   8.6839737e+01
   2.5140000e+03   2.5160000e+03   6.3408893e+00   0.0000000e+00   0.0000000e+00
   2.5130000e+03   2.5170000e+03   1.6546335e+01   0.0000000e+00   0.0000000e+00
   2.5210000e+03   2.5220000e+03   9.7463133e+00   1.0363338e+01   5.6389572e+01
   2.5210000e+03   2.5230000e+03   8.1717079e+00   0.0000000e+00   0.0000000e+00
   2.5240000e+03   2.5250000e+03   1.0623266e+01   0.0000000e+00   0.0000000e+00
   2.5250000e+03   2.5260000e+03   7.9333568e+00   6.9103857e+00   4.3715744e+01
   2.5250000e+03   2.5270000e+03   1.2586916e+01   0.0000000e+00   0.0000000e+00
   2.5280000e+03   2.5290000e+03   6.5086487e+00   1.1765594e+01   5.7408448e+01
   2.5280000e+03   2.5300000e+03   1.1621372e+01   0.0000000e+00   0.0000000e+00
   2.5200000e+03   2.5310000e+03   1.1241720e+01   1.0488094e+01   6.3796587e+01
   2.5070000e+03   2.5330000e+03   1.1103585e+01   0.0000000e+00   0.0000000e+00
   2.5390000e+03   2.5400000e+03   5.4469260e+00   8.4908582e+00   6.3878086e+01
   2.5400000e+03   2.5410000e+03   8.2545929e+00   7.4412151e+00   5.3732035e+01
   2.5410000e+03   2.5420000e+03   1.2800174e+01   3.9033964e+00   5.1172596e+01
   2.5410000e+03   2.5430000e+03   1.2855274e+01   0.0000000e+00   0.0000000e+00
   2.5390000e+03   2.5440000e+03   1.4687327e+01   0.0000000e+00   0.0000000e+00
   2.5400000e+03   2.5450000e+03   1.4777610e+01   0.0000000e+00   0.0000000e+00
   2.5380000e+03   2.5460000e+03   5.2682604e+00   0.0000000e+00   0.0000000e+00
   2.5470000e+03   2.5480000e+03   1.3270770e+01   7.6747698e+00   6.2324788e+01
   2.5470000e+03   2.5490000e+03   8.1772601e+00   0.0000000e+00   0.0000000e+00
   2.5510000e+03   2.5530000e+03   1.1605590e+01   1.4744453e+01   9.5294050e+01
   2.5530000e+03   2.5540000e+03   1.0348160e+01   0.0000000e+00   0.0000000e+00
   2.5540000e+03   2.5550000e+03   7.8705760e+00   9.2552081e+00   5.4771515e+01
   2.5590000e+03   2.5600000e+03   6.7027470e+00   4.7611914e+00   5.2088506e+01
   2.5680000e+03   2.5690000e+03   1.4754858e+01   0.0000000e+00   0.0000000e+00
   2.5690000e+03   2.5700000e+03   1.1749058e+01   7.6747698e+00   7.2566412e+01
   2.5680000e+03   2.5720000e+03   1.0795588e+01   0.0000000e+00   0.0000000e+00
   2.5720000e+03   2.5730000e+03   1.3377913e+01   9.2852739e+00   6.5065491e+01
   2.5720000e+03   2.5740000e+03   8.5413808e+00   0.0000000e+00   0.0000000e+00
   2.5760000e+03   2.5770000e+03   1.2132025e+01   0.0000000e+00   0.0000000e+00
   2.5770000e+03   2.5780000e+03   1.5156171e+01   8.8864887e+00   4.9753134e+01
   2.5770000e+03   2.5790000e+03   9.1450142e+00   0.0000000e+00   0.0000000e+00
   2.5790000e+03   2.5800000e+03   8.1824563e+00   1.9205074e+01   8.2297093e+01
   2.5790000e+03   2.5810000e+03   1.5122072e+01   0.0000000e+00   0.0000000e+00
   2.5820000e+03   2.5830000e+03   4.7339818e+00   7.9131733e+00   5.9955816e+01
   2.5820000e+03   2.5840000e+03   7.8425745e+00   0.0000000e+00   0.0000000e+00
   2.5850000e+03   2.5870000e+03   1.0213664e+01   0.0000000e+00   0.0000000e+00
   2.5900000e+03   2.5910000e+03   1.2380590e+01   1.5995680e+01   8.9287298e+01
   2.5930000e+03   2.5940000e+03   8.3663440e+00   9.9237008e+00   7.4796951e+01
   2.5940000e+03   2.5950000e+03   9.7593450e+00   0.0000000e+00   0.0000000e+00
   2.5930000e+03   2.5960000e+03   1.2401280e+01   0.0000000e+00   0.0000000e+00
   2.5990000e+03   2.6010000e+03   9.8797043e+00   1.5785201e+01   7.4984274e+01
   2.5990000e+03   2.6020000e+03   2.1414312e+01   0.0000000e+00   0.0000000e+00
   2.6030000e+03   2.6040000e+03   1.1745299e+01   0.0000000e+00   0.0000000e+00
   2.6060000e+03   2.6080000e+03   4.6136008e+00   0.0000000e+00   0.0000000e+00
   2.6090000e+03   2.6100000e+03   1.6295498e+01   0.0000000e+00   0.0000000e+00
   2.6090000e+03   2.6110000e+03   1.5044132e+01   0.0000000e+00   0.0000000e+00
   2.6110000e+03   2.6120000e+03   1.4987811e+01   1.0246132e+01   6.0454254e+01
   2.6100000e+03   2.6140000e+03   9.9159599e+00   1.2500682e+01   8.1067563e+01
   2.6100000e+03   2.6150000e+03   1.1082366e+01   0.0000000e+00   0.0000000e+00
   2.6040000e+03   2.6160000e+03   1.1722760e+01   1.9397611e+01   7.0091677e+01
   2.6180000e+03   2.6190000e+03   1.2507244e+01   1.8794327e+01   9.8357768e+01
   2.6190000e+03   2.6200000e+03   1.9012864e+01   1.8986136e+01   9.6551223e+01
   2.6210000e+03   2.6220000e+03   1.1093788e+01   0.0000000e+00   0.0000000e+00
   2.6230000e+03   2.6240000e+03   1.4681543e+01   9.1441214e+00   5.2717884e+01
   2.6230000e+03   2.6250000e+03   1.3881633e+01   0.0000000e+00   0.0000000e+00
   2.6220000e+03   2.6260000e+03   1.0581904e+01   1.3753385e+01   6.9459218e+01
   2.6290000e+03   2.6300000e+03   1.8471662e+01   9.4144492e+00   5.8479498e+01
   2.6290000e+03   2.6310000e+03   1.5244933e+01   0.0000000e+00   0.0000000e+00
   2.6300000e+03   2.6320000e+03   1.2440193e+01   8.2915665e+00   7.2141394e+01
   2.6300000e+03   2.6330000e+03   1.2421865e+01   0.0000000e+00   0.0000000e+00
   2.6340000e+03   2.6350000e+03   1.0719704e+01   8.3696327e+00   7.0283610e+01
   2.6340000e+03   2.6360000e+03   5.4529916e+00   0.0000000e+00   0.0000000e+00
   2.6370000e+03   2.6380000e+03   1.1455647e+01   1.2677797e+01   8.9313307e+01
   2.6370000e+03   2.6390000e+03   1.2043913e+01   0.0000000e+00   0.0000000e+00
   2.6390000e+03   2.6400000e+03   1.2880597e+01   1.4451698e+01   9.1719179e+01
   2.6420000e+03   2.6430000e+03   1.2174991e+01   1.2207393e+01   7.0752629e+01
   2.6420000e+03   2.6440000e+03   1.4686087e+01   0.0000000e+00   0.0000000e+00
   2.6440000e+03   2.6450000e+03   1.1550220e+01   1.3110118e+01   6.5641234e+01
   2.6440000e+03   2.6460000e+03   8.3184749e+00   0.0000000e+00   0.0000000e+00
   2.6540000e+03   2.6550000e+03   5.1929832e+00   2.0807202e+01   8.3479591e+01
   2.6560000e+03   2.6570000e+03   4.8871888e+00   1.3631251e+01   8.4030888e+01
   2.6560000e+03   2.6580000e+03   1.0932109e+01   0.0000000e+00   0.0000000e+00
   2.6590000e+03   2.6600000e+03   7.4373514e+00   1.3307062e+01   9.6373044e+01
   2.6620000e+03   2.6630000e+03   1.2967741e+01   1.0246132e+01   7.4433373e+01
   2.6640000e+03   2.6650000e+03   1.1720789e+01   9.2852739e+00   6.8868179e+01
   2.6640000e+03   2.6660000e+03   5.5545867e+00   0.0000000e+00   0.0000000e+00
   2.6660000e+03   2.6670000e+03   8.1651419e+00   6.9506017e+00   6.5635572e+01
   2.6660000e+03   2.6680000e+03   8.8531239e+00   0.0000000e+00   0.0000000e+00
   2.6690000e+03   2.6700000e+03   5.2216874e+00   1.0646348e+01   5.7116407e+01
   2.6720000e+03   2.6730000e+03   1.1028629e+01   9.9517471e+00   7.6141247e+01
   2.6740000e+03   2.6750000e+03   6.1112274e+00   8.4908582e+00   6.6758349e+01
   2.6740000e+03   2.6760000e+03   9.3521730e+00   0.0000000e+00   0.0000000e+00
   2.6730000e+03   2.6770000e+03   9.8110990e+00   0.0000000e+00   0.0000000e+00
   2.6770000e+03   2.6780000e+03   9.6496388e+00   1.0810880e+01   6.6619037e+01
   2.6800000e+03   2.6810000e+03   6.0127935e+00   1.1726046e+01   8.0046905e+01
   2.6820000e+03   2.6830000e+03   6.3620984e+00   1.5785201e+01   8.9806053e+01
   2.6820000e+03   2.6840000e+03   9.5020413e+00   0.0000000e+00   0.0000000e+00
   2.6850000e+03   2.6860000e+03   1.1459529e+01   1.2931741e+01   6.5095470e+01
   2.6880000e+03   2.6890000e+03   6.7405398e+00   7.7710089e+00   7.1826477e+01
   2.6900000e+03   2.6910000e+03   6.5766343e+00   6.1718116e+00   6.9678232e+01
   2.6900000e+03   2.6920000e+03   1.3060898e+01   0.0000000e+00   0.0000000e+00
   2.6980000e+03   2.6990000e+03   7.9085306e+00   1.3390580e+01   7.2521588e+01
   2.6980000e+03   2.7000000e+03   1.0107546e+01   0.0000000e+00   0.0000000e+00
   2.7020000e+03   2.7030000e+03   1.0039241e+01   5.6203089e+00   5.0130769e+01
   2.7020000e+03   2.7040000e+03   1.1865921e+01   0.0000000e+00   0.0000000e+00
   2.7050000e+03   2.7060000e+03   7.5351030e+00   8.9697363e+00   6.5906783e+01
   2.7050000e+03   2.7070000e+03   7.4129289e+00   0.0000000e+00   0.0000000e+00
   2.7070000e+03   2.7090000e+03   9.3494815e+00   0.0000000e+00   0.0000000e+00
   2.7110000e+03   2.7120000e+03   1.0804361e+01   1.1477805e+01   6.7334795e+01
   2.7130000e+03   2.7140000e+03   1.6339595e+01   5.4864728e+00   5.8677748e+01
   2.7130000e+03   2.7150000e+03   8.5545069e+00   0.0000000e+00   0.0000000e+00
   2.7140000e+03   2.7160000e+03   5.6669678e+00   6.0039434e+00   6.0158467e+01
   2.7140000e+03   2.7170000e+03   9.4361004e+00   0.0000000e+00   0.0000000e+00
   2.7190000e+03   2.7200000e+03   8.0437402e+00   9.7727612e+00   5.8821653e+01
   2.7190000e+03   2.7210000e+03   5.3367702e+00   0.0000000e+00   0.0000000e+00
   2.7210000e+03   2.7220000e+03   6.3581491e+00   9.6387503e+00   5.2129513e+01
   2.7210000e+03   2.7230000e+03   6.9351916e+00   0.0000000e+00   0.0000000e+00
   2.7240000e+03   2.7250000e+03   6.8300694e+00   7.1352798e+00   6.0785294e+01
   2.7240000e+03   2.7260000e+03   1.0886464e+01   0.0000000e+00   0.0000000e+00
   2.7280000e+03   2.7290000e+03   1.2205881e+01   8.0988449e+00   5.6979609e+01
   2.7290000e+03   2.7300000e+03   8.9467427e+00   0.0000000e+00   0.0000000e+00
   2.7300000e+03   2.7310000e+03   1.0672838e+01   7.6261948e+00   6.2205421e+01
   2.7430000e+03   2.7440000e+03   7.4413787e+00   0.0000000e+00   0.0000000e+00
   2.7440000e+03   2.7450000e+03   9.1106986e+00   1.0672495e+01   7.8373176e+01
   2.7440000e+03   2.7460000e+03   9.1828598e+00   0.0000000e+00   0.0000000e+00
   2.7480000e+03   2.7490000e+03   7.6136277e+00   6.8156257e+00   5.9581200e+01
   2.7480000e+03   2.7500000e+03   8.3815201e+00   0.0000000e+00   0.0000000e+00
   2.7470000e+03   2.7510000e+03   8.7263899e+00   0.0000000e+00   0.0000000e+00
   2.7530000e+03   2.7540000e+03   3.4618289e+00   1.2996238e+01   7.1326752e+01
   2.7560000e+03   2.7570000e+03   7.9021681e+00   8.6211603e+00   1.0425903e+02
   2.7560000e+03   2.7580000e+03   7.4373758e+00   0.0000000e+00   0.0000000e+00
   2.7600000e+03   2.7610000e+03   2.1785606e+00   9.9237008e+00   6.1814381e+01
   2.7650000e+03   2.7660000e+03   5.0366660e+00   5.2084938e+00   5.1265105e+01
   2.7650000e+03   2.7670000e+03   5.8327878e+00   0.0000000e+00   0.0000000e+00
   2.7700000e+03   2.7720000e+03   5.7285310e+00   0.0000000e+00   0.0000000e+00
   2.7720000e+03   2.7730000e+03   3.2391830e+00   9.2852739e+00   6.6279288e+01
   2.7720000e+03   2.7740000e+03   2.0146669e+01   0.0000000e+00   0.0000000e+00
   2.7760000e+03   2.7780000e+03   9.8251044e+00   0.0000000e+00   0.0000000e+00
   2.7780000e+03   2.7790000e+03   9.7307917e+00   7.1091909e+00   6.5603008e+01
   2.7800000e+03   2.7810000e+03   5.9014454e+00   7.8067927e+00   7.1084068e+01
   2.7800000e+03   2.7820000e+03   1.5339911e+01   0.0000000e+00   0.0000000e+00
   2.7830000e+03   2.7840000e+03   9.6424550e+00   1.1082467e+01   7.0815630e+01
   2.7830000e+03   2.7850000e+03   8.1960594e+00   0.0000000e+00   0.0000000e+00
   2.7860000e+03   2.7880000e+03   7.1055445e+00   0.0000000e+00   0.0000000e+00
   2.7880000e+03   2.7890000e+03   5.0286171e+00   1.1726046e+01   7.0232038e+01
   2.7880000e+03   2.7900000e+03   1.0928659e+01   0.0000000e+00   0.0000000e+00
   2.7930000e+03   2.7940000e+03   1.5296795e+01   1.3535496e+01   7.9685129e+01
   2.7960000e+03   2.7970000e+03   1.1414279e+01   8.7918930e+00   6.2055888e+01
   2.7960000e+03   2.7980000e+03   7.6193596e+00   0.0000000e+00   0.0000000e+00
   2.7990000e+03   2.8000000e+03   1.2685751e+01   9.2552081e+00   6.6115082e+01
   2.7990000e+03   2.8010000e+03   3.7559465e+00   0.0000000e+00   0.0000000e+00
   2.8000000e+03   2.8020000e+03   9.2954286e+00   7.0698771e+00   6.3914436e+01
   2.8040000e+03   2.8050000e+03   1.6028810e+01   1.7678635e+01   9.5272599e+01
   2.8050000e+03   2.8070000e+03   5.5485596e+00   0.0000000e+00   0.0000000e+00
   2.8040000e+03   2.8080000e+03   1.3620791e+01   0.0000000e+00   0.0000000e+00
   2.8110000e+03   2.8120000e+03   9.6906627e+00   5.8630229e+00   5.4769818e+01
   2.8110000e+03   2.8130000e+03   2.3118828e+01   0.0000000e+00   0.0000000e+00
   2.8160000e+03   2.8180000e+03   1.1697723e+01   0.0000000e+00   0.0000000e+00
   2.8200000e+03   2.8220000e+03   1.5898195e+01   0.0000000e+00   0.0000000e+00
   2.8190000e+03   2.8230000e+03   2.0532948e+01   0.0000000e+00   0.0000000e+00
   2.8240000e+03   2.8250000e+03   1.9394828e+01   6.1718116e+00   6.3644954e+01
   2.8260000e+03   2.8270000e+03   1.1615084e+01   8.8864887e+00   5.6627966e+01
   2.8250000e+03   2.8300000e+03   4.2462871e+00   0.0000000e+00   0.0000000e+00
   2.8320000e+03   2.8330000e+03   1.2994208e+01   7.4162025e+00   5.9744703e+01
   2.8320000e+03   2.8340000e+03   1.5530107e+01   0.0000000e+00   0.0000000e+00
   2.8330000e+03   2.8370000e+03   9.3846670e+00   8.1787508e+00   5.5424071e+01
   2.8380000e+03   2.8390000e+03   1.8560027e+01   6.5230915e+00   7.5153825e+01
   2.8380000e+03   2.8400000e+03   1.1853247e+01   0.0000000e+00   0.0000000e+00
   2.8430000e+03   2.8440000e+03   1.2972184e+01   1.6157490e+01   8.7227229e+01
   2.8440000e+03   2.8450000e+03   7.4180599e+00   1.5571878e+01   7.7490997e+01
   2.8460000e+03   2.8470000e+03   1.4175132e+01   8.2353519e+00   6.6848746e+01
   2.8470000e+03   2.8480000e+03   1.3820466e+01   0.0000000e+00   0.0000000e+00
   2.8490000e+03   2.8500000e+03   9.0909938e+00   1.3753385e+01   6.7428553e+01
   2.8490000e+03   2.8510000e+03   1.0551951e+01   0.0000000e+00   0.0000000e+00
   2.8510000e+03   2.8530000e+03   6.2287656e+00   0.0000000e+00   0.0000000e+00
   2.8480000e+03   2.8540000e+03   1.0446046e+01   7.0698771e+00   7.7739972e+01
   2.8480000e+03   2.8550000e+03   6.2381394e+00   0.0000000e+00   0.0000000e+00
   2.8560000e+03   2.8570000e+03   1.3903260e+01   0.0000000e+00   0.0000000e+00
   2.8570000e+03   2.8580000e+03   5.2856400e+00   7.5281046e+00   8.6566496e+01
   2.8570000e+03   2.8590000e+03   1.7831480e+01   0.0000000e+00   0.0000000e+00
   2.8620000e+03   2.8630000e+03   1.0767286e+01   7.0171161e+00   6.2206914e+01
   2.8610000e+03   2.8640000e+03   2.0758388e+01   0.0000000e+00   0.0000000e+00
   2.8640000e+03   2.8650000e+03   1.2130841e+01   8.8864887e+00   6.8311476e+01
   2.8640000e+03   2.8660000e+03   1.1241124e+01   0.0000000e+00   0.0000000e+00
   2.8670000e+03   2.8680000e+03   8.1453301e+00   5.0269571e+00   4.6462376e+01
   2.8700000e+03   2.8710000e+03   1.0365371e+01   1.3088841e+01   6.6758349e+01
   2.8700000e+03   2.8720000e+03   8.5282666e+00   0.0000000e+00   0.0000000e+00
   2.8730000e+03   2.8740000e+03   1.0926052e+01   6.1264855e+00   6.4389449e+01
   2.8730000e+03   2.8750000e+03   1.9853958e+01   0.0000000e+00   0.0000000e+00
   2.8750000e+03   2.8760000e+03   1.9290908e+01   0.0000000e+00   0.0000000e+00
   2.8790000e+03   2.8800000e+03   1.0508342e+01   7.9249052e+00   5.9512551e+01
   2.8790000e+03   2.8810000e+03   2.0686332e+01   0.0000000e+00   0.0000000e+00
   2.8830000e+03   2.8840000e+03   1.1785265e+01   1.4139754e+01   8.5706866e+01
   2.8850000e+03   2.8860000e+03   1.6384545e+01   6.6918200e+00   6.2127709e+01
   2.8850000e+03   2.8870000e+03   1.9059994e+01   0.0000000e+00   0.0000000e+00
   2.8900000e+03   2.8910000e+03   1.2092899e+01   1.2567393e+01   6.0803633e+01
   2.8900000e+03   2.8920000e+03   6.2472072e+00   0.0000000e+00   0.0000000e+00
   2.8930000e+03   2.8940000e+03   1.2642372e+01   1.0416988e+01   5.6351666e+01
   2.8940000e+03   2.8950000e+03   1.1125960e+01   9.6868242e+00   6.0754718e+01
   2.8940000e+03   2.8960000e+03   1.9093549e+01   0.0000000e+00   0.0000000e+00
   2.8960000e+03   2.8970000e+03   9.9148381e+00   6.1264855e+00   5.5008475e+01
   2.8930000e+03   2.8990000e+03   1.3307874e+01   0.0000000e+00   0.0000000e+00
   2.9020000e+03   2.9030000e+03   8.9194032e+00   1.1922476e+01   7.1722925e+01
   2.9020000e+03   2.9040000e+03   1.2298944e+01   0.0000000e+00   0.0000000e+00
   2.9010000e+03   2.9050000e+03   1.2003987e+01   0.0000000e+00   0.0000000e+00
   2.9050000e+03   2.9060000e+03   8.7124098e+00   1.9968736e+01   7.6631399e+01
   2.9080000e+03   2.9090000e+03   1.3755622e+01   7.3406535e+00   6.5205273e+01
   2.9080000e+03   2.9100000e+03   1.4579872e+01   0.0000000e+00   0.0000000e+00
   2.9120000e+03   2.9130000e+03   1.2142167e+01   8.3696327e+00   5.6389572e+01
   2.9190000e+03   2.9200000e+03   4.7698219e+00   1.4120029e+01   6.9608863e+01
   2.9190000e+03   2.9210000e+03   1.7627395e+01   0.0000000e+00   0.0000000e+00
   2.9290000e+03   2.9300000e+03   1.1023694e+01   1.1314760e+01   7.6277784e+01
   2.9300000e+03   2.9310000e+03   1.3775515e+01   1.3631251e+01   7.1645162e+01
   2.9300000e+03   2.9320000e+03   1.3040669e+01   0.0000000e+00   0.0000000e+00
   2.9290000e+03   2.9330000e+03   1.0186550e+01   0.0000000e+00   0.0000000e+00
   2.9240000e+03   2.9340000e+03   1.4199474e+01   0.0000000e+00   0.0000000e+00
   2.9340000e+03   2.9350000e+03   1.2916379e+01   0.0000000e+00   0.0000000e+00
   2.9350000e+03   2.9360000e+03   9.8248133e+00   1.3138433e+01   5.8796377e+01
   2.9350000e+03   2.9370000e+03   1.1501631e+01   0.0000000e+00   0.0000000e+00
   2.9370000e+03   2.9380000e+03   1.3193632e+01   8.8864887e+00   6.1642804e+01
   2.9400000e+03   2.9420000e+03   1.9298067e+01   0.0000000e+00   0.0000000e+00
   2.9420000e+03   2.9430000e+03   1.2991555e+01   6.4802229e+00   6.4081381e+01
   2.9420000e+03   2.9440000e+03   8.9124515e+00   0.0000000e+00   0.0000000e+00
   2.9480000e+03   2.9490000e+03   1.2700379e+01   1.5954971e+01   9.1583346e+01
   2.9550000e+03   2.9560000e+03   1.6681151e+01   1.0354369e+01   8.1232423e+01
   2.9550000e+03   2.9570000e+03   1.5503759e+01   0.0000000e+00   0.0000000e+00
   2.9540000e+03   2.9580000e+03   1.7479593e+01   0.0000000e+00   0.0000000e+00
   2.9650000e+03   2.9660000e+03   1.5045219e+01   0.0000000e+00   0.0000000e+00
   2.9660000e+03   2.9670000e+03   1.7728108e+01   1.0913517e+01   7.1567315e+01
   2.9660000e+03   2.9680000e+03   1.7014483e+01   0.0000000e+00   0.0000000e+00
   2.9710000e+03   2.9720000e+03   7.3638299e+00   1.0496949e+01   5.7265859e+01
   2.9720000e+03   2.9730000e+03   1.3896700e+01   7.7710089e+00   6.7498786e+01
   2.9720000e+03   2.9740000e+03   1.8686442e+01   0.0000000e+00   0.0000000e+00
   2.9710000e+03   2.9750000e+03   1.1128241e+01   0.0000000e+00   0.0000000e+00
   2.9700000e+03   2.9760000e+03   1.2007140e+01   0.0000000e+00   0.0000000e+00
   2.9760000e+03   2.9770000e+03   1.7440917e+01   6.4081381e+00   6.6053224e+01
   2.9760000e+03   2.9780000e+03   8.2770839e+00   0.0000000e+00   0.0000000e+00
   2.9830000e+03   2.9840000e+03   1.4294050e+01   1.4832405e+01   7.0045270e+01
   2.9840000e+03   2.9850000e+03   1.5045265e+01   1.2260551e+01   8.3194197e+01
   2.9830000e+03   2.9860000e+03   1.1978434e+01   0.0000000e+00   0.0000000e+00
   2.9840000e+03   2.9870000e+03   1.2525810e+01   0.0000000e+00   0.0000000e+00
   2.9910000e+03   2.9920000e+03   8.5710869e+00   1.5547994e+01   8.2908942e+01
   2.9910000e+03   2.9930000e+03   1.1185644e+01   0.0000000e+00   0.0000000e+00
   2.9990000e+03   3.0010000e+03   3.5346641e+00   0.0000000e+00   0.0000000e+00
   3.0030000e+03   3.0040000e+03   1.3016357e+01   0.0000000e+00   0.0000000e+00
   3.0040000e+03   3.0050000e+03   1.6163389e+01   6.1718116e+00   6.3798043e+01
   3.0040000e+03   3.0060000e+03   1.6799640e+01   0.0000000e+00   0.0000000e+00
   3.0060000e+03   3.0070000e+03   1.8954749e+01   5.4011415e+00   6.1893987e+01
   3.0110000e+03   3.0120000e+03   1.5399734e+01   6.5939197e+00   6.6391331e+01
   3.0120000e+03   3.0130000e+03   1.1277547e+01   8.2353519e+00   6.8243441e+01
   3.0150000e+03   3.0160000e+03   1.1588802e+01   7.7710089e+00   7.6281438e+01
   3.0150000e+03   3.0170000e+03   8.3568370e+00   0.0000000e+00   0.0000000e+00
   3.0110000e+03   3.0180000e+03   5.3072753e+00   0.0000000e+00   0.0000000e+00
   3.0210000e+03   3.0220000e+03   1.2318640e+01   7.9249052e+00   6.8441915e+01
   3.0190000e+03   3.0250000e+03   1.8036200e+01   0.0000000e+00   0.0000000e+00
   3.0260000e+03   3.0270000e+03   1.0253965e+01   8.3696327e+00   7.8704395e+01
   3.0260000e+03   3.0280000e+03   9.8776982e+00   0.0000000e+00   0.0000000e+00
   3.0280000e+03   3.0290000e+03   1.1144456e+01   5.6037542e+00   8.7797323e+01
   3.0310000e+03   3.0320000e+03   8.8662697e+00   6.7056890e+00   8.1007948e+01
   3.0350000e+03   3.0360000e+03   9.0948069e+00   1.6772533e+01   8.0024850e+01
   3.0370000e+03   3.0380000e+03   7.8954331e+00   0.0000000e+00   0.0000000e+00
   3.0380000e+03   3.0390000e+03   4.9759882e+00   8.3696327e+00   5.7181434e+01
   3.0380000e+03   3.0400000e+03   1.8588959e+01   0.0000000e+00   0.0000000e+00
   3.0420000e+03   3.0430000e+03   4.9760167e+00   7.8067927e+00   8.5476751e+01
   3.0430000e+03   3.0440000e+03   9.9248312e+00   6.9506017e+00   5.9210491e+01
   3.0430000e+03   3.0450000e+03   2.0057092e+01   0.0000000e+00   0.0000000e+00
   3.0420000e+03   3.0460000e+03   1.8997769e+01   0.0000000e+00   0.0000000e+00
   3.0470000e+03   3.0480000e+03   8.0177366e+00   7.5281046e+00   8.5216583e+01
   3.0470000e+03   3.0490000e+03   1.0586613e+01   0.0000000e+00   0.0000000e+00
   3.0580000e+03   3.0590000e+03   1.4037478e+01   8.0528283e+00   8.9673537e+01
   3.0600000e+03   3.0610000e+03   1.1518771e+01   4.5822096e+00   6.9195218e+01
   3.0630000e+03   3.0640000e+03   9.1225582e+00   4.7416382e+00   7.7745947e+01
   3.0630000e+03   3.0650000e+03   1.4666910e+01   0.0000000e+00   0.0000000e+00
   3.0670000e+03   3.0680000e+03   1.5474381e+01   5.7992925e+00   8.1929377e+01
   3.0670000e+03   3.0690000e+03   2.4070837e+01   0.0000000e+00   0.0000000e+00
   3.0710000e+03   3.0730000e+03   1.6108286e+01   0.0000000e+00   0.0000000e+00
   3.0760000e+03   3.0770000e+03   1.2341393e+01   1.1040472e+01   9.4668035e+01
   3.0760000e+03   3.0780000e+03   1.3525174e+01   0.0000000e+00   0.0000000e+00
   3.0800000e+03   3.0810000e+03   1.6169104e+01   1.5234105e+01   9.5644382e+01
   3.0840000e+03   3.0850000e+03   1.5969520e+01   6.5939197e+00   8.5419125e+01
   3.0890000e+03   3.0900000e+03   1.2476724e+01   6.0501876e+00   8.8924459e+01
   3.0890000e+03   3.0910000e+03   1.5003603e+01   0.0000000e+00   0.0000000e+00
   3.0920000e+03   3.0930000e+03   5.6699354e+00   6.0039434e+00   8.9388172e+01
   3.0920000e+03   3.0940000e+03   3.7639865e+00   0.0000000e+00   0.0000000e+00
   3.0950000e+03   3.0960000e+03   1.8668451e+01   7.7110002e+00   7.1489383e+01
   3.0980000e+03   3.0990000e+03   1.4070462e+01   5.7992925e+00   1.0049570e+02
   3.0980000e+03   3.1000000e+03   1.4070462e+01   0.0000000e+00   0.0000000e+00
   3.1010000e+03   3.1020000e+03   1.0370517e+01   7.1352798e+00   8.1971324e+01
   3.1040000e+03   3.1050000e+03   1.2579859e+01   1.2343623e+01   1.0557490e+02
   3.1040000e+03   3.1060000e+03   1.5301939e+01   0.0000000e+00   0.0000000e+00
   3.0930000e+03   3.1070000e+03   1.8762491e+01   9.8390822e+00   7.9057733e+01
   3.0930000e+03   3.1080000e+03   7.3084894e+00   0.0000000e+00   0.0000000e+00
   2.9980000e+03   3.1090000e+03   1.8001868e+01   0.0000000e+00   0.0000000e+00
   3.1110000e+03   3.1120000e+03   8.8089441e+00   0.0000000e+00   0.0000000e+00
   3.1120000e+03   3.1130000e+03   1.2215624e+01   1.1380258e+01   9.8217872e+01
   3.1120000e+03   3.1140000e+03   1.7282229e+01   0.0000000e+00   0.0000000e+00
   3.1200000e+03   3.1210000e+03   1.2874482e+01   8.2915665e+00   6.5974412e+01
   3.1210000e+03   3.1220000e+03   2.2603475e+01   8.4908582e+00   6.6648317e+01
   3.1220000e+03   3.1240000e+03   1.3806899e+01   0.0000000e+00   0.0000000e+00
   3.1210000e+03   3.1250000e+03   1.6686082e+01   0.0000000e+00   0.0000000e+00
   3.1200000e+03   3.1260000e+03   6.3683111e+00   0.0000000e+00   0.0000000e+00
   3.1270000e+03   3.1280000e+03   3.9126378e+00   0.0000000e+00   0.0000000e+00
   3.1280000e+03   3.1290000e+03   2.0090410e+01   4.9148176e+00   6.9944394e+01
   3.1300000e+03   3.1310000e+03   9.7015844e+00   6.9103857e+00   9.4410563e+01
   3.1300000e+03   3.1320000e+03   1.0019193e+01   0.0000000e+00   0.0000000e+00
   3.1330000e+03   3.1340000e+03   1.1199786e+01   1.3901203e+01   9.1492001e+01
   3.1350000e+03   3.1360000e+03   1.5455401e+01   1.1836448e+01   7.7994109e+01
   3.1340000e+03   3.1380000e+03   7.7105712e+00   0.0000000e+00   0.0000000e+00
   3.1380000e+03   3.1390000e+03   1.4008694e+01   5.2084938e+00   7.7054560e+01
   3.1420000e+03   3.1430000e+03   1.9687996e+01   0.0000000e+00   0.0000000e+00
   3.1430000e+03   3.1440000e+03   1.7162207e+01   9.4144492e+00   1.0402440e+02
   3.1450000e+03   3.1460000e+03   6.2285620e+00   7.8660707e+00   8.4975301e+01
   3.1450000e+03   3.1470000e+03   1.7428728e+01   0.0000000e+00   0.0000000e+00
   3.1430000e+03   3.1480000e+03   1.7876999e+01   0.0000000e+00   0.0000000e+00
   3.1530000e+03   3.1540000e+03   9.9494901e+00   8.6211603e+00   7.6240017e+01
   3.1580000e+03   3.1590000e+03   1.6352394e+01   1.6317695e+01   1.0841516e+02
   3.1590000e+03   3.1600000e+03   1.8295582e+01   7.7590443e+00   1.0918369e+02
   3.1580000e+03   3.1610000e+03   1.3451212e+01   0.0000000e+00   0.0000000e+00
   3.1590000e+03   3.1620000e+03   1.4186078e+01   0.0000000e+00   0.0000000e+00
   3.1630000e+03   3.1640000e+03   1.5164570e+01   1.4630594e+01   8.7861848e+01
   3.1650000e+03   3.1660000e+03   1.6992616e+01   7.3279863e+00   6.3183460e+01
   3.1680000e+03   3.1690000e+03   2.2657176e+01   7.5404357e+00   6.2608858e+01
   3.1670000e+03   3.1710000e+03   1.2313917e+01   0.0000000e+00   0.0000000e+00
   3.1720000e+03   3.1730000e+03   7.3590013e+00   9.9517471e+00   8.8055141e+01
   3.1760000e+03   3.1770000e+03   1.2372947e+01   9.0007556e+00   8.4962180e+01
   3.1760000e+03   3.1790000e+03   7.4461404e+00   0.0000000e+00   0.0000000e+00
   3.1800000e+03   3.1810000e+03   1.4825251e+01   8.6748753e+00   8.5014652e+01
   3.1880000e+03   3.1890000e+03   4.8675154e+00   3.1137788e+01   1.2351524e+02
   3.1900000e+03   3.1910000e+03   1.3364459e+01   1.3110118e+01   9.2829723e+01
   3.1930000e+03   3.1940000e+03   1.5811518e+01   6.2168071e+00   7.4427132e+01
   3.1930000e+03   3.1950000e+03   5.0229004e+00   0.0000000e+00   0.0000000e+00
   3.1960000e+03   3.1970000e+03   1.5151696e+01   6.1264855e+00   9.5649239e+01
   3.1970000e+03   3.1990000e+03   1.0269952e+01   0.0000000e+00   0.0000000e+00
   3.1990000e+03   3.2000000e+03   1.8637167e+01   6.9506017e+00   8.0343479e+01
   3.1990000e+03   3.2010000e+03   9.6744829e+00   0.0000000e+00   0.0000000e+00
   3.1870000e+03   3.2030000e+03   1.6213013e+01   0.0000000e+00   0.0000000e+00
   3.2030000e+03   3.2040000e+03   1.6662867e+01   0.0000000e+00   0.0000000e+00
   3.2040000e+03   3.2050000e+03   1.1292105e+01   1.0345392e+01   9.8315253e+01
   3.2060000e+03   3.2070000e+03   1.4861062e+01   4.8193751e+00   8.2372695e+01
   3.2080000e+03   3.2090000e+03   1.6735590e+01   8.1901023e+00   6.4671633e+01
   3.2040000e+03   3.2110000e+03   2.5412412e+01   0.0000000e+00   0.0000000e+00
   3.2210000e+03   3.2230000e+03   1.2966109e+01   9.6868242e+00   7.9470312e+01
   3.2210000e+03   3.2240000e+03   8.9608596e+00   0.0000000e+00   0.0000000e+00
   3.2170000e+03   3.2250000e+03   9.0093666e+00   0.0000000e+00   0.0000000e+00
   3.2290000e+03   3.2300000e+03   1.1597103e+01   1.2816276e+01   8.1098500e+01
   3.2290000e+03   3.2320000e+03   1.1751700e+01   0.0000000e+00   0.0000000e+00
   3.2300000e+03   3.2330000e+03   1.3273975e+01   0.0000000e+00   0.0000000e+00
   3.2370000e+03   3.2380000e+03   1.6831341e+01   8.2353519e+00   7.2393367e+01
   3.2390000e+03   3.2400000e+03   4.2909964e+00   1.2728991e+01   8.6205137e+01
   3.2390000e+03   3.2410000e+03   1.4156920e+01   0.0000000e+00   0.0000000e+00
   3.2420000e+03   3.2430000e+03   5.7337755e+00   5.4011415e+00   6.8928859e+01
   3.2420000e+03   3.2440000e+03   1.5520025e+01   0.0000000e+00   0.0000000e+00
   3.2450000e+03   3.2460000e+03   1.7734578e+01   1.0381252e+01   8.0580183e+01
   3.2450000e+03   3.2470000e+03   1.1915273e+01   0.0000000e+00   0.0000000e+00
   3.2470000e+03   3.2480000e+03   1.1762812e+01   0.0000000e+00   0.0000000e+00
   3.2480000e+03   3.2490000e+03   6.1397706e+00   6.0501876e+00   6.9998832e+01
   3.2480000e+03   3.2500000e+03   1.7486884e+01   0.0000000e+00   0.0000000e+00
   3.2500000e+03   3.2510000e+03   1.2016761e+01   4.6626054e+00   6.8496190e+01
   3.2500000e+03   3.2520000e+03   1.2269105e+01   0.0000000e+00   0.0000000e+00
   3.2340000e+03   3.2530000e+03   1.2194132e+01   0.0000000e+00   0.0000000e+00
   3.2550000e+03   3.2560000e+03   1.5716931e+01   7.5281046e+00   6.6233015e+01
   3.2550000e+03   3.2570000e+03   4.3235129e+00   0.0000000e+00   0.0000000e+00
   3.2580000e+03   3.2600000e+03   1.2901176e+01   0.0000000e+00   0.0000000e+00
   3.2610000e+03   3.2630000e+03   7.0650514e+00   0.0000000e+00   0.0000000e+00
   3.2680000e+03   3.2690000e+03   1.2444371e+01   8.8864887e+00   6.7015313e+01
   3.2710000e+03   3.2720000e+03   1.3517299e+01   1.2794511e+01   8.1810224e+01
   3.2720000e+03   3.2730000e+03   1.5817005e+01   2.0332966e+01   8.0413986e+01
   3.2710000e+03   3.2740000e+03   5.1321560e+00   0.0000000e+00   0.0000000e+00
   3.2760000e+03   3.2770000e+03   3.4672249e+00   1.2816276e+01   7.2006045e+01
   3.2790000e+03   3.2800000e+03   1.4801411e+01   1.3800590e+01   7.0415672e+01
   3.2820000e+03   3.2830000e+03   1.0681149e+01   6.8969283e+00   7.2142682e+01
   3.2820000e+03   3.2840000e+03   7.5969006e+00   0.0000000e+00   0.0000000e+00
   3.2850000e+03   3.2860000e+03   1.0427764e+01   9.3252107e+00   7.0310042e+01
   3.2850000e+03   3.2870000e+03   6.6420884e+00   0.0000000e+00   0.0000000e+00
   3.2870000e+03   3.2890000e+03   1.6487821e+01   0.0000000e+00   0.0000000e+00
   3.2750000e+03   3.2900000e+03   1.9144313e+01   0.0000000e+00   0.0000000e+00
   3.2720000e+03   3.2920000e+03   6.2766015e+00   0.0000000e+00   0.0000000e+00
   3.2920000e+03   3.2930000e+03   1.7677367e+01   8.8864887e+00   7.3245624e+01
   3.2920000e+03   3.2940000e+03   9.7634915e+00   0.0000000e+00   0.0000000e+00
   3.2950000e+03   3.2960000e+03   1.8975954e+01   1.1502063e+01   7.2026686e+01
   3.2950000e+03   3.2970000e+03   9.7712992e+00   0.0000000e+00   0.0000000e+00
   3.2970000e+03   3.2980000e+03   1.2652211e+01   1.1502063e+01   6.6918200e+01
   3.2970000e+03   3.2990000e+03   4.5372842e+00   0.0000000e+00   0.0000000e+00
   3.2990000e+03   3.3000000e+03   7.8135951e+00   1.3088841e+01   8.5144598e+01
   3.2990000e+03   3.3010000e+03   1.2097618e+01   0.0000000e+00   0.0000000e+00
   3.3050000e+03   3.3060000e+03   1.0519251e+01   6.1264855e+00   6.1120622e+01
   3.3050000e+03   3.3070000e+03   1.9545100e+01   0.0000000e+00   0.0000000e+00
   3.3070000e+03   3.3080000e+03   1.4922689e+01   9.5710412e+00   7.4692541e+01
   3.3070000e+03   3.3090000e+03   3.3265882e+00   0.0000000e+00   0.0000000e+00
   3.3110000e+03   3.3120000e+03   1.1598701e+01   7.6747698e+00   6.6388533e+01
   3.3140000e+03   3.3150000e+03   1.6465928e+01   5.7510313e+00   7.4666416e+01
   3.3140000e+03   3.3160000e+03   1.2773289e+01   0.0000000e+00   0.0000000e+00
   3.3180000e+03   3.3190000e+03   4.5561930e+00   1.0488094e+01   8.3054489e+01
   3.3190000e+03   3.3200000e+03   5.3230379e+00   0.0000000e+00   0.0000000e+00
   3.3180000e+03   3.3230000e+03   2.2061184e+01   0.0000000e+00   0.0000000e+00
   3.3240000e+03   3.3250000e+03   8.2712170e+00   0.0000000e+00   0.0000000e+00
   3.3260000e+03   3.3270000e+03   9.1718116e+00   5.9884494e+00   5.9510990e+01
   3.3260000e+03   3.3280000e+03   1.1185601e+01   0.0000000e+00   0.0000000e+00
   3.3250000e+03   3.3290000e+03   1.1045419e+01   7.0171161e+00   7.4543131e+01
   3.3250000e+03   3.3300000e+03   9.6474974e+00   0.0000000e+00   0.0000000e+00
   3.3350000e+03   3.3360000e+03   1.1833839e+01   0.0000000e+00   0.0000000e+00
   3.3370000e+03   3.3380000e+03   1.5840529e+01   1.5252390e+01   8.2333210e+01
   3.3370000e+03   3.3390000e+03   1.2020767e+01   0.0000000e+00   0.0000000e+00
   3.3400000e+03   3.3410000e+03   1.5818837e+01   7.7110002e+00   6.0461938e+01
   3.3400000e+03   3.3420000e+03   6.6426794e+00   0.0000000e+00   0.0000000e+00
   3.3420000e+03   3.3430000e+03   1.5339911e+01   5.3318932e+00   5.9923266e+01
   3.3420000e+03   3.3440000e+03   1.5979125e+01   0.0000000e+00   0.0000000e+00
   3.3390000e+03   3.3450000e+03   2.1884875e+01   0.0000000e+00   0.0000000e+00
   3.3360000e+03   3.3460000e+03   1.3435145e+01   7.6747698e+00   6.4999776e+01
   3.3490000e+03   3.3500000e+03   8.4903555e+00   4.3320795e+00   6.1538722e+01
   3.3490000e+03   3.3510000e+03   1.1053507e+01   0.0000000e+00   0.0000000e+00
   3.3530000e+03   3.3540000e+03   8.5873364e+00   1.3279106e+01   7.4173299e+01
   3.3540000e+03   3.3550000e+03   8.7250033e+00   1.3535496e+01   9.6634901e+01
   3.3540000e+03   3.3560000e+03   1.9826302e+01   0.0000000e+00   0.0000000e+00
   3.3530000e+03   3.3570000e+03   3.4673562e+00   0.0000000e+00   0.0000000e+00
   3.3550000e+03   3.3580000e+03   9.8029707e+00   1.6816788e+01   8.6882521e+01
   3.3550000e+03   3.3590000e+03   1.3310638e+01   0.0000000e+00   0.0000000e+00
   3.3600000e+03   3.3610000e+03   4.9214015e+00   8.4689463e+00   9.3722164e+01
   3.3600000e+03   3.3620000e+03   1.4542305e+01   0.0000000e+00   0.0000000e+00
   3.3640000e+03   3.3660000e+03   6.3552599e+00   0.0000000e+00   0.0000000e+00
   3.3020000e+03   3.3680000e+03   4.9969909e+00   0.0000000e+00   0.0000000e+00
   3.3720000e+03   3.3730000e+03   5.0410961e+00   2.2501889e+01   9.6966019e+01
   3.3730000e+03   3.3740000e+03   1.4572433e+01   0.0000000e+00   0.0000000e+00
   3.3750000e+03   3.3760000e+03   1.2901176e+01   8.5017930e+00   7.3853209e+01
   3.3780000e+03   3.3790000e+03   1.5599621e+01   7.0171161e+00   7.8505831e+01
   3.3780000e+03   3.3800000e+03   5.2420090e+00   0.0000000e+00   0.0000000e+00
   3.3810000e+03   3.3820000e+03   1.4907249e+01   8.8760278e+00   8.3368225e+01
   3.3820000e+03   3.3830000e+03   1.4221618e+01   6.6918200e+00   6.6451477e+01
   3.3810000e+03   3.3840000e+03   6.6718695e+00   0.0000000e+00   0.0000000e+00
   3.3840000e+03   3.3850000e+03   8.2391614e+00   8.5887701e+00   8.3746264e+01
   3.3840000e+03   3.3860000e+03   1.3215589e+01   0.0000000e+00   0.0000000e+00
   3.3820000e+03   3.3870000e+03   1.0805496e+01   0.0000000e+00   0.0000000e+00
   3.3880000e+03   3.3890000e+03   4.4998793e+00   1.4040851e+01   8.1752287e+01
   3.3890000e+03   3.3900000e+03   1.1185622e+01   9.2852739e+00   8.6955205e+01
   3.3900000e+03   3.3910000e+03   1.7486871e+01   8.7176089e+00   7.2832224e+01
   3.3910000e+03   3.3920000e+03   8.8089015e+00   8.2353519e+00   5.9092693e+01
   3.3910000e+03   3.3930000e+03   7.8050236e+00   0.0000000e+00   0.0000000e+00
   3.3900000e+03   3.3940000e+03   1.0613726e+01   0.0000000e+00   0.0000000e+00
   3.3950000e+03   3.3960000e+03   8.2214453e+00   8.8760278e+00   4.8405339e+01
   3.3880000e+03   3.3980000e+03   2.2008137e+01   0.0000000e+00   0.0000000e+00
   3.3990000e+03   3.4020000e+03   1.9456792e+01   0.0000000e+00   0.0000000e+00
   3.4020000e+03   3.4030000e+03   1.0107419e+01   5.4525006e+00   5.5613167e+01
   3.4020000e+03   3.4040000e+03   1.5440045e+01   0.0000000e+00   0.0000000e+00
   3.4070000e+03   3.4080000e+03   1.3980442e+01   1.9550275e+01   8.0257863e+01
   3.4070000e+03   3.4090000e+03   1.1181901e+01   0.0000000e+00   0.0000000e+00
   3.4100000e+03   3.4110000e+03   2.0672045e+01   1.9030125e+01   7.5700710e+01
   3.4100000e+03   3.4120000e+03   6.1721985e+00   0.0000000e+00   0.0000000e+00
   3.4120000e+03   3.4130000e+03   6.4596501e+00   1.7456519e+01   8.1798867e+01
   3.4150000e+03   3.4160000e+03   2.8763410e+00   2.1784429e+01   7.8381473e+01
   3.4160000e+03   3.4170000e+03   9.5791500e+00   1.4251015e+01   6.8981405e+01
   3.4170000e+03   3.4180000e+03   1.0275357e+01   1.7242321e+01   8.2982867e+01
   3.4170000e+03   3.4190000e+03   9.1959786e+00   0.0000000e+00   0.0000000e+00
   3.4190000e+03   3.4200000e+03   1.4638769e+01   8.5562573e+00   8.9557425e+01
   3.4200000e+03   3.4210000e+03   1.7122873e+01   1.3773636e+01   8.6641589e+01
   3.4190000e+03   3.4230000e+03   1.9889223e+01   0.0000000e+00   0.0000000e+00
   3.4150000e+03   3.4240000e+03   1.9956393e+01   0.0000000e+00   0.0000000e+00
   3.4270000e+03   3.4280000e+03   1.6425065e+01   2.9063669e+01   1.1081210e+02
   3.4290000e+03   3.4300000e+03   1.2204899e+01   2.5134786e+01   1.0159535e+02
   3.4300000e+03   3.4310000e+03   7.4398930e+00   8.7176089e+00   7.5829464e+01
   3.4310000e+03   3.4330000e+03   3.8652185e+00   0.0000000e+00   0.0000000e+00
   3.4300000e+03   3.4340000e+03   2.3959142e+01   0.0000000e+00   0.0000000e+00
   3.4360000e+03   3.4370000e+03   1.4977515e+01   4.6426369e+00   5.9028198e+01
   3.4360000e+03   3.4380000e+03   8.5252965e+00   0.0000000e+00   0.0000000e+00
   3.4390000e+03   3.4400000e+03   1.0627862e+01   5.2617337e+00   6.0386597e+01
   3.4390000e+03   3.4410000e+03   8.3425272e+00   0.0000000e+00   0.0000000e+00
   3.4270000e+03   3.4420000e+03   1.0709546e+01   0.0000000e+00   0.0000000e+00
   3.4440000e+03   3.4460000e+03   1.3412318e+01   9.5223828e+00   7.6297269e+01
   3.4460000e+03   3.4470000e+03   1.6258144e+01   7.3152971e+00   7.0176457e+01
   3.4460000e+03   3.4480000e+03   1.5226344e+01   0.0000000e+00   0.0000000e+00
   3.4520000e+03   3.4530000e+03   1.7052198e+01   6.7333415e+00   7.1129798e+01
   3.4550000e+03   3.4560000e+03   1.1239073e+01   1.0053914e+01   7.7710089e+01
   3.4550000e+03   3.4570000e+03   1.2128677e+01   0.0000000e+00   0.0000000e+00
   3.4590000e+03   3.4600000e+03   1.7649051e+01   8.4689463e+00   6.9110579e+01
   3.4600000e+03   3.4610000e+03   5.4318777e+00   6.1264855e+00   6.5975820e+01
   3.4590000e+03   3.4620000e+03   7.3732261e+00   0.0000000e+00   0.0000000e+00
   3.4600000e+03   3.4630000e+03   1.6594212e+01   0.0000000e+00   0.0000000e+00
   3.4640000e+03   3.4650000e+03   1.3869685e+01   1.5349540e+01   1.0140130e+02
   3.4650000e+03   3.4660000e+03   1.3102243e+01   9.3052637e+00   9.3603134e+01
   3.4690000e+03   3.4700000e+03   1.5389592e+01   1.2268126e+01   7.4621609e+01
   3.4700000e+03   3.4720000e+03   6.8203349e+00   0.0000000e+00   0.0000000e+00
   3.4690000e+03   3.4730000e+03   1.0068271e+01   0.0000000e+00   0.0000000e+00
   3.4730000e+03   3.4740000e+03   1.1906396e+01   5.6203089e+00   6.6758349e+01
   3.4730000e+03   3.4750000e+03   9.1992646e+00   0.0000000e+00   0.0000000e+00
   3.4770000e+03   3.4780000e+03   1.5106921e+01   6.2168071e+00   7.6638673e+01
   3.4770000e+03   3.4790000e+03   3.8302164e+00   0.0000000e+00   0.0000000e+00
   3.4800000e+03   3.4810000e+03   4.5879278e+00   6.9103857e+00   7.3892196e+01
   3.4800000e+03   3.4820000e+03   1.9025772e+01   0.0000000e+00   0.0000000e+00
   3.4840000e+03   3.4850000e+03   9.8970650e+00   6.9103857e+00   8.4970928e+01
   3.4890000e+03   3.4900000e+03   1.0155054e+01   1.1082467e+01   5.9375015e+01
   3.4900000e+03   3.4910000e+03   1.3969211e+01   6.1718116e+00   5.5326762e+01
   3.4900000e+03   3.4920000e+03   1.7368365e+01   0.0000000e+00   0.0000000e+00
   3.4890000e+03   3.4930000e+03   5.3547205e+00   0.0000000e+00   0.0000000e+00
   3.4930000e+03   3.4950000e+03   1.3424462e+01   0.0000000e+00   0.0000000e+00
   3.4880000e+03   3.4960000e+03   6.7708704e+00   0.0000000e+00   0.0000000e+00
   3.4970000e+03   3.4980000e+03   1.2433910e+01   6.3644954e+00   6.2290494e+01
   3.4970000e+03   3.4990000e+03   1.5283087e+01   0.0000000e+00   0.0000000e+00
   3.4990000e+03   3.5000000e+03   7.5759123e+00   6.5798151e+00   4.9758736e+01
   3.4990000e+03   3.5010000e+03   7.1621079e+00   0.0000000e+00   0.0000000e+00
   3.4960000e+03   3.5020000e+03   1.8741646e+01   0.0000000e+00   0.0000000e+00
   3.5020000e+03   3.5040000e+03   6.9101998e+00   0.0000000e+00   0.0000000e+00
   3.5050000e+03   3.5060000e+03   7.9372807e+00   2.2431590e+01   1.0137931e+02
   3.5080000e+03   3.5090000e+03   6.3554769e+00   1.5954971e+01   8.8695359e+01
   3.5100000e+03   3.5120000e+03   1.1519253e+01   0.0000000e+00   0.0000000e+00
   3.5090000e+03   3.5130000e+03   2.1534605e+01   0.0000000e+00   0.0000000e+00
   3.5170000e+03   3.5180000e+03   2.2565377e+01   1.0026154e+01   8.9099807e+01
   3.5060000e+03   3.5200000e+03   2.0264067e+01   0.0000000e+00   0.0000000e+00
   3.5220000e+03   3.5230000e+03   1.1277621e+01   5.6037542e+00   7.2955853e+01
   3.5220000e+03   3.5240000e+03   1.3033953e+01   0.0000000e+00   0.0000000e+00
   3.5210000e+03   3.5250000e+03   1.1667754e+01   0.0000000e+00   0.0000000e+00
   3.5250000e+03   3.5260000e+03   5.6734024e+00   1.5810758e+01   8.4078303e+01
   3.5290000e+03   3.5300000e+03   2.0146622e+01   7.6261948e+00   7.5446237e+01
   3.5290000e+03   3.5310000e+03   5.3398462e+00   0.0000000e+00   0.0000000e+00
   3.5230000e+03   3.5340000e+03   1.0771826e+01   1.4179123e+01   7.5556982e+01
   3.5300000e+03   3.5360000e+03   1.1539184e+01   6.1718116e+00   7.7580863e+01
   3.5300000e+03   3.5370000e+03   6.4443394e+00   0.0000000e+00   0.0000000e+00
   3.4450000e+03   3.5380000e+03   1.0823039e+01   0.0000000e+00   0.0000000e+00
   3.5390000e+03   3.5400000e+03   4.1550879e+00   1.3629564e+01   7.9703855e+01
   3.5400000e+03   3.5410000e+03   2.4998068e+01   0.0000000e+00   0.0000000e+00
   3.5410000e+03   3.5420000e+03   1.2842528e+01   8.8864887e+00   8.4315653e+01
   3.5430000e+03   3.5440000e+03   5.1253031e+00   3.9033964e+00   7.5733839e+01
   3.5430000e+03   3.5450000e+03   1.9482875e+01   0.0000000e+00   0.0000000e+00
   3.5390000e+03   3.5460000e+03   2.4014311e+01   0.0000000e+00   0.0000000e+00
   3.5460000e+03   3.5480000e+03   1.2042435e+01   0.0000000e+00   0.0000000e+00
   3.5520000e+03   3.5530000e+03   1.5606937e+01   0.0000000e+00   0.0000000e+00
   3.5550000e+03   3.5560000e+03   9.0871784e+00   1.0989866e+01   7.8097673e+01
   3.5550000e+03   3.5570000e+03   1.5548059e+01   0.0000000e+00   0.0000000e+00
   3.5590000e+03   3.5600000e+03   9.9020502e+00   6.5656801e+00   6.3441724e+01
   3.5590000e+03   3.5610000e+03   1.5060114e+01   0.0000000e+00   0.0000000e+00
   3.5610000e+03   3.5620000e+03   8.8379970e+00   0.0000000e+00   0.0000000e+00
   3.5630000e+03   3.5640000e+03   1.7337660e+01   6.5798151e+00   5.8619136e+01
   3.5630000e+03   3.5650000e+03   8.1819698e+00   0.0000000e+00   0.0000000e+00
   3.5660000e+03   3.5670000e+03   1.4201514e+01   1.0173335e+01   8.2291448e+01
   3.5720000e+03   3.5730000e+03   1.3969175e+01   0.0000000e+00   0.0000000e+00
   3.5730000e+03   3.5740000e+03   2.0890692e+01   1.0363338e+01   7.8191596e+01
   3.5740000e+03   3.5750000e+03   9.9032422e+00   1.1566500e+01   8.5762131e+01
   3.5730000e+03   3.5770000e+03   2.2123550e+01   0.0000000e+00   0.0000000e+00
   3.5780000e+03   3.5790000e+03   2.2903623e+01   8.2915665e+00   8.5384313e+01
   3.5710000e+03   3.5810000e+03   1.3321456e+01   0.0000000e+00   0.0000000e+00
   3.5810000e+03   3.5780000e+03   4.9491700e+00   0.0000000e+00   0.0000000e+00
   3.5740000e+03   3.5830000e+03   1.2929652e+01   0.0000000e+00   0.0000000e+00
   3.5830000e+03   3.5840000e+03   9.6149721e+00   8.9697363e+00   9.3674570e+01
   3.5880000e+03   3.5900000e+03   1.6824475e+01   0.0000000e+00   0.0000000e+00
   3.5910000e+03   3.5940000e+03   1.5992054e+01   0.0000000e+00   0.0000000e+00
   3.5940000e+03   3.5950000e+03   1.7831480e+01   6.4081381e+00   7.3943728e+01
   3.5950000e+03   3.5960000e+03   2.1016652e+01   5.4525006e+00   5.4473864e+01
   3.5940000e+03   3.5980000e+03   9.0618289e+00   0.0000000e+00   0.0000000e+00
   3.5950000e+03   3.6000000e+03   8.3388953e+00   0.0000000e+00   0.0000000e+00
   3.6010000e+03   3.6020000e+03   1.6521555e+01   4.5822096e+00   5.5913060e+01
   3.0840000e+03   3.6050000e+03   8.3946786e+00   0.0000000e+00   0.0000000e+00
   3.6060000e+03   3.6070000e+03   2.4236925e+01   7.3279863e+00   6.1895488e+01
   3.6060000e+03   3.6080000e+03   1.1640300e+01   0.0000000e+00   0.0000000e+00
   3.0750000e+03   3.6100000e+03   1.5364584e+01   0.0000000e+00   0.0000000e+00
   3.6130000e+03   3.6140000e+03   1.7509899e+01   2.3770808e+01   9.7727612e+01
   3.6130000e+03   3.6150000e+03   2.1656993e+01   0.0000000e+00   0.0000000e+00
   3.6150000e+03   3.6160000e+03   1.3908541e+01   7.0171161e+00   7.4318453e+01
   3.6150000e+03   3.6170000e+03   1.8516461e+01   0.0000000e+00   0.0000000e+00
   3.6120000e+03   3.6180000e+03   2.2195057e+01   0.0000000e+00   0.0000000e+00
   3.6190000e+03   3.6200000e+03   1.4723907e+01   0.0000000e+00   0.0000000e+00
   3.6180000e+03   3.6220000e+03   1.5402076e+01   6.7333415e+00   6.9323993e+01
   3.6180000e+03   3.6230000e+03   6.7836035e+00   0.0000000e+00   0.0000000e+00
   3.6200000e+03   3.6240000e+03   1.1870863e+01   5.8630229e+00   6.3112841e+01
   3.6200000e+03   3.6250000e+03   1.2285046e+01   0.0000000e+00   0.0000000e+00
   3.6260000e+03   3.6270000e+03   1.6142187e+01   5.7510313e+00   7.7896370e+01
   3.6260000e+03   3.6280000e+03   1.7017110e+01   0.0000000e+00   0.0000000e+00
   3.6290000e+03   3.6300000e+03   1.0437101e+01   7.0171161e+00   7.6535562e+01
   3.6290000e+03   3.6310000e+03   1.2399181e+01   0.0000000e+00   0.0000000e+00
   3.6310000e+03   3.6320000e+03   1.5128989e+01   5.5202361e+00   1.1068878e+02
   3.6310000e+03   3.6330000e+03   9.0765827e+00   0.0000000e+00   0.0000000e+00
   3.6330000e+03   3.6340000e+03   1.3714157e+01   7.7110002e+00   5.9554686e+01
   3.6330000e+03   3.6350000e+03   5.8278819e+00   0.0000000e+00   0.0000000e+00
   3.1510000e+03   3.6360000e+03   1.8838840e+01   0.0000000e+00   0.0000000e+00
   3.6360000e+03   3.6370000e+03   1.1582414e+01   0.0000000e+00   0.0000000e+00
   3.6370000e+03   3.6390000e+03   1.2784991e+01   1.3138433e+01   8.8366894e+01
   3.6370000e+03   3.6400000e+03   1.5858231e+01   0.0000000e+00   0.0000000e+00
   3.6410000e+03   3.6420000e+03   1.0107359e+01   3.1084036e+00   7.2331741e+01
   3.6420000e+03   3.6430000e+03   9.2700164e+00   9.4930681e+00   7.3155511e+01
   3.6420000e+03   3.6440000e+03   1.4515940e+01   0.0000000e+00   0.0000000e+00
   3.6410000e+03   3.6450000e+03   2.2651019e+01   0.0000000e+00   0.0000000e+00
   1.6250000e+03   2.1660000e+03   1.2521182e+01   0.0000000e+00   0.0000000e+00
   2.0000000e+00   1.0000000e+00   1.6485497e+02   5.9699116e+01   1.7428170e+02
   4.0000000e+00   3.0000000e+00   2.7764013e+02   4.8112188e+01   1.5034210e+02
   5.0000000e+00   4.0000000e+00   5.0028878e+01   2.7822658e+01   1.0851214e+02
   6.0000000e+00   5.0000000e+00   7.0521428e+01   3.6542765e+01   1.2330263e+02
   8.0000000e+00   7.0000000e+00   2.2524046e+02   2.8642051e+01   1.3390762e+02
   9.0000000e+00   8.0000000e+00   5.6083770e+01   1.5219160e+01   1.0106843e+02
   1.0000000e+01   9.0000000e+00   2.7325474e+01   2.0971961e+01   9.0883271e+01
   1.2000000e+01   1.1000000e+01   1.0488225e+01   1.1842552e+01   6.8864653e+01
   1.3000000e+01   1.2000000e+01   4.5190483e+01   0.0000000e+00   0.0000000e+00
   2.2000000e+01   9.0000000e+00   1.5258759e+01   2.0206532e+01   7.7749844e+01
   2.3000000e+01   1.0000000e+01   4.1920873e+01   5.2961504e+00   5.7152704e+01
   2.7000000e+01   2.3000000e+01   1.3173045e+01   1.6451760e+01   5.8968079e+01
   2.8000000e+01   8.0000000e+00   4.8094109e+01   1.3006258e+01   8.2183185e+01
   2.9000000e+01   2.8000000e+01   6.9636169e+01   8.6708388e+00   7.0575515e+01
   3.5000000e+01   2.9000000e+01   2.0951669e+01   0.0000000e+00   0.0000000e+00
   3.8000000e+01   2.8000000e+01   4.5593567e+01   0.0000000e+00   0.0000000e+00
   4.1000000e+01   7.0000000e+00   6.0570227e+01   3.3534622e+01   1.1689193e+02
   4.2000000e+01   4.1000000e+01   1.1266093e+02   1.7907717e+01   1.0761572e+02
   4.3000000e+01   4.2000000e+01   3.9253344e+01   1.7316648e+01   9.7503573e+01
   4.4000000e+01   4.3000000e+01   5.8037806e+01   1.6114343e+01   9.2399451e+01
   4.5000000e+01   4.4000000e+01   4.0647454e+01   8.0661389e+00   7.8239238e+01
   4.6000000e+01   4.5000000e+01   2.1690666e+01   0.0000000e+00   0.0000000e+00
   5.1000000e+01   4.5000000e+01   2.8081079e+01   0.0000000e+00   0.0000000e+00
   5.4000000e+01   4.4000000e+01   3.4286653e+01   1.1432564e+01   9.0679411e+01
   5.5000000e+01   5.4000000e+01   3.1411556e+01   0.0000000e+00   0.0000000e+00
   6.0000000e+01   5.4000000e+01   3.5731786e+01   0.0000000e+00   0.0000000e+00
   6.6000000e+01   6.3000000e+01   2.5875731e+01   7.0113056e+00   6.5102398e+01
   6.8000000e+01   4.3000000e+01   7.1130041e+01   1.5095154e+01   1.1172241e+02
   7.2000000e+01   6.8000000e+01   2.1220050e+01   1.0673886e+01   8.5641312e+01
   7.3000000e+01   4.2000000e+01   5.4121669e+01   1.6354803e+01   9.2931505e+01
   7.4000000e+01   7.3000000e+01   3.0012288e+01   0.0000000e+00   0.0000000e+00
   8.1000000e+01   7.3000000e+01   1.8312324e+01   1.5379814e+01   7.4916248e+01
   8.4000000e+01   8.1000000e+01   4.1568180e+01   0.0000000e+00   0.0000000e+00
   8.6000000e+01   8.4000000e+01   1.4423839e+01   0.0000000e+00   0.0000000e+00
   8.7000000e+01   8.2000000e+01   1.4240183e+01   0.0000000e+00   0.0000000e+00
   8.9000000e+01   8.7000000e+01   2.9202589e+01   6.5639849e+00   6.0198356e+01
   9.0000000e+01   4.1000000e+01   1.3179580e+02   2.4951488e+01   9.3573392e+01
   9.1000000e+01   9.0000000e+01   1.0080147e+02   1.9574126e+01   7.4397227e+01
   9.2000000e+01   9.1000000e+01   1.0229976e+02   2.8378343e+01   1.2200478e+02
   9.3000000e+01   9.2000000e+01   4.1782712e+01   0.0000000e+00   0.0000000e+00
   1.0000000e+02   9.2000000e+01   4.3711751e+01   2.5704996e+01   1.1335660e+02
   1.0100000e+02   1.0000000e+02   3.9818547e+01   0.0000000e+00   0.0000000e+00
   1.0400000e+02   1.0000000e+02   8.6816754e+00   2.0999520e+01   1.1513721e+02
   1.0500000e+02   1.0400000e+02   2.5914837e+01   0.0000000e+00   0.0000000e+00
   1.0800000e+02   1.0400000e+02   3.9501517e+01   1.6141238e+01   7.8255868e+01
   1.0900000e+02   1.0800000e+02   3.1132601e+01   0.0000000e+00   0.0000000e+00
   1.1400000e+02   1.0800000e+02   2.8570446e+01   0.0000000e+00   0.0000000e+00
   1.1700000e+02   9.1000000e+01   4.3347948e+01   0.0000000e+00   0.0000000e+00
   1.2400000e+02   9.0000000e+01   1.0643128e+01   2.4771205e+01   1.0990227e+02
   1.2500000e+02   1.2400000e+02   6.3825958e+01   1.7737356e+01   8.4473525e+01
   1.2800000e+02   1.2700000e+02   3.1823310e+01   1.8283248e+01   8.2486980e+01
   1.2900000e+02   1.2700000e+02   1.4649698e+01   0.0000000e+00   0.0000000e+00
   1.3200000e+02   1.2500000e+02   7.2262311e+01   1.9721302e+01   8.5218205e+01
   1.3300000e+02   1.3200000e+02   1.9084368e+01   0.0000000e+00   0.0000000e+00
   1.3500000e+02   1.3300000e+02   3.0895382e+01   0.0000000e+00   0.0000000e+00
   1.4000000e+02   1.3200000e+02   2.5084047e+01   9.8862773e+00   7.0706506e+01
   1.4100000e+02   1.2600000e+02   4.1442060e+01   9.5742347e+00   9.1511088e+01
   1.4200000e+02   1.2400000e+02   6.6417250e+01   1.2262418e+01   8.3689404e+01
   1.4300000e+02   1.4200000e+02   3.8679031e+01   1.4558828e+01   1.0653955e+02
   1.4400000e+02   1.4300000e+02   2.4544028e+01   0.0000000e+00   0.0000000e+00
   1.5000000e+02   1.4900000e+02   3.7858518e+01   1.1343692e+01   7.7662393e+01
   1.5200000e+02   1.4200000e+02   5.1372006e+01   9.9154835e+00   8.0339896e+01
   1.5600000e+02   1.5200000e+02   3.8193226e+01   0.0000000e+00   0.0000000e+00
   1.6100000e+02   6.0000000e+00   1.0446147e+02   3.0656045e+01   1.2046514e+02
   1.6200000e+02   1.6100000e+02   3.9068615e+01   3.7967065e+01   1.3101952e+02
   1.6300000e+02   1.6200000e+02   1.2910652e+02   2.4048580e+01   1.0746379e+02
   1.6500000e+02   1.6400000e+02   1.0137835e+02   0.0000000e+00   0.0000000e+00
   1.6700000e+02   1.6500000e+02   9.6639562e+00   0.0000000e+00   0.0000000e+00
   1.6900000e+02   1.6700000e+02   2.8175529e+01   0.0000000e+00   0.0000000e+00
   1.7100000e+02   1.6900000e+02   2.4725391e+01   0.0000000e+00   0.0000000e+00
   1.7400000e+02   1.6400000e+02   6.5956746e+01   1.0343685e+01   8.3280687e+01
   1.7500000e+02   1.7400000e+02   4.1380591e+01   1.1407243e+01   8.3393457e+01
   1.7900000e+02   1.7500000e+02   1.5402332e+01   0.0000000e+00   0.0000000e+00
   1.8400000e+02   1.7400000e+02   1.4951132e+01   1.4795252e+01   1.0513383e+02
   1.8500000e+02   1.8400000e+02   1.5604298e+01   1.7614661e+01   9.5137897e+01
   1.8600000e+02   1.8500000e+02   3.3653808e+01   1.2262418e+01   8.2133910e+01
   1.8700000e+02   1.8600000e+02   2.7104652e+01   1.1407243e+01   7.4606819e+01
   1.8800000e+02   1.8600000e+02   1.9841952e+01   0.0000000e+00   0.0000000e+00
   1.9100000e+02   1.8500000e+02   3.9962974e+01   0.0000000e+00   0.0000000e+00
   1.9400000e+02   1.8400000e+02   3.1759534e+01   4.4255268e+01   9.5332223e+01
   1.9500000e+02   1.6300000e+02   3.1443349e+01   0.0000000e+00   0.0000000e+00
   1.9800000e+02   4.0000000e+00   9.0071112e+01   3.7119823e+01   1.2274792e+02
   1.9900000e+02   1.9800000e+02   1.0830875e+02   3.7108136e+01   1.2340695e+02
   2.0000000e+02   1.9900000e+02   8.1827541e+00   3.3495796e+01   1.2792624e+02
   2.0100000e+02   2.0000000e+02   4.9031399e+01   3.0801903e+01   1.1753951e+02
   2.0200000e+02   2.0100000e+02   3.6111557e+01   0.0000000e+00   0.0000000e+00
   2.0600000e+02   2.0400000e+02   1.6964617e+01   1.6257267e+01   8.9129112e+01
   2.0700000e+02   2.0100000e+02   2.8097522e+01   2.3642335e+01   9.4850233e+01
   2.1100000e+02   2.0700000e+02   3.5314885e+01   0.0000000e+00   0.0000000e+00
   2.1400000e+02   2.0000000e+02   4.8760801e+01   0.0000000e+00   0.0000000e+00
   2.1800000e+02   2.1600000e+02   3.1752181e+01   0.0000000e+00   0.0000000e+00
   2.1900000e+02   2.1800000e+02   3.6924074e+01   0.0000000e+00   0.0000000e+00
   2.2200000e+02   2.1800000e+02   1.4387617e+01   0.0000000e+00   0.0000000e+00
   2.2500000e+02   1.9900000e+02   7.9166690e+01   2.5704996e+01   1.2679441e+02
   2.2700000e+02   2.2600000e+02   3.2830044e+01   0.0000000e+00   0.0000000e+00
   2.3000000e+02   2.2600000e+02   2.5778992e+01   0.0000000e+00   0.0000000e+00
   2.3500000e+02   2.2500000e+02   2.7148383e+01   0.0000000e+00   0.0000000e+00
   2.3800000e+02   5.0000000e+00   7.7611511e+01   2.5867599e+01   1.1033556e+02
   2.3900000e+02   2.3800000e+02   6.8341592e+01   2.7229110e+01   1.2720994e+02
   2.4000000e+02   2.3900000e+02   3.4114926e+01   1.6460546e+01   8.5331804e+01
   2.4400000e+02   2.4100000e+02   1.8167028e+01   0.0000000e+00   0.0000000e+00
   2.4300000e+02   2.4000000e+02   9.7935227e+00   4.1999039e+00   7.6778646e+01
   2.4700000e+02   2.3900000e+02   1.8516651e+01   3.1731370e+01   1.1460101e+02
   2.4800000e+02   2.4700000e+02   2.8742078e+01   3.5750784e+01   1.1803052e+02
   2.5000000e+02   2.4900000e+02   3.3508708e+01   1.6114343e+01   7.2952865e+01
   2.5300000e+02   2.4800000e+02   2.1039951e+01   1.9396041e+01   8.3656573e+01
   2.5400000e+02   2.5300000e+02   3.6587880e+01   1.6328260e+01   5.8702677e+01
   2.5500000e+02   2.5300000e+02   3.3914866e+01   3.7641982e+00   6.2296963e+01
   2.5600000e+02   2.5500000e+02   8.8498633e+00   1.5603804e+01   7.5285884e+01
   2.6000000e+02   2.4700000e+02   4.8326516e+01   0.0000000e+00   0.0000000e+00
   2.6200000e+02   2.6000000e+02   1.9138361e+01   0.0000000e+00   0.0000000e+00
   2.6700000e+02   2.6600000e+02   3.6545784e+01   1.0343685e+01   5.6629172e+01
   2.6800000e+02   2.6700000e+02   2.4024305e+01   0.0000000e+00   0.0000000e+00
   2.7000000e+02   2.6900000e+02   3.4772263e+01   0.0000000e+00   0.0000000e+00
   2.7300000e+02   2.6900000e+02   1.2340455e+01   7.2145740e+00   6.3517394e+01
   2.7500000e+02   2.6700000e+02   4.6306351e+01   0.0000000e+00   0.0000000e+00
   2.7900000e+02   2.7700000e+02   1.2980479e+01   8.4170030e+00   6.6667071e+01
   2.8000000e+02   2.6600000e+02   4.7596701e+01   1.1407243e+01   6.2998559e+01
   2.8100000e+02   2.8000000e+02   3.3154385e+01   0.0000000e+00   0.0000000e+00
   2.8400000e+02   2.8000000e+02   1.4903802e+01   7.8296504e+00   7.4705589e+01
   2.8500000e+02   2.8400000e+02   1.7291255e+01   1.0714445e+01   7.2633082e+01
   2.8600000e+02   2.8400000e+02   2.2708215e+01   8.3998079e+00   5.1760344e+01
   2.8700000e+02   2.6500000e+02   4.9716413e+01   0.0000000e+00   0.0000000e+00
   2.8900000e+02   2.8800000e+02   2.2397491e+01   8.8196343e+00   6.1699958e+01
   2.9000000e+02   2.8800000e+02   2.7655868e+01   0.0000000e+00   0.0000000e+00
   2.9500000e+02   1.6200000e+02   7.5746056e+01   2.5973580e+01   9.6561862e+01
   2.9600000e+02   2.9500000e+02   3.8650431e+01   1.4677516e+01   8.7798727e+01
   2.9700000e+02   2.9600000e+02   4.8486888e+01   6.6515086e+00   8.0094769e+01
   2.9800000e+02   2.9700000e+02   1.2303786e+01   0.0000000e+00   0.0000000e+00
   2.9900000e+02   2.9700000e+02   2.4010671e+01   0.0000000e+00   0.0000000e+00
   3.0100000e+02   2.9900000e+02   3.8036477e+01   1.2024290e+01   8.3357041e+01
   3.0800000e+02   2.9500000e+02   4.9348295e+01   1.2191468e+01   8.5964844e+01
   3.1000000e+02   3.0900000e+02   2.7409573e+01   8.5024570e+00   7.2227859e+01
   3.1400000e+02   3.0800000e+02   2.6913051e+01   8.2082845e+00   7.6688203e+01
   3.1500000e+02   3.1400000e+02   2.2750745e+01   0.0000000e+00   0.0000000e+00
   3.1800000e+02   3.1400000e+02   1.1680632e+01   1.3772931e+01   5.8955818e+01
   3.1900000e+02   2.9600000e+02   2.1440174e+01   0.0000000e+00   0.0000000e+00
   3.2200000e+02   3.2100000e+02   2.5775104e+01   1.2553727e+01   8.5413095e+01
   3.2600000e+02   1.6100000e+02   6.6716413e+01   2.9619807e+01   1.0785058e+02
   3.2700000e+02   3.2600000e+02   2.4302392e+01   1.2748016e+01   1.1247051e+02
   3.2800000e+02   3.2700000e+02   2.3048659e+01   0.0000000e+00   0.0000000e+00
   3.3000000e+02   3.2800000e+02   3.1470609e+01   0.0000000e+00   0.0000000e+00
   3.3300000e+02   3.2700000e+02   2.3497322e+01   0.0000000e+00   0.0000000e+00
   3.3400000e+02   3.3300000e+02   1.2412766e+01   1.2472846e+01   6.3303062e+01
   3.4000000e+02   3.3900000e+02   2.5056802e+01   1.1793616e+01   9.0214234e+01
   3.5200000e+02   3.5100000e+02   2.4997809e+01   1.4979775e+01   8.7120939e+01
   3.5300000e+02   3.5200000e+02   1.8059449e+01   4.9577418e+00   5.4590806e+01
   3.5400000e+02   3.5200000e+02   1.1814687e+01   1.6354803e+01   6.7346759e+01
   3.5500000e+02   3.5100000e+02   1.9333568e+01   6.4975685e+00   5.8997495e+01
   3.5700000e+02   3.5600000e+02   8.5840181e+01   0.0000000e+00   0.0000000e+00
   3.5900000e+02   3.5800000e+02   7.9135378e+00   0.0000000e+00   0.0000000e+00
   3.6100000e+02   3.6000000e+02   2.9902086e+01   0.0000000e+00   0.0000000e+00
   3.6400000e+02   3.6000000e+02   2.3453456e+01   3.1355512e+00   5.0744783e+01
   3.6500000e+02   3.5800000e+02   1.0889578e+02   0.0000000e+00   0.0000000e+00
   3.7300000e+02   3.5900000e+02   4.0473445e+01   0.0000000e+00   0.0000000e+00
   3.7600000e+02   3.5600000e+02   7.0779240e+01   1.5066392e+01   9.1739895e+01
   3.7800000e+02   3.7700000e+02   2.9676994e+01   1.3991645e+01   9.3542485e+01
   3.7900000e+02   3.7800000e+02   5.1263452e+01   8.2258800e+00   8.7638846e+01
   3.8000000e+02   3.7900000e+02   2.5662760e+01   0.0000000e+00   0.0000000e+00
   3.8200000e+02   3.8000000e+02   1.7938891e+01   2.0005181e+01   7.9454994e+01
   3.8300000e+02   3.7900000e+02   2.6174376e+01   3.2554530e+01   1.0851747e+02
   3.8400000e+02   3.8300000e+02   2.7541243e+01   0.0000000e+00   0.0000000e+00
   3.8800000e+02   3.8600000e+02   1.8136128e+01   1.3603931e+01   6.6604148e+01
   3.8900000e+02   3.7800000e+02   3.6859030e+01   0.0000000e+00   0.0000000e+00
   3.9100000e+02   3.8900000e+02   1.1061187e+01   1.0673886e+01   7.6580663e+01
   3.9200000e+02   3.7600000e+02   5.3164289e+01   1.2599712e+01   8.9422244e+01
   3.9600000e+02   3.9200000e+02   2.1620418e+01   2.3488951e+01   8.5715562e+01
   3.9700000e+02   3.7700000e+02   1.6212511e+01   2.6887130e+01   1.5223435e+02
   4.0100000e+02   3.9700000e+02   4.9232112e+01   0.0000000e+00   0.0000000e+00
   4.0400000e+02   3.8300000e+02   3.7477793e+01   0.0000000e+00   0.0000000e+00
   4.0800000e+02   2.0000000e+00   6.7349518e+01   3.0285938e+01   1.6367263e+02
   4.1200000e+02   4.1100000e+02   1.3480496e+02   2.3867534e+01   1.1263493e+02
   4.1300000e+02   4.1200000e+02   4.0445057e+01   1.3688692e+01   1.0114422e+02
   4.1400000e+02   4.1300000e+02   1.5435206e+02   1.6257267e+01   9.6629217e+01
   4.1700000e+02   4.1500000e+02   2.4193023e+01   0.0000000e+00   0.0000000e+00
   4.2000000e+02   4.1400000e+02   3.7868096e+01   1.5398605e+01   9.9917436e+01
   4.2200000e+02   4.2000000e+02   3.2859723e+01   0.0000000e+00   0.0000000e+00
   4.2800000e+02   4.2700000e+02   3.3341603e+01   1.1842552e+01   6.4187638e+01
   4.2900000e+02   4.1200000e+02   7.4382806e+01   1.4288176e+01   1.0107987e+02
   4.3000000e+02   4.2900000e+02   1.9804287e+01   0.0000000e+00   0.0000000e+00
   4.3300000e+02   4.2900000e+02   5.1500676e+01   0.0000000e+00   0.0000000e+00
   4.4000000e+02   4.3700000e+02   1.1631000e+01   1.0754852e+01   7.9805422e+01
   4.4100000e+02   4.1300000e+02   4.9857984e+01   0.0000000e+00   0.0000000e+00
   4.4300000e+02   4.4100000e+02   4.9685772e+01   0.0000000e+00   0.0000000e+00
   4.4400000e+02   4.4300000e+02   3.3769714e+01   2.3129184e+01   9.1960273e+01
   4.4900000e+02   4.4500000e+02   2.8641410e+01   0.0000000e+00   0.0000000e+00
   4.5100000e+02   4.4900000e+02   1.5406234e+01   1.8259509e+01   7.7259221e+01
   4.5200000e+02   4.4400000e+02   4.7220478e+01   7.6993023e+00   6.5560505e+01
   4.5300000e+02   4.4300000e+02   2.8215197e+01   6.4752783e+00   7.0452489e+01
   4.5800000e+02   4.5300000e+02   1.9485034e+01   1.0967840e+01   5.4351919e+01
   4.5900000e+02   4.5600000e+02   1.3396498e+01   0.0000000e+00   0.0000000e+00
   4.6200000e+02   4.1100000e+02   4.6072638e+01   2.3346948e+01   1.0735610e+02
   4.6300000e+02   4.6200000e+02   8.2632449e+01   2.7760229e+01   1.2449873e+02
   4.6400000e+02   4.6300000e+02   3.8895869e+01   1.0967840e+01   8.7614096e+01
   4.6500000e+02   4.6400000e+02   5.0366020e+01   2.0077324e+01   1.2376260e+02
   4.6600000e+02   4.6500000e+02   6.4541126e+01   0.0000000e+00   0.0000000e+00
   4.7000000e+02   4.6900000e+02   3.5595375e+01   5.9395611e+00   5.5793224e+01
   4.7100000e+02   4.6900000e+02   1.7492336e+01   0.0000000e+00   0.0000000e+00
   4.7400000e+02   4.6800000e+02   1.5469853e+01   7.3140901e+00   7.2674872e+01
   4.7700000e+02   4.6400000e+02   7.7173571e+01   1.5888451e+01   9.9239373e+01
   4.7800000e+02   4.7700000e+02   2.4117924e+01   2.9082878e+01   1.3566469e+02
   4.7900000e+02   4.7800000e+02   3.9620625e+01   0.0000000e+00   0.0000000e+00
   4.8200000e+02   4.7800000e+02   2.3964747e+01   0.0000000e+00   0.0000000e+00
   4.8500000e+02   4.7700000e+02   6.0205547e+01   2.0971961e+01   1.1030148e+02
   4.8600000e+02   4.8500000e+02   6.2279074e+01   8.8686781e+00   7.3200180e+01
   4.8800000e+02   4.8600000e+02   1.0698717e+01   5.1014742e+00   7.3958670e+01
   4.9100000e+02   4.8500000e+02   5.5761489e+01   9.5288231e+00   9.5742347e+01
   4.9600000e+02   4.9400000e+02   1.9219603e+01   8.1375221e+00   6.5313039e+01
   4.9700000e+02   4.9300000e+02   2.1352614e+01   7.0113056e+00   7.0567320e+01
   4.9900000e+02   4.9200000e+02   3.2846090e+01   7.6048287e+00   5.7064093e+01
   5.0000000e+02   4.6300000e+02   1.0670454e+02   0.0000000e+00   0.0000000e+00
   5.0200000e+02   5.0000000e+02   4.5925126e+01   0.0000000e+00   0.0000000e+00
   5.0400000e+02   5.0200000e+02   3.2650355e+01   0.0000000e+00   0.0000000e+00
   5.0500000e+02   5.0400000e+02   6.4754180e+01   0.0000000e+00   0.0000000e+00
   5.0600000e+02   5.0500000e+02   3.4644699e+01   1.0273558e+01   8.6038815e+01
   5.0700000e+02   5.0600000e+02   2.9564900e+01   0.0000000e+00   0.0000000e+00
   5.0900000e+02   5.0700000e+02   2.8623804e+01   0.0000000e+00   0.0000000e+00
   5.1200000e+02   5.0600000e+02   1.4146544e+01   0.0000000e+00   0.0000000e+00
   5.1600000e+02   5.0400000e+02   2.5997546e+01   1.4469173e+01   1.1448362e+02
   5.1700000e+02   5.1600000e+02   3.0638816e+01   1.4196812e+01   9.9917436e+01
   5.1800000e+02   5.1700000e+02   3.5196035e+01   8.9498205e+00   7.8517785e+01
   5.2000000e+02   5.1800000e+02   9.6573798e+00   1.0441073e+01   9.8158279e+01
   5.2300000e+02   5.1700000e+02   4.2124433e+01   0.0000000e+00   0.0000000e+00
   5.2600000e+02   5.1600000e+02   2.7452495e+01   2.4048580e+01   9.5497392e+01
   5.2700000e+02   5.2600000e+02   6.6491118e+01   1.0673886e+01   7.4335013e+01
   5.3100000e+02   5.2700000e+02   5.2590931e+01   0.0000000e+00   0.0000000e+00
   5.3400000e+02   5.2600000e+02   3.1502624e+01   1.3303017e+01   1.0330398e+02
   5.3500000e+02   5.3400000e+02   2.9186067e+01   0.0000000e+00   0.0000000e+00
   5.3700000e+02   5.3600000e+02   4.9354393e+01   1.1085848e+01   9.7062166e+01
   5.4300000e+02   4.0900000e+02   1.8251392e+02   2.9082878e+01   1.4090498e+02
   5.4400000e+02   5.4300000e+02   1.0269690e+02   2.5107455e+01   1.1685853e+02
   5.4500000e+02   5.4400000e+02   1.8283661e+01   2.5279622e+01   1.1033556e+02
   5.4600000e+02   5.4500000e+02   2.9383746e+01   2.0462501e+01   8.7120939e+01
   5.4900000e+02   5.4800000e+02   2.6375833e+01   1.8314853e+01   9.2647915e+01
   5.5300000e+02   5.4900000e+02   2.1252427e+01   8.3480100e+00   6.7198463e+01
   5.5400000e+02   5.4800000e+02   3.3459605e+01   2.6849461e+01   1.0605942e+02
   5.5600000e+02   5.5400000e+02   8.9548149e+00   1.5482878e+01   8.5877341e+01
   5.5900000e+02   5.4700000e+02   3.2197902e+01   2.5205161e+01   8.9942975e+01
   5.6000000e+02   5.5900000e+02   1.0738631e+01   0.0000000e+00   0.0000000e+00
   5.6100000e+02   5.5900000e+02   4.5727790e+01   0.0000000e+00   0.0000000e+00
   5.6300000e+02   5.6100000e+02   2.5373259e+01   8.8196343e+00   4.6833027e+01
   5.6600000e+02   5.4600000e+02   2.6029919e+01   1.4765906e+01   7.6671233e+01
   5.6700000e+02   5.4400000e+02   3.3577943e+01   0.0000000e+00   0.0000000e+00
   5.6900000e+02   5.6700000e+02   1.3911968e+01   1.1495624e+01   6.9782333e+01
   5.7000000e+02   5.4500000e+02   5.5294697e+01   2.6349387e+01   8.6241909e+01
   5.7300000e+02   5.7200000e+02   3.4476219e+01   9.2516734e+00   7.8157885e+01
   5.7400000e+02   5.7300000e+02   2.2547167e+01   1.1633151e+01   7.5001117e+01
   5.7500000e+02   5.7300000e+02   2.1070490e+01   5.7916650e+00   5.9242055e+01
   5.7600000e+02   5.7200000e+02   2.4579566e+01   8.6708388e+00   6.5226647e+01
   5.7700000e+02   5.7100000e+02   2.9609005e+01   1.5095154e+01   7.0446332e+01
   5.7800000e+02   5.7000000e+02   1.8537064e+01   0.0000000e+00   0.0000000e+00
   5.8000000e+02   5.7800000e+02   4.2245982e+01   2.0971961e+01   7.7621425e+01
   5.8100000e+02   5.4300000e+02   2.2414628e+01   1.9574126e+01   1.1300914e+02
   5.8300000e+02   5.8200000e+02   2.9496680e+01   0.0000000e+00   0.0000000e+00
   5.9000000e+02   5.8500000e+02   3.1852305e+01   2.1129931e+01   9.2743061e+01
   5.9400000e+02   5.9000000e+02   1.8051850e+01   9.6194320e+00   6.0957339e+01
   5.9500000e+02   5.8100000e+02   4.3598547e+01   0.0000000e+00   0.0000000e+00
   5.9700000e+02   5.9500000e+02   2.8310700e+01   1.8890003e+01   8.9603150e+01
   5.9800000e+02   5.8200000e+02   3.1931980e+01   1.7907717e+01   8.2979799e+01
   5.9900000e+02   4.6200000e+02   7.0175599e+01   1.8851694e+01   1.2072890e+02
   6.0000000e+02   5.9900000e+02   7.9848531e+01   3.1438402e+01   1.1300914e+02
   6.0100000e+02   6.0000000e+02   3.0330183e+01   3.3052584e+01   1.1407243e+02
   6.0200000e+02   6.0100000e+02   4.4316123e+01   1.4348762e+01   1.0662501e+02
   6.0800000e+02   6.0700000e+02   2.5554107e+01   2.0757143e+01   7.8799017e+01
   6.0900000e+02   6.0700000e+02   2.2973054e+01   6.0121450e+00   6.8521575e+01
   6.1100000e+02   6.0100000e+02   4.4581696e+01   0.0000000e+00   0.0000000e+00
   6.1600000e+02   6.0000000e+02   8.3511226e+01   1.9425835e+01   9.2711876e+01
   6.1900000e+02   6.1800000e+02   1.2771257e+01   2.0999520e+01   9.5604826e+01
   6.2000000e+02   6.1900000e+02   5.4067868e+01   1.2084262e+01   7.6949819e+01
   6.2300000e+02   6.2100000e+02   2.4166000e+01   7.6048287e+00   6.4099729e+01
   6.2400000e+02   6.2000000e+02   2.0433492e+01   6.0838630e+00   6.8057906e+01
   6.2500000e+02   6.1800000e+02   3.1141160e+01   8.3998079e+00   5.8680506e+01
   6.2600000e+02   6.1700000e+02   4.2783963e+01   0.0000000e+00   0.0000000e+00
   6.2900000e+02   6.1900000e+02   1.9063641e+01   0.0000000e+00   0.0000000e+00
   6.3200000e+02   4.1000000e+02   1.4056640e+02   2.9147434e+01   1.0561270e+02
   6.3300000e+02   6.3200000e+02   5.8297449e+01   2.6480752e+01   1.0841083e+02
   6.3500000e+02   6.3400000e+02   6.3376133e+01   1.8728580e+01   8.1215156e+01
   6.3600000e+02   6.3400000e+02   3.7094103e+01   2.7445952e+01   1.3068141e+02
   6.3700000e+02   6.3600000e+02   5.2751861e+01   2.0213686e+01   9.6509441e+01
   6.4300000e+02   6.3900000e+02   2.1649216e+01   9.1574264e+00   5.6404046e+01
   6.4400000e+02   6.3800000e+02   6.3155084e+01   0.0000000e+00   0.0000000e+00
   6.4900000e+02   6.3600000e+02   1.3024234e+01   1.6354803e+01   1.2862843e+02
   6.5000000e+02   6.4900000e+02   2.9386015e+01   6.1312089e+00   7.0468905e+01
   6.5400000e+02   6.4900000e+02   2.9245954e+01   1.4318501e+01   9.7404171e+01
   6.5500000e+02   6.5000000e+02   3.2021202e+01   1.0673886e+01   6.7612445e+01
   6.5600000e+02   6.3700000e+02   2.7521241e+01   0.0000000e+00   0.0000000e+00
   6.5900000e+02   6.3300000e+02   8.7640226e+01   1.9072813e+01   1.1264007e+02
   6.6000000e+02   6.5900000e+02   4.4518807e+01   1.3486516e+01   1.0380661e+02
   6.6300000e+02   6.6000000e+02   3.3646198e+01   7.8296504e+00   5.8872378e+01
   6.6400000e+02   6.6100000e+02   1.9610543e+01   5.3774260e+00   5.4354579e+01
   6.6500000e+02   6.5900000e+02   5.2668242e+01   9.1574264e+00   9.9344215e+01
   6.6600000e+02   6.6500000e+02   4.2829265e+01   0.0000000e+00   0.0000000e+00
   6.7100000e+02   6.6600000e+02   1.0118132e+01   1.6114343e+01   1.0663179e+02
   6.7200000e+02   6.3200000e+02   5.7821798e+01   1.6799616e+01   9.0980263e+01
   6.7400000e+02   6.7300000e+02   9.6514168e+01   0.0000000e+00   0.0000000e+00
   6.7900000e+02   6.7700000e+02   4.1616600e+01   0.0000000e+00   0.0000000e+00
   6.8100000e+02   6.7900000e+02   1.3651631e+01   1.3741402e+01   8.6836688e+01
   6.8200000e+02   6.7800000e+02   3.5685834e+01   0.0000000e+00   0.0000000e+00
   6.8300000e+02   6.8600000e+02   2.3904954e+01   9.2046706e+00   6.6682250e+01
   6.8800000e+02   6.7600000e+02   3.8782553e+01   2.7650639e+01   1.1687833e+02
   6.9100000e+02   6.7300000e+02   4.7904952e+01   1.7778066e+01   9.6866832e+01
   6.9200000e+02   6.9100000e+02   2.8607251e+01   1.8314853e+01   1.2192654e+02
   6.9300000e+02   6.9200000e+02   2.3444564e+01   0.0000000e+00   0.0000000e+00
   6.9600000e+02   6.9200000e+02   1.5314311e+01   0.0000000e+00   0.0000000e+00
   6.9900000e+02   6.9100000e+02   7.0231391e+01   1.0967840e+01   9.8647556e+01
   7.0000000e+02   6.9900000e+02   3.0807884e+01   1.5056793e+01   9.8992847e+01
   7.0100000e+02   7.0000000e+02   2.8146959e+01   0.0000000e+00   0.0000000e+00
   7.0300000e+02   7.0100000e+02   1.1047802e+01   8.5024570e+00   8.5926152e+01
   7.0400000e+02   7.0000000e+02   2.3589801e+01   0.0000000e+00   0.0000000e+00
   7.0800000e+02   7.0600000e+02   2.3007832e+01   7.0728996e+00   6.6142339e+01
   7.0900000e+02   6.9900000e+02   3.7999113e+01   1.2262418e+01   9.3192514e+01
   7.1000000e+02   7.0900000e+02   2.7732305e+01   0.0000000e+00   0.0000000e+00
   7.1300000e+02   7.0900000e+02   1.1299289e+01   4.1999039e+00   6.1085287e+01
   7.1400000e+02   6.7200000e+02   3.5760007e+01   2.0012407e+01   8.9271749e+01
   7.1400000e+02   7.1500000e+02   5.7203003e+01   1.9388585e+01   9.6602281e+01
   7.1600000e+02   7.1500000e+02   5.1732698e+01   2.3623981e+01   1.0239302e+02
   7.1700000e+02   7.1600000e+02   5.3693340e+01   0.0000000e+00   0.0000000e+00
   7.2100000e+02   7.1900000e+02   1.9190982e+01   1.1292595e+01   6.7764102e+01
   7.2500000e+02   7.1600000e+02   4.6607767e+01   0.0000000e+00   0.0000000e+00
   7.2800000e+02   7.1800000e+02   3.6040020e+01   0.0000000e+00   0.0000000e+00
   7.3100000e+02   7.1500000e+02   5.7163033e+01   1.0875171e+01   6.7271577e+01
   7.3600000e+02   7.3200000e+02   1.9749148e+01   0.0000000e+00   0.0000000e+00
   7.3900000e+02   7.3100000e+02   2.9669609e+01   0.0000000e+00   0.0000000e+00
   7.4000000e+02   7.3900000e+02   3.3505075e+01   1.5961084e+01   7.3670736e+01
   7.4400000e+02   7.1400000e+02   3.1969093e+01   0.0000000e+00   0.0000000e+00
   7.4700000e+02   4.0800000e+02   1.7259809e+02   2.4677640e+01   1.2429301e+02
   7.4800000e+02   7.4700000e+02   3.6920623e+01   2.0944367e+01   1.1555837e+02
   7.4900000e+02   7.4800000e+02   5.5997434e+01   0.0000000e+00   0.0000000e+00
   7.5200000e+02   7.4800000e+02   4.6986105e+01   9.2046706e+00   7.3672698e+01
   7.5300000e+02   7.5200000e+02   8.4112250e+00   0.0000000e+00   0.0000000e+00
   7.5600000e+02   7.5200000e+02   2.2904071e+01   0.0000000e+00   0.0000000e+00
   7.6000000e+02   7.4700000e+02   4.3183132e+01   1.7316648e+01   8.8641121e+01
   7.6100000e+02   7.6000000e+02   3.6912141e+01   1.3454315e+01   1.0369931e+02
   7.6800000e+02   7.6300000e+02   2.4277172e+01   1.0273558e+01   7.5083965e+01
   7.7000000e+02   7.6900000e+02   2.6529257e+01   0.0000000e+00   0.0000000e+00
   7.7300000e+02   7.6900000e+02   1.5256427e+01   1.2379764e+01   7.7957841e+01
   7.7400000e+02   7.6000000e+02   6.3748733e+01   1.2950557e+01   8.3480100e+01
   7.7500000e+02   7.7400000e+02   2.8605519e+01   1.5924809e+01   1.0446057e+02
   7.7600000e+02   7.7500000e+02   2.9974038e+01   1.2599712e+01   1.0476600e+02
   7.7700000e+02   7.7600000e+02   4.7510469e+01   1.9492706e+01   9.6777235e+01
   7.7800000e+02   7.7700000e+02   2.5309338e+01   0.0000000e+00   0.0000000e+00
   7.8000000e+02   7.7700000e+02   1.5079203e+01   1.1805869e+01   7.0452489e+01
   7.8100000e+02   7.8000000e+02   3.3223355e+01   7.5475770e+00   6.3619744e+01
   7.8400000e+02   7.7600000e+02   5.1481122e+01   1.6354803e+01   9.7450175e+01
   7.8500000e+02   7.8400000e+02   7.4342542e+00   0.0000000e+00   0.0000000e+00
   7.8700000e+02   7.8500000e+02   2.1320685e+01   0.0000000e+00   0.0000000e+00
   7.9200000e+02   7.9000000e+02   2.2453667e+01   0.0000000e+00   0.0000000e+00
   7.9500000e+02   7.7400000e+02   4.5094451e+01   1.9743284e+01   9.2782027e+01
   7.9600000e+02   7.9500000e+02   2.5229949e+01   0.0000000e+00   0.0000000e+00
   8.0000000e+02   7.9500000e+02   1.1944983e+01   9.9154835e+00   9.8396610e+01
   8.0100000e+02   7.7500000e+02   1.3186496e+01   1.9072813e+01   1.0548119e+02
   8.0200000e+02   5.9900000e+02   1.2725607e+02   2.3685104e+01   1.1183236e+02
   8.0300000e+02   8.0200000e+02   5.7365096e+01   1.9012072e+01   8.4856054e+01
   8.0400000e+02   8.0300000e+02   2.1451011e+01   1.6495643e+01   8.2486980e+01
   8.0500000e+02   8.0300000e+02   5.1524436e+01   2.1790190e+01   1.0069724e+02
   8.0700000e+02   8.0600000e+02   9.9275676e+01   2.0978854e+01   9.6889219e+01
   8.0900000e+02   8.0800000e+02   1.9057584e+01   1.1292595e+01   8.0663182e+01
   8.1000000e+02   8.0900000e+02   1.9901691e+01   0.0000000e+00   0.0000000e+00
   8.1300000e+02   8.0800000e+02   2.7085770e+01   1.3540013e+01   9.0930985e+01
   8.1500000e+02   8.1400000e+02   2.9143591e+01   0.0000000e+00   0.0000000e+00
   8.1800000e+02   8.1300000e+02   4.5427198e+01   1.2748016e+01   6.8244599e+01
   8.1900000e+02   8.0900000e+02   9.5597851e+00   7.1743811e+00   5.8058771e+01
   8.2000000e+02   8.1400000e+02   1.2400700e+01   1.6042404e+01   5.1718427e+01
   8.2100000e+02   8.0700000e+02   6.0890198e+01   0.0000000e+00   0.0000000e+00
   8.2200000e+02   8.2100000e+02   2.4267706e+01   1.2274203e+01   8.1639528e+01
   8.3100000e+02   8.3000000e+02   4.3019137e+01   1.0103266e+01   6.1594418e+01
   8.3200000e+02   8.2900000e+02   5.6166350e+01   0.0000000e+00   0.0000000e+00
   8.3700000e+02   8.3500000e+02   2.4239705e+01   0.0000000e+00   0.0000000e+00
   8.3900000e+02   8.3800000e+02   2.6157778e+01   1.3540013e+01   9.6206343e+01
   8.4100000e+02   8.3900000e+02   2.1364020e+01   2.2463227e+01   9.9416958e+01
   8.4200000e+02   8.3700000e+02   2.9080693e+01   0.0000000e+00   0.0000000e+00
   8.4500000e+02   8.3000000e+02   9.6297942e+00   1.2379764e+01   1.0271024e+02
   8.4800000e+02   6.1600000e+02   2.8872025e+01   0.0000000e+00   0.0000000e+00
   8.5000000e+02   8.4800000e+02   2.6210789e+01   0.0000000e+00   0.0000000e+00
   8.5400000e+02   8.5300000e+02   7.1496125e+01   1.4687364e+01   7.8565647e+01
   8.5600000e+02   8.5500000e+02   1.5586832e+01   1.1292595e+01   7.8157885e+01
   8.6100000e+02   8.5400000e+02   2.4828939e+01   4.0953256e+00   6.5129042e+01
   8.6200000e+02   8.5300000e+02   8.2176729e+01   1.3281262e+01   8.3673854e+01
   8.6300000e+02   8.6200000e+02   2.5455002e+01   2.1776915e+01   9.9191283e+01
   8.6700000e+02   8.6200000e+02   2.8925525e+01   0.0000000e+00   0.0000000e+00
   8.7100000e+02   8.6900000e+02   1.1265980e+01   1.2132026e+01   9.2355627e+01
   8.7200000e+02   8.6300000e+02   2.6368975e+01   0.0000000e+00   0.0000000e+00
   8.7500000e+02   8.0200000e+02   2.5413739e+01   2.7042625e+01   1.0315972e+02
   8.7600000e+02   8.7500000e+02   5.9360613e+01   3.3689477e+01   1.0190045e+02
   8.7800000e+02   8.7700000e+02   9.1858529e+00   2.3197844e+01   9.6219868e+01
   8.7900000e+02   8.7800000e+02   1.6659604e+01   0.0000000e+00   0.0000000e+00
   8.8000000e+02   8.7900000e+02   1.7692863e+01   4.4343390e+00   5.5971746e+01
   8.8100000e+02   8.8000000e+02   1.9812546e+01   1.5066392e+01   8.6583238e+01
   8.8400000e+02   8.7600000e+02   4.3134303e+01   0.0000000e+00   0.0000000e+00
   8.9100000e+02   8.8700000e+02   4.2774444e+01   0.0000000e+00   0.0000000e+00
   8.9300000e+02   8.9100000e+02   2.9477195e+01   0.0000000e+00   0.0000000e+00
   8.9600000e+02   8.7800000e+02   2.9416996e+01   0.0000000e+00   0.0000000e+00
   9.0000000e+02   8.7500000e+02   3.7696810e+01   0.0000000e+00   0.0000000e+00
   9.0300000e+02   9.0200000e+02   2.8875955e+01   0.0000000e+00   0.0000000e+00
   9.0600000e+02   9.0200000e+02   2.2979465e+01   2.1164117e+01   9.9866777e+01
   9.0700000e+02   9.0600000e+02   3.4972765e+01   0.0000000e+00   0.0000000e+00
   9.1000000e+02   9.0600000e+02   3.7532839e+01   2.0156383e+01   9.0636351e+01
   9.1100000e+02   9.1000000e+02   3.0000711e+01   1.8479890e+01   6.5921189e+01
   9.1200000e+02   9.1100000e+02   2.4078421e+01   0.0000000e+00   0.0000000e+00
   9.1400000e+02   9.1100000e+02   3.9297814e+01   0.0000000e+00   0.0000000e+00
   9.1600000e+02   9.1400000e+02   2.4669132e+01   1.1305391e+01   9.8628501e+01
   9.1700000e+02   9.1200000e+02   2.3277263e+01   1.7802448e+01   7.0796422e+01
   9.1800000e+02   9.1000000e+02   4.5089270e+01   6.5419210e+00   7.0345693e+01
   9.1900000e+02   9.1800000e+02   2.4947835e+01   0.0000000e+00   0.0000000e+00
   9.2400000e+02   9.1800000e+02   3.9249644e+01   9.7389326e+00   6.3099459e+01
   9.2500000e+02   9.2400000e+02   2.9794468e+01   5.7916650e+00   6.6319164e+01
   9.2900000e+02   9.2600000e+02   1.6406418e+01   9.4066536e+00   7.1440880e+01
   9.3000000e+02   9.2700000e+02   2.1817814e+01   1.0754852e+01   5.3152258e+01
   9.3100000e+02   3.0000000e+00   9.4542112e+01   3.7352794e+01   1.1985992e+02
   9.3200000e+02   9.3100000e+02   3.7076330e+02   2.7962615e+01   1.4488346e+02
   9.3300000e+02   9.3200000e+02   7.6589953e+01   3.1193706e+01   1.6415952e+02
   9.3400000e+02   9.3300000e+02   7.5722744e+01   2.5251009e+01   1.1141139e+02
   9.3500000e+02   9.3400000e+02   1.4441362e+02   2.5251009e+01   9.5477708e+01
   9.3600000e+02   9.3500000e+02   1.0135681e+02   1.7802448e+01   8.6469611e+01
   9.3700000e+02   9.3600000e+02   1.0105216e+02   2.2693757e+01   9.4118781e+01
   9.3800000e+02   9.3700000e+02   2.9813214e+01   2.6935483e+01   1.0956233e+02
   9.3900000e+02   9.3800000e+02   7.7607293e+01   1.9366201e+01   8.2372969e+01
   9.4100000e+02   9.4000000e+02   2.8301275e+01   1.7341678e+01   1.0600078e+02
   9.4500000e+02   9.4400000e+02   2.1947714e+01   8.2082845e+00   5.0630686e+01
   9.4600000e+02   9.3900000e+02   1.3634569e+01   1.5677756e+01   7.9624046e+01
   9.4700000e+02   9.4400000e+02   2.7966760e+01   0.0000000e+00   0.0000000e+00
   9.4800000e+02   9.4700000e+02   8.1418708e+00   2.3328362e+01   7.2021382e+01
   9.5000000e+02   9.3800000e+02   5.3927060e+01   1.2748016e+01   7.6247653e+01
   9.5400000e+02   9.5300000e+02   1.2584576e+01   9.8862773e+00   5.4654333e+01
   9.5500000e+02   9.5300000e+02   1.4249492e+01   2.1143612e+01   9.4515814e+01
   9.5800000e+02   9.5600000e+02   1.7113150e+01   1.2507574e+01   5.8346930e+01
   9.6000000e+02   9.5700000e+02   1.1918438e+01   8.7538152e+00   5.3733914e+01
   9.6100000e+02   9.5500000e+02   1.7998340e+01   5.4042462e+00   4.5910119e+01
   9.6600000e+02   9.6200000e+02   2.8626123e+01   0.0000000e+00   0.0000000e+00
   9.7100000e+02   9.5000000e+02   3.7598664e+01   2.0978854e+01   1.1085848e+02
   9.7400000e+02   9.7200000e+02   2.5615129e+01   0.0000000e+00   0.0000000e+00
   9.7600000e+02   9.7400000e+02   3.4775183e+01   0.0000000e+00   0.0000000e+00
   9.8000000e+02   9.7300000e+02   1.0972604e+01   1.0888458e+01   8.3155594e+01
   9.8100000e+02   9.7100000e+02   3.1157837e+01   0.0000000e+00   0.0000000e+00
   9.8400000e+02   9.3700000e+02   2.2452026e+01   3.1922169e+01   1.2753685e+02
   9.8500000e+02   9.8400000e+02   3.3895214e+01   1.5398605e+01   8.8797570e+01
   9.8600000e+02   9.8500000e+02   1.9396374e+01   1.8820991e+01   7.7554340e+01
   9.8700000e+02   9.8500000e+02   1.0423861e+01   0.0000000e+00   0.0000000e+00
   9.9000000e+02   9.8400000e+02   5.0486779e+01   1.9954526e+01   9.8224540e+01
   9.9100000e+02   9.9000000e+02   2.7658738e+01   0.0000000e+00   0.0000000e+00
   9.9700000e+02   9.3600000e+02   6.0290354e+01   0.0000000e+00   0.0000000e+00
   9.9900000e+02   9.9800000e+02   2.7561739e+01   0.0000000e+00   0.0000000e+00
   1.0070000e+03   9.9800000e+02   3.4688040e+01   0.0000000e+00   0.0000000e+00
   1.0080000e+03   1.0070000e+03   7.6685995e+00   2.0659396e+01   8.6964799e+01
   1.0120000e+03   9.3400000e+02   1.4340085e+02   2.0687371e+01   9.2594840e+01
   1.0150000e+03   1.0140000e+03   4.7838186e+01   1.2262418e+01   8.7323172e+01
   1.0160000e+03   1.0150000e+03   5.7221604e+01   0.0000000e+00   0.0000000e+00
   1.0190000e+03   1.0150000e+03   3.5012737e+01   1.2656957e+01   8.0188583e+01
   1.0200000e+03   1.0190000e+03   2.2613185e+01   0.0000000e+00   0.0000000e+00
   1.0220000e+03   1.0200000e+03   1.9513721e+01   0.0000000e+00   0.0000000e+00
   1.0250000e+03   1.0190000e+03   3.5025752e+01   0.0000000e+00   0.0000000e+00
   1.0270000e+03   1.0250000e+03   2.2851052e+01   1.9896476e+01   9.5917362e+01
   1.0280000e+03   1.0140000e+03   3.9393754e+01   1.5209657e+01   1.0187632e+02
   1.0330000e+03   1.0280000e+03   3.0557863e+01   2.1347771e+01   1.0443011e+02
   1.0340000e+03   1.0330000e+03   2.8433874e+01   2.9697806e+01   9.5792169e+01
   1.0350000e+03   1.0330000e+03   2.2170755e+01   1.4196812e+01   7.3348169e+01
   1.0370000e+03   1.0130000e+03   3.7789406e+01   2.5205161e+01   1.0915115e+02
   1.0380000e+03   1.0370000e+03   3.7564622e+01   0.0000000e+00   0.0000000e+00
   1.0430000e+03   1.0370000e+03   6.8633782e+00   2.6305453e+01   1.2067140e+02
   1.0440000e+03   1.0430000e+03   5.8426184e+01   1.9095542e+01   8.9987974e+01
   1.0450000e+03   1.0440000e+03   1.4853290e+01   0.0000000e+00   0.0000000e+00
   1.0470000e+03   1.0460000e+03   3.0612786e+01   0.0000000e+00   0.0000000e+00
   1.0500000e+03   1.0460000e+03   1.4764578e+01   2.1776915e+01   6.9270765e+01
   1.0520000e+03   1.0440000e+03   4.7250502e+01   0.0000000e+00   0.0000000e+00
   1.0550000e+03   1.0430000e+03   9.0042756e+01   1.3486516e+01   9.4411736e+01
   1.0560000e+03   1.0550000e+03   1.9639546e+01   0.0000000e+00   0.0000000e+00
   1.0590000e+03   1.0550000e+03   1.6607631e+01   8.3998079e+00   5.9517199e+01
   1.0600000e+03   1.0120000e+03   6.7725001e+01   1.6451760e+01   7.7414392e+01
   1.0610000e+03   9.3500000e+02   4.5887399e+01   1.8666718e+01   9.8647556e+01
   1.0640000e+03   1.0630000e+03   2.3654045e+01   1.9743284e+01   8.7155783e+01
   1.0660000e+03   1.0650000e+03   2.1436119e+01   2.6189776e+01   1.0375088e+02
   1.0720000e+03   1.0710000e+03   2.2975648e+01   0.0000000e+00   0.0000000e+00
   1.0730000e+03   1.0720000e+03   1.8446771e+01   2.0589293e+01   7.3387582e+01
   1.0750000e+03   1.0700000e+03   2.4753534e+01   0.0000000e+00   0.0000000e+00
   1.0780000e+03   1.0710000e+03   5.6761637e+01   0.0000000e+00   0.0000000e+00
   1.0860000e+03   1.0610000e+03   6.4971411e+01   0.0000000e+00   0.0000000e+00
   1.0860000e+03   1.0870000e+03   8.3110922e+00   3.1949333e+01   9.9366043e+01
   1.0910000e+03   9.3300000e+02   4.8223152e+01   3.9137171e+01   1.2821412e+02
   1.0920000e+03   1.0910000e+03   2.8313630e+01   2.4671780e+01   1.0118281e+02
   1.0930000e+03   1.0920000e+03   1.9968810e+01   3.7829723e+01   1.5132080e+02
   1.0940000e+03   1.0930000e+03   1.3775611e+01   2.3272515e+01   1.1802194e+02
   1.0950000e+03   1.0940000e+03   3.5096715e+01   2.0882145e+01   1.1580584e+02
   1.0970000e+03   1.0950000e+03   3.3795072e+01   1.4237491e+01   6.2593331e+01
   1.1000000e+03   1.0940000e+03   1.6256103e+01   0.0000000e+00   0.0000000e+00
   1.1030000e+03   1.0930000e+03   3.9140176e+01   0.0000000e+00   0.0000000e+00
   1.1060000e+03   1.0920000e+03   3.0065001e+01   0.0000000e+00   0.0000000e+00
   1.1090000e+03   1.0910000e+03   4.3911060e+01   1.7948040e+01   9.7513952e+01
   1.1130000e+03   1.1090000e+03   3.3035658e+01   1.9057646e+01   7.7628876e+01
   1.1150000e+03   1.1110000e+03   2.9842637e+01   1.3772931e+01   6.8028158e+01
   1.1160000e+03   9.3200000e+02   1.0931589e+02   2.2789123e+01   1.1829970e+02
   1.1170000e+03   1.1160000e+03   4.9709125e+01   2.4945693e+01   1.2096818e+02
   1.1180000e+03   1.1170000e+03   1.7649415e+01   2.4317622e+01   1.1830337e+02
   1.1190000e+03   1.1180000e+03   3.5641887e+01   6.7378954e+00   6.2290000e+01
   1.1230000e+03   1.1190000e+03   9.5729522e+00   1.2167726e+01   6.7133884e+01
   1.1240000e+03   1.1180000e+03   2.1056146e+01   2.1776915e+01   1.1034735e+02
   1.1250000e+03   1.1240000e+03   2.4167199e+01   9.0142085e+00   6.7432578e+01
   1.1290000e+03   1.1240000e+03   2.4907256e+01   0.0000000e+00   0.0000000e+00
   1.1330000e+03   1.1250000e+03   1.5446642e+01   1.1432564e+01   7.7015554e+01
   1.1340000e+03   1.1170000e+03   3.0632039e+01   1.4479163e+01   1.0227434e+02
   1.1350000e+03   1.1340000e+03   3.8103626e+01   0.0000000e+00   0.0000000e+00
   1.1380000e+03   1.1340000e+03   2.6149958e+01   8.9498205e+00   9.3253001e+01
   1.1400000e+03   1.1390000e+03   2.6902522e+01   0.0000000e+00   0.0000000e+00
   1.1430000e+03   1.1380000e+03   2.0497098e+01   0.0000000e+00   0.0000000e+00
   1.1460000e+03   1.1390000e+03   1.0701983e+01   1.3709800e+01   8.1414300e+01
   1.1480000e+03   1.1160000e+03   1.2592869e+02   3.1617253e+01   1.0864530e+02
   1.1490000e+03   1.1480000e+03   1.4968106e+02   2.0441293e+01   9.4862427e+01
   1.1500000e+03   1.1490000e+03   8.5795653e+01   1.5379814e+01   8.3461046e+01
   1.1510000e+03   1.1500000e+03   9.1787553e+01   1.6678691e+01   8.8433728e+01
   1.1520000e+03   1.1510000e+03   6.2630174e+01   1.2553727e+01   8.4519726e+01
   1.1530000e+03   1.1520000e+03   4.0218052e+01   1.8518968e+01   9.6561862e+01
   1.1560000e+03   1.1540000e+03   1.8277551e+01   0.0000000e+00   0.0000000e+00
   1.1570000e+03   1.1530000e+03   2.5134089e+01   9.8716418e+00   7.0557075e+01
   1.1600000e+03   1.1520000e+03   3.1024026e+01   9.6942925e+00   8.7574481e+01
   1.1610000e+03   1.1600000e+03   3.9239079e+01   1.2379764e+01   7.8445937e+01
   1.1650000e+03   1.1630000e+03   2.3172198e+01   2.0923647e+01   1.0962829e+02
   1.1670000e+03   1.1610000e+03   2.5211143e+01   1.6747898e+01   7.7526371e+01
   1.1680000e+03   1.1600000e+03   2.8771147e+01   1.2553727e+01   7.8002339e+01
   1.1720000e+03   1.1680000e+03   9.0605815e+00   1.7818683e+01   7.1087863e+01
   1.1730000e+03   1.1490000e+03   6.7593747e+01   1.9721302e+01   8.5857135e+01
   1.1740000e+03   1.1730000e+03   8.3977192e+01   2.2521081e+01   9.2886375e+01
   1.1770000e+03   1.1750000e+03   1.7207126e+01   0.0000000e+00   0.0000000e+00
   1.1790000e+03   1.1770000e+03   2.4039796e+01   0.0000000e+00   0.0000000e+00
   1.1810000e+03   1.1790000e+03   1.3976432e+01   9.6942925e+00   7.6027371e+01
   1.1820000e+03   1.1740000e+03   3.1560697e+01   0.0000000e+00   0.0000000e+00
   1.1850000e+03   1.1500000e+03   6.4399175e+01   1.3454315e+01   8.8091363e+01
   1.1870000e+03   1.1860000e+03   2.8920068e+01   1.8283248e+01   8.8127464e+01
   1.1880000e+03   1.1850000e+03   3.5243137e+01   1.5407991e+01   8.6801716e+01
   1.1910000e+03   1.1880000e+03   2.2883179e+01   0.0000000e+00   0.0000000e+00
   1.1950000e+03   1.1860000e+03   1.0511722e+01   1.4115103e+01   8.4178618e+01
   1.2250000e+03   1.1510000e+03   2.6489314e+01   1.6114343e+01   8.1001244e+01
   1.1960000e+03   1.1730000e+03   1.1094272e+02   1.4115103e+01   1.0621335e+02
   1.1990000e+03   1.1980000e+03   4.5445978e+01   0.0000000e+00   0.0000000e+00
   1.2040000e+03   1.1980000e+03   5.6185762e+01   0.0000000e+00   0.0000000e+00
   1.2060000e+03   1.2040000e+03   3.2115902e+01   0.0000000e+00   0.0000000e+00
   1.2100000e+03   1.2090000e+03   2.4321017e+01   1.0045861e+01   5.2690543e+01
   1.2110000e+03   1.2090000e+03   2.4367286e+01   2.7403776e+01   1.0410563e+02
   1.2120000e+03   1.2110000e+03   2.3685356e+01   1.4237491e+01   8.5568687e+01
   1.2150000e+03   1.2120000e+03   4.2171520e+01   0.0000000e+00   0.0000000e+00
   1.2180000e+03   1.2130000e+03   1.2015987e+01   9.0142085e+00   5.2742653e+01
   1.2210000e+03   1.2110000e+03   3.6326137e+01   0.0000000e+00   0.0000000e+00
   1.2240000e+03   1.1970000e+03   2.4127813e+01   2.1184601e+01   8.6235203e+01
   1.2260000e+03   1.1480000e+03   8.6783633e+01   2.9147434e+01   1.0216685e+02
   1.2270000e+03   1.2260000e+03   4.6466639e+01   2.3297353e+01   1.0185078e+02
   1.2280000e+03   1.2270000e+03   4.5916251e+01   1.8635710e+01   8.7579434e+01
   1.2290000e+03   1.2280000e+03   1.2679242e+02   1.8076471e+01   7.4083679e+01
   1.2300000e+03   1.2290000e+03   6.2502478e+01   2.4293827e+01   8.5710502e+01
   1.2310000e+03   1.2300000e+03   2.9561683e+01   0.0000000e+00   0.0000000e+00
   1.2320000e+03   1.2310000e+03   2.9846420e+01   8.7538152e+00   8.5080668e+01
   1.2350000e+03   1.2320000e+03   1.7092754e+01   1.1407243e+01   6.9593532e+01
   1.2360000e+03   1.2300000e+03   1.8974411e+01   0.0000000e+00   0.0000000e+00
   1.2380000e+03   1.2360000e+03   1.7502043e+01   0.0000000e+00   0.0000000e+00
   1.2420000e+03   1.2410000e+03   2.7096576e+01   1.2191468e+01   7.9104842e+01
   1.2430000e+03   1.2410000e+03   2.3507840e+01   2.2171695e+01   1.1205838e+02
   1.2440000e+03   1.2430000e+03   4.8144705e+01   0.0000000e+00   0.0000000e+00
   1.2480000e+03   1.2460000e+03   2.7009577e+01   1.8267425e+01   6.9759538e+01
   1.2500000e+03   1.2480000e+03   1.1474549e+01   1.2995137e+01   6.1831046e+01
   1.2510000e+03   1.2430000e+03   4.4757029e+01   5.9395611e+00   7.1055313e+01
   1.2520000e+03   1.2510000e+03   2.0525346e+01   0.0000000e+00   0.0000000e+00
   1.2550000e+03   1.2510000e+03   9.6331137e+00   1.8291155e+01   9.4290676e+01
   1.2560000e+03   1.2550000e+03   4.3821066e+01   0.0000000e+00   0.0000000e+00
   1.2590000e+03   1.2550000e+03   1.6112400e+01   2.3097907e+01   1.1460479e+02
   1.2600000e+03   1.2590000e+03   5.2193263e+01   0.0000000e+00   0.0000000e+00
   1.2630000e+03   1.2590000e+03   4.0760947e+01   6.4529111e+00   6.1116049e+01
   1.2690000e+03   1.2630000e+03   8.1378270e+00   8.5024570e+00   6.9999546e+01
   1.2700000e+03   1.2280000e+03   1.8161534e+01   2.2073662e+01   9.2405710e+01
   1.2710000e+03   1.2700000e+03   2.3019679e+01   2.3879647e+01   1.0177551e+02
   1.2720000e+03   1.2710000e+03   4.3313263e+01   2.6266951e+01   7.8241086e+01
   1.2740000e+03   1.2720000e+03   3.4592199e+01   1.1879122e+01   6.4585102e+01
   1.2750000e+03   1.2730000e+03   2.6588768e+01   2.0944367e+01   1.0217251e+02
   1.2770000e+03   1.2710000e+03   2.6082376e+01   0.0000000e+00   0.0000000e+00
   1.2790000e+03   1.2770000e+03   8.4344119e+00   2.6480752e+01   9.8458305e+01
   1.2800000e+03   1.2790000e+03   2.8674431e+01   0.0000000e+00   0.0000000e+00
   1.2810000e+03   1.2790000e+03   2.5118359e+01   1.5961084e+01   6.8064279e+01
   1.2840000e+03   1.2700000e+03   6.0760740e+01   0.0000000e+00   0.0000000e+00
   1.2860000e+03   1.2840000e+03   3.4697989e+01   0.0000000e+00   0.0000000e+00
   1.2870000e+03   1.2860000e+03   3.0570082e+01   0.0000000e+00   0.0000000e+00
   1.2880000e+03   1.2860000e+03   3.5183778e+01   0.0000000e+00   0.0000000e+00
   1.2930000e+03   1.2260000e+03   9.4170511e+01   2.6371327e+01   1.0363376e+02
   1.2940000e+03   1.2930000e+03   2.6375916e+01   2.7403776e+01   9.8361338e+01
   1.2950000e+03   1.2940000e+03   6.0120869e+01   2.1942270e+01   1.2649644e+02
   1.2970000e+03   1.2960000e+03   5.7821866e+01   1.3017370e+01   9.2219328e+01
   1.2990000e+03   1.2980000e+03   5.0162084e+01   9.6942925e+00   7.7920739e+01
   1.3030000e+03   1.3010000e+03   1.2383402e+01   1.3226719e+01   7.0228442e+01
   1.3050000e+03   1.3000000e+03   1.1821240e+01   1.6834006e+01   8.9517588e+01
   1.3060000e+03   1.2980000e+03   2.1385919e+01   0.0000000e+00   0.0000000e+00
   1.3090000e+03   1.2970000e+03   3.7770326e+01   0.0000000e+00   0.0000000e+00
   1.3120000e+03   1.2960000e+03   1.3859214e+01   3.6092905e+01   1.3525910e+02
   1.3190000e+03   1.2930000e+03   4.5059013e+01   0.0000000e+00   0.0000000e+00
   1.3250000e+03   1.3200000e+03   3.2925080e+01   1.6177028e+01   8.6416088e+01
   1.3260000e+03   1.2270000e+03   7.9681835e+01   1.8782541e+01   8.8481128e+01
   1.3270000e+03   1.3260000e+03   3.6483290e+01   3.9464592e+01   1.2165943e+02
   1.3320000e+03   1.3310000e+03   4.3539154e+01   0.0000000e+00   0.0000000e+00
   1.3350000e+03   1.3310000e+03   9.3293045e+00   0.0000000e+00   0.0000000e+00
   1.3370000e+03   1.3350000e+03   3.7110170e+01   0.0000000e+00   0.0000000e+00
   1.3400000e+03   1.3270000e+03   2.7155625e+01   1.4999067e+01   9.5222963e+01
   1.3410000e+03   9.3100000e+02   1.8678947e+02   3.3187912e+01   1.5780707e+02
   1.3420000e+03   1.3410000e+03   1.0605669e+02   3.6582309e+01   1.7096578e+02
   1.3430000e+03   1.3420000e+03   4.6574355e+01   2.0547116e+01   1.3071570e+02
   1.3440000e+03   1.3430000e+03   5.0212693e+01   2.6084673e+01   1.1743614e+02
   1.3450000e+03   1.3440000e+03   7.2515471e+01   2.4365140e+01   1.2082946e+02
   1.3460000e+03   1.3450000e+03   6.0012585e+01   0.0000000e+00   0.0000000e+00
   1.3550000e+03   1.3450000e+03   4.1769168e+01   3.4953269e+01   1.2211020e+02
   1.3560000e+03   1.3550000e+03   7.1740652e+01   0.0000000e+00   0.0000000e+00
   1.3580000e+03   1.3560000e+03   1.8129736e+01   0.0000000e+00   0.0000000e+00
   1.3590000e+03   1.3580000e+03   4.1572122e+01   0.0000000e+00   0.0000000e+00
   1.3620000e+03   1.3580000e+03   1.7390706e+01   8.2082845e+00   7.0040844e+01
   1.3630000e+03   1.3550000e+03   6.0369981e+01   3.0797209e+01   1.1787485e+02
   1.3640000e+03   1.3630000e+03   4.4907774e+01   1.3981307e+01   9.1492126e+01
   1.3650000e+03   1.3640000e+03   2.5918943e+01   0.0000000e+00   0.0000000e+00
   1.3680000e+03   1.3640000e+03   4.4495421e+01   1.2553727e+01   7.9221731e+01
   1.3700000e+03   1.3690000e+03   2.2714660e+01   2.1790190e+01   7.8054222e+01
   1.3710000e+03   1.3690000e+03   3.1998559e+01   1.2950557e+01   6.0657746e+01
   1.3720000e+03   1.3680000e+03   2.0027100e+01   0.0000000e+00   0.0000000e+00
   1.3760000e+03   1.3750000e+03   4.2278669e+01   1.5294972e+01   8.7346349e+01
   1.3770000e+03   1.3760000e+03   3.6086343e+01   1.7241339e+01   1.1019657e+02
   1.3790000e+03   1.3770000e+03   1.7904426e+01   8.2082845e+00   6.2998559e+01
   1.3820000e+03   1.3810000e+03   6.0588983e+01   2.2456790e+01   9.2666640e+01
   1.3840000e+03   1.3830000e+03   1.4128645e+01   1.5888451e+01   6.6907368e+01
   1.3850000e+03   1.3820000e+03   3.4952244e+01   0.0000000e+00   0.0000000e+00
   1.3910000e+03   1.3810000e+03   1.8621803e+01   1.7907717e+01   6.7836607e+01
   1.3920000e+03   1.3800000e+03   5.0497621e+01   1.7899641e+01   8.9788522e+01
   1.3950000e+03   1.3940000e+03   2.0456418e+01   1.9276403e+01   6.1014238e+01
   1.3990000e+03   1.3930000e+03   1.0257860e+01   7.2145740e+00   5.0656380e+01
   1.4000000e+03   1.3920000e+03   7.8754165e+00   1.1343692e+01   6.5494311e+01
   1.4010000e+03   1.3750000e+03   4.0792702e+01   0.0000000e+00   0.0000000e+00
   1.4040000e+03   1.3440000e+03   6.6706911e+01   1.6842593e+01   1.1872913e+02
   1.4050000e+03   1.4040000e+03   6.6566722e+01   1.5631577e+01   8.2588580e+01
   1.4080000e+03   1.4070000e+03   3.5881863e+01   1.5594535e+01   6.9053352e+01
   1.4110000e+03   1.4080000e+03   2.7935921e+01   1.3877510e+01   6.7217824e+01
   1.4150000e+03   1.4070000e+03   4.4871626e+01   0.0000000e+00   0.0000000e+00
   1.4200000e+03   1.4060000e+03   2.0254329e+01   1.5603804e+01   1.0723887e+02
   1.4230000e+03   1.4220000e+03   4.1438266e+01   1.2781996e+01   7.4916248e+01
   1.4240000e+03   1.4200000e+03   2.7138908e+01   1.6609197e+01   6.7168334e+01
   1.4250000e+03   1.4210000e+03   4.2302931e+01   0.0000000e+00   0.0000000e+00
   1.4280000e+03   1.4220000e+03   2.8273634e+01   0.0000000e+00   0.0000000e+00
   1.4330000e+03   1.4050000e+03   3.8063311e+01   9.2828765e+00   5.5935570e+01
   1.4340000e+03   1.4040000e+03   2.3430891e+01   2.4997802e+01   1.0295068e+02
   1.4350000e+03   1.4340000e+03   8.9917781e+01   1.6451760e+01   1.0784521e+02
   1.4390000e+03   1.4370000e+03   2.9528332e+01   8.5024570e+00   6.6967847e+01
   1.4400000e+03   1.4350000e+03   3.7448373e+01   0.0000000e+00   0.0000000e+00
   1.4430000e+03   1.4420000e+03   2.2234766e+01   1.4999067e+01   8.0152514e+01
   1.4440000e+03   1.4420000e+03   9.4880594e+00   1.3281262e+01   7.5623130e+01
   1.4450000e+03   1.4360000e+03   4.0456585e+01   0.0000000e+00   0.0000000e+00
   1.4480000e+03   1.4340000e+03   2.1140341e+01   2.2171695e+01   1.1046259e+02
   1.4490000e+03   1.4480000e+03   3.9352916e+01   1.5705398e+01   8.5121443e+01
   1.4520000e+03   1.4490000e+03   1.7026468e+01   1.2274203e+01   6.0020361e+01
   1.4560000e+03   1.4480000e+03   1.6043765e+01   2.7781054e+01   1.1499271e+02
   1.4570000e+03   1.4560000e+03   3.4699830e+01   1.6876895e+01   7.5401023e+01
   1.4580000e+03   1.4570000e+03   3.8080428e+01   0.0000000e+00   0.0000000e+00
   1.4610000e+03   1.4570000e+03   3.1153797e+01   7.6427583e+00   5.5390098e+01
   1.4620000e+03   1.4560000e+03   3.4619094e+01   0.0000000e+00   0.0000000e+00
   1.4640000e+03   1.4620000e+03   3.0856112e+01   2.1896097e+01   8.3320608e+01
   1.4670000e+03   1.3430000e+03   1.2790338e+02   3.2841944e+01   1.1742013e+02
   1.4680000e+03   1.4670000e+03   7.4988134e+01   2.4442161e+01   8.9093417e+01
   1.4690000e+03   1.4680000e+03   4.1311076e+01   0.0000000e+00   0.0000000e+00
   1.4720000e+03   1.4680000e+03   4.1132054e+01   2.5547018e+01   1.1407497e+02
   1.4740000e+03   1.4730000e+03   3.7688053e+01   0.0000000e+00   0.0000000e+00
   1.4760000e+03   1.4750000e+03   4.2012930e+01   8.2082845e+00   5.8761759e+01
   1.4840000e+03   1.4730000e+03   2.1456055e+01   0.0000000e+00   0.0000000e+00
   1.4870000e+03   1.4670000e+03   1.4165884e+01   2.0012407e+01   9.5023849e+01
   1.4890000e+03   1.4880000e+03   2.8888648e+01   1.0967840e+01   8.2315026e+01
   1.4900000e+03   1.4870000e+03   7.9584031e+01   1.4348762e+01   9.7332895e+01
   1.4910000e+03   1.4900000e+03   4.3146956e+01   0.0000000e+00   0.0000000e+00
   1.4940000e+03   1.4900000e+03   1.7557544e+01   2.5279622e+01   1.1601913e+02
   1.4960000e+03   1.4950000e+03   3.6683763e+01   1.5742179e+01   7.3150784e+01
   1.5030000e+03   1.4950000e+03   3.6458817e+01   0.0000000e+00   0.0000000e+00
   1.5070000e+03   1.5050000e+03   6.3398397e+01   0.0000000e+00   0.0000000e+00
   1.5080000e+03   1.5070000e+03   2.3989939e+01   1.3486516e+01   6.6212253e+01
   1.5120000e+03   1.4940000e+03   3.0365022e+01   0.0000000e+00   0.0000000e+00
   1.5140000e+03   1.5130000e+03   3.1460250e+01   1.1939823e+01   6.8346217e+01
   1.5160000e+03   1.5130000e+03   4.4388729e+01   0.0000000e+00   0.0000000e+00
   1.5180000e+03   1.5160000e+03   7.7537535e+00   1.0888458e+01   5.8955818e+01
   1.5190000e+03   1.4880000e+03   2.7488048e+01   1.6565614e+01   9.0058641e+01
   1.5210000e+03   1.5200000e+03   3.6362963e+01   1.5181113e+01   8.6683372e+01
   1.5250000e+03   1.5190000e+03   3.9542859e+01   0.0000000e+00   0.0000000e+00
   1.5300000e+03   1.3420000e+03   1.9435484e+02   2.4671780e+01   1.2313366e+02
   1.5310000e+03   1.5300000e+03   8.8991125e+01   1.5066392e+01   8.2641083e+01
   1.5330000e+03   1.5320000e+03   3.9675438e+01   0.0000000e+00   0.0000000e+00
   1.5380000e+03   1.5320000e+03   1.7867050e+01   1.0605942e+01   8.1168856e+01
   1.5400000e+03   1.5380000e+03   2.7066361e+01   7.6993023e+00   4.9314250e+01
   1.5430000e+03   1.5310000e+03   3.6914791e+01   1.5398605e+01   6.8200094e+01
   1.5440000e+03   1.5300000e+03   4.0321501e+01   2.4548406e+01   1.0583561e+02
   1.5450000e+03   1.5440000e+03   1.2277875e+02   2.3197844e+01   9.0985030e+01
   1.5500000e+03   1.5460000e+03   1.2733908e+01   6.0838630e+00   8.9189112e+01
   1.5530000e+03   1.5510000e+03   2.5165399e+01   8.0661389e+00   8.5621051e+01
   1.5550000e+03   1.5540000e+03   7.1633418e+01   1.4288176e+01   8.9740201e+01
   1.5620000e+03   1.5560000e+03   4.8996618e+01   1.6678691e+01   7.0992206e+01
   1.5630000e+03   1.5620000e+03   1.7404484e+01   1.1085848e+01   6.5040184e+01
   1.5640000e+03   1.5570000e+03   2.7388111e+01   0.0000000e+00   0.0000000e+00
   1.5670000e+03   1.5550000e+03   4.7776907e+01   1.8851694e+01   1.0113136e+02
   1.5680000e+03   1.5670000e+03   2.9922394e+01   1.5879349e+01   1.0198413e+02
   1.5690000e+03   1.5680000e+03   4.3896015e+01   1.6609197e+01   1.0538657e+02
   1.5730000e+03   1.5720000e+03   2.5010072e+01   0.0000000e+00   0.0000000e+00
   1.5750000e+03   1.5730000e+03   1.8368986e+01   0.0000000e+00   0.0000000e+00
   1.5780000e+03   1.5720000e+03   3.9026583e+01   1.8542375e+01   7.9389458e+01
   1.5790000e+03   1.5780000e+03   3.0424566e+01   0.0000000e+00   0.0000000e+00
   1.5820000e+03   1.5780000e+03   2.6456854e+01   0.0000000e+00   0.0000000e+00
   1.5840000e+03   1.5820000e+03   3.0084851e+01   1.0217109e+01   5.3092381e+01
   1.5850000e+03   1.5670000e+03   4.0591647e+01   0.0000000e+00   0.0000000e+00
   1.5880000e+03   1.5540000e+03   1.1110836e+02   2.8742832e+01   9.7438305e+01
   1.5890000e+03   1.5880000e+03   7.2817329e+01   1.9027275e+01   8.9706361e+01
   1.5920000e+03   1.5910000e+03   3.9825075e+01   0.0000000e+00   0.0000000e+00
   1.5950000e+03   1.5910000e+03   3.0422531e+01   0.0000000e+00   0.0000000e+00
   1.6000000e+03   1.5900000e+03   2.6966823e+01   1.1879122e+01   7.4939404e+01
   1.6010000e+03   1.6000000e+03   3.9874180e+01   0.0000000e+00   0.0000000e+00
   1.6040000e+03   1.6000000e+03   2.4924519e+01   0.0000000e+00   0.0000000e+00
   1.6060000e+03   1.6040000e+03   3.0755390e+01   1.4429148e+01   5.9844252e+01
   1.6070000e+03   1.5890000e+03   8.1621051e+01   1.9388585e+01   9.3217334e+01
   1.6090000e+03   1.6080000e+03   3.7274444e+01   6.4752783e+00   8.0555564e+01
   1.6100000e+03   1.6080000e+03   2.6672121e+01   1.3357249e+01   9.0310343e+01
   1.6120000e+03   1.6110000e+03   4.7939539e+01   0.0000000e+00   0.0000000e+00
   1.6140000e+03   1.6120000e+03   1.7648943e+01   1.1583330e+01   7.1570287e+01
   1.6180000e+03   1.5880000e+03   6.2737522e+01   2.1033917e+01   1.1142696e+02
   1.6220000e+03   1.6180000e+03   1.3156839e+01   1.6416569e+01   8.6099290e+01
   1.6250000e+03   1.3410000e+03   2.1322290e+02   2.8823204e+01   1.5202146e+02
   1.6260000e+03   1.6250000e+03   2.9487753e+02   0.0000000e+00   0.0000000e+00
   1.6270000e+03   1.6260000e+03   2.3988149e+02   2.2617175e+01   9.7023429e+01
   1.6280000e+03   1.6270000e+03   2.1608480e+01   2.2514660e+01   9.5156132e+01
   1.6290000e+03   1.6280000e+03   7.1219010e+01   1.6177028e+01   8.5934564e+01
   1.6300000e+03   1.6290000e+03   8.9602071e+01   2.3091646e+01   7.9516840e+01
   1.6310000e+03   1.6300000e+03   4.3358905e+01   3.7703388e+01   1.4554955e+02
   1.6320000e+03   1.6310000e+03   4.4027417e+01   1.8782541e+01   9.3649073e+01
   1.6350000e+03   1.6320000e+03   2.1077076e+01   1.6678691e+01   9.9866777e+01
   1.6370000e+03   1.6360000e+03   2.8884444e+01   0.0000000e+00   0.0000000e+00
   1.6400000e+03   1.6360000e+03   4.6756634e+01   0.0000000e+00   0.0000000e+00
   1.6450000e+03   1.6290000e+03   1.8115478e+01   1.7316648e+01   1.0952670e+02
   1.6460000e+03   1.6450000e+03   4.1998218e+01   0.0000000e+00   0.0000000e+00
   1.6490000e+03   1.6470000e+03   1.2397961e+01   2.5365267e+01   8.2780927e+01
   1.6510000e+03   1.6450000e+03   2.6382105e+01   1.7004914e+01   8.9052836e+01
   1.6520000e+03   1.6510000e+03   4.2424022e+01   1.9095542e+01   9.0802101e+01
   1.6540000e+03   1.6530000e+03   4.6420552e+01   0.0000000e+00   0.0000000e+00
   1.6570000e+03   1.6530000e+03   5.4051615e+01   1.2084262e+01   6.7834475e+01
   1.6590000e+03   1.6580000e+03   3.8277163e+01   1.8196053e+01   8.1035151e+01
   1.6610000e+03   1.6510000e+03   4.1971645e+01   0.0000000e+00   0.0000000e+00
   1.6620000e+03   1.6610000e+03   2.3146143e+01   1.6132278e+01   9.2580786e+01
   1.6650000e+03   1.6280000e+03   4.2141818e+01   0.0000000e+00   0.0000000e+00
   1.6670000e+03   1.6650000e+03   3.1752241e+01   0.0000000e+00   0.0000000e+00
   1.6720000e+03   1.6710000e+03   1.6143075e+01   0.0000000e+00   0.0000000e+00
   1.6740000e+03   1.6720000e+03   5.5996436e+01   8.4170030e+00   5.9239614e+01
   1.6750000e+03   1.6710000e+03   4.3362434e+01   0.0000000e+00   0.0000000e+00
   1.6760000e+03   1.6270000e+03   1.2638008e+02   1.3017370e+01   9.3345981e+01
   1.6780000e+03   1.6770000e+03   6.0172557e+01   8.6708388e+00   7.2035433e+01
   1.6790000e+03   1.6780000e+03   3.3365158e+01   0.0000000e+00   0.0000000e+00
   1.6870000e+03   1.6780000e+03   3.4317282e+01   1.5594535e+01   9.4180208e+01
   1.6880000e+03   1.6870000e+03   2.7640658e+01   0.0000000e+00   0.0000000e+00
   1.6950000e+03   1.6880000e+03   1.5845959e+01   1.1085848e+01   6.8915023e+01
   1.6900000e+03   1.6870000e+03   3.0868037e+01   0.0000000e+00   0.0000000e+00
   1.6920000e+03   1.6900000e+03   3.5431940e+01   0.0000000e+00   0.0000000e+00
   1.6940000e+03   1.6920000e+03   2.0404152e+01   1.1583330e+01   6.6395425e+01
   1.6960000e+03   1.6770000e+03   3.8498529e+01   2.0582269e+01   9.8957788e+01
   1.6970000e+03   1.6960000e+03   3.2029845e+01   1.0441073e+01   6.9980954e+01
   1.6980000e+03   1.6960000e+03   3.0708899e+01   9.1574264e+00   6.4011700e+01
   1.6990000e+03   1.6760000e+03   1.0107895e+01   0.0000000e+00   0.0000000e+00
   1.7040000e+03   1.6260000e+03   4.2783743e+01   2.1616985e+01   1.1525770e+02
   1.7050000e+03   1.7040000e+03   1.9020158e+02   2.6437036e+01   1.0709721e+02
   1.7060000e+03   1.7050000e+03   9.7008269e+01   1.9057646e+01   9.3698465e+01
   1.7070000e+03   1.7060000e+03   3.3059342e+01   2.7042625e+01   1.0852546e+02
   1.7080000e+03   1.7070000e+03   4.3210934e+01   0.0000000e+00   0.0000000e+00
   1.7110000e+03   1.7070000e+03   6.1873204e+01   1.8028417e+01   8.7248633e+01
   1.7130000e+03   1.7120000e+03   2.1795798e+01   0.0000000e+00   0.0000000e+00
   1.7220000e+03   1.7120000e+03   2.9312717e+01   0.0000000e+00   0.0000000e+00
   1.7250000e+03   1.7110000e+03   2.6589410e+01   2.1776915e+01   9.4621307e+01
   1.7290000e+03   1.7250000e+03   3.4106560e+01   1.0273558e+01   6.0857639e+01
   1.7300000e+03   1.7060000e+03   7.2714587e+01   1.7639269e+01   9.2917501e+01
   1.7310000e+03   1.7300000e+03   5.2291010e+01   1.3741402e+01   9.7935609e+01
   1.7320000e+03   1.7310000e+03   6.5631951e+01   1.6747898e+01   9.0045796e+01
   1.7370000e+03   1.7350000e+03   2.0420155e+01   8.2258800e+00   7.9396743e+01
   1.7380000e+03   1.7320000e+03   1.3120535e+01   0.0000000e+00   0.0000000e+00
   1.7390000e+03   1.7380000e+03   2.6662402e+01   1.6257267e+01   1.0148957e+02
   1.7410000e+03   1.7300000e+03   2.6445040e+01   0.0000000e+00   0.0000000e+00
   1.7430000e+03   1.7410000e+03   1.7524304e+01   1.0673886e+01   6.5386050e+01
   1.7440000e+03   1.7310000e+03   8.6685662e+00   1.5677756e+01   8.9187491e+01
   1.7450000e+03   1.7440000e+03   2.6775280e+01   2.1327444e+01   8.8012546e+01
   1.7470000e+03   1.7460000e+03   2.8815831e+01   3.8646450e+01   1.3826260e+02
   1.7490000e+03   1.7480000e+03   2.7340094e+01   1.1608267e+01   8.4468391e+01
   1.7500000e+03   1.7480000e+03   8.0489212e+00   1.4479163e+01   7.3531261e+01
   1.7510000e+03   1.7050000e+03   6.2379054e+01   1.5398605e+01   7.3095420e+01
   1.7530000e+03   1.7520000e+03   6.5440956e+01   1.8196053e+01   1.1592314e+02
   1.7550000e+03   1.7540000e+03   3.2835552e+01   0.0000000e+00   0.0000000e+00
   1.7580000e+03   1.7540000e+03   4.5600247e+01   0.0000000e+00   0.0000000e+00
   1.7600000e+03   1.7580000e+03   1.8617413e+01   9.2828765e+00   6.6127036e+01
   1.7610000e+03   1.7530000e+03   7.2354964e+01   1.4348762e+01   1.0201389e+02
   1.7620000e+03   1.7610000e+03   7.7195068e+01   1.5603804e+01   7.9941184e+01
   1.7660000e+03   1.7640000e+03   2.4583224e+01   9.1574264e+00   5.1558832e+01
   1.7720000e+03   1.7700000e+03   1.6664345e+01   0.0000000e+00   0.0000000e+00
   1.7740000e+03   1.7730000e+03   3.3042043e+01   1.4237491e+01   7.4001666e+01
   1.7810000e+03   1.7770000e+03   2.1926885e+01   1.6696020e+01   8.5426636e+01
   1.7840000e+03   1.7720000e+03   3.0087099e+01   0.0000000e+00   0.0000000e+00
   1.7870000e+03   1.7670000e+03   3.3070782e+01   0.0000000e+00   0.0000000e+00
   1.7900000e+03   1.7510000e+03   5.4632793e+01   1.6609197e+01   9.5265468e+01
   1.7910000e+03   1.7900000e+03   3.5491883e+01   0.0000000e+00   0.0000000e+00
   1.7950000e+03   1.7930000e+03   4.1785913e+01   8.9012238e+00   6.7389682e+01
   1.7960000e+03   1.7900000e+03   2.8437408e+01   0.0000000e+00   0.0000000e+00
   1.8000000e+03   1.7970000e+03   1.5597634e+01   1.9276403e+01   1.0172578e+02
   1.8010000e+03   1.7520000e+03   9.6523027e+01   7.5283963e+00   7.5890323e+01
   1.8030000e+03   1.8020000e+03   6.5657741e+01   1.2132026e+01   7.7749844e+01
   1.8070000e+03   1.8030000e+03   1.6384822e+01   1.3127970e+01   7.8167134e+01
   1.8080000e+03   1.8020000e+03   3.4309618e+01   1.3017370e+01   9.9649376e+01
   1.8100000e+03   1.8090000e+03   7.0930297e+01   9.9154835e+00   8.0275082e+01
   1.8130000e+03   1.8110000e+03   3.3772669e+01   0.0000000e+00   0.0000000e+00
   1.8170000e+03   1.8120000e+03   1.8575223e+01   0.0000000e+00   0.0000000e+00
   1.8200000e+03   1.8110000e+03   2.1742535e+01   8.6708388e+00   5.9400479e+01
   1.8210000e+03   1.8090000e+03   1.9727528e+01   1.9983487e+01   9.5192591e+01
   1.8220000e+03   1.8210000e+03   2.6344546e+01   0.0000000e+00   0.0000000e+00
   1.8250000e+03   1.8210000e+03   3.9553897e+01   0.0000000e+00   0.0000000e+00
   1.8280000e+03   1.7040000e+03   5.9418686e+01   2.2693757e+01   1.0109704e+02
   1.8290000e+03   1.8280000e+03   2.5169928e+01   2.9824118e+01   1.0838549e+02
   1.8320000e+03   1.8310000e+03   1.0280696e+02   2.0213686e+01   9.0574117e+01
   1.8330000e+03   1.8320000e+03   8.0338375e+01   2.0156383e+01   9.6495957e+01
   1.8360000e+03   1.8350000e+03   2.7763401e+01   1.2928209e+01   7.9442255e+01
   1.8370000e+03   1.8360000e+03   2.3525959e+01   2.1570115e+01   9.5204741e+01
   1.8380000e+03   1.8360000e+03   6.2908346e+01   1.0441073e+01   7.2035433e+01
   1.8390000e+03   1.8380000e+03   2.8545716e+01   1.3083842e+01   6.2968717e+01
   1.8480000e+03   1.8460000e+03   1.2814621e+01   5.4042462e+00   4.0086177e+01
   1.8490000e+03   1.8430000e+03   2.0553872e+01   5.6141975e+00   6.0881392e+01
   1.8500000e+03   1.8450000e+03   2.2922897e+01   0.0000000e+00   0.0000000e+00
   1.8560000e+03   1.8550000e+03   1.0165426e+01   2.3346948e+01   9.6185301e+01
   1.8600000e+03   1.8580000e+03   2.3794709e+01   1.1939823e+01   6.7682976e+01
   1.8610000e+03   1.8530000e+03   1.3087852e+01   1.1939823e+01   7.6291254e+01
   1.8630000e+03   1.8620000e+03   1.2304005e+01   1.3443565e+01   5.7286625e+01
   1.8650000e+03   1.8620000e+03   3.3558629e+01   0.0000000e+00   0.0000000e+00
   1.8640000e+03   1.8610000e+03   2.7940332e+01   1.2507574e+01   7.9156002e+01
   1.8710000e+03   1.8370000e+03   5.2370132e+01   0.0000000e+00   0.0000000e+00
   1.8740000e+03   1.8350000e+03   1.0515833e+01   1.7737356e+01   7.5533217e+01
   1.8750000e+03   1.8330000e+03   3.0455715e+01   1.3709800e+01   8.7394340e+01
   1.8760000e+03   1.8750000e+03   4.3188531e+01   0.0000000e+00   0.0000000e+00
   1.8780000e+03   1.8760000e+03   2.6035301e+01   2.5279622e+01   1.0747321e+02
   1.8850000e+03   1.8340000e+03   5.4468109e+01   2.5107455e+01   1.0316392e+02
   1.8860000e+03   1.8850000e+03   4.8987220e+01   1.5379814e+01   8.0303895e+01
   1.8870000e+03   1.8860000e+03   5.6101694e+01   0.0000000e+00   0.0000000e+00
   1.8900000e+03   1.8860000e+03   1.4908803e+01   1.6495643e+01   9.3021698e+01
   1.8910000e+03   1.8900000e+03   4.5515547e+01   0.0000000e+00   0.0000000e+00
   1.8940000e+03   1.8850000e+03   5.5764955e+01   8.4170030e+00   8.7876091e+01
   1.8990000e+03   1.8940000e+03   4.1480559e+01   0.0000000e+00   0.0000000e+00
   1.9020000e+03   1.8950000e+03   3.7848357e+01   1.0329698e+01   5.5896784e+01
   1.9030000e+03   1.8900000e+03   1.3977020e+01   8.6874975e+00   6.6896562e+01
   1.9040000e+03   1.8320000e+03   1.4163562e+01   1.2781996e+01   6.4045572e+01
   1.9050000e+03   1.8310000e+03   1.2174322e+02   1.9961770e+01   8.9057707e+01
   1.9060000e+03   1.9050000e+03   1.2601546e+01   5.7916650e+00   9.1964990e+01
   1.9070000e+03   1.9060000e+03   5.7875647e+01   1.7515887e+01   1.0794170e+02
   1.9090000e+03   1.9080000e+03   6.9543889e+01   1.7507630e+01   8.6616629e+01
   1.9100000e+03   1.9090000e+03   3.2982889e+01   1.6042404e+01   9.3809500e+01
   1.9100000e+03   1.9160000e+03   2.6904450e+01   1.0273558e+01   6.9420882e+01
   1.9170000e+03   1.9160000e+03   2.0970247e+01   1.9306382e+01   8.4427300e+01
   1.9200000e+03   1.9100000e+03   3.5973160e+01   0.0000000e+00   0.0000000e+00
   1.9230000e+03   1.9090000e+03   8.6155232e+00   1.4022611e+01   1.0338792e+02
   1.9240000e+03   1.9230000e+03   3.4969962e+01   0.0000000e+00   0.0000000e+00
   1.9250000e+03   1.9230000e+03   3.7014543e+01   7.2145740e+00   5.1927673e+01
   1.9280000e+03   1.9080000e+03   2.9298676e+01   0.0000000e+00   0.0000000e+00
   1.9310000e+03   1.9290000e+03   2.2601595e+01   6.7378954e+00   6.2510119e+01
   1.9330000e+03   1.8300000e+03   7.4997005e+01   1.6354803e+01   8.1850005e+01
   1.9350000e+03   1.9340000e+03   3.0552887e+01   2.5547018e+01   8.6951498e+01
   1.9390000e+03   1.9340000e+03   5.3244549e+01   0.0000000e+00   0.0000000e+00
   1.9420000e+03   1.9400000e+03   2.3774843e+01   1.9903741e+01   1.0487497e+02
   1.9440000e+03   1.9360000e+03   1.0514862e+01   1.9830967e+01   7.8732935e+01
   1.9450000e+03   1.9440000e+03   3.5186503e+01   1.1633151e+01   8.4564191e+01
   1.9460000e+03   1.9440000e+03   2.7109166e+01   1.0875171e+01   7.4257171e+01
   1.9470000e+03   1.9350000e+03   6.0544628e+01   0.0000000e+00   0.0000000e+00
   1.9490000e+03   1.9470000e+03   1.3576344e+01   1.2274203e+01   9.3387792e+01
   1.9530000e+03   1.9330000e+03   2.9912286e+01   1.3006258e+01   8.5973253e+01
   1.9540000e+03   1.9530000e+03   3.1241125e+01   2.8908354e+01   9.1526886e+01
   1.9570000e+03   1.9550000e+03   2.1975422e+01   1.3981307e+01   8.7246975e+01
   1.9610000e+03   1.9530000e+03   1.8061120e+01   1.7316648e+01   9.6254422e+01
   1.9690000e+03   1.9620000e+03   1.5088412e+01   6.8019656e+00   8.6618298e+01
   1.9700000e+03   1.8290000e+03   1.2913411e+02   2.2610781e+01   9.4892905e+01
   1.9710000e+03   1.9700000e+03   5.3110957e+01   1.7557110e+01   8.2618336e+01
   1.9720000e+03   1.9710000e+03   5.9031158e+01   1.6132278e+01   7.8217059e+01
   1.9730000e+03   1.9720000e+03   1.6070589e+01   1.2262418e+01   8.8197983e+01
   1.9770000e+03   1.9760000e+03   2.2553471e+01   2.2928275e+01   8.6416088e+01
   1.9780000e+03   1.9760000e+03   1.6227143e+01   2.3097907e+01   9.3774045e+01
   1.9790000e+03   1.9710000e+03   6.0444671e+01   2.3982355e+01   9.0515034e+01
   1.9840000e+03   1.9820000e+03   1.0676031e+01   9.1889495e+00   5.0619262e+01
   1.9850000e+03   1.9790000e+03   7.1761315e+00   1.7810567e+01   8.4678666e+01
   1.9860000e+03   1.9850000e+03   3.5723229e+01   0.0000000e+00   0.0000000e+00
   1.9910000e+03   1.9850000e+03   2.7537960e+01   9.9154835e+00   7.0310744e+01
   1.9920000e+03   1.9700000e+03   5.5103411e+01   1.5677756e+01   8.6796719e+01
   1.9940000e+03   1.9930000e+03   3.2906074e+01   1.4999067e+01   9.4164855e+01
   1.9950000e+03   1.9940000e+03   3.6191651e+01   0.0000000e+00   0.0000000e+00
   1.9980000e+03   1.9930000e+03   2.9837552e+01   1.6678691e+01   8.2188463e+01
   1.9990000e+03   1.9980000e+03   3.9902536e+01   0.0000000e+00   0.0000000e+00
   2.0040000e+03   1.9980000e+03   4.4287240e+01   0.0000000e+00   0.0000000e+00
   2.0060000e+03   2.0040000e+03   8.0910078e+00   1.4469173e+01   8.6748398e+01
   2.0070000e+03   1.9940000e+03   1.0667910e+01   0.0000000e+00   0.0000000e+00
   2.0090000e+03   2.0070000e+03   3.8144965e+01   2.2972374e+01   8.3563192e+01
   2.0100000e+03   1.9920000e+03   4.9231618e+01   0.0000000e+00   0.0000000e+00
   2.0130000e+03   1.8280000e+03   1.3950040e+02   2.0476628e+01   1.0790419e+02
   2.0140000e+03   2.0130000e+03   2.6833346e+01   1.6747898e+01   1.0766273e+02
   2.0150000e+03   2.0140000e+03   3.8285011e+01   0.0000000e+00   0.0000000e+00
   2.0200000e+03   2.0140000e+03   3.0470850e+01   0.0000000e+00   0.0000000e+00
   2.0250000e+03   2.0130000e+03   3.7713277e+01   1.6885460e+01   8.9538583e+01
   2.0260000e+03   2.0250000e+03   3.5019921e+01   1.3083842e+01   8.8066740e+01
   2.0270000e+03   2.0260000e+03   3.5400157e+01   2.2610781e+01   1.0329698e+02
   2.0290000e+03   2.0280000e+03   3.2222931e+01   0.0000000e+00   0.0000000e+00
   2.0330000e+03   2.0280000e+03   4.0524533e+01   0.0000000e+00   0.0000000e+00
   2.0350000e+03   2.0330000e+03   2.5344851e+01   9.5136377e+00   7.3026157e+01
   2.0370000e+03   2.0250000e+03   2.2841641e+01   0.0000000e+00   0.0000000e+00
   2.0390000e+03   2.0370000e+03   4.0833850e+01   0.0000000e+00   0.0000000e+00
   2.0420000e+03   1.9050000e+03   8.3531402e+01   2.5811645e+01   1.1478632e+02
   2.0430000e+03   2.0420000e+03   4.5675409e+01   1.4873225e+01   9.6081526e+01
   2.0440000e+03   2.0430000e+03   5.8411457e+01   0.0000000e+00   0.0000000e+00
   2.0460000e+03   2.0440000e+03   1.2948566e+01   1.3709800e+01   9.3957343e+01
   2.0470000e+03   2.0430000e+03   6.5200860e+01   1.8283248e+01   9.7869152e+01
   2.0480000e+03   2.0470000e+03   3.8699905e+01   1.9925522e+01   8.7120939e+01
   2.0490000e+03   2.0480000e+03   3.4895713e+01   0.0000000e+00   0.0000000e+00
   2.0520000e+03   2.0510000e+03   3.5601078e+01   1.7557110e+01   9.7344778e+01
   2.0530000e+03   2.0480000e+03   1.6596350e+01   0.0000000e+00   0.0000000e+00
   2.0570000e+03   2.0470000e+03   3.5811421e+01   2.1948858e+01   1.0225596e+02
   2.0580000e+03   2.0570000e+03   5.4152430e+01   0.0000000e+00   0.0000000e+00
   2.0610000e+03   2.0570000e+03   3.3007528e+01   1.4873225e+01   9.0214234e+01
   2.0620000e+03   2.0610000e+03   5.8769528e+01   0.0000000e+00   0.0000000e+00
   2.0670000e+03   2.0650000e+03   7.1962095e+01   0.0000000e+00   0.0000000e+00
   2.0700000e+03   1.9060000e+03   4.4364663e+01   0.0000000e+00   0.0000000e+00
   2.0710000e+03   2.0700000e+03   3.6421443e+01   1.8479890e+01   9.1725710e+01
   2.0720000e+03   2.0710000e+03   5.7027336e+01   0.0000000e+00   0.0000000e+00
   2.0760000e+03   2.0710000e+03   2.0732964e+01   1.4196812e+01   9.8448025e+01
   2.0770000e+03   2.0760000e+03   2.0576164e+01   1.7241339e+01   9.6584319e+01
   2.0820000e+03   2.0780000e+03   5.0867543e+01   5.2961504e+00   5.2492602e+01
   2.0850000e+03   2.0830000e+03   1.2623766e+01   1.1228395e+01   7.8460680e+01
   2.0880000e+03   2.0860000e+03   2.3205061e+01   6.5639849e+00   9.6656146e+01
   2.0890000e+03   2.0770000e+03   2.8428787e+01   5.8165755e+00   1.0718493e+02
   2.0900000e+03   2.0760000e+03   6.4948211e+01   6.9906537e+00   6.6846834e+01
   2.0920000e+03   2.0910000e+03   1.6999789e+01   2.8958325e+00   6.1002388e+01
   2.0960000e+03   2.0910000e+03   3.9599902e+01   0.0000000e+00   0.0000000e+00
   2.0990000e+03   2.0420000e+03   3.2378577e+01   1.6416569e+01   1.2530441e+02
   2.1000000e+03   2.0990000e+03   7.6161437e+01   7.9941184e+00   6.9270765e+01
   2.1010000e+03   2.1000000e+03   1.6177312e+01   0.0000000e+00   0.0000000e+00
   2.1030000e+03   2.1000000e+03   2.3491115e+01   0.0000000e+00   0.0000000e+00
   2.1080000e+03   2.0990000e+03   2.7863932e+01   1.4115103e+01   1.0653412e+02
   2.1090000e+03   2.1080000e+03   2.4935329e+01   0.0000000e+00   0.0000000e+00
   2.1120000e+03   2.1080000e+03   1.0006657e+01   1.1189699e+01   1.0314710e+02
   2.1140000e+03   5.8600000e+02   1.9672927e+01   2.9590505e+01   1.1351847e+02
   2.1230000e+03   4.6500000e+02   5.0938782e+01   2.0944367e+01   1.1919098e+02
   2.1250000e+03   2.1240000e+03   5.4231653e+01   5.9395611e+00   8.9498205e+01
   2.1300000e+03   2.1290000e+03   2.1685717e+01   1.3981307e+01   9.9562283e+01
   2.1320000e+03   2.1230000e+03   3.3531066e+01   0.0000000e+00   0.0000000e+00
   2.1350000e+03   2.1240000e+03   3.3071723e+01   5.4042462e+00   5.9711224e+01
   2.1360000e+03   1.2940000e+03   4.9271397e+01   0.0000000e+00   0.0000000e+00
   2.1380000e+03   2.1360000e+03   4.9926708e+01   0.0000000e+00   0.0000000e+00
   2.1390000e+03   2.1380000e+03   3.0523324e+01   2.2171695e+01   1.0476048e+02
   2.1420000e+03   2.1410000e+03   3.8790567e+01   4.9577418e+00   5.5264662e+01
   2.1430000e+03   2.1410000e+03   4.3470085e+01   0.0000000e+00   0.0000000e+00
   2.1460000e+03   2.1450000e+03   3.3618463e+01   9.2046706e+00   7.9850702e+01
   2.1480000e+03   2.1400000e+03   2.6995463e+01   2.5501702e+01   1.1550956e+02
   2.1540000e+03   2.1500000e+03   2.3223534e+01   0.0000000e+00   0.0000000e+00
   2.1530000e+03   2.1510000e+03   1.7687492e+01   1.7557110e+01   7.4210426e+01
   2.1640000e+03   1.6750000e+03   2.5929963e+01   1.3017370e+01   6.7116653e+01
   2.1670000e+03   2.1660000e+03   1.2127753e+02   2.7142967e+01   1.2027986e+02
   2.1680000e+03   2.1670000e+03   1.8692505e+02   4.2711738e+01   1.5126943e+02
   2.1690000e+03   2.1680000e+03   5.8714876e+01   2.2959657e+01   1.2317403e+02
   2.1700000e+03   2.1690000e+03   5.1943117e+01   3.2879302e+01   1.3110189e+02
   2.1710000e+03   2.1700000e+03   1.8924304e+02   1.9926820e+01   9.4806309e+01
   2.1720000e+03   2.1710000e+03   1.9984927e+01   2.1979732e+01   1.1292157e+02
   2.1730000e+03   2.1720000e+03   4.8998530e+01   1.0989866e+01   8.0285641e+01
   2.1740000e+03   2.1730000e+03   4.0951470e+01   1.2530375e+01   7.6404350e+01
   2.1770000e+03   2.1760000e+03   3.0727757e+01   0.0000000e+00   0.0000000e+00
   2.1830000e+03   2.1820000e+03   1.7516377e+01   3.4753008e+00   5.1500159e+01
   2.1870000e+03   2.1740000e+03   4.8527931e+01   5.6696830e+00   6.5658216e+01
   2.1930000e+03   2.1910000e+03   1.3591161e+01   6.4658703e+00   6.3798043e+01
   2.1940000e+03   2.1750000e+03   4.4130909e+01   0.0000000e+00   0.0000000e+00
   2.1970000e+03   2.1730000e+03   1.3445337e+01   8.8864887e+00   7.8243858e+01
   2.1980000e+03   2.1720000e+03   4.1977852e+01   1.4490219e+01   7.4467066e+01
   2.1990000e+03   2.1980000e+03   2.3570428e+01   0.0000000e+00   0.0000000e+00
   2.2010000e+03   2.1980000e+03   2.4232446e+01   4.9148176e+00   4.9148176e+01
   2.2020000e+03   2.1990000e+03   2.2601949e+01   0.0000000e+00   0.0000000e+00
   2.2050000e+03   2.1710000e+03   6.9436227e+01   6.7333415e+00   7.3539306e+01
   2.2070000e+03   2.2060000e+03   2.5175821e+01   0.0000000e+00   0.0000000e+00
   2.2090000e+03   2.2080000e+03   2.2062548e+01   0.0000000e+00   0.0000000e+00
   2.2140000e+03   2.2050000e+03   2.7750643e+01   0.0000000e+00   0.0000000e+00
   2.2190000e+03   2.2060000e+03   2.2079775e+01   0.0000000e+00   0.0000000e+00
   2.2220000e+03   2.2080000e+03   3.0134424e+01   0.0000000e+00   0.0000000e+00
   2.2260000e+03   2.1660000e+03   2.1734412e+02   0.0000000e+00   0.0000000e+00
   2.2270000e+03   2.2260000e+03   1.5618303e+02   1.6402876e+01   1.3413387e+02
   2.2280000e+03   2.2270000e+03   1.0365741e+02   1.1638566e+01   9.0522184e+01
   2.2290000e+03   2.2280000e+03   5.6215131e+01   9.9517471e+00   7.6728327e+01
   2.2300000e+03   2.2290000e+03   1.1040419e+01   0.0000000e+00   0.0000000e+00
   2.2320000e+03   2.2300000e+03   4.1663284e+01   0.0000000e+00   0.0000000e+00
   2.2370000e+03   2.2290000e+03   4.2942453e+01   8.2014381e+00   7.9189241e+01
   2.2380000e+03   2.2370000e+03   2.7829771e+01   8.2353519e+00   7.7362606e+01
   2.2430000e+03   2.2380000e+03   5.2049071e+01   6.0039434e+00   5.0910488e+01
   2.2400000e+03   2.2390000e+03   2.3960495e+01   0.0000000e+00   0.0000000e+00
   2.2460000e+03   2.2370000e+03   2.4367960e+01   6.9639554e+00   7.9675801e+01
   2.2470000e+03   2.2460000e+03   1.6139016e+01   7.6383675e+00   7.1302000e+01
   2.2530000e+03   2.2390000e+03   4.4151356e+01   0.0000000e+00   0.0000000e+00
   2.2560000e+03   2.1700000e+03   1.0759768e+02   1.7166720e+01   8.6169565e+01
   2.2570000e+03   2.2560000e+03   6.2529626e+01   3.2168020e+01   1.1424583e+02
   2.2610000e+03   2.2600000e+03   3.3759226e+01   1.6317695e+01   8.1656771e+01
   2.2620000e+03   2.2570000e+03   3.5465043e+01   2.1552901e+01   9.7873904e+01
   2.2630000e+03   2.2620000e+03   3.4456499e+01   0.0000000e+00   0.0000000e+00
   2.2650000e+03   2.2630000e+03   1.4709930e+01   1.2260551e+01   6.9281095e+01
   2.2660000e+03   2.2610000e+03   1.2168908e+01   0.0000000e+00   0.0000000e+00
   2.2720000e+03   2.2620000e+03   2.2026138e+01   0.0000000e+00   0.0000000e+00
   2.2760000e+03   2.2740000e+03   1.6474546e+01   0.0000000e+00   0.0000000e+00
   2.2770000e+03   2.2760000e+03   2.2587322e+01   7.1742352e+00   6.3710608e+01
   2.2780000e+03   2.2760000e+03   1.6893934e+01   6.1264855e+00   4.5003778e+01
   2.2820000e+03   2.2270000e+03   4.0710951e+01   1.2552599e+01   9.4962971e+01
   2.2830000e+03   2.2820000e+03   6.5198322e+01   1.0246132e+01   7.0128781e+01
   2.2840000e+03   2.2830000e+03   5.1302929e+01   7.0171161e+00   6.5486779e+01
   2.2850000e+03   2.2840000e+03   4.3102969e+01   7.9249052e+00   6.4819431e+01
   2.2870000e+03   2.2860000e+03   3.0799182e+01   1.1240618e+01   7.3923622e+01
   2.2880000e+03   2.2870000e+03   1.6556339e+01   0.0000000e+00   0.0000000e+00
   2.2900000e+03   2.2880000e+03   1.4850526e+01   8.8864887e+00   6.3005290e+01
   2.2910000e+03   2.2870000e+03   2.6443555e+01   0.0000000e+00   0.0000000e+00
   2.2940000e+03   2.2860000e+03   2.2650068e+01   6.5939197e+00   6.0454254e+01
   2.2990000e+03   2.2950000e+03   1.3056778e+01   0.0000000e+00   0.0000000e+00
   2.3020000e+03   2.2940000e+03   1.0511110e+01   1.2192162e+01   7.1166360e+01
   2.3030000e+03   2.2850000e+03   3.5172402e+01   0.0000000e+00   0.0000000e+00
   2.3060000e+03   2.2840000e+03   2.6519724e+01   6.0039434e+00   7.4701247e+01
   2.3070000e+03   2.3060000e+03   2.1198035e+01   0.0000000e+00   0.0000000e+00
   2.3090000e+03   2.3070000e+03   2.1986260e+01   7.0171161e+00   5.0910488e+01
   2.3140000e+03   2.3060000e+03   1.7753442e+01   1.0218894e+01   7.5315594e+01
   2.3150000e+03   2.3140000e+03   2.4713610e+01   0.0000000e+00   0.0000000e+00
   2.3170000e+03   2.3150000e+03   9.2050497e+00   1.0989866e+01   6.5044070e+01
   2.3180000e+03   2.3140000e+03   2.7275088e+01   0.0000000e+00   0.0000000e+00
   2.3200000e+03   2.3180000e+03   2.2984110e+01   0.0000000e+00   0.0000000e+00
   2.3230000e+03   2.2830000e+03   3.8324095e+01   8.6211603e+00   8.2979508e+01
   2.3250000e+03   2.3240000e+03   2.2751921e+01   1.0972946e+01   6.6517155e+01
   2.3260000e+03   2.3230000e+03   1.8403108e+01   0.0000000e+00   0.0000000e+00
   2.3290000e+03   2.3240000e+03   9.6124880e+00   0.0000000e+00   0.0000000e+00
   2.3310000e+03   2.3290000e+03   2.2516531e+01   1.0354369e+01   5.1012579e+01
   2.3320000e+03   2.2820000e+03   1.7725079e+01   1.4813602e+01   9.2966733e+01
   2.3330000e+03   2.3320000e+03   4.4240244e+01   0.0000000e+00   0.0000000e+00
   2.3380000e+03   2.3320000e+03   6.2024117e+01   1.3528631e+01   9.6751162e+01
   2.3410000e+03   2.3380000e+03   2.2762786e+01   1.3279106e+01   6.4400991e+01
   2.3420000e+03   2.3390000e+03   1.7532852e+01   0.0000000e+00   0.0000000e+00
   2.3430000e+03   2.3420000e+03   1.6988014e+01   0.0000000e+00   0.0000000e+00
   2.3480000e+03   2.3430000e+03   1.6647954e+01   0.0000000e+00   0.0000000e+00
   2.3450000e+03   2.3420000e+03   2.8166181e+01   0.0000000e+00   0.0000000e+00
   2.3510000e+03   2.2280000e+03   5.4902520e+01   1.4938508e+01   8.0193012e+01
   2.3520000e+03   2.3510000e+03   1.7622111e+01   0.0000000e+00   0.0000000e+00
   2.3570000e+03   2.3520000e+03   1.6234424e+01   9.4636625e+00   6.6535310e+01
   2.3590000e+03   2.3580000e+03   4.5682811e+01   0.0000000e+00   0.0000000e+00
   2.3620000e+03   2.3580000e+03   1.0825990e+02   1.8819027e+01   7.6637460e+01
   2.3630000e+03   2.3620000e+03   2.6990489e+01   2.1979732e+01   8.8613619e+01
   2.3640000e+03   2.3630000e+03   3.7178336e+01   1.6772533e+01   8.3785083e+01
   2.3650000e+03   2.3640000e+03   2.6680371e+01   0.0000000e+00   0.0000000e+00
   2.3680000e+03   2.3640000e+03   3.5853299e+01   0.0000000e+00   0.0000000e+00
   2.3710000e+03   2.3630000e+03   5.2060477e+01   0.0000000e+00   0.0000000e+00
   2.3750000e+03   2.3730000e+03   3.6456452e+01   0.0000000e+00   0.0000000e+00
   2.3780000e+03   2.3620000e+03   3.5109753e+01   0.0000000e+00   0.0000000e+00
   2.3800000e+03   2.3780000e+03   2.1890688e+01   0.0000000e+00   0.0000000e+00
   2.3810000e+03   2.3800000e+03   4.0289099e+01   0.0000000e+00   0.0000000e+00
   2.3830000e+03   2.3810000e+03   1.6979471e+01   7.5404357e+00   6.6131943e+01
   2.3840000e+03   2.3800000e+03   1.8741351e+01   0.0000000e+00   0.0000000e+00
   2.3870000e+03   2.1690000e+03   1.6353229e+02   2.6467103e+01   9.9745931e+01
   2.3880000e+03   2.3870000e+03   2.4725485e+01   2.3723861e+01   8.5184961e+01
   2.3890000e+03   2.3880000e+03   3.0947663e+01   1.2351147e+01   7.7362606e+01
   2.3900000e+03   2.3890000e+03   2.0505884e+01   0.0000000e+00   0.0000000e+00
   2.3970000e+03   2.3890000e+03   1.9849600e+01   0.0000000e+00   0.0000000e+00
   2.4000000e+03   2.3880000e+03   2.9731340e+01   0.0000000e+00   0.0000000e+00
   2.4010000e+03   2.4000000e+03   1.0871887e+01   1.3314042e+01   9.0609380e+01
   2.4030000e+03   2.2260000e+03   8.3360040e+01   2.0802737e+01   1.1009883e+02
   2.4040000e+03   2.4030000e+03   2.9823425e+01   2.7129273e+01   9.3615044e+01
   2.4050000e+03   2.4040000e+03   6.2843387e+01   2.3076706e+01   1.0853764e+02
   2.4070000e+03   2.4060000e+03   1.1227532e+02   1.2138704e+01   8.4299124e+01
   2.4090000e+03   2.4080000e+03   3.9997016e+01   1.7328318e+01   9.9992453e+01
   2.4100000e+03   2.4090000e+03   3.4653094e+01   0.0000000e+00   0.0000000e+00
   2.4130000e+03   2.4090000e+03   4.9384274e+01   0.0000000e+00   0.0000000e+00
   2.4160000e+03   2.4080000e+03   2.2057984e+01   0.0000000e+00   0.0000000e+00
   2.4190000e+03   2.4060000e+03   7.2477223e+01   1.3390580e+01   6.8679055e+01
   2.4200000e+03   2.4190000e+03   4.2553570e+01   2.0851805e+01   8.4540137e+01
   2.4210000e+03   2.4200000e+03   2.5291953e+01   1.4270560e+01   7.2833499e+01
   2.4220000e+03   2.4210000e+03   3.1264200e+01   0.0000000e+00   0.0000000e+00
   2.4230000e+03   2.4220000e+03   2.1325736e+01   1.6498883e+01   6.6947349e+01
   2.4250000e+03   2.4210000e+03   1.4317566e+01   9.9237008e+00   6.2598470e+01
   2.4280000e+03   2.4260000e+03   2.1948810e+01   7.9483171e+00   5.9061241e+01
   2.4320000e+03   2.4200000e+03   2.5897112e+01   1.1339366e+01   6.8244803e+01
   2.4330000e+03   2.4320000e+03   2.7897922e+01   0.0000000e+00   0.0000000e+00
   2.4340000e+03   2.4330000e+03   8.3749916e+00   1.2192162e+01   6.9103857e+01
   2.4380000e+03   2.4320000e+03   2.9409479e+01   0.0000000e+00   0.0000000e+00
   2.4420000e+03   2.4400000e+03   1.5272649e+01   0.0000000e+00   0.0000000e+00
   2.4460000e+03   2.4450000e+03   1.3561942e+01   0.0000000e+00   0.0000000e+00
   2.4470000e+03   2.4460000e+03   1.5307659e+01   7.9131733e+00   7.7577271e+01
   2.4530000e+03   2.4450000e+03   4.0302804e+01   0.0000000e+00   0.0000000e+00
   2.4550000e+03   2.4540000e+03   1.3806069e+01   1.2728991e+01   8.5888783e+01
   2.4580000e+03   2.4190000e+03   3.2538921e+01   0.0000000e+00   0.0000000e+00
   2.4620000e+03   2.4600000e+03   1.8414981e+01   7.4162025e+00   5.8339526e+01
   2.4630000e+03   2.4050000e+03   1.1389835e+02   0.0000000e+00   0.0000000e+00
   2.4650000e+03   2.4640000e+03   3.4603541e+01   0.0000000e+00   0.0000000e+00
   2.4730000e+03   2.4640000e+03   2.4884958e+01   0.0000000e+00   0.0000000e+00
   2.4760000e+03   2.4040000e+03   1.9518507e+01   2.5134786e+01   1.0678065e+02
   2.4770000e+03   2.4760000e+03   6.5950027e+01   1.6197690e+01   8.2720472e+01
   2.4790000e+03   2.4780000e+03   2.0851163e+01   0.0000000e+00   0.0000000e+00
   2.4810000e+03   2.4800000e+03   1.6409838e+01   1.0053914e+01   5.7864622e+01
   2.4840000e+03   2.4780000e+03   3.7344168e+01   1.2530375e+01   7.0214839e+01
   2.4850000e+03   2.4770000e+03   1.6169934e+01   0.0000000e+00   0.0000000e+00
   2.4860000e+03   2.4850000e+03   1.0618711e+01   2.4054428e+01   9.9353964e+01
   2.4880000e+03   2.4760000e+03   7.4706811e+01   1.6203424e+01   9.3904384e+01
   2.4900000e+03   2.4890000e+03   3.2826076e+01   0.0000000e+00   0.0000000e+00
   2.4920000e+03   2.4900000e+03   2.8845644e+01   8.0181426e+00   7.9401308e+01
   2.4930000e+03   2.4890000e+03   3.9996700e+01   0.0000000e+00   0.0000000e+00
   2.4980000e+03   2.4880000e+03   3.3368364e+01   9.4538404e+00   7.6354478e+01
   2.4990000e+03   2.4980000e+03   3.9627238e+01   0.0000000e+00   0.0000000e+00
   2.5010000e+03   2.4990000e+03   2.7662983e+01   6.3644954e+00   6.8441915e+01
   2.5020000e+03   2.4980000e+03   3.3177210e+01   0.0000000e+00   0.0000000e+00
   2.5040000e+03   2.5020000e+03   2.2967711e+01   9.6387503e+00   6.3236373e+01
   2.5050000e+03   2.4030000e+03   2.2295043e+02   1.3699238e+01   9.1953880e+01
   2.5060000e+03   2.5050000e+03   2.6999614e+01   1.5902477e+01   8.2033636e+01
   2.5090000e+03   2.5080000e+03   1.7674720e+01   1.2192162e+01   8.2612581e+01
   2.5100000e+03   2.5080000e+03   3.9177659e+01   1.0218894e+01   9.6311327e+01
   2.5110000e+03   2.5050000e+03   1.5103789e+01   0.0000000e+00   0.0000000e+00
   2.5140000e+03   2.5130000e+03   4.6129453e+01   7.5281046e+00   6.3831528e+01
   2.5180000e+03   2.5060000e+03   5.0008058e+01   1.4681307e+01   8.4435673e+01
   2.5190000e+03   2.5180000e+03   2.1060677e+01   1.3793857e+01   7.9375562e+01
   2.5200000e+03   2.5190000e+03   2.9314480e+01   0.0000000e+00   0.0000000e+00
   2.5210000e+03   2.5190000e+03   4.9611625e+01   0.0000000e+00   0.0000000e+00
   2.5240000e+03   2.5180000e+03   4.3341553e+01   1.3494250e+01   7.4652728e+01
   2.5280000e+03   2.5240000e+03   1.1781948e+01   0.0000000e+00   0.0000000e+00
   2.5320000e+03   2.5200000e+03   2.4555882e+01   1.1953605e+01   6.5158237e+01
   2.5340000e+03   2.1680000e+03   7.9468440e+01   2.1899275e+01   1.3035924e+02
   2.5350000e+03   2.5340000e+03   1.0906031e+02   1.9132373e+01   1.3420242e+02
   2.5360000e+03   2.5350000e+03   8.4679521e+01   2.0200024e+01   1.1702967e+02
   2.5370000e+03   2.5360000e+03   1.0718426e+02   1.9132373e+01   1.0066105e+02
   2.5380000e+03   2.5370000e+03   2.8847253e+01   1.8660382e+01   9.9323101e+01
   2.5390000e+03   2.5380000e+03   5.0238923e+01   1.1710189e+01   9.2126487e+01
   2.5470000e+03   2.5460000e+03   3.6151053e+01   0.0000000e+00   0.0000000e+00
   2.5500000e+03   2.5460000e+03   3.0387991e+01   1.1726046e+01   7.6350828e+01
   2.5510000e+03   2.5500000e+03   3.4138845e+01   1.3046183e+01   8.9099807e+01
   2.5520000e+03   2.5500000e+03   3.0312325e+01   7.9483171e+00   6.0338885e+01
   2.5560000e+03   2.5540000e+03   9.2385994e+00   7.0698771e+00   5.8587429e+01
   2.5570000e+03   2.5530000e+03   1.6683189e+01   9.8485202e+00   6.7483644e+01
   2.5580000e+03   2.5510000e+03   1.0709247e+01   1.0345392e+01   5.8479498e+01
   2.5590000e+03   2.5370000e+03   6.8781983e+01   0.0000000e+00   0.0000000e+00
   2.5610000e+03   2.5590000e+03   1.9042654e+01   0.0000000e+00   0.0000000e+00
   2.5620000e+03   2.5610000e+03   1.9236082e+01   9.0624758e+00   6.2126213e+01
   2.5630000e+03   2.5610000e+03   2.4768342e+01   1.2328561e+01   7.3458408e+01
   2.5640000e+03   2.5360000e+03   8.6913997e+01   1.5056209e+01   1.0512249e+02
   2.5650000e+03   2.5640000e+03   3.1619959e+01   1.1124304e+01   7.9661807e+01
   2.5660000e+03   2.5650000e+03   2.5505703e+01   1.4406627e+01   7.1307211e+01
   2.5670000e+03   2.5660000e+03   2.0219746e+01   1.0802283e+01   7.5387106e+01
   2.5680000e+03   2.5670000e+03   2.8114606e+01   9.0624758e+00   5.6549161e+01
   2.5710000e+03   2.5690000e+03   1.3681166e+01   6.7333415e+00   6.4842360e+01
   2.5750000e+03   2.5660000e+03   2.2872799e+01   9.8485202e+00   6.5089761e+01
   2.5760000e+03   2.5670000e+03   2.6880902e+01   1.0879412e+01   6.5951877e+01
   2.5820000e+03   2.5760000e+03   2.7323920e+01   0.0000000e+00   0.0000000e+00
   2.5850000e+03   2.5650000e+03   5.6527070e+01   9.9983161e+00   6.1823398e+01
   2.5860000e+03   2.5850000e+03   3.3507609e+01   1.0363338e+01   8.7112122e+01
   2.5880000e+03   2.5870000e+03   1.3333463e+01   1.0282338e+01   6.8604613e+01
   2.5890000e+03   2.5870000e+03   1.3094370e+01   6.5656801e+00   6.5276475e+01
   2.5900000e+03   2.5640000e+03   4.8029436e+01   8.0988449e+00   7.9131733e+01
   2.5920000e+03   2.5910000e+03   2.8711636e+01   1.8927325e+01   8.9255036e+01
   2.5930000e+03   2.5910000e+03   4.0888210e+01   0.0000000e+00   0.0000000e+00
   2.6060000e+03   2.5940000e+03   2.6615374e+01   2.1440533e+01   8.6943451e+01
   2.5970000e+03   2.5900000e+03   1.4185982e+01   2.0492264e+01   9.4507934e+01
   2.6050000e+03   2.6030000e+03   2.9876222e+01   1.1040472e+01   7.2073107e+01
   2.6070000e+03   2.6060000e+03   1.6103186e+01   1.4073896e+01   7.3279863e+01
   2.6090000e+03   2.5970000e+03   3.1423127e+01   1.2530375e+01   9.1018592e+01
   2.6130000e+03   2.6110000e+03   2.1314166e+01   1.0218894e+01   6.0642985e+01
   2.6170000e+03   2.6040000e+03   7.9938984e+00   1.2567393e+01   7.4950813e+01
   2.6180000e+03   2.5340000e+03   2.9226492e+02   1.9592998e+01   9.6025369e+01
   2.6210000e+03   2.6200000e+03   6.9949864e+01   1.9931481e+01   9.3256092e+01
   2.6230000e+03   2.6210000e+03   4.0928859e+01   0.0000000e+00   0.0000000e+00
   2.6270000e+03   2.6220000e+03   1.7135782e+01   7.0171161e+00   7.1722925e+01
   2.6280000e+03   2.6200000e+03   1.1800814e+02   1.5434044e+01   7.7246030e+01
   2.6290000e+03   2.6280000e+03   3.3368386e+01   0.0000000e+00   0.0000000e+00
   2.6340000e+03   2.6280000e+03   2.3699842e+01   0.0000000e+00   0.0000000e+00
   2.6370000e+03   2.6180000e+03   6.9149749e+01   0.0000000e+00   0.0000000e+00
   2.6410000e+03   2.6390000e+03   3.4901333e+01   1.3390580e+01   9.3897458e+01
   2.6420000e+03   2.6190000e+03   6.7079430e+01   0.0000000e+00   0.0000000e+00
   2.6470000e+03   2.5350000e+03   4.9062140e+01   3.7638055e+01   1.3265666e+02
   2.6480000e+03   2.6470000e+03   1.7603858e+02   2.0735638e+01   9.5467430e+01
   2.6490000e+03   2.6480000e+03   4.0228781e+01   3.4159818e+01   1.0853849e+02
   2.6500000e+03   2.6490000e+03   8.7901480e+01   2.9517247e+01   9.6392322e+01
   2.6510000e+03   2.6500000e+03   2.8343998e+01   1.1922476e+01   6.7428553e+01
   2.6520000e+03   2.6510000e+03   6.4744291e+01   1.3390580e+01   8.7542991e+01
   2.6530000e+03   2.6520000e+03   4.5854347e+01   1.0381252e+01   7.2368980e+01
   2.6540000e+03   2.6530000e+03   1.8789629e+01   1.2589551e+01   8.1354707e+01
   2.6560000e+03   2.6550000e+03   1.2408137e+01   0.0000000e+00   0.0000000e+00
   2.6590000e+03   2.6540000e+03   1.9816871e+01   1.7161307e+01   9.0462637e+01
   2.6610000e+03   2.6600000e+03   3.0739049e+01   8.2353519e+00   5.7064332e+01
   2.6620000e+03   2.6600000e+03   3.4063553e+01   0.0000000e+00   0.0000000e+00
   2.6640000e+03   2.6620000e+03   8.7266864e+00   0.0000000e+00   0.0000000e+00
   2.6690000e+03   2.6590000e+03   4.7396194e+01   0.0000000e+00   0.0000000e+00
   2.6710000e+03   2.6690000e+03   2.2878942e+01   8.4689463e+00   5.6237792e+01
   2.6720000e+03   2.6550000e+03   6.6925986e+01   6.9639554e+00   5.6317033e+01
   2.6740000e+03   2.6730000e+03   3.5691818e+01   0.0000000e+00   0.0000000e+00
   2.6790000e+03   2.6720000e+03   1.3651447e+01   1.6414200e+01   6.8243441e+01
   2.6800000e+03   2.6770000e+03   1.0021281e+01   0.0000000e+00   0.0000000e+00
   2.6820000e+03   2.6800000e+03   3.4046097e+01   0.0000000e+00   0.0000000e+00
   2.6850000e+03   2.6530000e+03   3.6422904e+01   0.0000000e+00   0.0000000e+00
   2.6870000e+03   2.6850000e+03   1.9474006e+01   8.1787508e+00   6.8337312e+01
   2.6880000e+03   2.6520000e+03   2.2239919e+01   0.0000000e+00   0.0000000e+00
   2.6900000e+03   2.6880000e+03   1.9248702e+01   0.0000000e+00   0.0000000e+00
   2.6930000e+03   2.6510000e+03   1.2122931e+01   1.4231444e+01   8.4299124e+01
   2.6940000e+03   2.6500000e+03   4.0089834e+01   1.7929112e+01   7.6529492e+01
   2.6950000e+03   2.6940000e+03   5.6285135e+01   2.5023651e+01   9.6823154e+01
   2.6960000e+03   2.6950000e+03   1.4857855e+01   2.6124392e+01   9.9118039e+01
   2.6970000e+03   2.6960000e+03   1.2049129e+01   1.5542018e+01   9.3888553e+01
   2.6980000e+03   2.6970000e+03   2.1744991e+01   1.8414807e+01   9.7218635e+01
   2.7010000e+03   2.7000000e+03   1.3193163e+01   8.9697363e+00   5.3799425e+01
   2.7020000e+03   2.6990000e+03   1.8785775e+01   0.0000000e+00   0.0000000e+00
   2.7050000e+03   2.6970000e+03   4.5191381e+01   0.0000000e+00   0.0000000e+00
   2.7080000e+03   2.7070000e+03   1.4269561e+01   8.2803541e+00   6.3284837e+01
   2.7130000e+03   2.7110000e+03   2.3172348e+01   0.0000000e+00   0.0000000e+00
   2.7320000e+03   2.7290000e+03   2.6826755e+01   8.7176089e+00   6.6918200e+01
   2.7330000e+03   2.7300000e+03   1.6005528e+01   7.3279863e+00   6.1216309e+01
   2.7340000e+03   2.7280000e+03   7.9573357e+00   9.9983161e+00   5.9620170e+01
   2.7350000e+03   2.6950000e+03   2.4189370e+01   1.9607218e+01   8.7112122e+01
   2.7360000e+03   2.7350000e+03   2.8621882e+01   1.3901203e+01   8.0787449e+01
   2.7370000e+03   2.7350000e+03   2.8366063e+01   6.0039434e+00   8.4113768e+01
   2.7380000e+03   2.7370000e+03   2.4969327e+01   8.0988449e+00   6.3366995e+01
   2.7390000e+03   2.7370000e+03   2.3688597e+01   1.5814602e+01   6.2312862e+01
   2.7400000e+03   2.6480000e+03   7.0324866e+01   2.0478659e+01   7.9644312e+01
   2.7410000e+03   2.7400000e+03   4.2317647e+01   1.7242321e+01   9.3603134e+01
   2.7420000e+03   2.7410000e+03   4.2234013e+01   1.5252390e+01   7.8991896e+01
   2.7430000e+03   2.7420000e+03   2.5217093e+01   1.2917364e+01   7.1161138e+01
   2.7470000e+03   2.7430000e+03   1.6057085e+01   0.0000000e+00   0.0000000e+00
   2.7480000e+03   2.7470000e+03   1.5153611e+01   1.0802283e+01   6.1497946e+01
   2.7520000e+03   2.7420000e+03   2.6210374e+01   7.7710089e+00   6.5567594e+01
   2.7530000e+03   2.7520000e+03   2.0937460e+01   5.7832502e+00   6.1284566e+01
   2.7550000e+03   2.7540000e+03   1.2260065e+01   1.3535496e+01   6.6401126e+01
   2.7560000e+03   2.7550000e+03   2.1649773e+01   0.0000000e+00   0.0000000e+00
   2.7590000e+03   2.7550000e+03   1.2701530e+01   6.8156257e+00   6.9572817e+01
   2.7600000e+03   2.7540000e+03   3.8150515e+01   0.0000000e+00   0.0000000e+00
   2.7620000e+03   2.7600000e+03   1.0261277e+01   1.0523467e+01   6.7080439e+01
   2.7630000e+03   2.7530000e+03   2.3079754e+01   1.3800590e+01   5.7122913e+01
   2.7640000e+03   2.7520000e+03   9.9809789e+00   1.4034232e+01   6.3095174e+01
   2.7650000e+03   2.7640000e+03   2.6642814e+01   0.0000000e+00   0.0000000e+00
   2.7680000e+03   2.7640000e+03   1.7398007e+01   9.0624758e+00   5.2590845e+01
   2.7690000e+03   2.7680000e+03   1.6502493e+01   8.3696327e+00   5.9281057e+01
   2.7700000e+03   2.7680000e+03   1.3903010e+01   7.9131733e+00   4.1007191e+01
   2.7710000e+03   2.7700000e+03   1.8249195e+01   7.3279863e+00   6.1924001e+01
   2.7750000e+03   2.7410000e+03   6.7397322e+01   2.1647526e+01   9.2452650e+01
   2.7760000e+03   2.7750000e+03   3.5827529e+01   1.6459419e+01   6.9818093e+01
   2.7770000e+03   2.7760000e+03   2.5242458e+01   8.7918930e+00   6.6740255e+01
   2.7800000e+03   2.7790000e+03   1.9883768e+01   0.0000000e+00   0.0000000e+00
   2.7830000e+03   2.7790000e+03   1.8858306e+01   0.0000000e+00   0.0000000e+00
   2.7860000e+03   2.7780000e+03   2.4665429e+01   6.0960809e+00   6.6648317e+01
   2.7870000e+03   2.7860000e+03   1.6796577e+01   1.2260551e+01   6.7101211e+01
   2.7910000e+03   2.7750000e+03   6.4144922e+01   1.9478863e+01   7.0345710e+01
   2.7920000e+03   2.7910000e+03   2.2073210e+01   1.1670453e+01   7.6083877e+01
   2.7930000e+03   2.7920000e+03   1.8302404e+01   0.0000000e+00   0.0000000e+00
   2.7950000e+03   2.7930000e+03   2.5915268e+01   0.0000000e+00   0.0000000e+00
   2.7960000e+03   2.7950000e+03   2.1220273e+01   0.0000000e+00   0.0000000e+00
   2.7990000e+03   2.7950000e+03   1.3646712e+01   0.0000000e+00   0.0000000e+00
   2.8030000e+03   2.8000000e+03   3.1520518e+01   8.4908582e+00   6.2436488e+01
   2.8040000e+03   2.7910000e+03   1.9005652e+01   1.4813602e+01   8.8581112e+01
   2.8060000e+03   2.8050000e+03   2.7499132e+01   6.5230915e+00   6.1219345e+01
   2.8090000e+03   2.8080000e+03   3.2649822e+01   7.0171161e+00   6.3739766e+01
   2.8100000e+03   2.8080000e+03   2.3239850e+01   7.9249052e+00   7.5268704e+01
   2.8110000e+03   2.7920000e+03   3.8542688e+01   0.0000000e+00   0.0000000e+00
   2.8140000e+03   2.7400000e+03   5.1859304e+01   2.1979732e+01   9.0798869e+01
   2.8150000e+03   2.8140000e+03   2.7267625e+01   1.7079909e+01   8.6453734e+01
   2.8160000e+03   2.8150000e+03   2.4012024e+01   0.0000000e+00   0.0000000e+00
   2.8170000e+03   2.8160000e+03   3.0689302e+01   6.4081381e+00   6.7471252e+01
   2.8190000e+03   2.8150000e+03   3.3896583e+01   0.0000000e+00   0.0000000e+00
   2.8200000e+03   2.8190000e+03   1.1457012e+01   1.0282338e+01   6.8496190e+01
   2.8210000e+03   2.8200000e+03   1.4633242e+01   8.6641589e+00   6.1755737e+01
   2.8240000e+03   2.8140000e+03   2.5763175e+01   6.5230915e+00   6.1078046e+01
   2.8260000e+03   2.8250000e+03   4.3255951e+01   1.4139754e+01   8.2982867e+01
   2.8280000e+03   2.8260000e+03   1.0497631e+01   9.2149679e+00   7.9511219e+01
   2.8290000e+03   2.8300000e+03   2.0100858e+01   7.5404357e+00   6.0338885e+01
   2.8310000e+03   2.8300000e+03   9.4652550e+00   1.0425903e+01   5.8680914e+01
   2.8320000e+03   2.8240000e+03   6.3074235e+01   1.3307062e+01   8.0181426e+01
   2.8350000e+03   2.8340000e+03   2.1579970e+01   9.9517471e+00   6.3796587e+01
   2.8360000e+03   2.8340000e+03   2.5418372e+01   6.5798151e+00   5.8993561e+01
   2.8380000e+03   2.8330000e+03   3.1333091e+01   0.0000000e+00   0.0000000e+00
   2.8410000e+03   2.6940000e+03   7.2767983e+01   1.7161307e+01   9.9589329e+01
   2.8420000e+03   2.8410000e+03   7.0156610e+01   1.4586076e+01   7.7125664e+01
   2.8430000e+03   2.8420000e+03   2.9852516e+01   1.3746629e+01   7.9972590e+01
   2.8460000e+03   2.8450000e+03   2.3512140e+01   9.4636625e+00   7.1426977e+01
   2.8490000e+03   2.8470000e+03   1.5925543e+01   0.0000000e+00   0.0000000e+00
   2.8520000e+03   2.8510000e+03   1.1225552e+01   8.5562573e+00   7.1955708e+01
   2.8560000e+03   2.8430000e+03   3.3207402e+01   7.7710089e+00   6.1989980e+01
   2.8600000e+03   2.8440000e+03   5.7315819e+01   5.8630229e+00   6.8053946e+01
   2.8610000e+03   2.8600000e+03   2.5415313e+01   7.6383675e+00   6.8866830e+01
   2.8620000e+03   2.8610000e+03   2.5182468e+01   0.0000000e+00   0.0000000e+00
   2.8670000e+03   2.8620000e+03   1.0581855e+01   0.0000000e+00   0.0000000e+00
   2.8690000e+03   2.8670000e+03   1.5024882e+01   7.9483171e+00   4.7582636e+01
   2.8700000e+03   2.8460000e+03   4.5440821e+01   0.0000000e+00   0.0000000e+00
   2.8730000e+03   2.8420000e+03   2.7701391e+01   0.0000000e+00   0.0000000e+00
   2.8770000e+03   2.8600000e+03   1.8138793e+01   1.0776450e+01   6.7988386e+01
   2.8780000e+03   2.8560000e+03   1.7594949e+01   5.8630229e+00   4.7864912e+01
   2.8790000e+03   2.8450000e+03   7.6117209e+01   0.0000000e+00   0.0000000e+00
   2.8820000e+03   2.8410000e+03   5.1334152e+01   2.3237186e+01   7.1324147e+01
   2.8830000e+03   2.8820000e+03   3.1749394e+01   0.0000000e+00   0.0000000e+00
   2.8850000e+03   2.8830000e+03   1.0848728e+01   0.0000000e+00   0.0000000e+00
   2.8880000e+03   2.8750000e+03   2.6396706e+01   8.6641589e+00   6.5009780e+01
   2.8890000e+03   2.8820000e+03   2.1156011e+01   6.3644954e+00   6.1694026e+01
   2.8900000e+03   2.8890000e+03   1.2882203e+01   0.0000000e+00   0.0000000e+00
   2.8930000e+03   2.8890000e+03   3.4307640e+01   0.0000000e+00   0.0000000e+00
   2.8980000e+03   2.8960000e+03   2.2290375e+01   1.2007887e+01   5.8777412e+01
   2.9000000e+03   2.6490000e+03   6.9308314e+01   1.4994377e+01   8.5602739e+01
   2.9010000e+03   2.9000000e+03   7.7170111e+01   1.4329032e+01   6.8764225e+01
   2.9020000e+03   2.9010000e+03   4.2087768e+01   1.9142082e+01   8.2720472e+01
   2.9070000e+03   2.9060000e+03   2.4178614e+01   1.3110118e+01   6.3857721e+01
   2.9080000e+03   2.9070000e+03   3.1955173e+01   0.0000000e+00   0.0000000e+00
   2.9110000e+03   2.9100000e+03   3.2928427e+01   6.2168071e+00   4.8808637e+01
   2.9120000e+03   2.9100000e+03   2.0073039e+01   0.0000000e+00   0.0000000e+00
   2.9140000e+03   2.9120000e+03   8.4336959e+00   6.4802229e+00   7.1417871e+01
   2.9150000e+03   2.9070000e+03   1.5520399e+01   6.4081381e+00   5.9232454e+01
   2.9160000e+03   2.9150000e+03   2.3419152e+01   1.0672495e+01   8.1769331e+01
   2.9170000e+03   2.9150000e+03   1.2956065e+01   9.0624758e+00   8.6187892e+01
   2.9180000e+03   2.9050000e+03   4.9663709e+01   7.7110002e+00   5.3716471e+01
   2.9190000e+03   2.9060000e+03   2.5818183e+01   0.0000000e+00   0.0000000e+00
   2.9220000e+03   2.9000000e+03   4.4222602e+01   1.7861621e+01   9.3301908e+01
   2.9230000e+03   2.9220000e+03   4.3101482e+01   9.1339556e+00   7.9073008e+01
   2.9240000e+03   2.9230000e+03   1.4050375e+01   1.9132373e+01   7.3279863e+01
   2.9250000e+03   2.9240000e+03   2.6904362e+01   8.3696327e+00   7.2438271e+01
   2.9290000e+03   2.9250000e+03   3.4174874e+01   0.0000000e+00   0.0000000e+00
   2.9390000e+03   2.9370000e+03   1.7098495e+01   1.3793857e+01   6.9992195e+01
   2.9410000e+03   2.9400000e+03   2.9675559e+01   7.7710089e+00   5.4038929e+01
   2.9450000e+03   2.9340000e+03   2.7785899e+01   6.2762995e+00   6.6020866e+01
   2.9460000e+03   2.7000000e+03   2.8972227e+01   1.1207508e+01   8.1131715e+01
   2.9470000e+03   2.6990000e+03   2.3609399e+01   9.8296352e+00   5.4143701e+01
   2.9480000e+03   2.9230000e+03   4.5067327e+01   0.0000000e+00   0.0000000e+00
   2.9500000e+03   2.9480000e+03   2.8252935e+01   1.0434810e+01   5.6297233e+01
   2.9510000e+03   2.9220000e+03   3.3146142e+01   1.6385875e+01   7.2114344e+01
   2.9520000e+03   2.9510000e+03   2.8628827e+01   9.8296352e+00   6.5141125e+01
   2.9530000e+03   2.9510000e+03   2.1599316e+01   8.1331864e+00   7.3006773e+01
   2.9540000e+03   2.9530000e+03   3.1178397e+01   0.0000000e+00   0.0000000e+00
   2.9550000e+03   2.9540000e+03   1.4784703e+01   1.2530375e+01   8.4621421e+01
   2.9590000e+03   2.9530000e+03   2.8027532e+01   1.3279106e+01   6.6311520e+01
   2.9600000e+03   2.1670000e+03   5.8125532e+01   4.4432443e+01   1.5165893e+02
   2.9610000e+03   2.9600000e+03   1.3914599e+02   3.4508880e+01   1.3836492e+02
   2.9620000e+03   2.9610000e+03   7.1037631e+01   2.7712036e+01   1.1636092e+02
   2.9630000e+03   2.9620000e+03   4.2565140e+01   2.4993932e+01   9.4506951e+01
   2.9640000e+03   2.9630000e+03   7.8182906e+01   2.4766149e+01   1.2303592e+02
   2.9650000e+03   2.9640000e+03   2.6392915e+01   0.0000000e+00   0.0000000e+00
   2.9690000e+03   2.9650000e+03   3.4084002e+01   0.0000000e+00   0.0000000e+00
   2.9700000e+03   2.9690000e+03   2.6220435e+01   1.0972946e+01   8.8711070e+01
   2.9710000e+03   2.9700000e+03   4.8063879e+01   0.0000000e+00   0.0000000e+00
   2.9790000e+03   2.9690000e+03   3.6472202e+01   1.0776450e+01   8.0510976e+01
   2.9800000e+03   2.9640000e+03   4.0493245e+01   9.4636625e+00   1.0143703e+02
   2.9810000e+03   2.9800000e+03   3.1758964e+01   1.4073896e+01   9.0650384e+01
   2.9820000e+03   2.9810000e+03   2.7287287e+01   6.2762995e+00   6.5410125e+01
   2.9830000e+03   2.9820000e+03   3.7523400e+01   0.0000000e+00   0.0000000e+00
   2.9880000e+03   2.9820000e+03   2.9358672e+01   8.0988449e+00   7.0362877e+01
   2.9890000e+03   2.9880000e+03   3.0457839e+01   7.7110002e+00   9.2942746e+01
   2.9900000e+03   2.9880000e+03   1.3753522e+01   9.5710412e+00   7.5558212e+01
   2.9910000e+03   2.9810000e+03   1.9666627e+01   0.0000000e+00   0.0000000e+00
   2.9940000e+03   2.9630000e+03   5.5965799e+01   1.0879412e+01   7.6531920e+01
   2.9950000e+03   2.9940000e+03   4.1801222e+01   6.9506017e+00   7.4991707e+01
   2.9960000e+03   2.9950000e+03   3.0305129e+01   8.3696327e+00   6.6300310e+01
   2.9970000e+03   2.9960000e+03   3.1566816e+01   8.0988449e+00   5.8128937e+01
   2.9980000e+03   2.9960000e+03   1.8154757e+01   9.4930681e+00   9.2798692e+01
   2.9990000e+03   2.9980000e+03   3.1148192e+01   1.2007887e+01   9.0390718e+01
   3.0000000e+03   3.0010000e+03   2.7283282e+01   7.0698771e+00   6.1835419e+01
   3.0020000e+03   2.9990000e+03   1.0486331e+01   0.0000000e+00   0.0000000e+00
   3.0030000e+03   3.0010000e+03   1.6024485e+01   7.9483171e+00   7.7633537e+01
   3.0080000e+03   3.0030000e+03   1.3183238e+01   1.5142351e+01   6.5270782e+01
   3.0090000e+03   3.0060000e+03   1.1487173e+01   1.0218894e+01   6.8543647e+01
   3.0100000e+03   2.9950000e+03   8.7385944e+00   1.3131360e+01   6.8026637e+01
   3.0110000e+03   3.0100000e+03   2.4188515e+01   0.0000000e+00   0.0000000e+00
   3.0140000e+03   3.0120000e+03   1.2466540e+01   1.3031933e+01   9.6935355e+01
   3.0150000e+03   3.0100000e+03   2.9117513e+01   0.0000000e+00   0.0000000e+00
   3.0190000e+03   2.9940000e+03   4.1105712e+01   8.7282596e+00   7.7688566e+01
   3.0200000e+03   3.0190000e+03   2.1250284e+01   1.3901203e+01   7.7211143e+01
   3.0210000e+03   3.0200000e+03   2.6775755e+01   0.0000000e+00   0.0000000e+00
   3.0230000e+03   3.0210000e+03   8.3659563e+00   8.7918930e+00   6.6085566e+01
   3.0240000e+03   3.0200000e+03   1.8023052e+01   6.0039434e+00   5.0579107e+01
   3.0260000e+03   3.0250000e+03   2.5029257e+01   0.0000000e+00   0.0000000e+00
   3.0300000e+03   3.0280000e+03   4.9583731e+01   7.5281046e+00   8.3785083e+01
   3.0310000e+03   3.0250000e+03   1.6011632e+01   0.0000000e+00   0.0000000e+00
   3.0330000e+03   3.0310000e+03   1.7429568e+01   7.7710089e+00   6.8635753e+01
   3.0340000e+03   2.9620000e+03   4.0252850e+01   3.0680916e+01   1.1765594e+02
   3.0350000e+03   3.0340000e+03   1.0895692e+02   1.9678164e+01   9.9949704e+01
   3.0370000e+03   3.0360000e+03   3.2437246e+01   9.2250444e+00   6.5635572e+01
   3.0410000e+03   3.0360000e+03   3.6193683e+01   1.0646348e+01   7.0468428e+01
   3.0420000e+03   3.0350000e+03   2.2358315e+01   0.0000000e+00   0.0000000e+00
   3.0470000e+03   3.0370000e+03   2.9764660e+01   0.0000000e+00   0.0000000e+00
   3.0500000e+03   3.0340000e+03   4.5288572e+01   3.3202662e+01   1.3046183e+02
   3.0510000e+03   3.0500000e+03   3.7386400e+01   3.4078128e+01   1.1345673e+02
   3.0520000e+03   3.0510000e+03   4.1396098e+01   2.4127700e+01   1.0367281e+02
   3.0530000e+03   3.0520000e+03   5.6336424e+01   3.2188231e+01   1.1345673e+02
   3.0540000e+03   3.0530000e+03   3.3009478e+01   3.0680916e+01   9.7927047e+01
   3.0550000e+03   3.0540000e+03   5.6172177e+01   2.0869619e+01   9.0900110e+01
   3.0560000e+03   3.0550000e+03   3.5490902e+01   7.0171161e+00   7.9023646e+01
   3.0570000e+03   3.0560000e+03   4.6593946e+01   1.8897851e+01   7.7772232e+01
   3.0580000e+03   3.0570000e+03   3.1063927e+01   0.0000000e+00   0.0000000e+00
   3.0600000e+03   3.0580000e+03   3.6182559e+01   0.0000000e+00   0.0000000e+00
   3.0620000e+03   3.0600000e+03   1.1792057e+01   9.1441214e+00   5.8927381e+01
   3.0630000e+03   3.0570000e+03   2.3615822e+01   0.0000000e+00   0.0000000e+00
   3.0660000e+03   3.0560000e+03   5.3207941e+01   1.1976899e+01   7.8382659e+01
   3.0670000e+03   3.0660000e+03   4.7237310e+01   0.0000000e+00   0.0000000e+00
   3.0700000e+03   3.0660000e+03   2.2044189e+01   7.4162025e+00   8.2132107e+01
   3.0710000e+03   3.0550000e+03   1.0750927e+02   9.6868242e+00   9.2881750e+01
   3.0720000e+03   3.0710000e+03   3.7945148e+01   1.9243735e+01   1.1516431e+02
   3.0740000e+03   3.0730000e+03   2.9244998e+01   1.4882430e+01   9.7440090e+01
   3.0750000e+03   3.0740000e+03   4.3292341e+01   6.4081381e+00   7.4222132e+01
   3.0760000e+03   3.0750000e+03   3.2251906e+01   4.5003778e+00   6.0454254e+01
   3.0790000e+03   3.0740000e+03   4.4274646e+01   6.8156257e+00   8.4612637e+01
   3.0800000e+03   3.0730000e+03   7.6190175e+01   1.0434810e+01   8.6572935e+01
   3.0820000e+03   3.0810000e+03   2.7104585e+01   9.6387503e+00   9.0888867e+01
   3.0870000e+03   3.0540000e+03   1.4978625e+02   1.2996238e+01   1.0559602e+02
   3.0880000e+03   3.0870000e+03   3.5839005e+01   1.6766993e+01   1.0851709e+02
   3.0890000e+03   3.0880000e+03   3.2580203e+01   0.0000000e+00   0.0000000e+00
   3.0920000e+03   3.0880000e+03   5.7042960e+01   0.0000000e+00   0.0000000e+00
   3.0950000e+03   3.0870000e+03   3.9546201e+01   8.0988449e+00   7.8694951e+01
   3.0970000e+03   3.0960000e+03   4.8084849e+01   7.4162025e+00   8.4668617e+01
   3.0980000e+03   3.0970000e+03   3.6827476e+01   0.0000000e+00   0.0000000e+00
   3.1010000e+03   3.0970000e+03   3.9848875e+01   0.0000000e+00   0.0000000e+00
   3.1030000e+03   3.1010000e+03   1.0274826e+01   5.9884494e+00   8.7441051e+01
   3.1040000e+03   3.0950000e+03   3.9251578e+01   0.0000000e+00   0.0000000e+00
   3.1100000e+03   3.1090000e+03   4.6775738e+01   5.0269571e+00   7.0029352e+01
   3.1110000e+03   3.1090000e+03   1.6237656e+01   1.4643289e+01   9.7727612e+01
   3.1150000e+03   3.1110000e+03   1.8172009e+01   8.4689463e+00   6.2348635e+01
   3.1160000e+03   3.0510000e+03   3.5697943e+01   1.8779492e+01   1.0099828e+02
   3.1170000e+03   3.1160000e+03   1.5613749e+02   2.4046702e+01   1.1179371e+02
   3.1180000e+03   3.1170000e+03   2.8785114e+01   1.7720627e+01   9.1758675e+01
   3.1190000e+03   3.1180000e+03   4.7184994e+01   1.5826347e+01   9.3341729e+01
   3.1200000e+03   3.1190000e+03   5.3581749e+01   0.0000000e+00   0.0000000e+00
   3.1230000e+03   3.1220000e+03   3.3691286e+01   1.0802283e+01   9.4920894e+01
   3.1270000e+03   3.1190000e+03   1.3768655e+01   1.6521392e+01   8.8543346e+01
   3.1300000e+03   3.1270000e+03   4.1160369e+01   0.0000000e+00   0.0000000e+00
   3.1330000e+03   3.1280000e+03   3.2445370e+01   0.0000000e+00   0.0000000e+00
   3.1350000e+03   3.1340000e+03   3.2699042e+01   0.0000000e+00   0.0000000e+00
   3.1370000e+03   3.1350000e+03   1.1898960e+01   6.6918200e+00   6.3476861e+01
   3.1400000e+03   3.1330000e+03   2.9460158e+01   9.8296352e+00   7.4158267e+01
   3.1410000e+03   3.1380000e+03   1.6811841e+01   8.9697363e+00   9.2566134e+01
   3.1420000e+03   3.1170000e+03   6.9251008e+01   7.3279863e+00   8.5605995e+01
   3.1450000e+03   3.1440000e+03   3.1203675e+01   0.0000000e+00   0.0000000e+00
   3.1490000e+03   3.1440000e+03   2.9138615e+01   8.3251131e+00   8.4720174e+01
   3.1500000e+03   3.1420000e+03   1.2057379e+01   1.6739265e+01   9.1808274e+01
   3.1510000e+03   3.1180000e+03   3.5350248e+01   2.2051472e+01   9.5975046e+01
   3.1520000e+03   3.1510000e+03   4.4867276e+01   1.8937140e+01   9.3897458e+01
   3.1530000e+03   3.1520000e+03   1.9065804e+01   1.8429936e+01   1.0930360e+02
   3.1550000e+03   3.1540000e+03   3.6163660e+01   1.0363338e+01   1.0265427e+02
   3.1560000e+03   3.1540000e+03   6.4488964e+01   8.7282596e+00   9.2397364e+01
   3.1570000e+03   3.1530000e+03   4.6135522e+01   1.1726046e+01   7.8032217e+01
   3.1580000e+03   3.1520000e+03   5.9387459e+01   0.0000000e+00   0.0000000e+00
   3.1630000e+03   2.9600000e+03   1.0822252e+02   1.7166720e+01   9.6902763e+01
   3.1650000e+03   3.1640000e+03   2.3659041e+01   0.0000000e+00   0.0000000e+00
   3.1670000e+03   3.1650000e+03   2.8670224e+01   0.0000000e+00   0.0000000e+00
   3.1680000e+03   3.1670000e+03   2.3826021e+01   7.6747698e+00   8.7151574e+01
   3.1700000e+03   3.1680000e+03   2.4496708e+01   5.4011415e+00   7.7471811e+01
   3.1720000e+03   3.1640000e+03   2.8384303e+01   1.0785068e+01   5.9299860e+01
   3.1740000e+03   3.1730000e+03   5.5048803e+00   1.2077319e+01   8.0053869e+01
   3.1750000e+03   3.1740000e+03   2.5322509e+01   9.6868242e+00   7.2726271e+01
   3.1760000e+03   3.1740000e+03   2.0288893e+01   0.0000000e+00   0.0000000e+00
   3.1780000e+03   3.1730000e+03   4.4403987e+01   1.1207508e+01   8.0940254e+01
   3.1800000e+03   3.1720000e+03   9.1203096e+00   0.0000000e+00   0.0000000e+00
   3.1820000e+03   3.1800000e+03   2.4976763e+01   1.0853764e+01   6.7119208e+01
   3.1830000e+03   3.1630000e+03   3.2682839e+01   1.8328838e+01   8.3478478e+01
   3.1840000e+03   3.1830000e+03   1.7872498e+01   1.2100375e+01   6.8559910e+01
   3.1850000e+03   3.1830000e+03   2.6441441e+01   1.2508112e+01   6.8119443e+01
   3.1860000e+03   2.9610000e+03   1.2975925e+02   2.7279536e+01   1.1921229e+02
   3.1870000e+03   3.1860000e+03   8.3161280e+01   1.8819027e+01   9.8557812e+01
   3.1880000e+03   3.1870000e+03   3.3152420e+01   1.3473580e+01   9.0436958e+01
   3.1900000e+03   3.1890000e+03   5.1904157e+01   0.0000000e+00   0.0000000e+00
   3.1920000e+03   3.1890000e+03   3.6021583e+01   1.0646348e+01   7.5780441e+01
   3.1930000e+03   3.1900000e+03   1.3553560e+01   0.0000000e+00   0.0000000e+00
   3.1960000e+03   3.1880000e+03   3.2595165e+01   8.2014381e+00   9.1851778e+01
   3.1980000e+03   3.1970000e+03   3.5806604e+01   8.0528283e+00   8.4620323e+01
   3.2020000e+03   3.1960000e+03   1.6494220e+01   8.2353519e+00   6.9035257e+01
   3.2060000e+03   3.2050000e+03   2.0436767e+01   0.0000000e+00   0.0000000e+00
   3.2080000e+03   3.2050000e+03   3.8713508e+01   0.0000000e+00   0.0000000e+00
   3.2100000e+03   3.2080000e+03   2.7566048e+01   1.0707259e+01   8.3130519e+01
   3.2120000e+03   3.2030000e+03   4.5280729e+01   3.9741586e+00   5.7563598e+01
   3.2130000e+03   3.1860000e+03   2.5368448e+01   2.2252783e+01   8.7317715e+01
   3.2140000e+03   3.2130000e+03   1.2128621e+02   1.2146355e+01   9.2179920e+01
   3.2150000e+03   2.6470000e+03   4.2157353e+01   2.9792939e+01   1.1269179e+02
   3.2160000e+03   3.2150000e+03   1.2241582e+02   2.3672896e+01   8.5923390e+01
   3.2170000e+03   3.2160000e+03   1.3246470e+02   1.7339037e+01   6.9939080e+01
   3.2180000e+03   3.2170000e+03   1.8621480e+01   1.4458125e+01   6.9836720e+01
   3.2190000e+03   3.2180000e+03   2.4992778e+01   1.1240618e+01   6.3658090e+01
   3.2200000e+03   3.2180000e+03   1.6383152e+01   1.0282338e+01   7.5387106e+01
   3.2210000e+03   3.2200000e+03   2.3707107e+01   0.0000000e+00   0.0000000e+00
   3.2220000e+03   3.2200000e+03   9.8974480e+00   1.0381252e+01   6.3399242e+01
   3.2260000e+03   3.2250000e+03   4.8903614e+01   6.8969283e+00   7.7191888e+01
   3.2270000e+03   3.2260000e+03   1.9415754e+01   1.3425226e+01   6.5055495e+01
   3.2280000e+03   3.2260000e+03   1.8988503e+01   1.0246132e+01   7.1416570e+01
   3.2290000e+03   3.2250000e+03   3.6924365e+01   0.0000000e+00   0.0000000e+00
   3.2310000e+03   3.2300000e+03   2.8514930e+01   1.0905001e+01   7.5416677e+01
   3.2340000e+03   3.2150000e+03   1.0794439e+02   2.5134786e+01   1.0884962e+02
   3.2340000e+03   3.2350000e+03   1.8526342e+01   1.3699238e+01   4.9142505e+01
   3.2360000e+03   3.2350000e+03   2.1095196e+01   1.0425903e+01   5.8865861e+01
   3.2370000e+03   3.2360000e+03   1.9688494e+01   0.0000000e+00   0.0000000e+00
   3.2390000e+03   3.2370000e+03   1.4592226e+01   0.0000000e+00   0.0000000e+00
   3.2420000e+03   3.2360000e+03   4.0534312e+01   0.0000000e+00   0.0000000e+00
   3.2450000e+03   3.2350000e+03   2.7635393e+01   0.0000000e+00   0.0000000e+00
   3.2540000e+03   3.2530000e+03   2.8263998e+01   1.2859697e+01   6.0754718e+01
   3.2550000e+03   3.2540000e+03   2.5379211e+01   0.0000000e+00   0.0000000e+00
   3.2580000e+03   3.2540000e+03   2.0512849e+01   0.0000000e+00   0.0000000e+00
   3.2590000e+03   3.2580000e+03   7.1840540e+00   1.1207508e+01   8.8202729e+01
   3.2610000e+03   3.2530000e+03   3.6866586e+01   0.0000000e+00   0.0000000e+00
   3.2620000e+03   3.2610000e+03   9.6304577e+00   9.6387503e+00   8.4826479e+01
   3.2640000e+03   3.2470000e+03   2.4813958e+01   5.6037542e+00   7.0267746e+01
   3.2650000e+03   3.2160000e+03   4.3749130e+01   1.9856761e+01   7.7889214e+01
   3.2660000e+03   3.2650000e+03   3.3344806e+01   1.6414200e+01   8.0146658e+01
   3.2670000e+03   3.2660000e+03   2.6265567e+01   1.6739265e+01   8.8334295e+01
   3.2680000e+03   3.2670000e+03   2.9126376e+01   0.0000000e+00   0.0000000e+00
   3.2700000e+03   3.2680000e+03   1.5565938e+01   1.0707259e+01   7.8595720e+01
   3.2710000e+03   3.2670000e+03   4.2879331e+01   0.0000000e+00   0.0000000e+00
   3.2750000e+03   3.2650000e+03   3.7825335e+01   0.0000000e+00   0.0000000e+00
   3.2760000e+03   3.2750000e+03   1.0888139e+01   1.0646348e+01   6.7185616e+01
   3.2780000e+03   3.2770000e+03   4.6095647e+01   9.4930681e+00   7.6394621e+01
   3.2790000e+03   3.2770000e+03   2.5377914e+01   1.3961223e+01   6.9380258e+01
   3.2810000e+03   3.2800000e+03   1.9166477e+01   1.1412866e+01   9.6627210e+01
   3.2820000e+03   3.2790000e+03   1.6550234e+01   0.0000000e+00   0.0000000e+00
   3.2850000e+03   3.2760000e+03   2.1900594e+01   0.0000000e+00   0.0000000e+00
   3.2880000e+03   3.2870000e+03   1.4138414e+01   7.9483171e+00   7.5735066e+01
   3.2910000e+03   3.2800000e+03   9.9680058e+00   9.8390822e+00   7.6201012e+01
   3.2950000e+03   3.2660000e+03   2.2149937e+01   0.0000000e+00   0.0000000e+00
   3.3020000e+03   3.0530000e+03   6.3798960e+01   2.0695275e+01   8.3265637e+01
   3.3030000e+03   3.3020000e+03   4.1842075e+01   3.0614225e+01   9.5272599e+01
   3.3040000e+03   3.3030000e+03   2.7981843e+01   2.2563736e+01   8.7479293e+01
   3.3050000e+03   3.3040000e+03   3.2972974e+01   0.0000000e+00   0.0000000e+00
   3.3100000e+03   3.3040000e+03   3.0582410e+01   9.7251121e+00   7.5302023e+01
   3.3110000e+03   3.3100000e+03   1.9801067e+01   0.0000000e+00   0.0000000e+00
   3.3130000e+03   3.3110000e+03   2.0847302e+01   6.4658703e+00   7.7380617e+01
   3.3140000e+03   3.3100000e+03   2.4311157e+01   0.0000000e+00   0.0000000e+00
   3.3170000e+03   3.3030000e+03   4.3800484e+01   1.8109568e+01   7.4427132e+01
   3.3180000e+03   3.3170000e+03   2.5809795e+01   0.0000000e+00   0.0000000e+00
   3.3210000e+03   3.3200000e+03   2.4969670e+01   7.4162025e+00   7.3113590e+01
   3.3220000e+03   3.3200000e+03   1.4554430e+01   8.3696327e+00   7.5287217e+01
   3.3240000e+03   3.3190000e+03   4.1133369e+01   0.0000000e+00   0.0000000e+00
   3.3260000e+03   3.3240000e+03   2.1443830e+01   0.0000000e+00   0.0000000e+00
   3.3310000e+03   3.3170000e+03   2.5094919e+01   1.8971451e+01   7.4146991e+01
   3.3320000e+03   3.3310000e+03   3.0886935e+01   1.4034232e+01   7.3508980e+01
   3.3330000e+03   3.3320000e+03   2.8714128e+01   1.3390580e+01   8.0210388e+01
   3.3340000e+03   3.3330000e+03   2.7489842e+01   0.0000000e+00   0.0000000e+00
   3.3350000e+03   3.3340000e+03   2.7408093e+01   0.0000000e+00   0.0000000e+00
   3.3370000e+03   3.3350000e+03   2.1962239e+01   0.0000000e+00   0.0000000e+00
   3.3400000e+03   3.3390000e+03   3.3826942e+01   6.8156257e+00   5.7088748e+01
   3.3470000e+03   3.3360000e+03   1.6832564e+01   6.2168071e+00   6.4931132e+01
   3.3480000e+03   3.3340000e+03   3.8999724e+01   0.0000000e+00   0.0000000e+00
   3.3490000e+03   3.3480000e+03   4.7055724e+01   0.0000000e+00   0.0000000e+00
   3.3520000e+03   3.3480000e+03   1.2503408e+01   1.4888672e+01   1.0229253e+02
   3.3530000e+03   3.3330000e+03   4.3515050e+01   0.0000000e+00   0.0000000e+00
   3.3600000e+03   3.3320000e+03   1.7051036e+01   1.0810880e+01   6.0107482e+01
   3.3630000e+03   3.3310000e+03   2.4040357e+01   1.2677797e+01   7.6219298e+01
   3.3640000e+03   3.3630000e+03   3.3330774e+01   8.2915665e+00   5.5116461e+01
   3.3650000e+03   3.3640000e+03   3.1025050e+01   6.2762995e+00   5.9182241e+01
   3.3670000e+03   3.3630000e+03   2.2733370e+01   6.8156257e+00   6.1582488e+01
   3.3690000e+03   3.1160000e+03   1.3848163e+02   1.5571878e+01   9.5232609e+01
   3.3700000e+03   3.3690000e+03   2.6162575e+01   1.9516982e+01   9.4207629e+01
   3.3710000e+03   3.3700000e+03   1.8985701e+01   1.3793857e+01   9.0990007e+01
   3.3720000e+03   3.3710000e+03   5.0752295e+01   1.1606592e+01   1.0335509e+02
   3.3750000e+03   3.3730000e+03   2.2046756e+01   2.1967048e+01   9.3603134e+01
   3.3770000e+03   3.3750000e+03   2.0123788e+01   5.6037542e+00   8.2448227e+01
   3.3780000e+03   3.3720000e+03   1.4546893e+01   9.4930681e+00   7.7312151e+01
   3.3810000e+03   3.3710000e+03   5.5288574e+01   1.6583133e+01   9.2902753e+01
   3.3880000e+03   3.3690000e+03   1.0817463e+01   1.1388419e+01   9.2101273e+01
   3.3950000e+03   3.3890000e+03   3.5826774e+01   1.0282338e+01   8.6177112e+01
   3.3970000e+03   3.3950000e+03   1.6081349e+01   9.4144492e+00   5.7434336e+01
   3.3990000e+03   3.3700000e+03   3.3932112e+01   7.4162025e+00   7.5988572e+01
   3.4070000e+03   2.3870000e+03   3.8735180e+01   1.8186358e+01   8.1067563e+01
   3.4100000e+03   3.4090000e+03   3.8859149e+01   1.0853764e+01   7.4961968e+01
   3.4140000e+03   3.4120000e+03   3.3707937e+01   9.1441214e+00   6.0042529e+01
   3.4150000e+03   3.4090000e+03   2.9070960e+01   1.6414200e+01   8.3906968e+01
   3.4220000e+03   3.4200000e+03   1.5481885e+01   1.5785201e+01   8.5654818e+01
   3.4250000e+03   3.4160000e+03   3.3184185e+01   7.0171161e+00   6.2675599e+01
   3.4260000e+03   3.2130000e+03   6.3517593e+01   2.8479204e+01   1.0700749e+02
   3.4270000e+03   3.4260000e+03   1.1622299e+02   1.7052690e+01   1.0958882e+02
   3.4290000e+03   3.4280000e+03   5.8360052e+01   2.4945562e+01   9.6957396e+01
   3.4320000e+03   3.4310000e+03   3.5735026e+01   7.5281046e+00   7.4494508e+01
   3.4350000e+03   3.4290000e+03   9.9229447e+00   1.3279106e+01   9.9731959e+01
   3.4360000e+03   3.4350000e+03   2.0904620e+01   7.3659226e+00   6.8604613e+01
   3.4390000e+03   3.4350000e+03   3.4047342e+01   1.3194882e+01   6.8624924e+01
   3.4430000e+03   3.4420000e+03   3.7423286e+01   1.1314760e+01   9.0883755e+01
   3.4440000e+03   3.4430000e+03   2.6947245e+01   1.3881139e+01   9.3555480e+01
   3.4450000e+03   3.4430000e+03   2.6696434e+01   1.2007887e+01   7.5955554e+01
   3.4490000e+03   3.4440000e+03   2.3092832e+01   1.0776450e+01   6.9592845e+01
   3.4500000e+03   3.4420000e+03   3.4968364e+01   2.1440533e+01   1.0295160e+02
   3.4510000e+03   3.4500000e+03   2.7604323e+01   9.2852739e+00   6.1484348e+01
   3.4520000e+03   3.4500000e+03   2.3750969e+01   9.0931788e+00   9.0981838e+01
   3.4540000e+03   3.4520000e+03   1.4605829e+01   7.5281046e+00   8.4576395e+01
   3.4550000e+03   3.2060000e+03   3.9412087e+01   0.0000000e+00   0.0000000e+00
   3.4580000e+03   3.4280000e+03   4.1817641e+01   1.3631251e+01   7.6028908e+01
   3.4590000e+03   3.4580000e+03   2.9275881e+01   1.6042078e+01   7.6974941e+01
   3.4640000e+03   3.4580000e+03   2.0334764e+01   1.1190917e+01   9.7495375e+01
   3.4670000e+03   3.4660000e+03   2.8039293e+01   1.2685123e+01   8.6625503e+01
   3.4680000e+03   3.4670000e+03   2.1978829e+01   9.6387503e+00   7.5025149e+01
   3.4690000e+03   3.4680000e+03   2.2170780e+01   1.0646348e+01   7.5177309e+01
   3.4710000e+03   3.4700000e+03   2.4544453e+01   7.0171161e+00   6.8201225e+01
   3.4760000e+03   3.4680000e+03   1.2420903e+01   1.0381252e+01   8.4237384e+01
   3.4770000e+03   3.4670000e+03   3.2754655e+01   6.9506017e+00   7.4891291e+01
   3.4800000e+03   3.4660000e+03   1.8502343e+01   1.2938923e+01   8.0102596e+01
   3.4830000e+03   3.4650000e+03   3.4816924e+01   7.3406535e+00   6.9562134e+01
   3.4840000e+03   3.4640000e+03   2.4974079e+01   6.5230915e+00   6.4493252e+01
   3.4860000e+03   3.4840000e+03   8.3871821e+00   7.9131733e+00   8.0598628e+01
   3.4870000e+03   3.0500000e+03   1.2608135e+02   3.5370405e+01   1.1763067e+02
   3.4880000e+03   3.4870000e+03   1.0257206e+02   1.2931741e+01   8.5122772e+01
   3.4890000e+03   3.4880000e+03   1.7827267e+01   1.2765432e+01   6.9881937e+01
   3.4940000e+03   3.4930000e+03   9.1345673e+00   1.0381252e+01   7.2368980e+01
   3.4970000e+03   3.4960000e+03   2.9946074e+01   7.7110002e+00   6.4803663e+01
   3.5030000e+03   3.5020000e+03   1.8243591e+01   1.2859697e+01   6.6025088e+01
   3.5050000e+03   3.4870000e+03   4.1832173e+01   2.1227146e+01   1.0100840e+02
   3.5070000e+03   3.5060000e+03   4.3866746e+01   2.4882168e+01   1.0747531e+02
   3.5080000e+03   3.5070000e+03   5.0557117e+01   1.8191465e+01   8.7717923e+01
   3.5100000e+03   3.5090000e+03   2.5795696e+01   1.2859697e+01   8.4237384e+01
   3.5110000e+03   3.5100000e+03   1.7246159e+01   1.0053914e+01   8.1588477e+01
   3.5140000e+03   3.5080000e+03   3.3616460e+01   1.5252390e+01   7.6958042e+01
   3.5150000e+03   3.5140000e+03   2.1888139e+01   5.6696830e+00   7.9616311e+01
   3.5160000e+03   3.5140000e+03   2.8492221e+01   5.7832502e+00   8.5900681e+01
   3.5170000e+03   3.5070000e+03   2.4920149e+01   9.6387503e+00   7.0789386e+01
   3.5190000e+03   3.5170000e+03   8.8745819e+00   1.2146355e+01   8.8603134e+01
   3.5210000e+03   3.5200000e+03   3.8657164e+01   1.8734914e+01   9.6507912e+01
   3.5220000e+03   3.5210000e+03   2.5631062e+01   1.3194882e+01   8.3391624e+01
   3.5270000e+03   3.5260000e+03   1.0542251e+01   5.6203089e+00   6.8060771e+01
   3.5280000e+03   3.5250000e+03   2.7816526e+01   5.6203089e+00   7.2449813e+01
   3.5290000e+03   3.5260000e+03   5.4976297e+01   0.0000000e+00   0.0000000e+00
   3.5320000e+03   3.5200000e+03   4.5573941e+01   8.5562573e+00   7.6849315e+01
   3.5330000e+03   3.5050000e+03   4.2150413e+01   5.6696830e+00   5.9585878e+01
   3.5350000e+03   3.5230000e+03   1.4497254e+01   7.7110002e+00   7.2664927e+01
   3.6260000e+03   3.4450000e+03   3.8434097e+01   1.1922476e+01   8.6449435e+01
   3.5390000e+03   3.2140000e+03   6.6804346e+01   1.8540506e+01   7.2362561e+01
   3.5430000e+03   3.5410000e+03   3.7450590e+01   0.0000000e+00   0.0000000e+00
   3.5470000e+03   3.5460000e+03   3.2677277e+01   1.1240618e+01   7.5083328e+01
   3.5490000e+03   3.5400000e+03   2.2901936e+01   9.4930681e+00   7.5836815e+01
   3.5500000e+03   3.2140000e+03   3.2803522e+01   1.3046183e+01   1.1434743e+02
   3.5510000e+03   3.5500000e+03   1.5796723e+01   0.0000000e+00   0.0000000e+00
   3.5520000e+03   3.5510000e+03   5.7531596e+01   0.0000000e+00   0.0000000e+00
   3.5540000e+03   3.5520000e+03   5.3522597e+01   1.6042078e+01   8.5198047e+01
   3.5550000e+03   3.5510000e+03   2.6627064e+01   0.0000000e+00   0.0000000e+00
   3.5580000e+03   2.9800000e+03   3.6838145e+01   1.0246132e+01   8.0301840e+01
   3.5590000e+03   3.5580000e+03   2.7846399e+01   0.0000000e+00   0.0000000e+00
   3.5630000e+03   3.5610000e+03   2.2505497e+01   1.0646348e+01   7.3947497e+01
   3.5660000e+03   3.5580000e+03   2.2963841e+01   0.0000000e+00   0.0000000e+00
   3.5680000e+03   3.5660000e+03   3.1261501e+01   1.1726046e+01   7.9254914e+01
   3.5690000e+03   3.0520000e+03   9.5595814e+01   1.4731845e+01   8.1258724e+01
   3.5700000e+03   3.5690000e+03   6.5516681e+01   9.2117110e+00   1.0569573e+02
   3.5710000e+03   3.5700000e+03   2.4478421e+01   2.1038661e+01   1.1853764e+02
   3.5720000e+03   3.5710000e+03   4.2037301e+01   1.5443869e+01   8.4527174e+01
   3.5760000e+03   3.5720000e+03   3.2824905e+01   1.1891265e+01   6.6830677e+01
   3.5800000e+03   3.5780000e+03   3.2725062e+01   8.4689463e+00   7.9469143e+01
   3.5820000e+03   3.5810000e+03   2.4774227e+01   6.5798151e+00   7.2100172e+01
   3.5850000e+03   3.5690000e+03   5.1873216e+01   1.4868870e+01   8.2060141e+01
   3.5890000e+03   3.5880000e+03   1.9403396e+01   1.7339037e+01   7.8790520e+01
   3.5910000e+03   3.5850000e+03   1.5106875e+01   1.6768132e+01   8.9996412e+01
   3.5920000e+03   3.5910000e+03   3.4266499e+01   7.7219345e+00   8.6227530e+01
   3.5930000e+03   3.5920000e+03   1.3758807e+01   1.0063151e+01   5.8333156e+01
   3.5970000e+03   3.5920000e+03   1.4416480e+01   1.1606592e+01   7.5656515e+01
   3.6010000e+03   3.5700000e+03   3.5265431e+01   0.0000000e+00   0.0000000e+00
   3.6030000e+03   3.6010000e+03   1.0846122e+01   8.8445710e+00   7.5593862e+01
   3.6040000e+03   3.5830000e+03   3.5299060e+01   6.4081381e+00   5.6217965e+01
   3.6060000e+03   3.0800000e+03   1.7114414e+01   2.0949597e+01   8.7160102e+01
   3.6110000e+03   3.4260000e+03   2.1436329e+01   1.2146355e+01   1.1564733e+02
   3.6120000e+03   3.6110000e+03   4.0841424e+01   0.0000000e+00   0.0000000e+00
   3.6130000e+03   3.6120000e+03   1.6827712e+01   0.0000000e+00   0.0000000e+00
   3.6190000e+03   3.6110000e+03   1.6874777e+01   0.0000000e+00   0.0000000e+00
   3.6210000e+03   3.6190000e+03   1.3169674e+01   8.6319301e+00   7.0484247e+01
   3.6290000e+03   3.5500000e+03   2.7827580e+01   0.0000000e+00   0.0000000e+00
   3.6380000e+03   3.6360000e+03   2.8995456e+01   1.2816276e+01   9.3575339e+01
   3.6410000e+03   3.0960000e+03   1.0922863e+01   1.2530375e+01   9.7327517e+01
   6.2000000e+01   3.6460000e+03   7.4349136e+00   0.0000000e+00   0.0000000e+00
   6.2000000e+01   6.3000000e+01   4.1872049e+00   0.0000000e+00   0.0000000e+00
   3.6460000e+03   6.0000000e+01   1.7179890e+01   0.0000000e+00   0.0000000e+00
   6.2000000e+01   6.5000000e+01   2.0969530e+01   0.0000000e+00   0.0000000e+00
   3.6460000e+03   6.7000000e+01   1.1373028e+01   0.0000000e+00   0.0000000e+00
   3.3800000e+02   3.6470000e+03   3.8367267e+00   0.0000000e+00   0.0000000e+00
   3.3800000e+02   3.4800000e+02   2.2814289e+01   0.0000000e+00   0.0000000e+00
   3.6470000e+03   3.2600000e+02   6.6469621e+01   0.0000000e+00   0.0000000e+00
   3.3800000e+02   3.3900000e+02   4.4826256e+01   0.0000000e+00   0.0000000e+00
   3.6470000e+03   3.5100000e+02   4.4103770e+01   0.0000000e+00   0.0000000e+00
   3.9800000e+02   3.6480000e+03   7.9683072e+00   0.0000000e+00   0.0000000e+00
   3.9800000e+02   3.9700000e+02   2.8056690e+01   0.0000000e+00   0.0000000e+00
   3.6480000e+03   3.9900000e+02   1.1502063e+01   0.0000000e+00   0.0000000e+00
   3.9800000e+02   4.0700000e+02   1.5168133e+01   0.0000000e+00   0.0000000e+00
   3.6480000e+03   4.0000000e+02   5.0214019e+00   0.0000000e+00   0.0000000e+00
   4.3500000e+02   3.6490000e+03   3.5991533e+00   0.0000000e+00   0.0000000e+00
   4.3500000e+02   4.3800000e+02   1.1848345e+01   0.0000000e+00   0.0000000e+00
   3.6490000e+03   4.3300000e+02   3.2419188e+01   0.0000000e+00   0.0000000e+00
   4.3500000e+02   4.3700000e+02   9.7456415e+00   0.0000000e+00   0.0000000e+00
   3.6490000e+03   4.3600000e+02   1.0415833e+01   0.0000000e+00   0.0000000e+00
   6.0300000e+02   3.6500000e+03   1.9526835e+00   0.0000000e+00   0.0000000e+00
   6.0300000e+02   2.1170000e+03   2.4478004e+01   0.0000000e+00   0.0000000e+00
   3.6500000e+03   6.0700000e+02   1.5909613e+01   0.0000000e+00   0.0000000e+00
   6.0300000e+02   6.0200000e+02   9.5923160e+00   0.0000000e+00   0.0000000e+00
   3.6500000e+03   6.0600000e+02   1.5102115e+01   0.0000000e+00   0.0000000e+00
   8.2800000e+02   3.6510000e+03   4.4721582e+00   0.0000000e+00   0.0000000e+00
   8.2800000e+02   8.2900000e+02   3.3142699e+00   0.0000000e+00   0.0000000e+00
   3.6510000e+03   8.0600000e+02   2.7063676e+01   0.0000000e+00   0.0000000e+00
   8.2800000e+02   8.3500000e+02   2.3282030e+01   0.0000000e+00   0.0000000e+00
   3.6510000e+03   8.4400000e+02   5.9897980e+01   0.0000000e+00   0.0000000e+00
   8.5700000e+02   3.6520000e+03   8.1794130e+00   0.0000000e+00   0.0000000e+00
   8.5700000e+02   8.5900000e+02   8.7004952e+00   0.0000000e+00   0.0000000e+00
   3.6520000e+03   8.6000000e+02   1.8877128e+01   0.0000000e+00   0.0000000e+00
   8.5700000e+02   8.5500000e+02   2.9057990e+01   0.0000000e+00   0.0000000e+00
   3.6520000e+03   8.5800000e+02   2.5492284e+01   0.0000000e+00   0.0000000e+00
   9.5100000e+02   3.6530000e+03   4.0405850e+00   0.0000000e+00   0.0000000e+00
   9.5100000e+02   9.6200000e+02   2.5910747e+01   0.0000000e+00   0.0000000e+00
   3.6530000e+03   9.5200000e+02   6.0138647e+00   0.0000000e+00   0.0000000e+00
   9.5100000e+02   9.5300000e+02   3.2359569e+01   0.0000000e+00   0.0000000e+00
   3.6530000e+03   9.5000000e+02   6.5310447e+01   0.0000000e+00   0.0000000e+00
   1.0620000e+03   3.6540000e+03   4.3051932e+00   0.0000000e+00   0.0000000e+00
   1.0620000e+03   1.0810000e+03   6.8038572e+01   0.0000000e+00   0.0000000e+00
   3.6540000e+03   1.0700000e+03   5.2195697e+01   0.0000000e+00   0.0000000e+00
   1.0620000e+03   1.0630000e+03   2.9071784e+01   0.0000000e+00   0.0000000e+00
   3.6540000e+03   1.0610000e+03   2.4425441e+01   0.0000000e+00   0.0000000e+00
   1.3130000e+03   3.6550000e+03   8.7000881e+00   0.0000000e+00   0.0000000e+00
   1.3130000e+03   1.3180000e+03   2.2117471e+01   0.0000000e+00   0.0000000e+00
   3.6550000e+03   1.2950000e+03   5.0470012e+01   0.0000000e+00   0.0000000e+00
   1.3130000e+03   1.3140000e+03   1.6324781e+01   0.0000000e+00   0.0000000e+00
   3.6550000e+03   1.3150000e+03   1.7097352e+01   0.0000000e+00   0.0000000e+00
   1.6830000e+03   3.6560000e+03   8.6925219e-01   0.0000000e+00   0.0000000e+00
   1.6830000e+03   1.6840000e+03   1.7285077e+01   0.0000000e+00   0.0000000e+00
   3.6560000e+03   1.6810000e+03   2.0635103e+01   0.0000000e+00   0.0000000e+00
   1.6830000e+03   1.6850000e+03   9.7948816e+00   0.0000000e+00   0.0000000e+00
   3.6560000e+03   1.6860000e+03   1.0639637e+01   0.0000000e+00   0.0000000e+00
   1.8540000e+03   3.6570000e+03   6.3510699e+00   0.0000000e+00   0.0000000e+00
   1.8540000e+03   1.8580000e+03   4.5037682e+01   0.0000000e+00   0.0000000e+00
   3.6570000e+03   1.8550000e+03   1.4415058e+01   0.0000000e+00   0.0000000e+00
   1.8540000e+03   1.8700000e+03   6.8987292e+00   0.0000000e+00   0.0000000e+00
   3.6570000e+03   1.8530000e+03   3.5785179e+01   0.0000000e+00   0.0000000e+00
   1.8790000e+03   3.6580000e+03   6.2965576e+00   0.0000000e+00   0.0000000e+00
   1.8790000e+03   1.8800000e+03   5.9784746e+00   0.0000000e+00   0.0000000e+00
   3.6580000e+03   1.8810000e+03   3.8616891e+01   0.0000000e+00   0.0000000e+00
   1.8790000e+03   1.8750000e+03   2.8101823e+01   0.0000000e+00   0.0000000e+00
   3.6580000e+03   1.8820000e+03   4.7401363e+01   0.0000000e+00   0.0000000e+00
   2.1490000e+03   3.6590000e+03   1.7418970e+00   0.0000000e+00   0.0000000e+00
   2.1490000e+03   2.1570000e+03   6.1829470e+01   0.0000000e+00   0.0000000e+00
   3.6590000e+03   2.1620000e+03   1.6344760e+01   0.0000000e+00   0.0000000e+00
   2.1490000e+03   2.1500000e+03   4.8521354e+01   0.0000000e+00   0.0000000e+00
   3.6590000e+03   1.9070000e+03   5.4721696e+01   0.0000000e+00   0.0000000e+00
   2.5980000e+03   3.6600000e+03   7.9669095e+00   0.0000000e+00   0.0000000e+00
   2.5980000e+03   2.5990000e+03   6.9948093e+00   0.0000000e+00   0.0000000e+00
   3.6600000e+03   2.6030000e+03   3.5419860e+01   0.0000000e+00   0.0000000e+00
   2.5980000e+03   2.6000000e+03   2.2800899e+01   0.0000000e+00   0.0000000e+00
   3.6600000e+03   2.5970000e+03   2.2939374e+01   0.0000000e+00   0.0000000e+00
   2.7100000e+03   3.6610000e+03   5.0785621e+00   0.0000000e+00   0.0000000e+00
   3.6610000e+03   2.6960000e+03   6.2042553e+01   0.0000000e+00   0.0000000e+00
   2.7100000e+03   2.7280000e+03   3.5922483e+01   0.0000000e+00   0.0000000e+00
   3.6610000e+03   2.7110000e+03   2.0749812e+01   0.0000000e+00   0.0000000e+00
   2.7180000e+03   3.6620000e+03   4.3140312e+00   0.0000000e+00   0.0000000e+00
   2.7180000e+03   2.7100000e+03   3.1336925e+00   0.0000000e+00   0.0000000e+00
   3.6620000e+03   2.7270000e+03   1.5066864e+01   0.0000000e+00   0.0000000e+00
   2.7180000e+03   2.7190000e+03   2.8524065e+01   0.0000000e+00   0.0000000e+00
   3.6620000e+03   2.7240000e+03   2.1741090e+01   0.0000000e+00   0.0000000e+00
   2.9260000e+03   3.6630000e+03   4.1483654e+00   0.0000000e+00   0.0000000e+00
   2.9260000e+03   2.9250000e+03   1.2028943e+01   0.0000000e+00   0.0000000e+00
   3.6630000e+03   2.9400000e+03   1.7586849e+01   0.0000000e+00   0.0000000e+00
   2.9260000e+03   2.9280000e+03   1.6622584e+01   0.0000000e+00   0.0000000e+00
   3.6630000e+03   2.9270000e+03   3.4743213e+01   0.0000000e+00   0.0000000e+00
   3.0830000e+03   3.6640000e+03   4.5936055e+00   0.0000000e+00   0.0000000e+00
   3.0830000e+03   3.0860000e+03   1.0602125e+01   0.0000000e+00   0.0000000e+00
   3.6640000e+03   3.0840000e+03   2.2101034e+01   0.0000000e+00   0.0000000e+00
   3.0830000e+03   3.6090000e+03   1.4861427e+01   0.0000000e+00   0.0000000e+00
   3.6640000e+03   3.0810000e+03   1.6357184e+01   0.0000000e+00   0.0000000e+00
   3.4000000e+03   3.6650000e+03   1.3197027e+00   0.0000000e+00   0.0000000e+00
   3.4000000e+03   3.4010000e+03   1.5045259e+01   0.0000000e+00   0.0000000e+00
   3.6650000e+03   3.4050000e+03   9.8444218e+00   0.0000000e+00   0.0000000e+00
   3.4000000e+03   3.3990000e+03   1.6940122e+01   7.1091909e+00   7.6884366e+01
   3.6650000e+03   3.4060000e+03   5.2413259e+00   0.0000000e+00   0.0000000e+00
   3.5860000e+03   3.6660000e+03   7.0476451e+00   0.0000000e+00   0.0000000e+00
   3.5860000e+03   3.5990000e+03   1.6549396e+01   0.0000000e+00   0.0000000e+00
   3.6660000e+03   3.5870000e+03   1.6742769e+01   0.0000000e+00   0.0000000e+00
   3.5860000e+03   3.5880000e+03   4.0994534e+00   0.0000000e+00   0.0000000e+00
   3.6660000e+03   3.5850000e+03   2.9559381e+01   0.0000000e+00   0.0000000e+00
