# Supplementary material for: Inflationary theory of branching morphogenesis in the mouse salivary gland
Source: Nat Commun. 2023 Jun 9;14:3422. doi: 10.1038/s41467-023-39124-x (PMC10256724; doi:10.1038/s41467-023-39124-x)
Supplement: Supplementary file 7 — Source Data [file 41467_2023_39124_MOESM7_ESM.zip › Data branching tree/Control data/E18.6/Sample 2/clone_positions.dat]

   1.0000000e+00   1.0000000e+01   5.3318700e+02   5.2134700e+02   6.4000000e+01   4.0000000e+00   4.0000000e+00
   1.0000000e+00   1.4000000e+01   6.8933900e+02   7.0440500e+02   7.3000000e+01   5.0000000e+00   9.0000000e+01
   1.0000000e+00   1.5000000e+01   6.8782500e+02   7.1955000e+02   7.3000000e+01   5.0000000e+00   9.1000000e+01
   1.0000000e+00   1.6000000e+01   7.0978000e+02   7.4491700e+02   7.0000000e+01   5.0000000e+00   9.1000000e+01
   1.0000000e+00   1.7000000e+01   7.0826600e+02   7.3734500e+02   7.0000000e+01   5.0000000e+00   9.1000000e+01
   1.0000000e+00   1.8000000e+01   7.0637300e+02   7.3280100e+02   9.0000000e+01   4.0000000e+00   1.2500000e+02
   1.0000000e+00   1.9000000e+01   6.8782500e+02   7.3053000e+02   1.0200000e+02   5.0000000e+00   1.2700000e+02
   1.0000000e+00   2.0000000e+01   7.0940200e+02   7.5021700e+02   1.0200000e+02   5.0000000e+00   1.2700000e+02
   1.0000000e+00   2.1000000e+01   6.9198900e+02   7.4794600e+02   1.0900000e+02   5.0000000e+00   1.3000000e+02
   1.0000000e+00   1.1000000e+01   5.3659400e+02   5.3440900e+02   6.4000000e+01   4.0000000e+00   1.9800000e+02
   1.0000000e+00   1.2000000e+01   5.3943300e+02   5.4292800e+02   6.4000000e+01   4.0000000e+00   1.9800000e+02
   1.0000000e+00   3.2000000e+01   5.6668900e+02   6.4231300e+02   6.5000000e+01   5.0000000e+00   1.9900000e+02
   1.0000000e+00   3.3000000e+01   5.5154700e+02   6.4193500e+02   6.8000000e+01   5.0000000e+00   1.9900000e+02
   1.0000000e+00   1.0000000e+00   4.8530100e+02   7.1917100e+02   5.1000000e+01   1.0000000e+00   2.2800000e+02
   1.0000000e+00   5.0000000e+00   5.2807700e+02   7.3232800e+02   6.5000000e+01   3.0000000e+00   2.3000000e+02
   1.0000000e+00   3.0000000e+00   5.5107400e+02   7.2608100e+02   5.9000000e+01   3.0000000e+00   2.3200000e+02
   1.0000000e+00   4.0000000e+00   5.4937000e+02   7.0677200e+02   6.2000000e+01   3.0000000e+00   2.3200000e+02
   1.0000000e+00   2.0000000e+00   5.3773000e+02   7.5106900e+02   5.9000000e+01   8.0000000e+00   2.3400000e+02
   1.0000000e+00   6.0000000e+00   5.0735100e+02   6.9995700e+02   8.4000000e+01   8.0000000e+00   2.3700000e+02
   1.0000000e+00   7.0000000e+00   5.0905500e+02   7.2352500e+02   8.7000000e+01   8.0000000e+00   2.3700000e+02
   1.0000000e+00   8.0000000e+00   5.6668900e+02   5.4633500e+02   5.2000000e+01   5.0000000e+00   2.3800000e+02
   1.0000000e+00   9.0000000e+00   5.8599500e+02   5.5826200e+02   5.2000000e+01   5.0000000e+00   2.3800000e+02
   2.4000000e+01   2.3000000e+01   4.0239800e+02   4.5319700e+02   8.2000000e+01   5.0000000e+00   5.4300000e+02
   2.4000000e+01   2.2000000e+01   4.0921200e+02   4.9711600e+02   8.2000000e+01   5.0000000e+00   5.4300000e+02
   2.4000000e+01   1.3000000e+01   3.9690900e+02   4.8840800e+02   6.3000000e+01   4.0000000e+00   5.4300000e+02
   2.4000000e+01   2.4000000e+01   3.4183000e+02   4.0662800e+02   8.2000000e+01   8.0000000e+00   6.9800000e+02
   2.4000000e+01   3.1000000e+01   2.3602600e+02   4.4505700e+02   1.3000000e+02   1.0000000e+00   7.1800000e+02
   2.4000000e+01   2.5000000e+01   1.8302900e+02   4.1741800e+02   1.0300000e+02   1.0000000e+00   7.3000000e+02
   2.4000000e+01   2.6000000e+01   1.7659300e+02   4.0984600e+02   1.0800000e+02   1.0000000e+00   7.3000000e+02
   2.4000000e+01   2.7000000e+01   1.7015800e+02   4.2953400e+02   1.0800000e+02   1.0000000e+00   7.3000000e+02
   2.4000000e+01   2.8000000e+01   1.8757100e+02   4.3332000e+02   1.0800000e+02   1.0000000e+00   7.3000000e+02
   2.4000000e+01   2.9000000e+01   2.0006300e+02   4.2802000e+02   1.0800000e+02   1.0000000e+00   7.3000000e+02
   2.4000000e+01   3.0000000e+01   1.9514200e+02   4.2347600e+02   1.0800000e+02   1.0000000e+00   7.3000000e+02
   2.4000000e+01   3.4000000e+01   4.8946500e+02   2.6351300e+02   2.8000000e+01   1.0000000e+00   7.5000000e+02
   2.4000000e+01   3.5000000e+01   4.8407000e+02   2.5982200e+02   3.0000000e+01   1.0000000e+00   7.5000000e+02
   2.4000000e+01   3.6000000e+01   4.9003200e+02   2.5442600e+02   3.2000000e+01   1.0000000e+00   7.5000000e+02
   2.4000000e+01   3.7000000e+01   4.9627800e+02   2.7288400e+02   3.6000000e+01   1.0000000e+00   7.5000000e+02
   2.4000000e+01   3.8000000e+01   4.9287200e+02   2.6493300e+02   3.6000000e+01   1.0000000e+00   7.5000000e+02
   2.4000000e+01   3.9000000e+01   4.6760300e+02   2.9588400e+02   4.9000000e+01   1.0000000e+00   7.5000000e+02
   2.4000000e+01   4.0000000e+01   4.5937000e+02   2.9105700e+02   4.9000000e+01   1.0000000e+00   7.5000000e+02
   2.4000000e+01   4.1000000e+01   4.5482700e+02   2.9247700e+02   4.7000000e+01   1.0000000e+00   7.5000000e+02
   2.4000000e+01   4.2000000e+01   5.0820300e+02   2.1722800e+02   3.6000000e+01   2.0000000e+00   7.5000000e+02
   2.4000000e+01   4.3000000e+01   5.0905500e+02   2.4619200e+02   3.9000000e+01   2.0000000e+00   7.5000000e+02
   2.4000000e+01   4.4000000e+01   5.1927500e+02   2.4477200e+02   4.3000000e+01   2.0000000e+00   7.5000000e+02
   2.4000000e+01   4.5000000e+01   4.9258800e+02   2.2801800e+02   4.5000000e+01   2.0000000e+00   7.5000000e+02
   2.4000000e+01   5.0000000e+01   4.8066300e+02   2.4306800e+02   4.3000000e+01   3.0000000e+00   7.5000000e+02
   2.4000000e+01   4.6000000e+01   4.8520600e+02   2.7685900e+02   5.8000000e+01   3.0000000e+00   7.5100000e+02
   2.4000000e+01   4.7000000e+01   4.8123100e+02   2.5584600e+02   5.6000000e+01   3.0000000e+00   7.5100000e+02
   2.4000000e+01   4.8000000e+01   4.7328200e+02   2.6834000e+02   5.8000000e+01   3.0000000e+00   7.5100000e+02
   2.4000000e+01   4.9000000e+01   4.8378600e+02   2.6266100e+02   5.8000000e+01   3.0000000e+00   7.5100000e+02
   2.4000000e+01   5.2000000e+01   5.0933800e+02   1.6961800e+02   6.9000000e+01   2.0000000e+00   7.7900000e+02
   2.4000000e+01   5.3000000e+01   5.1416500e+02   1.5958400e+02   7.2000000e+01   3.0000000e+00   7.7900000e+02
   2.4000000e+01   5.1000000e+01   4.8246100e+02   1.4803700e+02   6.0000000e+01   3.0000000e+00   7.8100000e+02
   2.4000000e+01   5.4000000e+01   3.7817100e+02   1.8381600e+02   8.6000000e+01   2.0000000e+00   7.9700000e+02
   2.3000000e+01   8.9000000e+01   3.9690900e+02   3.6744200e+02   6.0000000e+01   6.0000000e+00   9.3100000e+02
   2.3000000e+01   8.8000000e+01   4.1167300e+02   3.5608300e+02   6.2000000e+01   7.0000000e+00   9.3100000e+02
   2.3000000e+01   9.0000000e+01   4.3381800e+02   3.6403400e+02   6.7000000e+01   6.0000000e+00   9.3100000e+02
   2.3000000e+01   8.7000000e+01   4.4574200e+02   3.5324400e+02   5.6000000e+01   7.0000000e+00   9.3100000e+02
   2.6000000e+01   8.6000000e+01   4.0202000e+02   3.6346600e+02   5.4000000e+01   3.0000000e+00   4.0000000e+00
   2.0000000e+00   5.9000000e+01   4.3665700e+02   5.2503900e+02   9.1000000e+01   4.0000000e+00   6.5900000e+02
   2.0000000e+00   6.0000000e+01   4.4148300e+02   5.1879100e+02   9.2000000e+01   4.0000000e+00   6.5900000e+02
   2.0000000e+00   5.5000000e+01   4.5425900e+02   5.3526100e+02   8.7000000e+01   4.0000000e+00   6.6000000e+02
   2.0000000e+00   5.6000000e+01   4.6220900e+02   5.3355700e+02   9.0000000e+01   4.0000000e+00   6.6500000e+02
   2.0000000e+00   5.7000000e+01   4.6192500e+02   5.2787800e+02   9.0000000e+01   4.0000000e+00   6.6500000e+02
   2.0000000e+00   5.8000000e+01   4.4602600e+02   5.2759400e+02   9.1000000e+01   4.0000000e+00   6.6500000e+02
   2.0000000e+00   6.1000000e+01   4.5908600e+02   5.3696500e+02   9.7000000e+01   4.0000000e+00   6.6500000e+02
   2.0000000e+00   6.2000000e+01   4.1962200e+02   2.4534000e+02   6.9000000e+01   4.0000000e+00   7.6000000e+02
   2.0000000e+00   6.3000000e+01   4.2189300e+02   2.5158700e+02   6.9000000e+01   4.0000000e+00   7.6000000e+02
   2.0000000e+00   7.0000000e+01   4.2870700e+02   2.3426500e+02   7.9000000e+01   4.0000000e+00   7.7400000e+02
   2.0000000e+00   7.1000000e+01   4.2728800e+02   2.2319100e+02   7.9000000e+01   4.0000000e+00   7.7400000e+02
   2.0000000e+00   7.2000000e+01   4.2615200e+02   2.2375900e+02   8.2000000e+01   4.0000000e+00   7.7400000e+02
   2.0000000e+00   7.3000000e+01   4.2274500e+02   2.3369800e+02   8.2000000e+01   4.0000000e+00   7.7400000e+02
   2.0000000e+00   6.4000000e+01   4.3410200e+02   2.1154900e+02   7.5000000e+01   4.0000000e+00   7.7500000e+02
   2.0000000e+00   6.5000000e+01   4.4261900e+02   1.9422700e+02   7.6000000e+01   4.0000000e+00   7.7500000e+02
   2.0000000e+00   6.6000000e+01   4.4574200e+02   1.8996800e+02   8.0000000e+01   4.0000000e+00   7.7600000e+02
   2.0000000e+00   6.7000000e+01   4.3608900e+02   1.8258500e+02   7.8000000e+01   4.0000000e+00   7.7600000e+02
   2.0000000e+00   6.8000000e+01   4.3296600e+02   1.8769600e+02   7.9000000e+01   4.0000000e+00   7.7600000e+02
   2.0000000e+00   6.9000000e+01   4.3154700e+02   1.8854800e+02   8.1000000e+01   4.0000000e+00   7.7600000e+02
   2.0000000e+01   7.4000000e+01   3.6425900e+02   2.8566200e+02   1.3000000e+02   4.0000000e+00   9.0200000e+02
   2.0000000e+01   7.6000000e+01   3.6340800e+02   2.9020500e+02   1.2600000e+02   4.0000000e+00   9.0200000e+02
   2.0000000e+01   7.5000000e+01   3.6511100e+02   2.9844000e+02   1.2600000e+02   4.0000000e+00   9.0300000e+02
   2.0000000e+01   7.7000000e+01   3.6312400e+02   3.0213100e+02   1.2700000e+02   4.0000000e+00   9.0300000e+02
   2.0000000e+01   7.8000000e+01   3.3246100e+02   3.1377400e+02   1.2300000e+02   3.0000000e+00   9.0500000e+02
   2.0000000e+01   7.9000000e+01   3.4041100e+02   3.1093400e+02   1.2300000e+02   3.0000000e+00   9.0500000e+02
   2.0000000e+01   8.0000000e+01   3.5829700e+02   3.2342800e+02   1.2300000e+02   3.0000000e+00   9.0500000e+02
   2.0000000e+01   8.1000000e+01   3.5176700e+02   3.1831700e+02   1.2800000e+02   1.0000000e+00   9.0500000e+02
   2.0000000e+01   8.4000000e+01   3.6028500e+02   2.1069700e+02   1.4800000e+02   3.0000000e+00   9.1800000e+02
   2.0000000e+01   8.2000000e+01   3.9520600e+02   2.3313000e+02   1.5300000e+02   2.0000000e+00   9.2100000e+02
   2.0000000e+01   8.3000000e+01   3.9435400e+02   2.2716700e+02   1.5300000e+02   3.0000000e+00   9.2100000e+02
   2.0000000e+01   8.5000000e+01   3.8668800e+02   2.2745000e+02   1.4800000e+02   3.0000000e+00   9.2300000e+02
   2.1000000e+01   3.3100000e+02   7.5549000e+02   6.9598100e+02   6.3000000e+01   1.0000000e+00   2.8000000e+01
   2.1000000e+01   3.3000000e+02   7.6429200e+02   6.9626500e+02   6.3000000e+01   1.0000000e+00   2.9000000e+01
   2.1000000e+01   3.2500000e+02   8.0101100e+02   7.3942700e+02   4.9000000e+01   1.0000000e+00   3.7000000e+01
   2.1000000e+01   3.2600000e+02   8.0366100e+02   7.3412600e+02   4.9000000e+01   1.0000000e+00   3.7000000e+01
   2.1000000e+01   3.2700000e+02   7.4810900e+02   6.8150000e+02   5.4000000e+01   1.0000000e+00   3.8000000e+01
   2.1000000e+01   3.2800000e+02   7.6400800e+02   7.0109300e+02   5.4000000e+01   1.0000000e+00   3.8000000e+01
   2.1000000e+01   3.2900000e+02   7.6997000e+02   6.9569700e+02   5.4000000e+01   1.0000000e+00   3.8000000e+01
   2.1000000e+01   3.3200000e+02   7.5889700e+02   6.5821500e+02   5.1000000e+01   1.0000000e+00   3.9000000e+01
   2.1000000e+01   3.3300000e+02   7.2823500e+02   6.5253600e+02   5.6000000e+01   1.0000000e+00   4.0000000e+01
   2.1000000e+01   3.3800000e+02   7.2473300e+02   7.7861300e+02   7.5000000e+01   1.0000000e+00   9.2000000e+01
   2.1000000e+01   3.3700000e+02   7.3306100e+02   7.8277800e+02   7.0000000e+01   1.0000000e+00   9.2000000e+01
   2.1000000e+01   3.3900000e+02   7.3949700e+02   7.8883600e+02   7.7000000e+01   1.0000000e+00   9.2000000e+01
   2.1000000e+01   3.4000000e+02   7.4555300e+02   7.7899200e+02   8.4000000e+01   1.0000000e+00   9.2000000e+01
   2.1000000e+01   3.2200000e+02   7.6221000e+02   9.0298700e+02   7.5000000e+01   1.0000000e+00   1.0200000e+02
   2.1000000e+01   3.2300000e+02   7.6069500e+02   8.9655000e+02   7.8000000e+01   1.0000000e+00   1.0200000e+02
   2.1000000e+01   3.2400000e+02   7.7470200e+02   8.8216300e+02   7.9000000e+01   1.0000000e+00   1.0200000e+02
   2.1000000e+01   3.2100000e+02   7.9211500e+02   8.6399000e+02   4.9000000e+01   1.0000000e+00   1.0600000e+02
   2.1000000e+01   3.2000000e+02   8.0120000e+02   8.4960300e+02   4.5000000e+01   1.0000000e+00   1.0700000e+02
   2.1000000e+01   3.4200000e+02   7.1867600e+02   8.0909100e+02   8.1000000e+01   1.0000000e+00   1.1700000e+02
   2.1000000e+01   3.4400000e+02   7.3154700e+02   8.0000500e+02   9.4000000e+01   1.0000000e+00   1.1900000e+02
   2.1000000e+01   3.4500000e+02   7.4668900e+02   8.0833400e+02   9.4000000e+01   1.0000000e+00   1.1900000e+02
   2.1000000e+01   3.4600000e+02   7.1867600e+02   8.0038300e+02   9.7000000e+01   1.0000000e+00   1.1900000e+02
   2.1000000e+01   3.4700000e+02   7.4063200e+02   7.9319000e+02   9.8000000e+01   1.0000000e+00   1.1900000e+02
   2.1000000e+01   3.4800000e+02   7.2246200e+02   7.9356800e+02   1.0000000e+02   1.0000000e+00   1.1900000e+02
   2.1000000e+01   3.4900000e+02   7.1262000e+02   7.8561800e+02   1.0000000e+02   1.0000000e+00   1.1900000e+02
   2.1000000e+01   3.5000000e+02   7.3116800e+02   7.7615200e+02   9.5000000e+01   1.0000000e+00   1.1900000e+02
   2.1000000e+01   3.4300000e+02   7.0429100e+02   8.3635100e+02   8.8000000e+01   1.0000000e+00   1.2000000e+02
   2.1000000e+01   3.4100000e+02   6.8422800e+02   8.1590600e+02   7.7000000e+01   1.0000000e+00   1.2300000e+02
   3.0000000e+00   1.0600000e+02   3.9804500e+02   5.1055700e+02   5.9000000e+01   4.0000000e+00   5.4300000e+02
   3.0000000e+00   1.0700000e+02   3.9577400e+02   5.6621300e+02   6.3000000e+01   4.0000000e+00   5.4400000e+02
   3.0000000e+00   1.0800000e+02   4.0599400e+02   5.5769400e+02   6.3000000e+01   4.0000000e+00   5.4400000e+02
   3.0000000e+00   1.0400000e+02   3.9804500e+02   5.6450900e+02   5.2000000e+01   4.0000000e+00   5.4400000e+02
   3.0000000e+00   1.0500000e+02   4.0031600e+02   5.5712600e+02   5.2000000e+01   4.0000000e+00   5.4400000e+02
   3.0000000e+00   9.4000000e+01   3.9974800e+02   5.2305100e+02   5.0000000e+01   4.0000000e+00   5.8100000e+02
   3.0000000e+00   9.3000000e+01   3.5318700e+02   5.0544500e+02   5.0000000e+01   4.0000000e+00   5.8300000e+02
   3.0000000e+00   9.5000000e+01   3.5943300e+02   5.1339600e+02   5.4000000e+01   4.0000000e+00   5.8300000e+02
   3.0000000e+00   9.7000000e+01   3.2195600e+02   5.0885300e+02   5.9000000e+01   3.0000000e+00   5.8600000e+02
   3.0000000e+00   9.8000000e+01   3.2044200e+02   5.0165900e+02   5.9000000e+01   3.0000000e+00   5.8800000e+02
   3.0000000e+00   9.9000000e+01   3.0454300e+02   5.0431000e+02   5.9000000e+01   3.0000000e+00   5.8800000e+02
   3.0000000e+00   9.6000000e+01   3.0530000e+02   5.1983300e+02   5.4000000e+01   3.0000000e+00   5.8900000e+02
   3.0000000e+00   9.1000000e+01   3.8441700e+02   5.3270500e+02   3.8000000e+01   4.0000000e+00   5.9500000e+02
   3.0000000e+00   9.2000000e+01   3.9918100e+02   5.3497700e+02   3.8000000e+01   4.0000000e+00   5.9500000e+02
   3.0000000e+00   1.0300000e+02   3.7684600e+02   4.3350900e+02   1.0300000e+02   4.0000000e+00   6.3200000e+02
   2.5000000e+01   3.1800000e+02   4.9798200e+02   3.9640600e+02   6.2000000e+01   4.0000000e+00   9.3200000e+02
   2.5000000e+01   3.1900000e+02   4.8832900e+02   3.8959100e+02   6.2000000e+01   4.0000000e+00   9.3200000e+02
   3.0000000e+00   1.0000000e+02   3.3937000e+02   5.0733900e+02   6.3000000e+01   3.0000000e+00   2.1140000e+03
   3.0000000e+00   1.0100000e+02   3.3407000e+02   5.1907500e+02   6.7000000e+01   3.0000000e+00   2.1140000e+03
   3.0000000e+00   1.0200000e+02   3.2914900e+02   5.1453200e+02   6.6000000e+01   3.0000000e+00   2.1150000e+03
   4.0000000e+00   1.6100000e+02   5.4889700e+02   2.7316800e+02   9.0000000e+01   2.0000000e+00   6.0800000e+02
   4.0000000e+00   1.6200000e+02   5.6063200e+02   2.8187600e+02   9.0000000e+01   2.0000000e+00   6.0800000e+02
   4.0000000e+00   1.6300000e+02   5.5911800e+02   2.6446000e+02   9.6000000e+01   2.0000000e+00   6.0800000e+02
   4.0000000e+00   1.6400000e+02   5.7085300e+02   2.8566200e+02   1.0300000e+02   1.0000000e+00   6.0800000e+02
   4.0000000e+00   1.6500000e+02   5.6971700e+02   2.7619700e+02   1.0300000e+02   1.0000000e+00   6.0800000e+02
   4.0000000e+00   1.6600000e+02   5.7198800e+02   2.9664200e+02   1.0300000e+02   1.0000000e+00   6.0800000e+02
   4.0000000e+00   1.6700000e+02   5.6479600e+02   3.0004900e+02   1.0700000e+02   1.0000000e+00   6.0800000e+02
   4.0000000e+00   1.6800000e+02   5.7993800e+02   2.7430400e+02   1.0600000e+02   1.0000000e+00   6.0800000e+02
   4.0000000e+00   1.3200000e+02   5.4700400e+02   2.7960400e+02   6.6000000e+01   1.0000000e+00   6.0900000e+02
   4.0000000e+00   1.3300000e+02   5.4435400e+02   2.7241000e+02   6.6000000e+01   1.0000000e+00   6.0900000e+02
   4.0000000e+00   1.3400000e+02   5.3526900e+02   2.7089600e+02   6.6000000e+01   1.0000000e+00   6.0900000e+02
   4.0000000e+00   1.3500000e+02   5.3905500e+02   2.6446000e+02   6.6000000e+01   1.0000000e+00   6.0900000e+02
   4.0000000e+00   1.3600000e+02   5.5419700e+02   2.6559500e+02   6.8000000e+01   1.0000000e+00   6.0900000e+02
   4.0000000e+00   1.3700000e+02   5.1785600e+02   2.7922500e+02   7.1000000e+01   3.0000000e+00   6.0900000e+02
   4.0000000e+00   1.3800000e+02   5.4851800e+02   2.8376900e+02   7.2000000e+01   1.0000000e+00   6.0900000e+02
   4.0000000e+00   1.3900000e+02   5.4019000e+02   2.7846800e+02   7.2000000e+01   1.0000000e+00   6.0900000e+02
   4.0000000e+00   1.4000000e+02   5.4284000e+02   2.6332400e+02   7.2000000e+01   1.0000000e+00   6.0900000e+02
   4.0000000e+00   1.4100000e+02   4.9817100e+02   3.0951400e+02   7.3000000e+01   1.0000000e+00   6.0900000e+02
   4.0000000e+00   1.4200000e+02   4.9325000e+02   3.0762100e+02   7.7000000e+01   1.0000000e+00   6.0900000e+02
   4.0000000e+00   1.4300000e+02   4.8075800e+02   3.1140700e+02   7.7000000e+01   1.0000000e+00   6.0900000e+02
   4.0000000e+00   1.4400000e+02   5.0195700e+02   3.1860100e+02   8.3000000e+01   1.0000000e+00   6.0900000e+02
   4.0000000e+00   1.4500000e+02   4.9703600e+02   3.1254300e+02   8.3000000e+01   1.0000000e+00   6.0900000e+02
   4.0000000e+00   1.4600000e+02   4.8302900e+02   3.0042800e+02   8.3000000e+01   1.0000000e+00   6.0900000e+02
   4.0000000e+00   1.4700000e+02   5.0460700e+02   3.0004900e+02   8.3000000e+01   1.0000000e+00   6.0900000e+02
   4.0000000e+00   1.7000000e+02   5.4662600e+02   2.7430400e+02   1.0800000e+02   1.0000000e+00   6.1400000e+02
   4.0000000e+00   1.7100000e+02   5.5154700e+02   2.7316800e+02   1.1200000e+02   3.0000000e+00   6.1400000e+02
   4.0000000e+00   1.7200000e+02   5.1407000e+02   2.7771100e+02   1.1200000e+02   3.0000000e+00   6.1400000e+02
   4.0000000e+00   1.7300000e+02   5.1179900e+02   2.6067400e+02   1.1200000e+02   3.0000000e+00   6.1400000e+02
   4.0000000e+00   1.7400000e+02   5.2467000e+02   2.7278900e+02   1.1200000e+02   3.0000000e+00   6.1400000e+02
   4.0000000e+00   2.3400000e+02   4.9173600e+02   1.9517400e+02   1.0300000e+02   3.0000000e+00   6.2000000e+02
   4.0000000e+00   2.3500000e+02   4.9135700e+02   1.8268000e+02   1.0300000e+02   3.0000000e+00   6.2000000e+02
   4.0000000e+00   2.3600000e+02   4.8416500e+02   1.8722300e+02   1.0300000e+02   3.0000000e+00   6.2000000e+02
   4.0000000e+00   2.3700000e+02   4.8416500e+02   1.7397200e+02   1.0700000e+02   3.0000000e+00   6.2000000e+02
   4.0000000e+00   2.3300000e+02   4.9892800e+02   2.0539600e+02   9.7000000e+01   3.0000000e+00   6.2600000e+02
   4.0000000e+00   2.3200000e+02   5.1217800e+02   2.0691100e+02   9.7000000e+01   3.0000000e+00   6.2600000e+02
   1.9000000e+01   1.0900000e+02   4.8208300e+02   2.6976000e+02   2.8000000e+01   1.0000000e+00   7.5000000e+02
   1.9000000e+01   1.1000000e+02   4.7564800e+02   2.5991600e+02   2.8000000e+01   1.0000000e+00   7.5000000e+02
   1.9000000e+01   1.1100000e+02   4.9230400e+02   2.5726600e+02   2.8000000e+01   1.0000000e+00   7.5000000e+02
   1.9000000e+01   1.1200000e+02   4.7905400e+02   2.5915900e+02   3.3000000e+01   1.0000000e+00   7.5000000e+02
   1.9000000e+01   1.1300000e+02   4.8511100e+02   2.5385900e+02   3.3000000e+01   1.0000000e+00   7.5000000e+02
   1.9000000e+01   1.1400000e+02   5.0441700e+02   2.5802300e+02   3.3000000e+01   1.0000000e+00   7.5000000e+02
   1.9000000e+01   1.1500000e+02   4.9836100e+02   2.3606400e+02   3.3000000e+01   1.0000000e+00   7.5000000e+02
   1.9000000e+01   1.1600000e+02   4.9192500e+02   2.3454900e+02   3.3000000e+01   1.0000000e+00   7.5000000e+02
   1.9000000e+01   1.1700000e+02   4.5974800e+02   2.9209800e+02   4.0000000e+01   1.0000000e+00   7.5000000e+02
   1.9000000e+01   1.2000000e+02   4.5179900e+02   2.8490500e+02   4.6000000e+01   1.0000000e+00   7.5000000e+02
   1.9000000e+01   1.2100000e+02   4.8586800e+02   2.2584100e+02   4.5000000e+01   1.0000000e+00   7.5000000e+02
   1.9000000e+01   1.2200000e+02   4.9608900e+02   2.2811300e+02   4.3000000e+01   2.0000000e+00   7.5000000e+02
   1.9000000e+01   1.2300000e+02   5.1672000e+02   2.3720000e+02   5.1000000e+01   3.0000000e+00   7.5100000e+02
   1.9000000e+01   1.2400000e+02   5.0082100e+02   2.3530700e+02   5.1000000e+01   3.0000000e+00   7.5100000e+02
   1.9000000e+01   1.2500000e+02   5.1255600e+02   2.8641900e+02   5.6000000e+01   1.0000000e+00   7.5100000e+02
   1.9000000e+01   1.2600000e+02   5.0195700e+02   2.8111900e+02   6.2000000e+01   1.0000000e+00   7.5100000e+02
   1.9000000e+01   1.2700000e+02   5.1179900e+02   2.7884700e+02   6.2000000e+01   1.0000000e+00   7.5100000e+02
   1.9000000e+01   1.2800000e+02   4.8037900e+02   2.5726600e+02   6.2000000e+01   2.0000000e+00   7.5100000e+02
   1.9000000e+01   1.2900000e+02   4.9362900e+02   2.6673100e+02   6.2000000e+01   2.0000000e+00   7.5100000e+02
   1.9000000e+01   1.3000000e+02   4.8378600e+02   2.5953800e+02   6.7000000e+01   1.0000000e+00   7.5100000e+02
   1.9000000e+01   1.3100000e+02   4.6220900e+02   2.6673100e+02   6.7000000e+01   1.0000000e+00   7.5100000e+02
   1.9000000e+01   1.1800000e+02   4.2832900e+02   2.7165300e+02   4.0000000e+01   1.0000000e+00   7.5400000e+02
   1.9000000e+01   1.1900000e+02   4.3741400e+02   2.6900300e+02   4.0000000e+01   1.0000000e+00   7.5400000e+02
   1.9000000e+01   1.7500000e+02   4.8000100e+02   1.7624300e+02   4.8000000e+01   1.0000000e+00   7.5900000e+02
   1.9000000e+01   1.7600000e+02   4.9211400e+02   1.7397200e+02   4.8000000e+01   1.0000000e+00   7.5900000e+02
   1.9000000e+01   1.7700000e+02   4.8454300e+02   1.8078700e+02   5.1000000e+01   1.0000000e+00   7.5900000e+02
   1.9000000e+01   1.7800000e+02   5.0384900e+02   1.9744600e+02   5.2000000e+01   1.0000000e+00   7.5900000e+02
   1.9000000e+01   1.7900000e+02   4.9855000e+02   1.8873800e+02   5.5000000e+01   2.0000000e+00   7.5900000e+02
   1.9000000e+01   1.8000000e+02   5.0195700e+02   2.0615400e+02   5.6000000e+01   1.0000000e+00   7.5900000e+02
   1.9000000e+01   1.8100000e+02   4.9173600e+02   2.0463900e+02   6.3000000e+01   1.0000000e+00   7.5900000e+02
   1.9000000e+01   1.8200000e+02   4.9514300e+02   1.9100900e+02   6.3000000e+01   1.0000000e+00   7.5900000e+02
   1.9000000e+01   1.8300000e+02   4.8113600e+02   1.8078700e+02   5.8000000e+01   2.0000000e+00   7.5900000e+02
   1.9000000e+01   1.8400000e+02   4.7621500e+02   1.8911600e+02   5.8000000e+01   2.0000000e+00   7.5900000e+02
   1.9000000e+01   1.8500000e+02   4.9362900e+02   1.8381600e+02   5.8000000e+01   1.0000000e+00   7.5900000e+02
   1.9000000e+01   2.1000000e+02   4.5577400e+02   1.7321400e+02   7.4000000e+01   3.0000000e+00   7.7700000e+02
   1.9000000e+01   2.1400000e+02   4.7924400e+02   1.8381600e+02   6.9000000e+01   3.0000000e+00   7.7700000e+02
   1.9000000e+01   2.1500000e+02   4.8000100e+02   1.7283600e+02   6.9000000e+01   3.0000000e+00   7.7700000e+02
   1.9000000e+01   2.1600000e+02   5.0422800e+02   1.5201200e+02   7.3000000e+01   3.0000000e+00   7.7900000e+02
   1.9000000e+01   2.1700000e+02   5.2012700e+02   1.4595400e+02   7.3000000e+01   2.0000000e+00   7.7900000e+02
   1.9000000e+01   2.1900000e+02   4.9817100e+02   1.8154400e+02   7.5000000e+01   2.0000000e+00   7.7900000e+02
   1.9000000e+01   2.2000000e+02   4.9476400e+02   1.6602100e+02   7.5000000e+01   2.0000000e+00   7.7900000e+02
   1.9000000e+01   2.2100000e+02   4.9779300e+02   1.6147800e+02   8.1000000e+01   2.0000000e+00   7.7900000e+02
   1.9000000e+01   2.2200000e+02   5.0006400e+02   1.7775800e+02   8.0000000e+01   1.0000000e+00   7.7900000e+02
   1.9000000e+01   2.2300000e+02   5.2277700e+02   1.3232400e+02   7.9000000e+01   1.0000000e+00   7.7900000e+02
   1.9000000e+01   2.2400000e+02   5.1407000e+02   1.4595400e+02   7.9000000e+01   1.0000000e+00   7.7900000e+02
   1.9000000e+01   2.2500000e+02   5.0536400e+02   1.3043100e+02   7.9000000e+01   1.0000000e+00   7.7900000e+02
   1.9000000e+01   2.2600000e+02   5.0157800e+02   1.3913900e+02   8.3000000e+01   1.0000000e+00   7.7900000e+02
   1.9000000e+01   2.2700000e+02   5.1861300e+02   1.2399500e+02   8.3000000e+01   1.0000000e+00   7.7900000e+02
   1.9000000e+01   2.1100000e+02   4.8000100e+02   1.7775800e+02   6.6000000e+01   3.0000000e+00   7.8000000e+02
   1.9000000e+01   2.1200000e+02   4.7886500e+02   1.7056400e+02   6.6000000e+01   3.0000000e+00   7.8000000e+02
   1.9000000e+01   2.1300000e+02   4.8302900e+02   1.6526400e+02   6.6000000e+01   3.0000000e+00   7.8000000e+02
   1.9000000e+01   1.8600000e+02   4.7848700e+02   1.8305800e+02   6.2000000e+01   3.0000000e+00   7.8000000e+02
   1.9000000e+01   1.8700000e+02   4.7697200e+02   1.9025200e+02   6.2000000e+01   3.0000000e+00   7.8000000e+02
   1.9000000e+01   1.8800000e+02   4.6713000e+02   1.8078700e+02   6.2000000e+01   3.0000000e+00   7.8000000e+02
   1.9000000e+01   1.8900000e+02   4.8378600e+02   1.6980700e+02   6.2000000e+01   3.0000000e+00   7.8000000e+02
   1.9000000e+01   1.9000000e+02   4.9892800e+02   1.4444000e+02   6.2000000e+01   3.0000000e+00   7.8200000e+02
   1.9000000e+01   1.9100000e+02   4.8492200e+02   1.5504100e+02   5.5000000e+01   2.0000000e+00   7.8200000e+02
   1.9000000e+01   1.9200000e+02   4.9741400e+02   1.3497500e+02   5.5000000e+01   2.0000000e+00   7.8200000e+02
   1.9000000e+01   1.9300000e+02   4.7773000e+02   1.5617700e+02   5.9000000e+01   2.0000000e+00   7.8200000e+02
   1.9000000e+01   1.9400000e+02   4.8416500e+02   1.5314800e+02   5.9000000e+01   2.0000000e+00   7.8200000e+02
   1.9000000e+01   2.1800000e+02   4.9438600e+02   1.7170000e+02   5.1000000e+01   1.0000000e+00   7.8200000e+02
   1.9000000e+01   2.2800000e+02   4.5350200e+02   1.7775800e+02   8.3000000e+01   1.0000000e+00   7.8600000e+02
   1.9000000e+01   2.2900000e+02   4.2170400e+02   1.5428400e+02   8.8000000e+01   1.0000000e+00   7.8600000e+02
   1.9000000e+01   2.3000000e+02   4.3041100e+02   1.5428400e+02   8.8000000e+01   1.0000000e+00   7.8600000e+02
   1.9000000e+01   2.3100000e+02   4.6334500e+02   1.3459600e+02   9.1000000e+01   2.0000000e+00   7.8600000e+02
   1.9000000e+01   3.0700000e+02   4.7754000e+02   1.0071000e+02   8.8000000e+01   1.0000000e+00   7.8800000e+02
   1.9000000e+01   3.0800000e+02   4.6618400e+02   1.0487500e+02   9.2000000e+01   1.0000000e+00   7.8800000e+02
   1.9000000e+01   3.0900000e+02   4.4271400e+02   1.0298200e+02   9.6000000e+01   1.0000000e+00   7.8800000e+02
   1.9000000e+01   3.1000000e+02   4.4082100e+02   9.2381000e+01   9.6000000e+01   1.0000000e+00   7.8800000e+02
   1.9000000e+01   3.1100000e+02   4.8700400e+02   1.1017600e+02   9.6000000e+01   1.0000000e+00   7.8800000e+02
   1.9000000e+01   2.3800000e+02   4.3438600e+02   1.6015200e+02   6.2000000e+01   1.0000000e+00   7.9100000e+02
   1.9000000e+01   2.3900000e+02   4.3022200e+02   1.4652200e+02   6.2000000e+01   1.0000000e+00   7.9100000e+02
   1.9000000e+01   2.4000000e+02   4.4422800e+02   1.5750200e+02   6.4000000e+01   1.0000000e+00   7.9100000e+02
   1.9000000e+01   2.4100000e+02   4.3097900e+02   1.5560900e+02   6.6000000e+01   2.0000000e+00   7.9100000e+02
   1.9000000e+01   2.4200000e+02   4.2908600e+02   1.4652200e+02   6.6000000e+01   2.0000000e+00   7.9100000e+02
   1.9000000e+01   2.4300000e+02   4.1659400e+02   1.6204500e+02   7.0000000e+01   1.0000000e+00   7.9100000e+02
   1.9000000e+01   2.4400000e+02   4.0258700e+02   1.4803700e+02   7.3000000e+01   1.0000000e+00   7.9100000e+02
   1.9000000e+01   2.4500000e+02   4.0978000e+02   1.4841500e+02   7.5000000e+01   1.0000000e+00   7.9100000e+02
   1.9000000e+01   2.4600000e+02   4.1962200e+02   1.5447300e+02   7.5000000e+01   1.0000000e+00   7.9100000e+02
   1.9000000e+01   2.4700000e+02   4.1924400e+02   1.6204500e+02   7.5000000e+01   1.0000000e+00   7.9100000e+02
   1.9000000e+01   3.0000000e+02   4.5369200e+02   1.2115500e+02   6.7000000e+01   2.0000000e+00   7.9400000e+02
   1.9000000e+01   3.0100000e+02   4.4801300e+02   1.1396200e+02   7.2000000e+01   2.0000000e+00   7.9400000e+02
   1.9000000e+01   3.0200000e+02   4.4120000e+02   1.1396200e+02   7.5000000e+01   2.0000000e+00   7.9400000e+02
   1.9000000e+01   3.0300000e+02   4.4877000e+02   1.1434000e+02   7.5000000e+01   2.0000000e+00   7.9400000e+02
   1.9000000e+01   2.4900000e+02   3.5791900e+02   1.7491800e+02   8.2000000e+01   1.0000000e+00   7.9700000e+02
   1.9000000e+01   2.5000000e+02   3.6662500e+02   1.9195600e+02   8.9000000e+01   1.0000000e+00   7.9700000e+02
   1.9000000e+01   2.0500000e+02   4.0656200e+02   2.0009600e+02   6.2000000e+01   1.0000000e+00   8.0100000e+02
   1.9000000e+01   2.0600000e+02   4.1602600e+02   2.0123200e+02   6.2000000e+01   1.0000000e+00   8.0100000e+02
   1.9000000e+01   2.0700000e+02   4.0429100e+02   2.0615400e+02   6.8000000e+01   1.0000000e+00   8.0100000e+02
   1.9000000e+01   2.0800000e+02   4.1413300e+02   2.1031800e+02   6.8000000e+01   1.0000000e+00   8.0100000e+02
   1.9000000e+01   2.0900000e+02   4.2435400e+02   2.0728900e+02   6.8000000e+01   1.0000000e+00   8.0100000e+02
   4.0000000e+00   2.8200000e+02   3.9123100e+02   2.2603100e+02   1.0100000e+02   3.0000000e+00   8.3100000e+02
   4.0000000e+00   2.8300000e+02   3.9274500e+02   2.1732300e+02   1.0100000e+02   3.0000000e+00   8.3100000e+02
   4.0000000e+00   2.8400000e+02   4.0220900e+02   2.1505100e+02   1.0100000e+02   3.0000000e+00   8.3100000e+02
   4.0000000e+00   2.8500000e+02   4.1015800e+02   2.1732300e+02   1.0100000e+02   3.0000000e+00   8.3100000e+02
   4.0000000e+00   2.8800000e+02   3.9123100e+02   1.6999600e+02   9.6000000e+01   2.0000000e+00   8.3400000e+02
   4.0000000e+00   2.8900000e+02   3.7722500e+02   1.7378200e+02   1.0200000e+02   3.0000000e+00   8.3400000e+02
   4.0000000e+00   2.9500000e+02   3.4012700e+02   2.0180000e+02   1.0600000e+02   3.0000000e+00   8.3500000e+02
   4.0000000e+00   2.7100000e+02   2.9886500e+02   2.1088600e+02   1.0600000e+02   1.0000000e+00   8.3600000e+02
   4.0000000e+00   2.7200000e+02   3.0340700e+02   1.9763500e+02   1.0600000e+02   1.0000000e+00   8.3600000e+02
   4.0000000e+00   2.7300000e+02   3.1552100e+02   1.9877100e+02   1.0600000e+02   1.0000000e+00   8.3600000e+02
   4.0000000e+00   2.7400000e+02   3.2725600e+02   2.3473900e+02   1.0500000e+02   1.0000000e+00   8.3600000e+02
   4.0000000e+00   2.7500000e+02   3.1400700e+02   2.2224500e+02   1.0900000e+02   1.0000000e+00   8.3600000e+02
   4.0000000e+00   2.7600000e+02   3.0492200e+02   2.0861500e+02   1.1000000e+02   1.0000000e+00   8.3600000e+02
   4.0000000e+00   2.7700000e+02   3.1022100e+02   1.9725600e+02   1.1000000e+02   1.0000000e+00   8.3600000e+02
   4.0000000e+00   2.7800000e+02   3.4921200e+02   2.3701000e+02   1.1100000e+02   1.0000000e+00   8.3600000e+02
   4.0000000e+00   2.7900000e+02   3.5299700e+02   2.2906000e+02   1.1300000e+02   1.0000000e+00   8.3600000e+02
   4.0000000e+00   2.8000000e+02   3.4126200e+02   2.3852500e+02   1.1300000e+02   1.0000000e+00   8.3600000e+02
   4.0000000e+00   2.8100000e+02   3.3709800e+02   2.3171000e+02   1.1300000e+02   1.0000000e+00   8.3600000e+02
   4.0000000e+00   2.9400000e+02   3.3558400e+02   1.9612000e+02   1.0600000e+02   3.0000000e+00   8.3700000e+02
   4.0000000e+00   2.9100000e+02   3.1022100e+02   1.5068700e+02   1.0700000e+02   3.0000000e+00   8.4000000e+02
   4.0000000e+00   2.9200000e+02   3.3444900e+02   1.5712300e+02   1.0700000e+02   3.0000000e+00   8.4000000e+02
   4.0000000e+00   2.9300000e+02   3.4012700e+02   1.4690100e+02   1.1000000e+02   2.0000000e+00   8.4000000e+02
   4.0000000e+00   2.5100000e+02   3.4959100e+02   1.6393800e+02   9.2000000e+01   1.0000000e+00   8.4100000e+02
   4.0000000e+00   2.9000000e+02   3.4277700e+02   1.3327100e+02   1.0100000e+02   2.0000000e+00   8.4100000e+02
   4.0000000e+00   2.5700000e+02   2.8864400e+02   2.4874700e+02   8.9000000e+01   1.0000000e+00   8.4300000e+02
   4.0000000e+00   2.5800000e+02   2.9091500e+02   2.3663200e+02   8.9000000e+01   1.0000000e+00   8.4300000e+02
   4.0000000e+00   2.5900000e+02   3.0037900e+02   2.2262300e+02   9.9000000e+01   2.0000000e+00   8.4300000e+02
   4.0000000e+00   2.6500000e+02   3.6132600e+02   2.8092900e+02   9.5000000e+01   1.0000000e+00   8.4400000e+02
   4.0000000e+00   2.6600000e+02   3.5186200e+02   2.6275600e+02   9.5000000e+01   1.0000000e+00   8.4400000e+02
   4.0000000e+00   2.6700000e+02   3.4618400e+02   2.6957100e+02   9.5000000e+01   1.0000000e+00   8.4400000e+02
   4.0000000e+00   2.6800000e+02   3.3444900e+02   2.6654200e+02   9.5000000e+01   1.0000000e+00   8.4400000e+02
   4.0000000e+00   2.6900000e+02   3.1892800e+02   2.6881400e+02   1.0000000e+02   1.0000000e+00   8.4400000e+02
   4.0000000e+00   2.7000000e+02   3.3407000e+02   2.7487100e+02   9.8000000e+01   1.0000000e+00   8.4400000e+02
   4.0000000e+00   2.5200000e+02   3.9690900e+02   2.3587500e+02   8.3000000e+01   1.0000000e+00   8.4500000e+02
   4.0000000e+00   2.5300000e+02   4.0258700e+02   2.2375900e+02   8.3000000e+01   1.0000000e+00   8.4500000e+02
   4.0000000e+00   2.5400000e+02   3.6208300e+02   2.1694400e+02   8.3000000e+01   1.0000000e+00   8.4500000e+02
   4.0000000e+00   2.5500000e+02   3.5526900e+02   2.1202200e+02   8.3000000e+01   1.0000000e+00   8.4500000e+02
   4.0000000e+00   2.5600000e+02   3.5224000e+02   2.0369300e+02   8.6000000e+01   1.0000000e+00   8.4500000e+02
   4.0000000e+00   2.6100000e+02   3.6019000e+02   2.4609700e+02   9.3000000e+01   2.0000000e+00   8.4500000e+02
   4.0000000e+00   2.6200000e+02   3.6586800e+02   2.3625300e+02   9.3000000e+01   2.0000000e+00   8.4500000e+02
   4.0000000e+00   2.6300000e+02   3.5564700e+02   2.4761100e+02   9.5000000e+01   1.0000000e+00   8.4500000e+02
   4.0000000e+00   2.6400000e+02   3.7949600e+02   2.5859100e+02   9.5000000e+01   1.0000000e+00   8.4500000e+02
   1.9000000e+01   2.9900000e+02   4.0675100e+02   1.1244700e+02   8.0000000e+01   1.0000000e+00   8.4600000e+02
   1.9000000e+01   2.8600000e+02   4.0410200e+02   1.5712300e+02   9.3000000e+01   2.0000000e+00   8.4700000e+02
   1.9000000e+01   2.8700000e+02   4.1735100e+02   1.5750200e+02   9.6000000e+01   1.0000000e+00   8.4700000e+02
   1.9000000e+01   3.0400000e+02   3.9501600e+02   1.2153400e+02   8.8000000e+01   2.0000000e+00   8.4700000e+02
   1.9000000e+01   3.0500000e+02   3.9804500e+02   1.0904000e+02   8.8000000e+01   1.0000000e+00   8.4700000e+02
   1.9000000e+01   3.0600000e+02   3.9955900e+02   1.1736900e+02   9.3000000e+01   1.0000000e+00   8.4700000e+02
   4.0000000e+00   1.4800000e+02   5.4511100e+02   2.2924900e+02   7.7000000e+01   1.0000000e+00   8.4900000e+02
   4.0000000e+00   1.4900000e+02   5.5343900e+02   2.1599700e+02   7.7000000e+01   1.0000000e+00   8.4900000e+02
   4.0000000e+00   1.5000000e+02   5.4851800e+02   2.1751200e+02   8.1000000e+01   1.0000000e+00   8.4900000e+02
   4.0000000e+00   1.5100000e+02   5.4473300e+02   2.3265600e+02   8.1000000e+01   1.0000000e+00   8.4900000e+02
   4.0000000e+00   1.5200000e+02   5.4473300e+02   2.3265600e+02   8.2000000e+01   1.0000000e+00   8.4900000e+02
   4.0000000e+00   1.5300000e+02   5.3564800e+02   2.2546300e+02   8.0000000e+01   2.0000000e+00   8.4900000e+02
   4.0000000e+00   1.5400000e+02   5.5003300e+02   2.2091900e+02   8.4000000e+01   2.0000000e+00   8.4900000e+02
   4.0000000e+00   1.5500000e+02   5.5684600e+02   2.2508400e+02   8.8000000e+01   2.0000000e+00   8.4900000e+02
   4.0000000e+00   1.5600000e+02   5.3413300e+02   2.3871400e+02   8.4000000e+01   3.0000000e+00   8.4900000e+02
   4.0000000e+00   1.5700000e+02   5.2845500e+02   2.5802300e+02   8.4000000e+01   1.0000000e+00   8.4900000e+02
   4.0000000e+00   1.5800000e+02   5.3489100e+02   2.4552900e+02   9.2000000e+01   2.0000000e+00   8.4900000e+02
   4.0000000e+00   1.5900000e+02   5.2845500e+02   2.4212200e+02   9.2000000e+01   2.0000000e+00   8.4900000e+02
   4.0000000e+00   2.6000000e+02   2.9507900e+02   2.0217800e+02   9.9000000e+01   3.0000000e+00   8.9900000e+02
   4.0000000e+00   1.6000000e+02   5.9129400e+02   2.9399100e+02   8.3000000e+01   2.0000000e+00   2.1170000e+03
   4.0000000e+00   1.6900000e+02   5.8637300e+02   2.5272300e+02   1.0600000e+02   1.0000000e+00   2.1170000e+03
   1.9000000e+01   1.9500000e+02   5.2050600e+02   1.6677800e+02   5.8000000e+01   2.0000000e+00   2.1180000e+03
   1.9000000e+01   1.9600000e+02   5.2315500e+02   1.7283600e+02   6.4000000e+01   3.0000000e+00   2.1180000e+03
   1.9000000e+01   1.9700000e+02   5.0498500e+02   1.5844900e+02   6.4000000e+01   3.0000000e+00   2.1180000e+03
   1.9000000e+01   1.9800000e+02   5.1217800e+02   1.7170000e+02   6.6000000e+01   3.0000000e+00   2.1180000e+03
   1.9000000e+01   1.9900000e+02   4.6069500e+02   1.9214500e+02   6.3000000e+01   2.0000000e+00   2.1190000e+03
   1.9000000e+01   2.0000000e+02   4.5198800e+02   1.7813600e+02   6.6000000e+01   2.0000000e+00   2.1190000e+03
   1.9000000e+01   2.0100000e+02   4.1791900e+02   2.2659900e+02   5.7000000e+01   2.0000000e+00   2.1200000e+03
   1.9000000e+01   2.0200000e+02   4.0429100e+02   2.1296900e+02   5.7000000e+01   1.0000000e+00   2.1200000e+03
   1.9000000e+01   2.0300000e+02   4.1867600e+02   2.0236700e+02   5.7000000e+01   1.0000000e+00   2.1200000e+03
   1.9000000e+01   2.0400000e+02   4.1413300e+02   1.9820300e+02   5.7000000e+01   1.0000000e+00   2.1200000e+03
   1.9000000e+01   2.4800000e+02   3.7533200e+02   1.5485200e+02   7.6000000e+01   1.0000000e+00   2.1210000e+03
   4.0000000e+00   2.9600000e+02   3.3331300e+02   1.7946200e+02   1.1200000e+02   3.0000000e+00   2.1220000e+03
   4.0000000e+00   2.9700000e+02   3.2271300e+02   1.8741200e+02   1.1200000e+02   3.0000000e+00   2.1220000e+03
   4.0000000e+00   2.9800000e+02   3.2044200e+02   1.7188900e+02   1.2000000e+02   2.0000000e+00   2.1220000e+03
   4.0000000e+00   3.1300000e+02   5.9508000e+02   2.9361300e+02   1.1400000e+02   1.0000000e+00   2.1270000e+03
   4.0000000e+00   3.1400000e+02   6.0189400e+02   3.5438000e+02   1.1400000e+02   1.0000000e+00   2.1320000e+03
   4.0000000e+00   3.1500000e+02   5.9905500e+02   3.4302100e+02   1.1400000e+02   1.0000000e+00   2.1320000e+03
   4.0000000e+00   3.1600000e+02   6.0132600e+02   3.4699700e+02   1.1900000e+02   1.0000000e+00   2.1320000e+03
   4.0000000e+00   3.1700000e+02   6.1268200e+02   3.5154000e+02   1.1900000e+02   1.0000000e+00   2.1320000e+03
   4.0000000e+00   3.1200000e+02   6.3766700e+02   3.5551600e+02   1.0400000e+02   1.0000000e+00   2.1350000e+03
   5.0000000e+00   3.5700000e+02   5.5665700e+02   6.4307100e+02   7.0000000e+01   1.0000000e+00   1.9900000e+02
   5.0000000e+00   3.6300000e+02   5.7861300e+02   6.4666700e+02   8.4000000e+01   1.0000000e+00   2.0000000e+02
   5.0000000e+00   3.6400000e+02   5.6271400e+02   6.6559800e+02   8.8000000e+01   1.0000000e+00   2.0000000e+02
   5.0000000e+00   3.5800000e+02   5.2145200e+02   5.8722500e+02   8.0000000e+01   1.0000000e+00   2.1700000e+02
   5.0000000e+00   3.5900000e+02   5.2599500e+02   5.9328300e+02   8.0000000e+01   1.0000000e+00   2.1700000e+02
   5.0000000e+00   3.6000000e+02   5.2788700e+02   6.0426300e+02   8.0000000e+01   1.0000000e+00   2.1700000e+02
   5.0000000e+00   3.6100000e+02   5.4302900e+02   5.8192500e+02   8.9000000e+01   1.0000000e+00   2.1700000e+02
   5.0000000e+00   3.6200000e+02   5.3318700e+02   5.9972000e+02   1.0000000e+02   1.0000000e+00   2.1700000e+02
   5.0000000e+00   3.5100000e+02   5.3886500e+02   6.8017400e+02   6.6000000e+01   1.0000000e+00   2.2500000e+02
   5.0000000e+00   3.5200000e+02   5.4378600e+02   6.7260200e+02   6.6000000e+01   1.0000000e+00   2.2500000e+02
   5.0000000e+00   3.5300000e+02   5.5362900e+02   6.7335900e+02   6.6000000e+01   1.0000000e+00   2.2500000e+02
   5.0000000e+00   3.5400000e+02   5.5741400e+02   6.8093200e+02   6.6000000e+01   1.0000000e+00   2.2500000e+02
   5.0000000e+00   3.5500000e+02   5.4302900e+02   6.9077500e+02   6.6000000e+01   1.0000000e+00   2.2500000e+02
   5.0000000e+00   3.5600000e+02   5.3470100e+02   6.8320300e+02   6.8000000e+01   1.0000000e+00   2.2500000e+02
   3.1000000e+01   3.6600000e+02   9.2233600e+02   6.5518600e+02   6.4000000e+01   1.0000000e+00   1.0340000e+03
   3.1000000e+01   3.6700000e+02   9.5413400e+02   6.7033100e+02   6.4000000e+01   1.0000000e+00   1.0340000e+03
   3.1000000e+01   3.6800000e+02   9.3217800e+02   6.6048700e+02   6.9000000e+01   1.0000000e+00   1.0340000e+03
   3.1000000e+01   3.6900000e+02   9.4239900e+02   6.7108800e+02   7.2000000e+01   1.0000000e+00   1.0340000e+03
   3.1000000e+01   3.7000000e+02   9.5754100e+02   6.6843700e+02   6.8000000e+01   1.0000000e+00   1.0340000e+03
   3.1000000e+01   3.7100000e+02   8.4586900e+02   6.8774700e+02   8.4000000e+01   1.0000000e+00   1.0360000e+03
   3.1000000e+01   3.7200000e+02   8.7539600e+02   7.1841400e+02   7.8000000e+01   1.0000000e+00   1.0360000e+03
   6.0000000e+00   3.8900000e+02   1.0508540e+03   5.8154600e+02   5.8000000e+01   4.0000000e+00   1.1740000e+03
   6.0000000e+00   3.9000000e+02   1.0622100e+03   5.7700300e+02   5.2000000e+01   4.0000000e+00   1.1740000e+03
   6.0000000e+00   3.9100000e+02   1.0675100e+03   5.6943100e+02   5.2000000e+01   4.0000000e+00   1.1740000e+03
   6.0000000e+00   3.9200000e+02   1.0750810e+03   5.7359500e+02   5.2000000e+01   4.0000000e+00   1.1740000e+03
   6.0000000e+00   3.7600000e+02   1.0769730e+03   5.6223700e+02   5.9000000e+01   1.0000000e+00   1.1760000e+03
   6.0000000e+00   3.7700000e+02   1.0849230e+03   5.6261600e+02   5.9000000e+01   1.0000000e+00   1.1760000e+03
   6.0000000e+00   3.7800000e+02   1.0928730e+03   5.4254900e+02   5.6000000e+01   1.0000000e+00   1.1760000e+03
   6.0000000e+00   3.7900000e+02   1.0993080e+03   5.3573400e+02   5.6000000e+01   1.0000000e+00   1.1760000e+03
   6.0000000e+00   4.0400000e+02   1.0879510e+03   5.9934100e+02   4.6000000e+01   1.0000000e+00   1.1780000e+03
   6.0000000e+00   4.0500000e+02   1.0924940e+03   5.9934100e+02   4.6000000e+01   1.0000000e+00   1.1780000e+03
   6.0000000e+00   4.0600000e+02   1.0807590e+03   5.8798300e+02   4.6000000e+01   1.0000000e+00   1.1780000e+03
   6.0000000e+00   4.0700000e+02   1.0902230e+03   5.9858400e+02   4.1000000e+01   1.0000000e+00   1.1780000e+03
   6.0000000e+00   4.0800000e+02   1.0667530e+03   5.8609000e+02   4.1000000e+01   1.0000000e+00   1.1780000e+03
   6.0000000e+00   4.0900000e+02   1.0724310e+03   5.8078900e+02   4.1000000e+01   1.0000000e+00   1.1780000e+03
   6.0000000e+00   4.1000000e+02   1.0686450e+03   5.7586700e+02   4.1000000e+01   1.0000000e+00   1.1780000e+03
   6.0000000e+00   4.1100000e+02   1.0913580e+03   5.8230300e+02   4.2000000e+01   3.0000000e+00   1.1780000e+03
   6.0000000e+00   4.1200000e+02   1.0747020e+03   5.9896200e+02   3.6000000e+01   1.0000000e+00   1.1780000e+03
   6.0000000e+00   4.1300000e+02   1.0659960e+03   5.8684700e+02   3.6000000e+01   1.0000000e+00   1.1780000e+03
   6.0000000e+00   4.1400000e+02   1.0815160e+03   5.7435300e+02   3.6000000e+01   1.0000000e+00   1.1780000e+03
   6.0000000e+00   4.1500000e+02   1.0731880e+03   5.7170200e+02   3.6000000e+01   1.0000000e+00   1.1780000e+03
   6.0000000e+00   4.1600000e+02   1.1318630e+03   5.5050000e+02   3.9000000e+01   1.0000000e+00   1.1800000e+03
   6.0000000e+00   4.1700000e+02   1.1341350e+03   5.5239300e+02   3.3000000e+01   1.0000000e+00   1.1800000e+03
   6.0000000e+00   4.1800000e+02   1.0860590e+03   5.6488700e+02   2.9000000e+01   1.0000000e+00   1.1810000e+03
   6.0000000e+00   4.1900000e+02   1.1053650e+03   5.4520000e+02   2.9000000e+01   1.0000000e+00   1.1810000e+03
   6.0000000e+00   4.2000000e+02   1.1053650e+03   5.4785000e+02   2.4000000e+01   1.0000000e+00   1.1810000e+03
   6.0000000e+00   4.2100000e+02   1.1152070e+03   5.6148000e+02   2.4000000e+01   1.0000000e+00   1.1810000e+03
   6.0000000e+00   4.2200000e+02   1.0860590e+03   5.5012200e+02   2.4000000e+01   3.0000000e+00   1.1810000e+03
   6.0000000e+00   4.2300000e+02   1.1053650e+03   5.6337300e+02   1.8000000e+01   1.0000000e+00   1.1810000e+03
   6.0000000e+00   4.2400000e+02   1.0743240e+03   5.3838500e+02   1.8000000e+01   1.0000000e+00   1.1810000e+03
   6.0000000e+00   4.2500000e+02   1.1061220e+03   5.9252600e+02   2.2000000e+01   1.0000000e+00   1.1810000e+03
   6.0000000e+00   4.2600000e+02   1.1042290e+03   5.8230300e+02   2.2000000e+01   1.0000000e+00   1.1810000e+03
   6.0000000e+00   4.2700000e+02   1.0943870e+03   5.8230300e+02   1.7000000e+01   1.0000000e+00   1.1810000e+03
   6.0000000e+00   3.9300000e+02   1.0675100e+03   5.4368500e+02   4.5000000e+01   3.0000000e+00   1.1820000e+03
   6.0000000e+00   3.9400000e+02   1.0697810e+03   5.3535600e+02   4.5000000e+01   3.0000000e+00   1.1820000e+03
   6.0000000e+00   3.8400000e+02   1.0224620e+03   5.0052400e+02   4.5000000e+01   1.0000000e+00   1.1830000e+03
   6.0000000e+00   3.8500000e+02   1.0387400e+03   5.2096800e+02   4.5000000e+01   1.0000000e+00   1.1830000e+03
   6.0000000e+00   3.8600000e+02   1.0429040e+03   5.1036700e+02   4.2000000e+01   3.0000000e+00   1.1830000e+03
   6.0000000e+00   3.8700000e+02   1.0383610e+03   5.0771700e+02   3.5000000e+01   1.0000000e+00   1.1830000e+03
   6.0000000e+00   3.8800000e+02   1.0270050e+03   4.9976600e+02   3.6000000e+01   1.0000000e+00   1.1830000e+03
   6.0000000e+00   3.9500000e+02   1.0584250e+03   5.3005500e+02   3.9000000e+01   3.0000000e+00   1.1830000e+03
   6.0000000e+00   3.9600000e+02   1.0618320e+03   5.3649200e+02   3.9000000e+01   3.0000000e+00   1.1830000e+03
   6.0000000e+00   3.9700000e+02   1.0694030e+03   5.3081200e+02   3.9000000e+01   3.0000000e+00   1.1830000e+03
   6.0000000e+00   3.9800000e+02   1.0769730e+03   5.3459800e+02   3.9000000e+01   3.0000000e+00   1.1830000e+03
   6.0000000e+00   3.9900000e+02   1.0750810e+03   5.1604700e+02   3.5000000e+01   3.0000000e+00   1.1830000e+03
   6.0000000e+00   4.0000000e+02   1.0818950e+03   5.0847400e+02   3.7000000e+01   1.0000000e+00   1.1830000e+03
   6.0000000e+00   4.0100000e+02   1.0659960e+03   5.1112500e+02   2.6000000e+01   1.0000000e+00   1.1830000e+03
   6.0000000e+00   4.2800000e+02   1.0402540e+03   5.4898600e+02   3.5000000e+01   1.0000000e+00   1.1830000e+03
   6.0000000e+00   4.2900000e+02   1.0618320e+03   5.6034400e+02   3.7000000e+01   1.0000000e+00   1.1830000e+03
   6.0000000e+00   3.8000000e+02   1.0406330e+03   5.4974300e+02   5.6000000e+01   1.0000000e+00   1.1950000e+03
   6.0000000e+00   3.8100000e+02   1.0546390e+03   5.5012200e+02   5.6000000e+01   1.0000000e+00   1.1950000e+03
   6.0000000e+00   3.8200000e+02   1.0421470e+03   5.4141300e+02   5.2000000e+01   1.0000000e+00   1.1950000e+03
   6.0000000e+00   3.8300000e+02   1.0504750e+03   5.0582400e+02   5.2000000e+01   1.0000000e+00   1.1950000e+03
   6.0000000e+00   4.0200000e+02   1.0940080e+03   6.2963000e+02   5.8000000e+01   4.0000000e+00   1.2110000e+03
   6.0000000e+00   4.0300000e+02   1.1053650e+03   6.3000800e+02   5.8000000e+01   4.0000000e+00   1.2110000e+03
   6.0000000e+00   3.7400000e+02   1.1100970e+03   6.3720200e+02   5.0000000e+01   3.0000000e+00   1.2210000e+03
   6.0000000e+00   3.7500000e+02   1.1059330e+03   6.2887300e+02   5.0000000e+01   3.0000000e+00   1.2210000e+03
   3.0000000e+01   4.8400000e+02   8.2126300e+02   5.4008800e+02   5.8000000e+01   5.0000000e+00   9.3500000e+02
   3.0000000e+01   4.8500000e+02   8.1142100e+02   5.5334000e+02   5.8000000e+01   5.0000000e+00   9.3500000e+02
   3.0000000e+01   4.8200000e+02   8.5911800e+02   5.5599000e+02   5.8000000e+01   5.0000000e+00   9.3500000e+02
   3.0000000e+01   4.8300000e+02   8.4927600e+02   5.5031100e+02   5.8000000e+01   5.0000000e+00   9.3500000e+02
   3.0000000e+01   4.5100000e+02   9.5243100e+02   5.1150300e+02   5.6000000e+01   1.0000000e+00   1.0740000e+03
   3.0000000e+01   4.5200000e+02   9.6605900e+02   4.9976600e+02   5.6000000e+01   1.0000000e+00   1.0740000e+03
   3.0000000e+01   4.5300000e+02   9.6303000e+02   4.6266200e+02   6.3000000e+01   1.0000000e+00   1.0740000e+03
   3.0000000e+01   4.5400000e+02   9.7362900e+02   4.8651500e+02   6.6000000e+01   1.0000000e+00   1.0740000e+03
   3.0000000e+01   4.5500000e+02   9.2858200e+02   5.3232700e+02   6.6000000e+01   1.0000000e+00   1.0770000e+03
   3.0000000e+01   4.5600000e+02   9.6416600e+02   5.3762700e+02   6.6000000e+01   1.0000000e+00   1.0770000e+03
   3.0000000e+01   4.5700000e+02   9.6416600e+02   5.3081200e+02   6.8000000e+01   1.0000000e+00   1.0770000e+03
   3.0000000e+01   4.5800000e+02   9.6075900e+02   5.4633500e+02   7.2000000e+01   1.0000000e+00   1.0770000e+03
   3.0000000e+01   4.4200000e+02   1.0164060e+03   5.4103500e+02   2.1000000e+01   1.0000000e+00   1.0890000e+03
   3.0000000e+01   4.4300000e+02   1.0167840e+03   5.2891900e+02   2.1000000e+01   1.0000000e+00   1.0890000e+03
   3.0000000e+01   4.4400000e+02   1.0364690e+03   5.4520000e+02   2.7000000e+01   1.0000000e+00   1.0890000e+03
   3.0000000e+01   4.4500000e+02   1.0334400e+03   5.4557800e+02   3.4000000e+01   1.0000000e+00   1.0890000e+03
   3.0000000e+01   4.4600000e+02   9.8422900e+02   5.1945400e+02   5.2000000e+01   1.0000000e+00   1.0900000e+03
   3.0000000e+01   4.4700000e+02   9.9293500e+02   5.1983300e+02   5.2000000e+01   1.0000000e+00   1.0900000e+03
   3.0000000e+01   4.4800000e+02   9.9823500e+02   5.1377500e+02   5.2000000e+01   1.0000000e+00   1.0900000e+03
   3.0000000e+01   4.4900000e+02   9.7968600e+02   5.1301800e+02   5.6000000e+01   1.0000000e+00   1.0900000e+03
   3.0000000e+01   4.5000000e+02   9.8574300e+02   5.0241700e+02   5.6000000e+01   1.0000000e+00   1.0900000e+03
   7.0000000e+00   4.8000000e+02   9.3539600e+02   5.8173600e+02   7.9000000e+01   4.0000000e+00   1.1490000e+03
   7.0000000e+00   4.8100000e+02   9.4751000e+02   5.7151300e+02   7.9000000e+01   4.0000000e+00   1.1490000e+03
   7.0000000e+00   4.6300000e+02   1.1295920e+03   5.2418700e+02   9.9000000e+01   1.0000000e+00   1.1700000e+03
   7.0000000e+00   4.6400000e+02   1.1439770e+03   5.2342900e+02   9.9000000e+01   1.0000000e+00   1.1700000e+03
   7.0000000e+00   4.6500000e+02   1.1470050e+03   5.1358600e+02   9.9000000e+01   1.0000000e+00   1.1700000e+03
   7.0000000e+00   4.6600000e+02   1.1549550e+03   5.0298500e+02   9.9000000e+01   1.0000000e+00   1.1700000e+03
   7.0000000e+00   4.6700000e+02   1.1644190e+03   5.1547900e+02   1.0500000e+02   1.0000000e+00   1.1700000e+03
   7.0000000e+00   4.6800000e+02   1.1534410e+03   5.1282800e+02   1.0800000e+02   1.0000000e+00   1.1700000e+03
   7.0000000e+00   4.6900000e+02   1.1447340e+03   5.5523300e+02   1.1300000e+02   1.0000000e+00   1.1700000e+03
   7.0000000e+00   4.7000000e+02   1.1458700e+03   5.4955400e+02   1.1800000e+02   1.0000000e+00   1.1700000e+03
   7.0000000e+00   4.5900000e+02   1.1795600e+03   5.4917500e+02   7.3000000e+01   1.0000000e+00   1.1720000e+03
   7.0000000e+00   4.6000000e+02   1.1625260e+03   5.5636900e+02   7.8000000e+01   1.0000000e+00   1.1720000e+03
   7.0000000e+00   4.6100000e+02   1.1443550e+03   5.2229400e+02   7.8000000e+01   1.0000000e+00   1.1720000e+03
   7.0000000e+00   4.6200000e+02   1.1329990e+03   5.1169300e+02   7.8000000e+01   1.0000000e+00   1.1720000e+03
   7.0000000e+00   4.7300000e+02   9.9596400e+02   6.1051000e+02   6.9000000e+01   5.0000000e+00   1.1730000e+03
   7.0000000e+00   4.7400000e+02   9.8877100e+02   6.0975300e+02   6.6000000e+01   5.0000000e+00   1.1730000e+03
   7.0000000e+00   4.7500000e+02   1.0016420e+03   6.1391700e+02   6.6000000e+01   5.0000000e+00   1.1730000e+03
   7.0000000e+00   4.7900000e+02   1.0273840e+03   6.0445200e+02   6.0000000e+01   4.0000000e+00   1.1740000e+03
   7.0000000e+00   4.7600000e+02   1.0292760e+03   5.9612300e+02   6.5000000e+01   4.0000000e+00   1.1960000e+03
   7.0000000e+00   4.7700000e+02   1.0398760e+03   6.0407400e+02   6.4000000e+01   4.0000000e+00   1.1960000e+03
   7.0000000e+00   4.7800000e+02   1.0516110e+03   6.0596700e+02   6.4000000e+01   4.0000000e+00   1.1960000e+03
   7.0000000e+00   4.7100000e+02   1.0538820e+03   6.1240300e+02   6.9000000e+01   4.0000000e+00   1.1960000e+03
   7.0000000e+00   4.7200000e+02   1.0629670e+03   6.1391700e+02   6.9000000e+01   4.0000000e+00   1.1960000e+03
   7.0000000e+00   4.3700000e+02   8.1861300e+02   5.8609000e+02   1.1300000e+02   1.0000000e+00   1.3300000e+03
   7.0000000e+00   4.3800000e+02   8.2088500e+02   5.8041000e+02   1.1000000e+02   1.0000000e+00   1.3300000e+03
   7.0000000e+00   4.3900000e+02   8.1785600e+02   5.8306100e+02   1.0400000e+02   1.0000000e+00   1.3300000e+03
   7.0000000e+00   4.4000000e+02   8.1861300e+02   5.7511000e+02   1.0400000e+02   1.0000000e+00   1.3300000e+03
   7.0000000e+00   4.4100000e+02   8.2959100e+02   5.8230300e+02   1.0400000e+02   1.0000000e+00   1.3300000e+03
   7.0000000e+00   4.3000000e+02   8.7198900e+02   6.2773700e+02   1.3100000e+02   1.0000000e+00   1.3400000e+03
   7.0000000e+00   4.3100000e+02   8.7123200e+02   6.1789300e+02   1.3100000e+02   1.0000000e+00   1.3400000e+03
   7.0000000e+00   4.3200000e+02   8.6706800e+02   6.2243600e+02   1.2600000e+02   1.0000000e+00   1.3400000e+03
   7.0000000e+00   4.3300000e+02   8.8713100e+02   6.0729200e+02   1.2200000e+02   1.0000000e+00   1.3400000e+03
   7.0000000e+00   4.3400000e+02   8.5987500e+02   6.3265900e+02   1.2100000e+02   1.0000000e+00   1.3400000e+03
   7.0000000e+00   4.3500000e+02   8.7388200e+02   6.5007500e+02   1.1500000e+02   1.0000000e+00   1.3400000e+03
   7.0000000e+00   4.3600000e+02   8.7161000e+02   6.4174500e+02   1.1500000e+02   1.0000000e+00   1.3400000e+03
   3.2000000e+01   4.9200000e+02   1.0598440e+03   6.2101600e+02   2.1000000e+01   1.0000000e+00   1.0010000e+03
   3.2000000e+01   4.9300000e+02   1.0521790e+03   6.2328800e+02   2.8000000e+01   1.0000000e+00   1.0010000e+03
   3.2000000e+01   4.9400000e+02   1.0572890e+03   6.1846100e+02   2.8000000e+01   1.0000000e+00   1.0010000e+03
   3.2000000e+01   4.9500000e+02   1.0533140e+03   6.4089300e+02   2.9000000e+01   1.0000000e+00   1.0010000e+03
   3.2000000e+01   4.9600000e+02   1.0592760e+03   6.3691800e+02   2.9000000e+01   1.0000000e+00   1.0010000e+03
   3.2000000e+01   4.9900000e+02   1.0632510e+03   6.4032600e+02   3.5000000e+01   1.0000000e+00   1.0010000e+03
   3.2000000e+01   5.0700000e+02   1.0388350e+03   5.8892900e+02   4.6000000e+01   1.0000000e+00   1.0030000e+03
   3.2000000e+01   5.0800000e+02   1.0283300e+03   5.8325000e+02   4.6000000e+01   1.0000000e+00   1.0030000e+03
   3.2000000e+01   5.0900000e+02   1.0215160e+03   5.9120100e+02   4.6000000e+01   1.0000000e+00   1.0030000e+03
   3.2000000e+01   5.1000000e+02   1.0391190e+03   6.0227500e+02   5.0000000e+01   1.0000000e+00   1.0030000e+03
   3.2000000e+01   5.0000000e+02   1.0504750e+03   6.3351100e+02   4.4000000e+01   1.0000000e+00   1.0040000e+03
   3.2000000e+01   5.0100000e+02   1.0388350e+03   6.4628900e+02   4.4000000e+01   1.0000000e+00   1.0040000e+03
   3.2000000e+01   5.0200000e+02   1.0286140e+03   6.4061000e+02   4.4000000e+01   1.0000000e+00   1.0040000e+03
   3.2000000e+01   5.0300000e+02   9.6132700e+02   6.0681900e+02   4.3000000e+01   1.0000000e+00   1.0060000e+03
   3.2000000e+01   5.0400000e+02   9.6984400e+02   6.0909000e+02   4.3000000e+01   1.0000000e+00   1.0060000e+03
   3.2000000e+01   5.0500000e+02   9.6927600e+02   6.0085500e+02   4.9000000e+01   1.0000000e+00   1.0060000e+03
   3.2000000e+01   5.0600000e+02   9.6700500e+02   5.9489200e+02   4.9000000e+01   1.0000000e+00   1.0060000e+03
   3.2000000e+01   4.8600000e+02   1.0646710e+03   5.7132400e+02   2.3000000e+01   1.0000000e+00   1.0110000e+03
   3.2000000e+01   4.8700000e+02   1.0524620e+03   5.9375600e+02   2.3000000e+01   1.0000000e+00   1.0110000e+03
   3.2000000e+01   4.8800000e+02   1.0567210e+03   5.7558300e+02   2.7000000e+01   1.0000000e+00   1.0110000e+03
   3.2000000e+01   4.8900000e+02   1.0635350e+03   5.6933600e+02   2.7000000e+01   1.0000000e+00   1.0110000e+03
   3.2000000e+01   4.9000000e+02   1.0504750e+03   5.5741000e+02   2.7000000e+01   1.0000000e+00   1.0110000e+03
   3.2000000e+01   4.9100000e+02   1.0598440e+03   5.8779300e+02   2.7000000e+01   1.0000000e+00   1.0110000e+03
   8.0000000e+00   5.1300000e+02   1.1240080e+03   6.4657300e+02   6.3000000e+01   4.0000000e+00   1.2040000e+03
   8.0000000e+00   5.1400000e+02   1.1157750e+03   6.3777000e+02   6.3000000e+01   4.0000000e+00   1.2040000e+03
   8.0000000e+00   5.1500000e+02   1.1137870e+03   6.3265900e+02   6.3000000e+01   4.0000000e+00   1.2040000e+03
   8.0000000e+00   5.1600000e+02   1.1333770e+03   6.4089300e+02   6.3000000e+01   4.0000000e+00   1.2040000e+03
   8.0000000e+00   5.1800000e+02   1.1254280e+03   6.2925100e+02   6.3000000e+01   4.0000000e+00   1.2040000e+03
   8.0000000e+00   5.1700000e+02   1.1401910e+03   6.2669600e+02   6.3000000e+01   4.0000000e+00   1.2040000e+03
   8.0000000e+00   5.1900000e+02   1.1461530e+03   6.2726400e+02   6.0000000e+01   4.0000000e+00   1.2040000e+03
   8.0000000e+00   5.1100000e+02   1.0853960e+03   6.3237500e+02   6.0000000e+01   4.0000000e+00   1.2110000e+03
   8.0000000e+00   5.1200000e+02   1.0848280e+03   6.2158400e+02   6.0000000e+01   4.0000000e+00   1.2110000e+03
   8.0000000e+00   4.9700000e+02   1.0995920e+03   6.3180700e+02   2.5000000e+01   1.0000000e+00   1.2220000e+03
   8.0000000e+00   4.9800000e+02   1.0888030e+03   6.3833800e+02   2.6000000e+01   1.0000000e+00   1.2220000e+03
   8.0000000e+00   5.2600000e+02   9.1098000e+02   7.4946000e+02   9.7000000e+01   1.0000000e+00   1.3140000e+03
   8.0000000e+00   5.2700000e+02   8.9621600e+02   7.3355800e+02   9.7000000e+01   1.0000000e+00   1.3140000e+03
   8.0000000e+00   5.2800000e+02   9.4391300e+02   7.3090800e+02   9.7000000e+01   1.0000000e+00   1.3140000e+03
   8.0000000e+00   5.2900000e+02   9.4429200e+02   7.1917100e+02   9.7000000e+01   1.0000000e+00   1.3140000e+03
   8.0000000e+00   5.3000000e+02   9.3785700e+02   7.2863700e+02   9.4000000e+01   1.0000000e+00   1.3140000e+03
   8.0000000e+00   5.3100000e+02   9.3974900e+02   7.1311300e+02   9.4000000e+01   1.0000000e+00   1.3140000e+03
   8.0000000e+00   5.3200000e+02   9.2612200e+02   7.8542800e+02   9.9000000e+01   1.0000000e+00   1.3170000e+03
   8.0000000e+00   5.3300000e+02   9.1438600e+02   7.9451500e+02   9.9000000e+01   1.0000000e+00   1.3170000e+03
   8.0000000e+00   5.3400000e+02   9.1135800e+02   7.8807800e+02   9.9000000e+01   1.0000000e+00   1.3170000e+03
   8.0000000e+00   5.3500000e+02   9.1249400e+02   7.8505000e+02   9.4000000e+01   1.0000000e+00   1.3170000e+03
   8.0000000e+00   5.2000000e+02   9.2460700e+02   7.3053000e+02   1.1200000e+02   1.0000000e+00   1.3250000e+03
   8.0000000e+00   5.2100000e+02   9.1287200e+02   7.3015100e+02   1.1200000e+02   1.0000000e+00   1.3250000e+03
   8.0000000e+00   5.2200000e+02   9.1627900e+02   7.4983900e+02   1.1200000e+02   1.0000000e+00   1.3250000e+03
   8.0000000e+00   5.2300000e+02   9.2460700e+02   7.4453800e+02   1.1200000e+02   1.0000000e+00   1.3250000e+03
   8.0000000e+00   5.2400000e+02   9.2271500e+02   7.1462800e+02   1.0600000e+02   1.0000000e+00   1.3250000e+03
   8.0000000e+00   5.2500000e+02   9.1060100e+02   7.1349200e+02   1.0600000e+02   1.0000000e+00   1.3250000e+03
   8.0000000e+00   5.4000000e+02   9.9312500e+02   7.0516300e+02   8.3000000e+01   3.0000000e+00   2.1370000e+03
   8.0000000e+00   5.4100000e+02   1.0018310e+03   7.0364800e+02   8.1000000e+01   3.0000000e+00   2.1370000e+03
   8.0000000e+00   5.4200000e+02   9.9388200e+02   7.0705600e+02   7.9000000e+01   3.0000000e+00   2.1370000e+03
   8.0000000e+00   5.4300000e+02   9.8025400e+02   7.2182200e+02   8.0000000e+01   3.0000000e+00   2.1370000e+03
   8.0000000e+00   5.4400000e+02   9.8290400e+02   7.2068600e+02   7.7000000e+01   3.0000000e+00   2.1370000e+03
   8.0000000e+00   5.3600000e+02   9.3861400e+02   7.1424900e+02   8.3000000e+01   1.0000000e+00   2.1390000e+03
   8.0000000e+00   5.3700000e+02   9.2839300e+02   7.1690000e+02   8.1000000e+01   1.0000000e+00   2.1390000e+03
   8.0000000e+00   5.3800000e+02   9.4202100e+02   7.0175500e+02   8.1000000e+01   1.0000000e+00   2.1390000e+03
   8.0000000e+00   5.3900000e+02   9.3634200e+02   7.0251200e+02   7.6000000e+01   1.0000000e+00   2.1390000e+03
   8.0000000e+00   5.4500000e+02   9.1098000e+02   7.4605300e+02   7.5000000e+01   3.0000000e+00   2.1390000e+03
   8.0000000e+00   5.4600000e+02   9.0795100e+02   7.2636500e+02   7.5000000e+01   1.0000000e+00   2.1390000e+03
   8.0000000e+00   5.4700000e+02   8.9735200e+02   7.3355800e+02   7.0000000e+01   1.0000000e+00   2.1390000e+03
   8.0000000e+00   5.4800000e+02   9.5981200e+02   7.2863700e+02   7.3000000e+01   3.0000000e+00   2.1390000e+03
   8.0000000e+00   5.4900000e+02   9.6814100e+02   7.2598600e+02   7.0000000e+01   1.0000000e+00   2.1390000e+03
   8.0000000e+00   5.5000000e+02   1.0514210e+03   7.9224300e+02   9.3000000e+01   1.0000000e+00   2.1440000e+03
   8.0000000e+00   5.5100000e+02   1.0396860e+03   7.8732100e+02   9.3000000e+01   1.0000000e+00   2.1440000e+03
   8.0000000e+00   5.5200000e+02   1.0408220e+03   8.0246600e+02   9.3000000e+01   1.0000000e+00   2.1440000e+03
   8.0000000e+00   5.5300000e+02   1.0306010e+03   7.5854700e+02   9.3000000e+01   1.0000000e+00   2.1440000e+03
   8.0000000e+00   5.5400000e+02   1.0359010e+03   8.0738800e+02   9.0000000e+01   1.0000000e+00   2.1440000e+03
   8.0000000e+00   5.5500000e+02   1.0336300e+03   8.1306700e+02   8.7000000e+01   1.0000000e+00   2.1440000e+03
   8.0000000e+00   5.5600000e+02   1.0559640e+03   7.8618500e+02   8.5000000e+01   1.0000000e+00   2.1440000e+03
   8.0000000e+00   5.5700000e+02   1.0430930e+03   8.1723100e+02   8.5000000e+01   1.0000000e+00   2.1440000e+03
   8.0000000e+00   5.5800000e+02   1.0533140e+03   7.8164200e+02   8.1000000e+01   1.0000000e+00   2.1440000e+03
   8.0000000e+00   5.5900000e+02   1.0442290e+03   7.6801200e+02   9.0000000e+01   1.0000000e+00   2.1440000e+03
   8.0000000e+00   5.6000000e+02   1.0377940e+03   7.5816800e+02   8.4000000e+01   1.0000000e+00   2.1440000e+03
   8.0000000e+00   5.6100000e+02   1.0355220e+03   7.7066200e+02   8.4000000e+01   1.0000000e+00   2.1440000e+03
   8.0000000e+00   5.6200000e+02   1.0279510e+03   7.5779000e+02   8.2000000e+01   1.0000000e+00   2.1440000e+03
   8.0000000e+00   5.6300000e+02   9.2082200e+02   7.9905800e+02   7.7000000e+01   1.0000000e+00   2.1480000e+03
   8.0000000e+00   5.6400000e+02   9.2612200e+02   7.7293400e+02   7.7000000e+01   1.0000000e+00   2.1480000e+03
   8.0000000e+00   5.6500000e+02   9.0870800e+02   7.7747700e+02   7.7000000e+01   1.0000000e+00   2.1480000e+03
   8.0000000e+00   5.6600000e+02   9.2536400e+02   8.0019400e+02   7.3000000e+01   1.0000000e+00   2.1480000e+03
   8.0000000e+00   5.6700000e+02   9.0757300e+02   7.9943700e+02   7.0000000e+01   1.0000000e+00   2.1480000e+03
   8.0000000e+00   5.6800000e+02   9.0946500e+02   7.9224300e+02   7.0000000e+01   1.0000000e+00   2.1480000e+03
   8.0000000e+00   5.6900000e+02   9.2915000e+02   7.8429200e+02   7.1000000e+01   1.0000000e+00   2.1480000e+03
   8.0000000e+00   5.7000000e+02   9.1362900e+02   7.6763300e+02   7.1000000e+01   1.0000000e+00   2.1480000e+03
   8.0000000e+00   5.7100000e+02   9.1400800e+02   8.0095100e+02   6.4000000e+01   1.0000000e+00   2.1480000e+03
   8.0000000e+00   5.7200000e+02   9.1287200e+02   8.0511600e+02   5.4000000e+01   1.0000000e+00   2.1480000e+03
   8.0000000e+00   5.7300000e+02   9.1855000e+02   7.9110700e+02   5.4000000e+01   1.0000000e+00   2.1480000e+03
   8.0000000e+00   5.7400000e+02   9.3634200e+02   8.1117400e+02   6.3000000e+01   1.0000000e+00   2.1480000e+03
   8.0000000e+00   5.7500000e+02   9.2385000e+02   8.2404600e+02   5.6000000e+01   1.0000000e+00   2.1480000e+03
   8.0000000e+00   5.7600000e+02   9.3142100e+02   8.1231000e+02   5.6000000e+01   1.0000000e+00   2.1480000e+03
   8.0000000e+00   5.7700000e+02   9.7230500e+02   7.4983900e+02   6.2000000e+01   1.0000000e+00   2.1480000e+03
   8.0000000e+00   5.7800000e+02   9.8252500e+02   7.8429200e+02   6.2000000e+01   1.0000000e+00   2.1480000e+03
   8.0000000e+00   5.7900000e+02   9.8214700e+02   7.5703200e+02   5.8000000e+01   1.0000000e+00   2.1480000e+03
   8.0000000e+00   5.8000000e+02   9.6965500e+02   7.4681000e+02   5.8000000e+01   1.0000000e+00   2.1480000e+03
   8.0000000e+00   5.8100000e+02   9.6549100e+02   7.5097500e+02   5.5000000e+01   1.0000000e+00   2.1480000e+03
   8.0000000e+00   5.8200000e+02   9.8858200e+02   7.7937000e+02   5.9000000e+01   1.0000000e+00   2.1480000e+03
   8.0000000e+00   5.8300000e+02   9.8139000e+02   7.9300000e+02   5.9000000e+01   1.0000000e+00   2.1480000e+03
   8.0000000e+00   5.8400000e+02   9.8782500e+02   7.8997200e+02   5.4000000e+01   1.0000000e+00   2.1480000e+03
   8.0000000e+00   5.8500000e+02   9.7533300e+02   7.9110700e+02   5.0000000e+01   1.0000000e+00   2.1480000e+03
   8.0000000e+00   5.8600000e+02   9.3899200e+02   7.9110700e+02   5.7000000e+01   1.0000000e+00   2.1480000e+03
   8.0000000e+00   5.8700000e+02   9.3331400e+02   7.6233300e+02   5.7000000e+01   1.0000000e+00   2.1480000e+03
   8.0000000e+00   5.8800000e+02   9.2915000e+02   7.6876900e+02   4.9000000e+01   1.0000000e+00   2.1480000e+03
   8.0000000e+00   5.8900000e+02   9.3369300e+02   7.6271200e+02   4.9000000e+01   1.0000000e+00   2.1480000e+03
   8.0000000e+00   5.9000000e+02   9.4391300e+02   7.8807800e+02   4.9000000e+01   1.0000000e+00   2.1480000e+03
   8.0000000e+00   5.9100000e+02   9.3596400e+02   7.8315700e+02   4.9000000e+01   1.0000000e+00   2.1480000e+03
   8.0000000e+00   5.9200000e+02   9.2157900e+02   7.7747700e+02   6.7000000e+01   1.0000000e+00   2.1480000e+03
   9.0000000e+00   6.1400000e+02   9.7060100e+02   4.0000200e+02   1.2200000e+02   4.0000000e+00   1.9050000e+03
   9.0000000e+00   6.1200000e+02   9.3426000e+02   3.8864400e+02   1.2200000e+02   4.0000000e+00   1.9050000e+03
   9.0000000e+00   6.1300000e+02   9.4202100e+02   4.0170600e+02   1.2200000e+02   4.0000000e+00   1.9050000e+03
   9.0000000e+00   6.1000000e+02   9.3861400e+02   3.9451300e+02   1.1700000e+02   4.0000000e+00   2.0420000e+03
   9.0000000e+00   6.1100000e+02   9.4732000e+02   4.0511400e+02   1.1700000e+02   4.0000000e+00   2.0420000e+03
   9.0000000e+00   6.0600000e+02   9.0605800e+02   4.2120500e+02   1.4400000e+02   1.0000000e+00   2.1600000e+03
   9.0000000e+00   6.0700000e+02   8.9962300e+02   4.1136100e+02   1.4400000e+02   1.0000000e+00   2.1600000e+03
   9.0000000e+00   6.0800000e+02   8.9583800e+02   4.0416700e+02   1.4400000e+02   1.0000000e+00   2.1600000e+03
   9.0000000e+00   6.0900000e+02   8.8694200e+02   4.2366600e+02   1.3700000e+02   1.0000000e+00   2.1600000e+03
   9.0000000e+00   5.9300000e+02   8.9754100e+02   4.1874400e+02   1.5500000e+02   1.0000000e+00   2.1610000e+03
   9.0000000e+00   5.9400000e+02   9.0132700e+02   4.3161600e+02   1.5500000e+02   1.0000000e+00   2.1610000e+03
   9.0000000e+00   5.9600000e+02   8.9394500e+02   4.0492400e+02   1.5200000e+02   1.0000000e+00   2.1610000e+03
   9.0000000e+00   5.9700000e+02   8.8921300e+02   4.0057000e+02   1.5200000e+02   1.0000000e+00   2.1610000e+03
   9.0000000e+00   5.9800000e+02   9.0795100e+02   3.7823200e+02   1.5200000e+02   1.0000000e+00   2.1610000e+03
   9.0000000e+00   5.9900000e+02   8.8221000e+02   3.9318700e+02   1.5200000e+02   1.0000000e+00   2.1610000e+03
   9.0000000e+00   6.0000000e+02   9.0927600e+02   3.6838800e+02   1.5200000e+02   1.0000000e+00   2.1610000e+03
   9.0000000e+00   6.0100000e+02   8.9716200e+02   3.8429000e+02   1.5000000e+02   1.0000000e+00   2.1610000e+03
   9.0000000e+00   6.0200000e+02   8.9262000e+02   3.7880000e+02   1.5000000e+02   1.0000000e+00   2.1610000e+03
   9.0000000e+00   6.0300000e+02   9.4088500e+02   3.9015800e+02   1.5000000e+02   1.0000000e+00   2.1620000e+03
   9.0000000e+00   6.0400000e+02   9.2650000e+02   3.9867700e+02   1.5000000e+02   1.0000000e+00   2.1620000e+03
   9.0000000e+00   5.9500000e+02   9.4334600e+02   4.0814200e+02   1.5500000e+02   1.0000000e+00   2.1620000e+03
   9.0000000e+00   6.0500000e+02   9.2858200e+02   3.7709600e+02   1.4900000e+02   1.0000000e+00   2.1620000e+03
   1.5000000e+01   6.2400000e+02   9.7211500e+02   3.9394500e+02   1.2800000e+02   1.0000000e+00   1.9050000e+03
   1.5000000e+01   6.1500000e+02   9.3691000e+02   4.1647200e+02   1.2500000e+02   1.0000000e+00   1.9060000e+03
   1.5000000e+01   6.1600000e+02   9.2725700e+02   4.0965700e+02   1.2500000e+02   1.0000000e+00   1.9060000e+03
   1.5000000e+01   6.1700000e+02   9.2668900e+02   3.9773100e+02   1.2500000e+02   1.0000000e+00   1.9060000e+03
   1.5000000e+01   6.2200000e+02   9.3066400e+02   3.9508000e+02   1.2900000e+02   1.0000000e+00   1.9060000e+03
   1.5000000e+01   6.2300000e+02   9.3482800e+02   4.0208500e+02   1.2900000e+02   1.0000000e+00   1.9060000e+03
   1.5000000e+01   6.1800000e+02   9.4221000e+02   4.1382200e+02   1.3000000e+02   1.0000000e+00   1.9070000e+03
   1.5000000e+01   6.1900000e+02   9.3217800e+02   4.1969000e+02   1.3000000e+02   1.0000000e+00   1.9070000e+03
   1.5000000e+01   6.2000000e+02   9.4334600e+02   4.2631600e+02   1.3000000e+02   1.0000000e+00   1.9070000e+03
   1.0000000e+01   6.5700000e+02   9.2801400e+02   1.7283600e+02   1.1300000e+02   1.0000000e+00   2.0210000e+03
   1.0000000e+01   6.5800000e+02   9.2309300e+02   1.6791400e+02   1.1000000e+02   1.0000000e+00   2.0210000e+03
   1.0000000e+01   6.4400000e+02   8.8892900e+02   3.0269900e+02   1.0100000e+02   1.0000000e+00   2.0310000e+03
   1.0000000e+01   6.4500000e+02   8.9858200e+02   3.0071200e+02   1.0100000e+02   1.0000000e+00   2.0310000e+03
   1.0000000e+01   6.2500000e+02   8.9489100e+02   2.8850100e+02   9.1000000e+01   1.0000000e+00   2.0320000e+03
   1.0000000e+01   6.2700000e+02   8.4946500e+02   2.7913100e+02   9.3000000e+01   1.0000000e+00   2.0340000e+03
   1.0000000e+01   6.2800000e+02   8.5088500e+02   2.7345200e+02   9.3000000e+01   1.0000000e+00   2.0340000e+03
   1.0000000e+01   6.2900000e+02   8.5542700e+02   2.6890800e+02   9.3000000e+01   1.0000000e+00   2.0340000e+03
   1.0000000e+01   6.3000000e+02   8.6110600e+02   2.6521700e+02   9.3000000e+01   1.0000000e+00   2.0340000e+03
   1.0000000e+01   6.3100000e+02   8.5486000e+02   2.5953800e+02   9.3000000e+01   1.0000000e+00   2.0340000e+03
   1.0000000e+01   6.3600000e+02   8.4549000e+02   2.5414300e+02   9.8000000e+01   1.0000000e+00   2.0340000e+03
   1.0000000e+01   6.3700000e+02   8.5145300e+02   2.4846300e+02   9.8000000e+01   1.0000000e+00   2.0340000e+03
   1.0000000e+01   6.3800000e+02   8.5713100e+02   2.5811800e+02   9.8000000e+01   1.0000000e+00   2.0340000e+03
   1.0000000e+01   6.3900000e+02   8.5145300e+02   2.6379700e+02   9.9000000e+01   1.0000000e+00   2.0340000e+03
   1.0000000e+01   6.4000000e+02   8.5031700e+02   2.6692100e+02   1.0200000e+02   1.0000000e+00   2.0340000e+03
   1.0000000e+01   6.4100000e+02   8.4889700e+02   2.7600700e+02   1.0600000e+02   1.0000000e+00   2.0340000e+03
   1.0000000e+01   6.4200000e+02   8.4350300e+02   2.7061200e+02   1.0600000e+02   1.0000000e+00   2.0340000e+03
   1.0000000e+01   6.4300000e+02   8.3328200e+02   2.7629100e+02   1.0600000e+02   1.0000000e+00   2.0340000e+03
   1.0000000e+01   6.2600000e+02   8.6110600e+02   2.8253800e+02   9.3000000e+01   1.0000000e+00   2.0350000e+03
   1.0000000e+01   6.3200000e+02   8.3072700e+02   2.8140300e+02   9.3000000e+01   1.0000000e+00   2.0350000e+03
   1.0000000e+01   6.3300000e+02   8.2590100e+02   2.8339000e+02   9.3000000e+01   1.0000000e+00   2.0350000e+03
   1.0000000e+01   6.4600000e+02   9.4031700e+02   2.9900800e+02   1.0700000e+02   1.0000000e+00   2.0360000e+03
   1.0000000e+01   6.4800000e+02   9.4145300e+02   2.6692100e+02   1.1500000e+02   1.0000000e+00   2.0370000e+03
   1.0000000e+01   6.4700000e+02   9.5025400e+02   2.7884700e+02   1.1500000e+02   1.0000000e+00   2.0380000e+03
   1.0000000e+01   6.4900000e+02   9.3549100e+02   3.0724300e+02   1.1700000e+02   1.0000000e+00   2.0380000e+03
   1.0000000e+01   6.5000000e+02   9.4258800e+02   3.0525500e+02   1.1800000e+02   1.0000000e+00   2.0380000e+03
   1.0000000e+01   6.5100000e+02   9.3605800e+02   2.9645200e+02   1.1900000e+02   1.0000000e+00   2.0380000e+03
   1.0000000e+01   6.5200000e+02   9.4627900e+02   3.0156400e+02   1.2200000e+02   1.0000000e+00   2.0380000e+03
   1.0000000e+01   6.5300000e+02   9.4855100e+02   2.9389700e+02   1.2200000e+02   1.0000000e+00   2.0380000e+03
   1.0000000e+01   6.5500000e+02   9.6785700e+02   2.8424200e+02   1.2300000e+02   1.0000000e+00   2.0380000e+03
   1.0000000e+01   6.5600000e+02   9.7495400e+02   2.8225400e+02   1.2300000e+02   1.0000000e+00   2.0380000e+03
   1.0000000e+01   6.5400000e+02   9.2385000e+02   2.4420400e+02   1.2800000e+02   1.0000000e+00   2.0400000e+03
   1.5000000e+01   6.2100000e+02   9.3993900e+02   4.3048100e+02   1.3500000e+02   1.0000000e+00   2.1490000e+03
   1.1000000e+01   6.7800000e+02   8.4463900e+02   2.5414300e+02   1.0900000e+02   1.0000000e+00   2.0270000e+03
   1.1000000e+01   6.7900000e+02   8.5003300e+02   2.6521700e+02   1.1100000e+02   1.0000000e+00   2.0270000e+03
   1.1000000e+01   6.8000000e+02   8.3243000e+02   2.7742700e+02   1.1200000e+02   1.0000000e+00   2.0270000e+03
   1.1000000e+01   6.8100000e+02   8.3441800e+02   2.7316800e+02   1.1400000e+02   1.0000000e+00   2.0270000e+03
   1.1000000e+01   6.6800000e+02   8.5713100e+02   3.0269900e+02   1.0600000e+02   1.0000000e+00   2.0290000e+03
   1.1000000e+01   6.5900000e+02   8.6195700e+02   3.2011500e+02   9.3000000e+01   1.0000000e+00   2.0320000e+03
   1.1000000e+01   6.6300000e+02   8.5173700e+02   3.3251500e+02   9.8000000e+01   1.0000000e+00   2.0320000e+03
   1.1000000e+01   6.6400000e+02   8.6082200e+02   3.2882400e+02   9.8000000e+01   1.0000000e+00   2.0320000e+03
   1.1000000e+01   6.6500000e+02   8.4918100e+02   3.2342800e+02   9.8000000e+01   1.0000000e+00   2.0320000e+03
   1.1000000e+01   6.6600000e+02   8.6451300e+02   3.0724300e+02   9.9000000e+01   2.0000000e+00   2.0320000e+03
   1.1000000e+01   6.6700000e+02   8.5542700e+02   3.2428000e+02   1.0200000e+02   2.0000000e+00   2.0320000e+03
   1.1000000e+01   6.6900000e+02   8.7104300e+02   3.1349000e+02   1.0100000e+02   2.0000000e+00   2.0320000e+03
   1.1000000e+01   6.7200000e+02   8.3924400e+02   2.6493300e+02   9.4000000e+01   1.0000000e+00   2.0340000e+03
   1.1000000e+01   6.7300000e+02   8.5230400e+02   2.3199400e+02   9.6000000e+01   1.0000000e+00   2.0340000e+03
   1.1000000e+01   6.7400000e+02   8.2902400e+02   2.6578500e+02   1.0500000e+02   2.0000000e+00   2.0340000e+03
   1.1000000e+01   6.7500000e+02   8.3498600e+02   2.5556200e+02   1.0500000e+02   2.0000000e+00   2.0340000e+03
   1.1000000e+01   6.7700000e+02   8.4918100e+02   2.7515500e+02   1.0800000e+02   1.0000000e+00   2.0340000e+03
   1.1000000e+01   6.6000000e+02   8.5930800e+02   2.9247700e+02   8.7000000e+01   1.0000000e+00   2.0350000e+03
   1.1000000e+01   6.6100000e+02   8.2675200e+02   3.0269900e+02   8.9000000e+01   1.0000000e+00   2.0350000e+03
   1.1000000e+01   6.6200000e+02   8.5135800e+02   2.9172000e+02   9.2000000e+01   1.0000000e+00   2.0350000e+03
   1.1000000e+01   6.7000000e+02   8.3299800e+02   3.0724300e+02   9.7000000e+01   1.0000000e+00   2.0350000e+03
   1.1000000e+01   6.7100000e+02   8.1908700e+02   2.8708200e+02   9.7000000e+01   1.0000000e+00   2.0350000e+03
   1.1000000e+01   6.7600000e+02   8.2817200e+02   2.7032800e+02   1.1000000e+02   1.0000000e+00   2.0350000e+03
   1.1000000e+01   6.8200000e+02   9.3293500e+02   2.9389700e+02   1.0200000e+02   1.0000000e+00   2.0380000e+03
   1.1000000e+01   6.8300000e+02   9.3946500e+02   3.0525500e+02   1.0500000e+02   1.0000000e+00   2.0380000e+03
   1.1000000e+01   6.8400000e+02   9.5110600e+02   3.0184700e+02   1.0500000e+02   1.0000000e+00   2.0380000e+03
   1.1000000e+01   6.8500000e+02   9.4429200e+02   3.0639100e+02   1.0800000e+02   2.0000000e+00   2.0380000e+03
   1.1000000e+01   6.8600000e+02   9.5025400e+02   2.9276100e+02   1.0800000e+02   2.0000000e+00   2.0380000e+03
   1.1000000e+01   6.8700000e+02   9.5933900e+02   2.9702000e+02   1.3200000e+02   1.0000000e+00   2.0380000e+03
   1.1000000e+01   6.8800000e+02   9.7126400e+02   2.7004400e+02   1.3200000e+02   1.0000000e+00   2.0380000e+03
   1.1000000e+01   6.8900000e+02   9.5536400e+02   2.5471000e+02   1.2900000e+02   2.0000000e+00   2.0410000e+03
   1.1000000e+01   6.9000000e+02   9.6274600e+02   2.5982200e+02   1.3600000e+02   2.0000000e+00   2.0410000e+03
   1.1000000e+01   6.9100000e+02   9.5564800e+02   2.5073500e+02   1.4000000e+02   2.0000000e+00   2.0410000e+03
   1.1000000e+01   6.9200000e+02   9.6672100e+02   2.4278400e+02   1.4000000e+02   2.0000000e+00   2.0410000e+03
   1.1000000e+01   8.7400000e+02   8.5874000e+02   4.6133700e+02   1.0700000e+02   1.0000000e+00   2.0550000e+03
   2.9000000e+01   8.6700000e+02   8.6687800e+02   4.5206100e+02   6.9000000e+01   1.0000000e+00   1.1280000e+03
   2.9000000e+01   8.6800000e+02   8.6498600e+02   4.4335300e+02   6.9000000e+01   1.0000000e+00   1.1280000e+03
   2.9000000e+01   8.6900000e+02   8.4340800e+02   4.8045700e+02   6.6000000e+01   1.0000000e+00   1.1280000e+03
   2.9000000e+01   8.7000000e+02   8.6044300e+02   4.6947700e+02   6.2000000e+01   1.0000000e+00   1.1280000e+03
   2.9000000e+01   8.7100000e+02   8.4643700e+02   4.8651500e+02   6.2000000e+01   1.0000000e+00   1.1280000e+03
   2.9000000e+01   8.7200000e+02   8.8694200e+02   4.4486800e+02   6.5000000e+01   1.0000000e+00   1.1280000e+03
   2.9000000e+01   8.7300000e+02   8.9602700e+02   4.3843100e+02   6.5000000e+01   1.0000000e+00   1.1280000e+03
   2.9000000e+01   8.2700000e+02   8.4719400e+02   4.7534600e+02   9.4000000e+01   1.0000000e+00   1.1330000e+03
   2.9000000e+01   8.2800000e+02   8.4889700e+02   4.5490100e+02   9.4000000e+01   1.0000000e+00   1.1330000e+03
   2.9000000e+01   8.2900000e+02   8.6536400e+02   4.5717300e+02   9.4000000e+01   1.0000000e+00   1.1330000e+03
   2.9000000e+01   8.3000000e+02   8.9659500e+02   4.8216100e+02   9.4000000e+01   1.0000000e+00   1.1330000e+03
   2.9000000e+01   8.3100000e+02   8.9943400e+02   4.6739500e+02   9.4000000e+01   1.0000000e+00   1.1330000e+03
   2.9000000e+01   8.3200000e+02   8.9148400e+02   4.7080300e+02   9.4000000e+01   1.0000000e+00   1.1330000e+03
   2.9000000e+01   8.3300000e+02   8.9886600e+02   4.6114800e+02   9.4000000e+01   1.0000000e+00   1.1330000e+03
   2.9000000e+01   8.3400000e+02   8.9091600e+02   4.5376500e+02   9.4000000e+01   1.0000000e+00   1.1330000e+03
   2.9000000e+01   8.3500000e+02   8.4681500e+02   4.6872000e+02   8.5000000e+01   1.0000000e+00   1.1330000e+03
   2.9000000e+01   8.3600000e+02   8.4605800e+02   4.6228400e+02   8.5000000e+01   1.0000000e+00   1.1330000e+03
   2.9000000e+01   8.3700000e+02   8.5400800e+02   4.5887600e+02   8.5000000e+01   1.0000000e+00   1.1330000e+03
   2.9000000e+01   8.3800000e+02   9.0397600e+02   4.7137000e+02   8.9000000e+01   1.0000000e+00   1.1330000e+03
   2.9000000e+01   8.3900000e+02   8.9451300e+02   4.7477800e+02   8.9000000e+01   1.0000000e+00   1.1330000e+03
   2.9000000e+01   8.4000000e+02   8.9451300e+02   4.8045700e+02   8.8000000e+01   1.0000000e+00   1.1330000e+03
   2.9000000e+01   8.4100000e+02   9.0019100e+02   4.8272900e+02   8.4000000e+01   1.0000000e+00   1.1330000e+03
   2.9000000e+01   8.4200000e+02   8.9754100e+02   4.9976600e+02   8.9000000e+01   1.0000000e+00   1.1330000e+03
   2.9000000e+01   8.4300000e+02   8.9489100e+02   5.0733900e+02   8.9000000e+01   1.0000000e+00   1.1330000e+03
   2.9000000e+01   8.4400000e+02   8.7861400e+02   5.0696000e+02   8.9000000e+01   1.0000000e+00   1.1330000e+03
   2.9000000e+01   8.4500000e+02   8.6309300e+02   5.0544500e+02   8.9000000e+01   1.0000000e+00   1.1330000e+03
   2.9000000e+01   8.4600000e+02   8.6120000e+02   4.9711600e+02   8.9000000e+01   1.0000000e+00   1.1330000e+03
   2.9000000e+01   8.4700000e+02   8.7369200e+02   5.0847400e+02   8.2000000e+01   1.0000000e+00   1.1330000e+03
   2.9000000e+01   8.4800000e+02   8.8732000e+02   5.1301800e+02   8.4000000e+01   1.0000000e+00   1.1330000e+03
   2.9000000e+01   8.4900000e+02   8.8277800e+02   5.0733900e+02   8.4000000e+01   1.0000000e+00   1.1330000e+03
   2.9000000e+01   8.5000000e+02   8.7293500e+02   5.1680400e+02   8.2000000e+01   1.0000000e+00   1.1330000e+03
   2.9000000e+01   8.5100000e+02   8.6536400e+02   4.9863000e+02   9.0000000e+01   1.0000000e+00   1.1330000e+03
   2.9000000e+01   8.5200000e+02   8.6044300e+02   5.0279500e+02   8.5000000e+01   1.0000000e+00   1.1330000e+03
   2.9000000e+01   8.5300000e+02   8.6498600e+02   4.9560200e+02   8.5000000e+01   1.0000000e+00   1.1330000e+03
   2.9000000e+01   8.5400000e+02   8.6120000e+02   5.0998900e+02   8.5000000e+01   1.0000000e+00   1.1330000e+03
   2.9000000e+01   8.5500000e+02   8.8429200e+02   5.0355200e+02   7.9000000e+01   1.0000000e+00   1.1330000e+03
   2.9000000e+01   8.5600000e+02   8.7974900e+02   5.0279500e+02   7.9000000e+01   1.0000000e+00   1.1330000e+03
   2.9000000e+01   8.5700000e+02   8.4530100e+02   4.6682700e+02   9.4000000e+01   1.0000000e+00   1.1330000e+03
   2.9000000e+01   8.5800000e+02   8.4681500e+02   4.6531300e+02   8.8000000e+01   1.0000000e+00   1.1330000e+03
   2.9000000e+01   8.5900000e+02   8.5287200e+02   4.7553500e+02   8.8000000e+01   1.0000000e+00   1.1330000e+03
   2.9000000e+01   8.6000000e+02   8.4416600e+02   4.7174900e+02   8.8000000e+01   1.0000000e+00   1.1330000e+03
   2.9000000e+01   8.6100000e+02   8.4719400e+02   4.5774000e+02   8.8000000e+01   1.0000000e+00   1.1330000e+03
   2.9000000e+01   8.6200000e+02   8.6271400e+02   4.5887600e+02   8.7000000e+01   1.0000000e+00   1.1330000e+03
   2.9000000e+01   8.6300000e+02   8.9337700e+02   4.6228400e+02   8.8000000e+01   1.0000000e+00   1.1330000e+03
   2.9000000e+01   8.6400000e+02   8.9262000e+02   4.5622600e+02   8.8000000e+01   1.0000000e+00   1.1330000e+03
   2.9000000e+01   8.6500000e+02   8.9867700e+02   4.6909900e+02   8.5000000e+01   1.0000000e+00   1.1330000e+03
   2.9000000e+01   8.6600000e+02   8.7217800e+02   5.1074600e+02   8.3000000e+01   1.0000000e+00   1.1330000e+03
   2.8000000e+01   1.1180000e+03   1.0947650e+03   3.3223100e+02   8.9000000e+01   4.0000000e+00   1.6270000e+03
   2.8000000e+01   1.1190000e+03   1.0868160e+03   3.3336700e+02   8.9000000e+01   4.0000000e+00   1.6270000e+03
   2.8000000e+01   1.1170000e+03   1.1061220e+03   3.3563900e+02   8.9000000e+01   4.0000000e+00   1.6270000e+03
   2.8000000e+01   1.0480000e+03   1.1279830e+03   3.4671300e+02   7.7000000e+01   4.0000000e+00   1.6280000e+03
   2.8000000e+01   1.0490000e+03   1.1115160e+03   3.3933000e+02   7.7000000e+01   4.0000000e+00   1.6280000e+03
   2.8000000e+01   9.9200000e+02   1.2597180e+03   3.9810900e+02   6.2000000e+01   1.0000000e+00   1.6380000e+03
   2.8000000e+01   9.7700000e+02   1.2381410e+03   3.8675100e+02   7.0000000e+01   1.0000000e+00   1.6390000e+03
   2.8000000e+01   9.7800000e+02   1.2497810e+03   3.7028100e+02   7.7000000e+01   1.0000000e+00   1.6390000e+03
   2.8000000e+01   9.7900000e+02   1.2350180e+03   3.8362700e+02   8.1000000e+01   1.0000000e+00   1.6390000e+03
   2.8000000e+01   9.9000000e+02   1.2497810e+03   3.7539300e+02   7.3000000e+01   1.0000000e+00   1.6390000e+03
   2.8000000e+01   9.9100000e+02   1.2580150e+03   3.6829400e+02   7.3000000e+01   1.0000000e+00   1.6390000e+03
   2.8000000e+01   1.1140000e+03   1.2316110e+03   4.2215100e+02   8.2000000e+01   1.0000000e+00   1.6400000e+03
   2.8000000e+01   1.1150000e+03   1.2494030e+03   4.1874400e+02   7.8000000e+01   1.0000000e+00   1.6400000e+03
   2.8000000e+01   1.1120000e+03   1.2781730e+03   4.2934500e+02   9.1000000e+01   1.0000000e+00   1.6430000e+03
   2.8000000e+01   1.1130000e+03   1.2740090e+03   4.5206100e+02   8.7000000e+01   1.0000000e+00   1.6430000e+03
   2.8000000e+01   1.0430000e+03   1.1609170e+03   3.4131800e+02   7.0000000e+01   4.0000000e+00   1.6650000e+03
   2.8000000e+01   1.0440000e+03   1.1524000e+03   3.4728100e+02   7.0000000e+01   4.0000000e+00   1.6650000e+03
   2.8000000e+01   1.0450000e+03   1.1708540e+03   3.4699700e+02   7.0000000e+01   4.0000000e+00   1.6650000e+03
   2.8000000e+01   1.0460000e+03   1.1552390e+03   3.2939100e+02   7.4000000e+01   4.0000000e+00   1.6650000e+03
   2.8000000e+01   1.0470000e+03   1.1501280e+03   3.3535500e+02   7.4000000e+01   4.0000000e+00   1.6650000e+03
   2.8000000e+01   1.0380000e+03   1.1492760e+03   3.2030500e+02   6.7000000e+01   4.0000000e+00   1.6660000e+03
   2.8000000e+01   1.0390000e+03   1.1387720e+03   3.2541600e+02   6.7000000e+01   4.0000000e+00   1.6660000e+03
   2.8000000e+01   1.0400000e+03   1.1356490e+03   3.1831700e+02   6.7000000e+01   4.0000000e+00   1.6660000e+03
   2.8000000e+01   1.0410000e+03   1.1333770e+03   3.1292200e+02   6.7000000e+01   4.0000000e+00   1.6660000e+03
   2.8000000e+01   1.0420000e+03   1.1294030e+03   3.0781100e+02   6.7000000e+01   4.0000000e+00   1.6660000e+03
   2.8000000e+01   1.0550000e+03   1.1356490e+03   3.0667500e+02   5.8000000e+01   1.0000000e+00   1.6660000e+03
   2.8000000e+01   1.0560000e+03   1.1069740e+03   3.1292200e+02   5.8000000e+01   1.0000000e+00   1.6660000e+03
   2.8000000e+01   1.0570000e+03   1.1001600e+03   3.2371200e+02   5.8000000e+01   1.0000000e+00   1.6660000e+03
   2.8000000e+01   1.0580000e+03   1.0941980e+03   3.1661300e+02   5.8000000e+01   1.0000000e+00   1.6660000e+03
   2.8000000e+01   1.0590000e+03   1.1328100e+03   2.7543900e+02   5.8000000e+01   1.0000000e+00   1.6660000e+03
   2.8000000e+01   1.0600000e+03   1.1302540e+03   2.9304500e+02   5.8000000e+01   1.0000000e+00   1.6660000e+03
   2.8000000e+01   1.0610000e+03   1.1126520e+03   2.9020500e+02   5.8000000e+01   1.0000000e+00   1.6660000e+03
   2.8000000e+01   1.0620000e+03   1.1197500e+03   2.8026700e+02   5.8000000e+01   1.0000000e+00   1.6660000e+03
   2.8000000e+01   1.0630000e+03   1.1115160e+03   2.8537800e+02   6.3000000e+01   1.0000000e+00   1.6660000e+03
   2.8000000e+01   1.0640000e+03   1.1282670e+03   2.7458800e+02   6.3000000e+01   1.0000000e+00   1.6660000e+03
   2.8000000e+01   1.0650000e+03   1.1203170e+03   2.7771100e+02   6.6000000e+01   1.0000000e+00   1.6660000e+03
   2.8000000e+01   1.0660000e+03   1.1254280e+03   2.6351300e+02   6.6000000e+01   1.0000000e+00   1.6660000e+03
   2.8000000e+01   1.0670000e+03   1.1441660e+03   2.6635300e+02   6.6000000e+01   1.0000000e+00   1.6660000e+03
   2.8000000e+01   1.0680000e+03   1.1160590e+03   2.7316800e+02   7.1000000e+01   1.0000000e+00   1.6660000e+03
   2.8000000e+01   1.0690000e+03   1.1365000e+03   2.6180900e+02   7.4000000e+01   1.0000000e+00   1.6660000e+03
   2.8000000e+01   1.0700000e+03   1.1285510e+03   2.6436500e+02   7.7000000e+01   1.0000000e+00   1.6660000e+03
   2.8000000e+01   1.0710000e+03   1.1234400e+03   2.7345200e+02   7.7000000e+01   1.0000000e+00   1.6660000e+03
   2.8000000e+01   1.0720000e+03   1.1328100e+03   2.8168600e+02   7.2000000e+01   1.0000000e+00   1.6660000e+03
   2.8000000e+01   1.0730000e+03   1.1365000e+03   2.8850100e+02   7.0000000e+01   3.0000000e+00   1.6660000e+03
   2.8000000e+01   1.0740000e+03   1.1521160e+03   2.7998300e+02   7.3000000e+01   1.0000000e+00   1.6660000e+03
   2.8000000e+01   1.0780000e+03   1.1274150e+03   2.9929200e+02   6.9000000e+01   1.0000000e+00   1.6660000e+03
   2.8000000e+01   1.0790000e+03   1.0936300e+03   3.1121800e+02   6.4000000e+01   1.0000000e+00   1.6660000e+03
   2.8000000e+01   1.0800000e+03   1.0930620e+03   3.2314400e+02   6.4000000e+01   1.0000000e+00   1.6660000e+03
   2.8000000e+01   1.0810000e+03   1.1257120e+03   3.2115700e+02   6.4000000e+01   1.0000000e+00   1.6660000e+03
   2.8000000e+01   1.0820000e+03   1.1137870e+03   3.2995900e+02   6.7000000e+01   1.0000000e+00   1.6660000e+03
   2.8000000e+01   1.0830000e+03   1.1132200e+03   3.1916900e+02   7.1000000e+01   1.0000000e+00   1.6660000e+03
   2.8000000e+01   1.0840000e+03   1.1171940e+03   2.9730400e+02   6.7000000e+01   1.0000000e+00   1.6660000e+03
   2.8000000e+01   1.0850000e+03   1.1112320e+03   2.8708200e+02   6.7000000e+01   1.0000000e+00   1.6660000e+03
   2.8000000e+01   1.0860000e+03   1.1259960e+03   3.0752700e+02   7.3000000e+01   1.0000000e+00   1.6660000e+03
   2.8000000e+01   1.0870000e+03   1.1217370e+03   2.9389700e+02   7.7000000e+01   1.0000000e+00   1.6660000e+03
   2.8000000e+01   1.0880000e+03   1.1132200e+03   2.8963700e+02   7.7000000e+01   1.0000000e+00   1.6660000e+03
   2.8000000e+01   1.0890000e+03   1.1044180e+03   2.8906900e+02   7.7000000e+01   1.0000000e+00   1.6660000e+03
   2.8000000e+01   1.0900000e+03   1.0998760e+03   2.9730400e+02   7.7000000e+01   1.0000000e+00   1.6660000e+03
   2.8000000e+01   1.0910000e+03   1.1061220e+03   3.0667500e+02   7.7000000e+01   1.0000000e+00   1.6660000e+03
   2.8000000e+01   1.0920000e+03   1.1254280e+03   3.1434200e+02   7.7000000e+01   1.0000000e+00   1.6660000e+03
   2.8000000e+01   1.0930000e+03   1.1186140e+03   3.1803300e+02   8.4000000e+01   1.0000000e+00   1.6660000e+03
   2.8000000e+01   1.0940000e+03   1.1100970e+03   3.0894600e+02   8.4000000e+01   1.0000000e+00   1.6660000e+03
   2.8000000e+01   1.0950000e+03   1.1055540e+03   3.0326700e+02   8.4000000e+01   1.0000000e+00   1.6660000e+03
   2.8000000e+01   1.0960000e+03   1.1089610e+03   2.9361300e+02   8.4000000e+01   1.0000000e+00   1.6660000e+03
   2.8000000e+01   1.0970000e+03   1.1475730e+03   2.8935300e+02   7.3000000e+01   1.0000000e+00   1.6660000e+03
   2.8000000e+01   1.0980000e+03   1.1399070e+03   3.0269900e+02   7.3000000e+01   1.0000000e+00   1.6660000e+03
   2.8000000e+01   1.0990000e+03   1.1586460e+03   2.9418100e+02   7.7000000e+01   1.0000000e+00   1.6660000e+03
   2.8000000e+01   1.1000000e+03   1.1472890e+03   2.9957600e+02   7.7000000e+01   1.0000000e+00   1.6660000e+03
   2.8000000e+01   1.1010000e+03   1.1549550e+03   3.0894600e+02   7.7000000e+01   1.0000000e+00   1.6660000e+03
   2.8000000e+01   1.1020000e+03   1.1492760e+03   3.1150200e+02   7.7000000e+01   1.0000000e+00   1.6660000e+03
   2.8000000e+01   1.1030000e+03   1.1671630e+03   3.0128000e+02   8.2000000e+01   1.0000000e+00   1.6660000e+03
   2.8000000e+01   1.1040000e+03   1.1524000e+03   3.1491000e+02   8.2000000e+01   1.0000000e+00   1.6660000e+03
   2.8000000e+01   1.1050000e+03   1.1435980e+03   3.0383500e+02   8.2000000e+01   1.0000000e+00   1.6660000e+03
   2.8000000e+01   1.1060000e+03   1.1427460e+03   2.8566200e+02   8.2000000e+01   1.0000000e+00   1.6660000e+03
   2.8000000e+01   1.1070000e+03   1.1461530e+03   2.9872400e+02   8.5000000e+01   1.0000000e+00   1.6660000e+03
   2.8000000e+01   1.1080000e+03   1.1518320e+03   2.8850100e+02   7.9000000e+01   1.0000000e+00   1.6660000e+03
   2.8000000e+01   1.1090000e+03   1.1506960e+03   2.7203200e+02   7.9000000e+01   1.0000000e+00   1.6660000e+03
   2.8000000e+01   1.1100000e+03   1.1430300e+03   2.7430400e+02   7.9000000e+01   1.0000000e+00   1.6660000e+03
   2.8000000e+01   1.0360000e+03   1.1603490e+03   3.3024300e+02   6.7000000e+01   4.0000000e+00   1.6670000e+03
   2.8000000e+01   1.0370000e+03   1.1549550e+03   3.2683600e+02   6.7000000e+01   4.0000000e+00   1.6670000e+03
   2.8000000e+01   1.0340000e+03   1.1711380e+03   3.4642900e+02   6.6000000e+01   4.0000000e+00   1.6670000e+03
   2.8000000e+01   1.0350000e+03   1.1700020e+03   3.3336700e+02   6.5000000e+01   4.0000000e+00   1.6670000e+03
   2.8000000e+01   9.4100000e+02   1.1859010e+03   2.7799500e+02   6.1000000e+01   1.0000000e+00   1.6680000e+03
   2.8000000e+01   9.4200000e+02   1.1947020e+03   2.8537800e+02   6.5000000e+01   1.0000000e+00   1.6680000e+03
   2.8000000e+01   9.4300000e+02   1.1674470e+03   2.6720500e+02   6.5000000e+01   1.0000000e+00   1.6680000e+03
   2.8000000e+01   9.4400000e+02   1.1609170e+03   2.7600700e+02   6.5000000e+01   1.0000000e+00   1.6680000e+03
   2.8000000e+01   9.4500000e+02   1.1612010e+03   2.8310600e+02   6.5000000e+01   1.0000000e+00   1.6680000e+03
   2.8000000e+01   9.4600000e+02   1.1745450e+03   2.7118000e+02   6.9000000e+01   1.0000000e+00   1.6680000e+03
   2.8000000e+01   9.4700000e+02   1.1813590e+03   2.7998300e+02   6.9000000e+01   1.0000000e+00   1.6680000e+03
   2.8000000e+01   9.4800000e+02   1.1748290e+03   2.8339000e+02   6.9000000e+01   1.0000000e+00   1.6680000e+03
   2.8000000e+01   9.4900000e+02   1.1694340e+03   2.8594600e+02   6.9000000e+01   1.0000000e+00   1.6680000e+03
   2.8000000e+01   9.5000000e+02   1.1623360e+03   2.8963700e+02   6.9000000e+01   1.0000000e+00   1.6680000e+03
   2.8000000e+01   9.5100000e+02   1.1688660e+03   2.9446500e+02   6.9000000e+01   1.0000000e+00   1.6680000e+03
   2.8000000e+01   9.5200000e+02   1.1725570e+03   3.0014400e+02   6.9000000e+01   1.0000000e+00   1.6680000e+03
   2.8000000e+01   9.5300000e+02   1.1569420e+03   2.9361300e+02   6.9000000e+01   1.0000000e+00   1.6680000e+03
   2.8000000e+01   9.5400000e+02   1.1697180e+03   3.1405800e+02   6.9000000e+01   1.0000000e+00   1.6680000e+03
   2.8000000e+01   9.5500000e+02   1.1575100e+03   3.1263800e+02   6.9000000e+01   1.0000000e+00   1.6680000e+03
   2.8000000e+01   9.5600000e+02   1.1515480e+03   3.0695900e+02   6.9000000e+01   1.0000000e+00   1.6680000e+03
   2.8000000e+01   9.5700000e+02   1.1629040e+03   2.8111900e+02   6.9000000e+01   1.0000000e+00   1.6680000e+03
   2.8000000e+01   9.5800000e+02   1.1665950e+03   2.7061200e+02   6.9000000e+01   1.0000000e+00   1.6680000e+03
   2.8000000e+01   1.0230000e+03   1.2145760e+03   3.0298300e+02   6.5000000e+01   1.0000000e+00   1.6680000e+03
   2.8000000e+01   1.0240000e+03   1.2069110e+03   3.0128000e+02   7.3000000e+01   1.0000000e+00   1.6680000e+03
   2.8000000e+01   1.0250000e+03   1.2006650e+03   2.8935300e+02   7.3000000e+01   1.0000000e+00   1.6680000e+03
   2.8000000e+01   1.0260000e+03   1.1966900e+03   3.1093400e+02   7.6000000e+01   1.0000000e+00   1.6680000e+03
   2.8000000e+01   1.0750000e+03   1.1711380e+03   3.1093400e+02   6.5000000e+01   1.0000000e+00   1.6680000e+03
   2.8000000e+01   1.0760000e+03   1.1663110e+03   2.9758800e+02   6.5000000e+01   1.0000000e+00   1.6680000e+03
   2.8000000e+01   1.0770000e+03   1.1487090e+03   2.9844000e+02   6.8000000e+01   1.0000000e+00   1.6680000e+03
   2.8000000e+01   1.0330000e+03   1.1827780e+03   3.4387300e+02   6.6000000e+01   4.0000000e+00   1.6690000e+03
   2.8000000e+01   9.7300000e+02   1.2265010e+03   3.6517000e+02   5.8000000e+01   1.0000000e+00   1.6700000e+03
   2.8000000e+01   9.7400000e+02   1.2222420e+03   3.7482500e+02   5.8000000e+01   1.0000000e+00   1.6700000e+03
   2.8000000e+01   9.7500000e+02   1.2009480e+03   3.7738000e+02   6.5000000e+01   1.0000000e+00   1.6700000e+03
   2.8000000e+01   9.7600000e+02   1.1961220e+03   3.7113300e+02   6.5000000e+01   1.0000000e+00   1.6700000e+03
   2.8000000e+01   9.8000000e+02   1.1819260e+03   3.4358900e+02   7.4000000e+01   1.0000000e+00   1.6700000e+03
   2.8000000e+01   9.8100000e+02   1.1935670e+03   3.3847800e+02   7.8000000e+01   1.0000000e+00   1.6700000e+03
   2.8000000e+01   9.8200000e+02   1.2222420e+03   3.5267600e+02   7.8000000e+01   1.0000000e+00   1.6700000e+03
   2.8000000e+01   1.0310000e+03   1.1912950e+03   3.4046600e+02   6.3000000e+01   4.0000000e+00   1.6710000e+03
   2.8000000e+01   1.0320000e+03   1.1912950e+03   3.3450300e+02   6.3000000e+01   4.0000000e+00   1.6710000e+03
   2.8000000e+01   1.1110000e+03   1.1969740e+03   3.3762600e+02   5.9000000e+01   1.0000000e+00   1.6710000e+03
   2.8000000e+01   1.0270000e+03   1.1810750e+03   3.3052700e+02   5.6000000e+01   3.0000000e+00   1.6720000e+03
   2.8000000e+01   1.0170000e+03   1.1870370e+03   3.4472500e+02   5.5000000e+01   1.0000000e+00   1.6720000e+03
   2.8000000e+01   1.0300000e+03   1.1867530e+03   3.4358900e+02   5.5000000e+01   1.0000000e+00   1.6720000e+03
   2.8000000e+01   9.5900000e+02   1.1876050e+03   3.4188600e+02   3.7000000e+01   1.0000000e+00   1.6730000e+03
   2.8000000e+01   9.6000000e+02   1.1910120e+03   3.3450300e+02   3.7000000e+01   1.0000000e+00   1.6730000e+03
   2.8000000e+01   9.6100000e+02   1.1768160e+03   3.3847800e+02   4.0000000e+01   1.0000000e+00   1.6730000e+03
   2.8000000e+01   9.6200000e+02   1.1924310e+03   3.3961400e+02   4.3000000e+01   1.0000000e+00   1.6730000e+03
   2.8000000e+01   9.6300000e+02   1.1790870e+03   3.4046600e+02   4.6000000e+01   1.0000000e+00   1.6730000e+03
   2.8000000e+01   9.6400000e+02   1.1586460e+03   3.4614500e+02   4.9000000e+01   1.0000000e+00   1.6730000e+03
   2.8000000e+01   9.6500000e+02   1.1816420e+03   3.4784900e+02   4.7000000e+01   2.0000000e+00   1.6730000e+03
   2.8000000e+01   9.6600000e+02   1.1751120e+03   3.3791000e+02   4.7000000e+01   2.0000000e+00   1.6730000e+03
   2.8000000e+01   9.6700000e+02   1.1717060e+03   3.5863900e+02   4.3000000e+01   2.0000000e+00   1.6730000e+03
   2.8000000e+01   9.6800000e+02   1.1895920e+03   3.5721900e+02   4.9000000e+01   2.0000000e+00   1.6730000e+03
   2.8000000e+01   9.6900000e+02   1.1876050e+03   3.6687400e+02   4.9000000e+01   1.0000000e+00   1.6730000e+03
   2.8000000e+01   9.7000000e+02   1.2043550e+03   3.6119500e+02   4.9000000e+01   1.0000000e+00   1.6730000e+03
   2.8000000e+01   9.7100000e+02   1.1995290e+03   3.7028100e+02   5.3000000e+01   1.0000000e+00   1.6730000e+03
   2.8000000e+01   9.7200000e+02   1.1904440e+03   3.6318200e+02   5.3000000e+01   1.0000000e+00   1.6730000e+03
   2.8000000e+01   8.8300000e+02   1.2416430e+03   3.2068300e+02   2.2000000e+01   1.0000000e+00   1.6740000e+03
   2.8000000e+01   8.8400000e+02   1.2306650e+03   3.1462600e+02   2.2000000e+01   1.0000000e+00   1.6740000e+03
   2.8000000e+01   8.8500000e+02   1.2246080e+03   3.2106200e+02   2.2000000e+01   1.0000000e+00   1.6740000e+03
   2.8000000e+01   8.8600000e+02   1.2473210e+03   3.2257600e+02   2.7000000e+01   1.0000000e+00   1.6740000e+03
   2.8000000e+01   8.8700000e+02   1.2389930e+03   3.3090600e+02   2.7000000e+01   1.0000000e+00   1.6740000e+03
   2.8000000e+01   8.8800000e+02   1.2302860e+03   3.3090600e+02   2.7000000e+01   1.0000000e+00   1.6740000e+03
   2.8000000e+01   8.8900000e+02   1.2238510e+03   3.2598400e+02   2.7000000e+01   1.0000000e+00   1.6740000e+03
   2.8000000e+01   8.9000000e+02   1.2283930e+03   3.1083900e+02   2.7000000e+01   1.0000000e+00   1.6740000e+03
   2.8000000e+01   8.9100000e+02   1.2230940e+03   3.1386800e+02   2.9000000e+01   1.0000000e+00   1.6740000e+03
   2.8000000e+01   8.9200000e+02   1.2325570e+03   3.0516000e+02   2.9000000e+01   1.0000000e+00   1.6740000e+03
   2.8000000e+01   8.9300000e+02   1.2347340e+03   3.1576100e+02   3.5000000e+01   2.0000000e+00   1.6740000e+03
   2.8000000e+01   8.9400000e+02   1.2412640e+03   3.2768800e+02   3.5000000e+01   2.0000000e+00   1.6740000e+03
   2.8000000e+01   8.9500000e+02   1.2307590e+03   3.4472500e+02   3.5000000e+01   2.0000000e+00   1.6740000e+03
   2.8000000e+01   8.9600000e+02   1.2321790e+03   3.3876200e+02   3.5000000e+01   2.0000000e+00   1.6740000e+03
   2.8000000e+01   8.9700000e+02   1.2333140e+03   3.5182400e+02   3.5000000e+01   1.0000000e+00   1.6740000e+03
   2.8000000e+01   8.9800000e+02   1.2321790e+03   3.5835500e+02   3.5000000e+01   1.0000000e+00   1.6740000e+03
   2.8000000e+01   8.9900000e+02   1.2245130e+03   3.5863900e+02   3.2000000e+01   1.0000000e+00   1.6740000e+03
   2.8000000e+01   9.0000000e+02   1.2384250e+03   3.5693500e+02   3.9000000e+01   1.0000000e+00   1.6740000e+03
   2.8000000e+01   9.0100000e+02   1.2250810e+03   3.6005900e+02   3.9000000e+01   1.0000000e+00   1.6740000e+03
   2.8000000e+01   9.0200000e+02   1.2151440e+03   3.5636700e+02   3.9000000e+01   1.0000000e+00   1.6740000e+03
   2.8000000e+01   9.0300000e+02   1.2162800e+03   3.4841700e+02   3.9000000e+01   1.0000000e+00   1.6740000e+03
   2.8000000e+01   9.0400000e+02   1.2250810e+03   3.4472500e+02   4.3000000e+01   1.0000000e+00   1.6740000e+03
   2.8000000e+01   9.0500000e+02   1.2199710e+03   3.3734200e+02   3.8000000e+01   2.0000000e+00   1.6740000e+03
   2.8000000e+01   9.0600000e+02   1.2378570e+03   3.3620600e+02   4.5000000e+01   1.0000000e+00   1.6740000e+03
   2.8000000e+01   9.0700000e+02   1.2344500e+03   3.2797200e+02   4.5000000e+01   1.0000000e+00   1.6740000e+03
   2.8000000e+01   9.0800000e+02   1.2299080e+03   3.2570000e+02   4.5000000e+01   1.0000000e+00   1.6740000e+03
   2.8000000e+01   9.0900000e+02   1.2233780e+03   3.3137900e+02   4.1000000e+01   1.0000000e+00   1.6740000e+03
   2.8000000e+01   9.1000000e+02   1.2395610e+03   3.3421900e+02   4.0000000e+01   2.0000000e+00   1.6740000e+03
   2.8000000e+01   9.1100000e+02   1.2435350e+03   3.1831700e+02   4.9000000e+01   1.0000000e+00   1.6740000e+03
   2.8000000e+01   9.1200000e+02   1.2327470e+03   3.0128000e+02   4.9000000e+01   1.0000000e+00   1.6740000e+03
   2.8000000e+01   9.1300000e+02   1.2262170e+03   3.0298300e+02   4.9000000e+01   1.0000000e+00   1.6740000e+03
   2.8000000e+01   9.1400000e+02   1.2225260e+03   3.1093400e+02   4.9000000e+01   1.0000000e+00   1.6740000e+03
   2.8000000e+01   9.1500000e+02   1.2259330e+03   3.1945300e+02   3.9000000e+01   1.0000000e+00   1.6740000e+03
   2.8000000e+01   9.1600000e+02   1.2316110e+03   3.0610700e+02   3.9000000e+01   1.0000000e+00   1.6740000e+03
   2.8000000e+01   9.1700000e+02   1.2287720e+03   3.1604500e+02   4.2000000e+01   2.0000000e+00   1.6740000e+03
   2.8000000e+01   9.1800000e+02   1.2219580e+03   2.9787200e+02   3.6000000e+01   1.0000000e+00   1.6740000e+03
   2.8000000e+01   9.1900000e+02   1.2211060e+03   3.0042800e+02   4.1000000e+01   1.0000000e+00   1.6740000e+03
   2.8000000e+01   9.2000000e+02   1.2293400e+03   2.8963700e+02   4.1000000e+01   1.0000000e+00   1.6740000e+03
   2.8000000e+01   9.2100000e+02   1.2335980e+03   2.8623000e+02   4.1000000e+01   1.0000000e+00   1.6740000e+03
   2.8000000e+01   9.2200000e+02   1.2367210e+03   2.9162500e+02   4.1000000e+01   1.0000000e+00   1.6740000e+03
   2.8000000e+01   9.2300000e+02   1.2409800e+03   3.0383500e+02   4.1000000e+01   1.0000000e+00   1.6740000e+03
   2.8000000e+01   9.2400000e+02   1.2091820e+03   3.2626800e+02   3.6000000e+01   1.0000000e+00   1.6740000e+03
   2.8000000e+01   9.2500000e+02   1.2037880e+03   3.1689700e+02   4.2000000e+01   1.0000000e+00   1.6740000e+03
   2.8000000e+01   9.8300000e+02   1.2406960e+03   3.2030500e+02   3.7000000e+01   1.0000000e+00   1.6740000e+03
   2.8000000e+01   9.8400000e+02   1.2421160e+03   3.4358900e+02   5.6000000e+01   1.0000000e+00   1.6740000e+03
   2.8000000e+01   9.8500000e+02   1.2418320e+03   3.2541600e+02   5.6000000e+01   1.0000000e+00   1.6740000e+03
   2.8000000e+01   9.8600000e+02   1.2577310e+03   3.4358900e+02   5.9000000e+01   1.0000000e+00   1.6740000e+03
   2.8000000e+01   9.8700000e+02   1.2565950e+03   3.3024300e+02   5.9000000e+01   1.0000000e+00   1.6740000e+03
   2.8000000e+01   9.8800000e+02   1.2506330e+03   3.2115700e+02   5.9000000e+01   1.0000000e+00   1.6740000e+03
   2.8000000e+01   9.8900000e+02   1.2412640e+03   3.2541600e+02   6.2000000e+01   1.0000000e+00   1.6740000e+03
   2.8000000e+01   1.0280000e+03   1.1802230e+03   3.1916900e+02   5.6000000e+01   3.0000000e+00   1.6750000e+03
   2.8000000e+01   1.0290000e+03   1.1947020e+03   3.3563900e+02   5.6000000e+01   3.0000000e+00   1.6750000e+03
   2.8000000e+01   9.2600000e+02   1.2151440e+03   2.8140300e+02   4.2000000e+01   1.0000000e+00   1.6750000e+03
   2.8000000e+01   9.2700000e+02   1.2080460e+03   2.7913100e+02   4.2000000e+01   1.0000000e+00   1.6750000e+03
   2.8000000e+01   9.2800000e+02   1.1995290e+03   2.9446500e+02   4.2000000e+01   1.0000000e+00   1.6750000e+03
   2.8000000e+01   9.2900000e+02   1.1998130e+03   2.8906900e+02   4.2000000e+01   1.0000000e+00   1.6750000e+03
   2.8000000e+01   9.3000000e+02   1.2009480e+03   2.9048900e+02   4.9000000e+01   1.0000000e+00   1.6750000e+03
   2.8000000e+01   9.3100000e+02   1.2219580e+03   2.8736600e+02   5.7000000e+01   1.0000000e+00   1.6750000e+03
   2.8000000e+01   9.3200000e+02   1.2131570e+03   2.7146400e+02   5.7000000e+01   1.0000000e+00   1.6750000e+03
   2.8000000e+01   9.3300000e+02   1.2123050e+03   2.9304500e+02   5.8000000e+01   1.0000000e+00   1.6750000e+03
   2.8000000e+01   9.3400000e+02   1.2060590e+03   2.7742700e+02   5.9000000e+01   1.0000000e+00   1.6750000e+03
   2.8000000e+01   9.3500000e+02   1.2205380e+03   2.7089600e+02   5.9000000e+01   1.0000000e+00   1.6750000e+03
   2.8000000e+01   9.3600000e+02   1.1907280e+03   2.8935300e+02   4.2000000e+01   1.0000000e+00   1.6750000e+03
   2.8000000e+01   9.3700000e+02   1.1836300e+03   2.8395800e+02   4.2000000e+01   1.0000000e+00   1.6750000e+03
   2.8000000e+01   9.3800000e+02   1.1677310e+03   2.8850100e+02   4.7000000e+01   1.0000000e+00   1.6750000e+03
   2.8000000e+01   9.3900000e+02   1.1782360e+03   2.8282200e+02   5.6000000e+01   1.0000000e+00   1.6750000e+03
   2.8000000e+01   9.4000000e+02   1.1717060e+03   2.8679800e+02   5.6000000e+01   1.0000000e+00   1.6750000e+03
   1.2000000e+01   7.4300000e+02   1.0226520e+03   4.0151700e+02   1.2200000e+02   4.0000000e+00   1.8320000e+03
   1.2000000e+01   7.4100000e+02   1.0169730e+03   4.1287500e+02   1.2200000e+02   4.0000000e+00   1.8320000e+03
   1.2000000e+01   7.4200000e+02   1.0328720e+03   4.0549200e+02   1.2200000e+02   4.0000000e+00   1.8320000e+03
   1.2000000e+01   7.4400000e+02   1.0169730e+03   4.1401100e+02   1.2700000e+02   4.0000000e+00   1.8320000e+03
   1.2000000e+01   7.8400000e+02   1.0839770e+03   4.8424300e+02   1.1100000e+02   2.0000000e+00   1.8760000e+03
   1.2000000e+01   7.7700000e+02   1.0436610e+03   4.9579100e+02   9.6000000e+01   1.0000000e+00   1.8770000e+03
   1.2000000e+01   7.7800000e+02   1.0396860e+03   5.0544500e+02   9.6000000e+01   1.0000000e+00   1.8770000e+03
   1.2000000e+01   7.7900000e+02   1.0419580e+03   5.2021100e+02   1.0400000e+02   1.0000000e+00   1.8770000e+03
   1.2000000e+01   7.8000000e+02   1.0606960e+03   5.3270500e+02   1.1000000e+02   1.0000000e+00   1.8770000e+03
   1.2000000e+01   7.8100000e+02   1.0470680e+03   5.3440900e+02   1.1000000e+02   1.0000000e+00   1.8770000e+03
   1.2000000e+01   7.8200000e+02   1.0782980e+03   4.7761800e+02   1.0300000e+02   1.0000000e+00   1.8780000e+03
   1.2000000e+01   7.8300000e+02   1.0629670e+03   4.7818500e+02   1.0300000e+02   1.0000000e+00   1.8780000e+03
   1.2000000e+01   7.8500000e+02   1.0843550e+03   4.7553500e+02   1.1600000e+02   3.0000000e+00   1.8790000e+03
   1.2000000e+01   7.8600000e+02   1.0957120e+03   4.7288500e+02   1.1600000e+02   3.0000000e+00   1.8790000e+03
   1.2000000e+01   8.0100000e+02   1.0881410e+03   4.5546900e+02   1.1300000e+02   3.0000000e+00   1.8790000e+03
   1.2000000e+01   7.8800000e+02   1.0828410e+03   4.5244000e+02   9.8000000e+01   1.0000000e+00   1.8800000e+03
   1.2000000e+01   7.8900000e+02   1.0794340e+03   4.5054700e+02   1.0000000e+02   1.0000000e+00   1.8800000e+03
   1.2000000e+01   7.9000000e+02   1.0794340e+03   4.3918900e+02   1.0000000e+02   1.0000000e+00   1.8800000e+03
   1.2000000e+01   7.9100000e+02   1.0764060e+03   4.4297500e+02   1.0000000e+02   1.0000000e+00   1.8800000e+03
   1.2000000e+01   7.9200000e+02   1.1142610e+03   4.5622600e+02   1.0300000e+02   1.0000000e+00   1.8800000e+03
   1.2000000e+01   7.9300000e+02   1.1116110e+03   4.6001200e+02   1.0600000e+02   1.0000000e+00   1.8800000e+03
   1.2000000e+01   7.9400000e+02   1.1006330e+03   4.5660500e+02   1.0600000e+02   1.0000000e+00   1.8800000e+03
   1.2000000e+01   7.9500000e+02   1.1047970e+03   4.4676100e+02   1.0600000e+02   1.0000000e+00   1.8800000e+03
   1.2000000e+01   7.9600000e+02   1.0904120e+03   4.4903200e+02   1.0600000e+02   1.0000000e+00   1.8800000e+03
   1.2000000e+01   7.9700000e+02   1.1013900e+03   4.6909900e+02   1.0700000e+02   3.0000000e+00   1.8800000e+03
   1.2000000e+01   7.9800000e+02   1.0972260e+03   4.6720600e+02   1.1100000e+02   3.0000000e+00   1.8800000e+03
   1.2000000e+01   8.0300000e+02   1.1184250e+03   4.6152700e+02   1.1300000e+02   2.0000000e+00   1.8800000e+03
   1.2000000e+01   8.0400000e+02   1.1487090e+03   4.5054700e+02   1.1000000e+02   1.0000000e+00   1.8800000e+03
   1.2000000e+01   8.0500000e+02   1.1358380e+03   4.3199500e+02   1.1000000e+02   1.0000000e+00   1.8800000e+03
   1.2000000e+01   8.0600000e+02   1.1290240e+03   4.3161600e+02   1.1000000e+02   1.0000000e+00   1.8800000e+03
   1.2000000e+01   8.0700000e+02   1.1392450e+03   4.4903200e+02   1.1500000e+02   1.0000000e+00   1.8800000e+03
   1.2000000e+01   8.0800000e+02   1.1362170e+03   4.6569100e+02   1.1500000e+02   1.0000000e+00   1.8800000e+03
   1.2000000e+01   7.8700000e+02   1.1002540e+03   4.7061300e+02   1.1900000e+02   3.0000000e+00   1.8810000e+03
   1.2000000e+01   8.0900000e+02   1.1487090e+03   4.8083600e+02   1.2200000e+02   1.0000000e+00   1.8810000e+03
   1.2000000e+01   7.9900000e+02   1.0945760e+03   4.4751800e+02   1.1700000e+02   3.0000000e+00   1.8820000e+03
   1.2000000e+01   8.0000000e+02   1.0979830e+03   4.4070300e+02   1.1700000e+02   3.0000000e+00   1.8820000e+03
   1.2000000e+01   8.0200000e+02   1.1176680e+03   4.5206100e+02   1.1900000e+02   2.0000000e+00   1.8820000e+03
   1.2000000e+01   8.7500000e+02   1.0853020e+03   4.6834200e+02   1.3600000e+02   5.0000000e+00   1.8850000e+03
   1.2000000e+01   8.7600000e+02   1.1049860e+03   4.8348600e+02   1.3800000e+02   5.0000000e+00   1.8850000e+03
   1.2000000e+01   8.7700000e+02   1.0936300e+03   4.6872000e+02   1.3800000e+02   5.0000000e+00   1.8940000e+03
   1.2000000e+01   8.7800000e+02   1.1080150e+03   4.6493400e+02   1.4200000e+02   3.0000000e+00   1.8940000e+03
   1.2000000e+01   8.8200000e+02   1.0762160e+03   4.3540200e+02   1.5000000e+02   3.0000000e+00   1.8970000e+03
   1.2000000e+01   8.7900000e+02   1.1129360e+03   4.4183900e+02   1.4300000e+02   3.0000000e+00   1.8990000e+03
   1.2000000e+01   8.8000000e+02   1.1083930e+03   4.4411100e+02   1.4800000e+02   3.0000000e+00   1.9000000e+03
   1.2000000e+01   8.8100000e+02   1.0818950e+03   4.5281900e+02   1.5000000e+02   3.0000000e+00   1.9020000e+03
   1.2000000e+01   7.4500000e+02   1.0288980e+03   4.0833200e+02   1.3700000e+02   1.0000000e+00   1.9040000e+03
   1.2000000e+01   7.4600000e+02   1.0379830e+03   4.0719600e+02   1.3700000e+02   1.0000000e+00   1.9040000e+03
   1.2000000e+01   7.4700000e+02   1.0436610e+03   4.1685100e+02   1.3700000e+02   1.0000000e+00   1.9040000e+03
   1.2000000e+01   7.6100000e+02   1.0147020e+03   4.5490100e+02   1.0100000e+02   1.0000000e+00   1.9370000e+03
   1.2000000e+01   7.5900000e+02   1.0033460e+03   4.7137000e+02   9.5000000e+01   1.0000000e+00   1.9380000e+03
   1.2000000e+01   7.6000000e+02   1.0033460e+03   4.6966700e+02   1.0100000e+02   1.0000000e+00   1.9380000e+03
   1.2000000e+01   8.1700000e+02   9.3918100e+02   4.0454600e+02   9.7000000e+01   1.0000000e+00   1.9430000e+03
   1.2000000e+01   8.1800000e+02   9.2479700e+02   4.1136100e+02   9.7000000e+01   1.0000000e+00   1.9430000e+03
   1.2000000e+01   7.6700000e+02   1.0465000e+03   4.7477800e+02   8.8000000e+01   1.0000000e+00   1.9450000e+03
   1.2000000e+01   7.6800000e+02   1.0374150e+03   4.8159300e+02   8.8000000e+01   1.0000000e+00   1.9450000e+03
   1.2000000e+01   7.6900000e+02   1.0419580e+03   4.4865400e+02   8.8000000e+01   1.0000000e+00   1.9450000e+03
   1.2000000e+01   7.7000000e+02   1.0510430e+03   4.5092600e+02   9.0000000e+01   1.0000000e+00   1.9450000e+03
   1.2000000e+01   7.7100000e+02   1.0487720e+03   4.4183900e+02   9.0000000e+01   1.0000000e+00   1.9450000e+03
   1.2000000e+01   7.7200000e+02   1.0306010e+03   4.4751800e+02   9.0000000e+01   1.0000000e+00   1.9450000e+03
   1.2000000e+01   7.7300000e+02   1.0351440e+03   4.7080300e+02   9.6000000e+01   1.0000000e+00   1.9450000e+03
   1.2000000e+01   7.7400000e+02   1.0271940e+03   4.6739500e+02   9.6000000e+01   1.0000000e+00   1.9450000e+03
   1.2000000e+01   7.7500000e+02   1.0237870e+03   4.5660500e+02   9.6000000e+01   1.0000000e+00   1.9450000e+03
   1.2000000e+01   7.7600000e+02   1.0300330e+03   4.5319700e+02   9.6000000e+01   1.0000000e+00   1.9450000e+03
   1.2000000e+01   7.5000000e+02   9.9539600e+02   4.6398800e+02   7.5000000e+01   1.0000000e+00   1.9460000e+03
   1.2000000e+01   7.5100000e+02   9.8006500e+02   4.6001200e+02   7.5000000e+01   1.0000000e+00   1.9460000e+03
   1.2000000e+01   7.5200000e+02   1.0073200e+03   4.7477800e+02   8.1000000e+01   1.0000000e+00   1.9460000e+03
   1.2000000e+01   7.5300000e+02   1.0090240e+03   4.5490100e+02   8.4000000e+01   1.0000000e+00   1.9460000e+03
   1.2000000e+01   7.5400000e+02   9.8915000e+02   4.8329700e+02   8.4000000e+01   1.0000000e+00   1.9460000e+03
   1.2000000e+01   7.5500000e+02   9.9028600e+02   4.9465500e+02   8.4000000e+01   1.0000000e+00   1.9460000e+03
   1.2000000e+01   7.5600000e+02   9.9312500e+02   4.9238300e+02   8.8000000e+01   1.0000000e+00   1.9460000e+03
   1.2000000e+01   7.5700000e+02   9.9880300e+02   4.7705000e+02   8.8000000e+01   1.0000000e+00   1.9460000e+03
   1.2000000e+01   7.5800000e+02   9.9596400e+02   4.7080300e+02   8.8000000e+01   1.0000000e+00   1.9460000e+03
   1.2000000e+01   7.3300000e+02   1.0519890e+03   4.1230700e+02   1.0400000e+02   1.0000000e+00   1.9480000e+03
   1.2000000e+01   7.3400000e+02   1.0663740e+03   3.8883300e+02   1.0400000e+02   1.0000000e+00   1.9490000e+03
   1.2000000e+01   7.3500000e+02   1.0527460e+03   3.9110500e+02   1.0600000e+02   1.0000000e+00   1.9490000e+03
   1.2000000e+01   7.3600000e+02   1.0667530e+03   3.7823200e+02   1.0600000e+02   1.0000000e+00   1.9490000e+03
   1.2000000e+01   7.3700000e+02   1.0656170e+03   4.0170600e+02   1.0700000e+02   1.0000000e+00   1.9490000e+03
   1.2000000e+01   7.3800000e+02   1.0667530e+03   4.0624900e+02   1.0900000e+02   1.0000000e+00   1.9490000e+03
   1.2000000e+01   7.3900000e+02   1.0550180e+03   3.8769800e+02   1.1400000e+02   1.0000000e+00   1.9490000e+03
   1.2000000e+01   7.4000000e+02   1.0504750e+03   3.9981300e+02   1.1400000e+02   1.0000000e+00   1.9490000e+03
   1.2000000e+01   7.6200000e+02   9.9426000e+02   4.6114800e+02   1.0500000e+02   1.0000000e+00   1.9510000e+03
   1.2000000e+01   7.6300000e+02   1.0141340e+03   4.5092600e+02   1.0500000e+02   1.0000000e+00   1.9510000e+03
   1.2000000e+01   7.6400000e+02   1.0169730e+03   4.3502400e+02   1.0500000e+02   1.0000000e+00   1.9510000e+03
   1.2000000e+01   7.6500000e+02   1.0084560e+03   4.5092600e+02   1.0900000e+02   1.0000000e+00   1.9510000e+03
   1.2000000e+01   7.6600000e+02   1.0112950e+03   4.3729600e+02   1.1300000e+02   1.0000000e+00   1.9510000e+03
   1.2000000e+01   7.3000000e+02   1.0300330e+03   3.9261900e+02   8.9000000e+01   3.0000000e+00   1.9530000e+03
   1.2000000e+01   7.2900000e+02   1.0376040e+03   3.9299800e+02   8.9000000e+01   3.0000000e+00   1.9540000e+03
   1.2000000e+01   7.3100000e+02   1.0542610e+03   4.0284200e+02   8.4000000e+01   3.0000000e+00   1.9570000e+03
   1.2000000e+01   7.3200000e+02   1.0584250e+03   4.0397800e+02   8.8000000e+01   3.0000000e+00   1.9570000e+03
   1.2000000e+01   7.2400000e+02   1.0599390e+03   4.2518000e+02   7.1000000e+01   2.0000000e+00   1.9590000e+03
   1.2000000e+01   7.2500000e+02   1.0610740e+03   4.2101500e+02   7.5000000e+01   2.0000000e+00   1.9590000e+03
   1.2000000e+01   7.2600000e+02   1.0572890e+03   4.3616000e+02   7.7000000e+01   2.0000000e+00   1.9590000e+03
   1.2000000e+01   7.1800000e+02   1.0266260e+03   4.2404400e+02   6.7000000e+01   2.0000000e+00   1.9600000e+03
   1.2000000e+01   7.1900000e+02   1.0288980e+03   4.3843100e+02   7.0000000e+01   2.0000000e+00   1.9600000e+03
   1.2000000e+01   7.2000000e+02   1.0069420e+03   4.1987900e+02   7.0000000e+01   1.0000000e+00   1.9600000e+03
   1.2000000e+01   7.2100000e+02   1.0005060e+03   4.4221700e+02   7.0000000e+01   1.0000000e+00   1.9600000e+03
   1.2000000e+01   7.2200000e+02   1.0148910e+03   4.4903200e+02   7.0000000e+01   1.0000000e+00   1.9600000e+03
   1.2000000e+01   7.2300000e+02   1.0372260e+03   4.4979000e+02   7.0000000e+01   1.0000000e+00   1.9600000e+03
   1.2000000e+01   7.4800000e+02   1.0209480e+03   4.5490100e+02   7.6000000e+01   1.0000000e+00   1.9600000e+03
   1.2000000e+01   7.4900000e+02   1.0112950e+03   4.1287500e+02   8.1000000e+01   1.0000000e+00   1.9600000e+03
   1.2000000e+01   7.1500000e+02   9.9558500e+02   4.0170600e+02   6.3000000e+01   2.0000000e+00   1.9640000e+03
   1.2000000e+01   7.1600000e+02   1.0069420e+03   3.9299800e+02   7.0000000e+01   2.0000000e+00   1.9640000e+03
   1.2000000e+01   7.1700000e+02   9.8650000e+02   4.0890000e+02   7.1000000e+01   2.0000000e+00   1.9640000e+03
   1.2000000e+01   8.1000000e+02   9.5886600e+02   3.9470200e+02   7.4000000e+01   1.0000000e+00   1.9650000e+03
   1.2000000e+01   8.1100000e+02   9.5508100e+02   3.9962400e+02   7.4000000e+01   1.0000000e+00   1.9650000e+03
   1.2000000e+01   8.1200000e+02   9.6795100e+02   3.8182900e+02   7.4000000e+01   1.0000000e+00   1.9650000e+03
   1.2000000e+01   8.1300000e+02   9.5886600e+02   3.8296500e+02   7.4000000e+01   1.0000000e+00   1.9650000e+03
   1.2000000e+01   8.1400000e+02   9.5205200e+02   3.7842200e+02   7.4000000e+01   1.0000000e+00   1.9650000e+03
   1.2000000e+01   8.1500000e+02   9.5015900e+02   3.8940100e+02   8.0000000e+01   1.0000000e+00   1.9650000e+03
   1.2000000e+01   8.1600000e+02   9.4940200e+02   3.7577100e+02   8.4000000e+01   1.0000000e+00   1.9650000e+03
   1.2000000e+01   8.1900000e+02   9.8233600e+02   3.7728600e+02   8.4000000e+01   3.0000000e+00   1.9650000e+03
   1.2000000e+01   8.2000000e+02   9.8082200e+02   3.6441300e+02   8.0000000e+01   3.0000000e+00   1.9650000e+03
   1.2000000e+01   8.2100000e+02   9.7022300e+02   3.6327700e+02   8.6000000e+01   1.0000000e+00   1.9650000e+03
   1.2000000e+01   8.2200000e+02   9.6833000e+02   3.5305500e+02   9.0000000e+01   1.0000000e+00   1.9650000e+03
   1.2000000e+01   8.2300000e+02   9.8309300e+02   3.6176300e+02   9.0000000e+01   1.0000000e+00   1.9650000e+03
   1.2000000e+01   8.2400000e+02   9.9104300e+02   3.7160700e+02   9.0000000e+01   1.0000000e+00   1.9650000e+03
   1.2000000e+01   8.2500000e+02   9.9104300e+02   3.7728600e+02   9.0000000e+01   1.0000000e+00   1.9650000e+03
   1.2000000e+01   8.2600000e+02   9.7438700e+02   3.5987000e+02   9.4000000e+01   1.0000000e+00   1.9650000e+03
   1.2000000e+01   7.2700000e+02   1.0338190e+03   3.8959100e+02   8.0000000e+01   3.0000000e+00   1.9660000e+03
   1.2000000e+01   7.2800000e+02   1.0394970e+03   3.9375500e+02   8.2000000e+01   3.0000000e+00   1.9660000e+03
   1.2000000e+01   6.9300000e+02   1.0408220e+03   3.5267600e+02   5.7000000e+01   1.0000000e+00   1.9670000e+03
   1.2000000e+01   6.9400000e+02   1.0493390e+03   3.5627300e+02   6.2000000e+01   1.0000000e+00   1.9670000e+03
   1.2000000e+01   6.9500000e+02   1.0561530e+03   3.6952400e+02   6.2000000e+01   1.0000000e+00   1.9670000e+03
   1.2000000e+01   6.9600000e+02   1.0406330e+03   3.4983600e+02   6.2000000e+01   1.0000000e+00   1.9670000e+03
   1.2000000e+01   6.9700000e+02   1.0141340e+03   3.5475800e+02   6.5000000e+01   1.0000000e+00   1.9670000e+03
   1.2000000e+01   6.9800000e+02   1.0266260e+03   3.7293200e+02   6.5000000e+01   1.0000000e+00   1.9670000e+03
   1.2000000e+01   6.9900000e+02   1.0270050e+03   3.6498100e+02   6.3000000e+01   1.0000000e+00   1.9670000e+03
   1.2000000e+01   7.0000000e+02   1.0186770e+03   3.6270900e+02   6.9000000e+01   1.0000000e+00   1.9670000e+03
   1.2000000e+01   7.0100000e+02   1.0368470e+03   3.7861100e+02   6.9000000e+01   1.0000000e+00   1.9670000e+03
   1.2000000e+01   7.0200000e+02   1.0459320e+03   3.6270900e+02   6.9000000e+01   1.0000000e+00   1.9670000e+03
   1.2000000e+01   7.0300000e+02   1.0542610e+03   3.6687400e+02   6.3000000e+01   1.0000000e+00   1.9670000e+03
   1.2000000e+01   7.0400000e+02   1.0659960e+03   3.6801000e+02   6.8000000e+01   2.0000000e+00   1.9670000e+03
   1.2000000e+01   7.0500000e+02   1.0360900e+03   3.6914600e+02   7.1000000e+01   2.0000000e+00   1.9670000e+03
   1.2000000e+01   7.0600000e+02   1.0319260e+03   3.7671800e+02   7.4000000e+01   2.0000000e+00   1.9670000e+03
   1.2000000e+01   7.0700000e+02   1.0239770e+03   3.7028100e+02   7.4000000e+01   1.0000000e+00   1.9670000e+03
   1.2000000e+01   7.0800000e+02   1.0323050e+03   3.7671800e+02   7.4000000e+01   2.0000000e+00   1.9670000e+03
   1.2000000e+01   7.0900000e+02   1.0349540e+03   3.4945800e+02   7.1000000e+01   1.0000000e+00   1.9670000e+03
   1.2000000e+01   7.1000000e+02   1.0209480e+03   3.4945800e+02   7.1000000e+01   1.0000000e+00   1.9670000e+03
   1.2000000e+01   7.1100000e+02   1.0152700e+03   3.5400100e+02   7.3000000e+01   1.0000000e+00   1.9670000e+03
   1.2000000e+01   7.1300000e+02   1.0690240e+03   3.4567200e+02   7.6000000e+01   1.0000000e+00   1.9670000e+03
   1.2000000e+01   7.1400000e+02   1.0394970e+03   3.8315400e+02   8.0000000e+01   3.0000000e+00   1.9670000e+03
   1.2000000e+01   7.1200000e+02   1.0239770e+03   3.6157300e+02   8.0000000e+01   1.0000000e+00   1.9680000e+03
   2.8000000e+01   1.0190000e+03   1.1742610e+03   3.0639100e+02   5.5000000e+01   3.0000000e+00   2.1630000e+03
   2.8000000e+01   1.0200000e+03   1.2015160e+03   3.0866200e+02   5.6000000e+01   1.0000000e+00   2.1630000e+03
   2.8000000e+01   1.0210000e+03   1.1972580e+03   2.9645200e+02   5.6000000e+01   1.0000000e+00   2.1630000e+03
   2.8000000e+01   1.0220000e+03   1.2029360e+03   3.0241500e+02   5.6000000e+01   1.0000000e+00   2.1630000e+03
   2.8000000e+01   1.0180000e+03   1.1861850e+03   2.9815600e+02   5.4000000e+01   1.0000000e+00   2.1640000e+03
   2.8000000e+01   9.9300000e+02   1.1558060e+03   3.2229200e+02   3.2000000e+01   1.0000000e+00   2.1640000e+03
   2.8000000e+01   9.9400000e+02   1.1700020e+03   3.2939100e+02   3.2000000e+01   1.0000000e+00   2.1640000e+03
   2.8000000e+01   9.9500000e+02   1.1700020e+03   3.1263800e+02   3.2000000e+01   1.0000000e+00   2.1640000e+03
   2.8000000e+01   9.9600000e+02   1.1700020e+03   3.3194700e+02   3.7000000e+01   1.0000000e+00   2.1640000e+03
   2.8000000e+01   9.9700000e+02   1.1768160e+03   3.2655200e+02   3.7000000e+01   1.0000000e+00   2.1640000e+03
   2.8000000e+01   9.9800000e+02   1.1660270e+03   3.3365100e+02   4.1000000e+01   1.0000000e+00   2.1640000e+03
   2.8000000e+01   9.9900000e+02   1.1597810e+03   3.2598400e+02   4.1000000e+01   1.0000000e+00   2.1640000e+03
   2.8000000e+01   1.0000000e+03   1.1396230e+03   3.2314400e+02   4.5000000e+01   1.0000000e+00   2.1640000e+03
   2.8000000e+01   1.0010000e+03   1.1495600e+03   3.1121800e+02   4.5000000e+01   1.0000000e+00   2.1640000e+03
   2.8000000e+01   1.0020000e+03   1.1498440e+03   2.9276100e+02   4.5000000e+01   1.0000000e+00   2.1640000e+03
   2.8000000e+01   1.0030000e+03   1.1685830e+03   3.0667500e+02   4.5000000e+01   1.0000000e+00   2.1640000e+03
   2.8000000e+01   1.0040000e+03   1.1484250e+03   3.2030500e+02   4.3000000e+01   1.0000000e+00   2.1640000e+03
   2.8000000e+01   1.0050000e+03   1.1651760e+03   3.2598400e+02   5.0000000e+01   1.0000000e+00   2.1640000e+03
   2.8000000e+01   1.0060000e+03   1.1577940e+03   3.1945300e+02   5.0000000e+01   1.0000000e+00   2.1640000e+03
   2.8000000e+01   1.0070000e+03   1.1498440e+03   3.3109500e+02   5.4000000e+01   1.0000000e+00   2.1640000e+03
   2.8000000e+01   1.0080000e+03   1.1450180e+03   3.1746500e+02   5.4000000e+01   1.0000000e+00   2.1640000e+03
   2.8000000e+01   1.0090000e+03   1.1404750e+03   3.2825600e+02   5.4000000e+01   1.0000000e+00   2.1640000e+03
   2.8000000e+01   1.0100000e+03   1.1626200e+03   3.2882400e+02   5.4000000e+01   1.0000000e+00   2.1640000e+03
   2.8000000e+01   1.0110000e+03   1.1555230e+03   3.1576100e+02   5.4000000e+01   1.0000000e+00   2.1640000e+03
   2.8000000e+01   1.0120000e+03   1.1614850e+03   3.0184700e+02   5.0000000e+01   2.0000000e+00   2.1640000e+03
   2.8000000e+01   1.0130000e+03   1.1529670e+03   2.8793400e+02   5.0000000e+01   1.0000000e+00   2.1640000e+03
   2.8000000e+01   1.0140000e+03   1.1342290e+03   2.9247700e+02   5.0000000e+01   1.0000000e+00   2.1640000e+03
   2.8000000e+01   1.0150000e+03   1.1359330e+03   3.0128000e+02   5.0000000e+01   1.0000000e+00   2.1640000e+03
   2.8000000e+01   1.0160000e+03   1.1492760e+03   2.8821700e+02   5.2000000e+01   1.0000000e+00   2.1640000e+03
   2.8000000e+01   1.0500000e+03   1.1387720e+03   3.1377400e+02   5.3000000e+01   1.0000000e+00   2.1640000e+03
   2.8000000e+01   1.0510000e+03   1.1336610e+03   3.1746500e+02   5.3000000e+01   1.0000000e+00   2.1640000e+03
   2.8000000e+01   1.0520000e+03   1.1271310e+03   3.1888500e+02   5.3000000e+01   1.0000000e+00   2.1640000e+03
   2.8000000e+01   1.0530000e+03   1.1271310e+03   3.0355100e+02   5.1000000e+01   1.0000000e+00   2.1640000e+03
   2.8000000e+01   1.0540000e+03   1.1188980e+03   3.0752700e+02   5.3000000e+01   1.0000000e+00   2.1640000e+03
   1.2000000e+01   1.1160000e+03   1.1294030e+03   4.2934500e+02   3.5000000e+01   1.0000000e+00   2.1650000e+03
   1.3000000e+01   1.1200000e+03   1.1015790e+03   3.3166300e+02   9.2000000e+01   5.0000000e+00   1.6270000e+03
   1.3000000e+01   1.1210000e+03   1.1106640e+03   3.3052700e+02   9.2000000e+01   5.0000000e+00   1.6270000e+03
   1.3000000e+01   1.1220000e+03   1.1471940e+03   3.4264300e+02   8.5000000e+01   5.0000000e+00   1.6760000e+03
   1.3000000e+01   1.1230000e+03   1.1407590e+03   3.4832200e+02   9.1000000e+01   5.0000000e+00   1.6760000e+03
   1.4000000e+01   1.1240000e+03   1.1342290e+03   2.7118000e+02   8.0000000e+01   1.0000000e+00   1.6660000e+03
   1.4000000e+01   1.1250000e+03   1.1183300e+03   2.9247700e+02   8.0000000e+01   1.0000000e+00   1.6660000e+03
   1.4000000e+01   1.1260000e+03   1.1257120e+03   2.9276100e+02   8.0000000e+01   1.0000000e+00   1.6660000e+03
   1.4000000e+01   1.1270000e+03   1.1123680e+03   3.2456400e+02   6.4000000e+01   1.0000000e+00   1.6660000e+03
   1.4000000e+01   1.1280000e+03   1.1137870e+03   3.1973700e+02   6.4000000e+01   1.0000000e+00   1.6660000e+03
   1.4000000e+01   1.1290000e+03   1.1140710e+03   3.1121800e+02   6.0000000e+01   1.0000000e+00   1.6660000e+03
   1.4000000e+01   1.1300000e+03   1.1086770e+03   2.9673600e+02   6.0000000e+01   1.0000000e+00   1.6660000e+03
   1.4000000e+01   1.1310000e+03   1.1211690e+03   3.0241500e+02   5.6000000e+01   1.0000000e+00   1.6660000e+03
   1.4000000e+01   1.1320000e+03   1.1075410e+03   3.0298300e+02   5.6000000e+01   1.0000000e+00   1.6660000e+03
   1.4000000e+01   1.1350000e+03   1.1133140e+03   3.1860100e+02   6.2000000e+01   1.0000000e+00   1.6660000e+03
   1.4000000e+01   1.1360000e+03   1.1144500e+03   3.1065000e+02   6.2000000e+01   1.0000000e+00   1.6660000e+03
   1.4000000e+01   1.1370000e+03   1.1080150e+03   2.9739900e+02   5.9000000e+01   1.0000000e+00   1.6660000e+03
   1.5000000e+01   1.1410000e+03   9.9804600e+02   3.8694000e+02   1.2700000e+02   5.0000000e+00   1.9050000e+03
   1.5000000e+01   1.1380000e+03   9.5489100e+02   3.8694000e+02   1.2700000e+02   5.0000000e+00   1.9060000e+03
   1.5000000e+01   1.1390000e+03   9.4429200e+02   3.7255300e+02   1.2700000e+02   5.0000000e+00   2.0700000e+03
   1.5000000e+01   1.1400000e+03   9.3974900e+02   3.6763100e+02   1.2700000e+02   5.0000000e+00   2.0700000e+03
   2.0000000e+00   1.1420000e+03   8.7047500e+02   2.6010600e+02   7.3000000e+01   5.0000000e+00   1.6260000e+03
   2.0000000e+00   1.1430000e+03   8.7672100e+02   2.6805600e+02   7.3000000e+01   5.0000000e+00   1.6260000e+03
   2.0000000e+00   1.1440000e+03   8.9489100e+02   2.7316800e+02   7.3000000e+01   5.0000000e+00   1.6260000e+03
   1.6000000e+01   1.1590000e+03   1.3463120e+03   2.3284600e+02   1.1300000e+02   1.0000000e+00   1.8150000e+03
   1.6000000e+01   1.1600000e+03   1.3353340e+03   2.6199900e+02   1.1300000e+02   1.0000000e+00   1.8150000e+03
   1.6000000e+01   1.1610000e+03   1.3429050e+03   2.2716700e+02   1.2300000e+02   1.0000000e+00   1.8150000e+03
   1.6000000e+01   1.1450000e+03   1.3580470e+03   2.7676500e+02   8.4000000e+01   1.0000000e+00   1.8180000e+03
   1.6000000e+01   1.1460000e+03   1.3531250e+03   2.6048400e+02   8.9000000e+01   1.0000000e+00   1.8180000e+03
   1.6000000e+01   1.1470000e+03   1.3281410e+03   3.0251000e+02   9.0000000e+01   1.0000000e+00   1.8190000e+03
   1.6000000e+01   1.1480000e+03   1.3103490e+03   3.0175300e+02   9.3000000e+01   1.0000000e+00   1.8190000e+03
   1.6000000e+01   1.1490000e+03   1.3058070e+03   3.0251000e+02   9.3000000e+01   1.0000000e+00   1.8190000e+03
   1.6000000e+01   1.1500000e+03   1.2974790e+03   2.6010600e+02   8.9000000e+01   1.0000000e+00   1.8200000e+03
   1.6000000e+01   1.1510000e+03   1.3016430e+03   2.5064000e+02   8.9000000e+01   1.0000000e+00   1.8200000e+03
   1.6000000e+01   1.1520000e+03   1.2914220e+03   2.5632000e+02   8.9000000e+01   1.0000000e+00   1.8200000e+03
   1.6000000e+01   1.1530000e+03   1.2838510e+03   2.5934800e+02   8.9000000e+01   1.0000000e+00   1.8200000e+03
   1.6000000e+01   1.1540000e+03   1.2906650e+03   2.6881400e+02   8.9000000e+01   1.0000000e+00   1.8200000e+03
   1.6000000e+01   1.1550000e+03   1.2849860e+03   2.5518400e+02   9.5000000e+01   1.0000000e+00   1.8200000e+03
   1.6000000e+01   1.1560000e+03   1.2766580e+03   2.5934800e+02   9.5000000e+01   1.0000000e+00   1.8200000e+03
   1.6000000e+01   1.1570000e+03   1.2948290e+03   2.6124100e+02   1.0100000e+02   1.0000000e+00   1.8200000e+03
   1.6000000e+01   1.1580000e+03   1.2849860e+03   2.6729900e+02   1.0100000e+02   1.0000000e+00   1.8200000e+03
   1.7000000e+01   1.1730000e+03   7.3798200e+02   4.1798600e+02   6.8000000e+01   1.0000000e+00   1.4920000e+03
   1.7000000e+01   1.1740000e+03   7.3571100e+02   4.2404400e+02   6.8000000e+01   1.0000000e+00   1.4920000e+03
   1.7000000e+01   1.1750000e+03   7.2851900e+02   4.2593700e+02   6.8000000e+01   1.0000000e+00   1.4920000e+03
   1.7000000e+01   1.1760000e+03   7.2624700e+02   4.1836500e+02   6.8000000e+01   1.0000000e+00   1.4920000e+03
   1.7000000e+01   1.1710000e+03   7.2284000e+02   3.6914600e+02   5.2000000e+01   2.0000000e+00   1.4930000e+03
   1.7000000e+01   1.1720000e+03   7.0978000e+02   3.7217400e+02   5.2000000e+01   1.0000000e+00   1.4930000e+03
   1.7000000e+01   1.1620000e+03   7.3476500e+02   4.1003600e+02   2.2000000e+01   3.0000000e+00   1.5010000e+03
   1.7000000e+01   1.1630000e+03   7.2908600e+02   4.1741800e+02   2.2000000e+01   3.0000000e+00   1.5010000e+03
   1.7000000e+01   1.1700000e+03   7.2038000e+02   3.6744200e+02   3.0000000e+01   8.0000000e+00   1.5150000e+03
   1.7000000e+01   1.1670000e+03   6.9416500e+02   3.9157800e+02   3.0000000e+01   3.0000000e+00   1.5170000e+03
   1.7000000e+01   1.1680000e+03   6.7571100e+02   4.0378800e+02   3.4000000e+01   3.0000000e+00   1.5170000e+03
   1.7000000e+01   1.1690000e+03   6.8394400e+02   3.9896100e+02   3.4000000e+01   1.0000000e+00   1.5170000e+03
   1.7000000e+01   1.1640000e+03   7.0325000e+02   4.1117100e+02   2.2000000e+01   3.0000000e+00   1.5180000e+03
   1.7000000e+01   1.1650000e+03   7.0750900e+02   4.0009700e+02   2.2000000e+01   3.0000000e+00   1.5180000e+03
   1.7000000e+01   1.1660000e+03   6.9757200e+02   4.1060300e+02   2.2000000e+01   1.0000000e+00   1.5180000e+03
   1.7000000e+01   1.1770000e+03   6.9132600e+02   3.1689700e+02   1.7000000e+01   8.0000000e+00   1.5230000e+03
   1.7000000e+01   1.1800000e+03   7.9041100e+02   3.1292200e+02   5.9000000e+01   4.0000000e+00   1.5300000e+03
   1.7000000e+01   1.1840000e+03   7.9211500e+02   3.0781100e+02   6.3000000e+01   4.0000000e+00   1.5300000e+03
   1.7000000e+01   1.1830000e+03   8.0233600e+02   3.0156400e+02   6.3000000e+01   4.0000000e+00   1.5300000e+03
   1.7000000e+01   1.1820000e+03   8.2334500e+02   2.9474900e+02   6.3000000e+01   4.0000000e+00   1.5310000e+03
   1.7000000e+01   1.1810000e+03   8.3413400e+02   2.9418100e+02   5.9000000e+01   4.0000000e+00   1.5310000e+03
   1.7000000e+01   1.1790000e+03   8.3668900e+02   3.4955200e+02   5.1000000e+01   4.0000000e+00   1.5550000e+03
   1.7000000e+01   1.1780000e+03   8.4094800e+02   3.5154000e+02   4.7000000e+01   4.0000000e+00   1.5550000e+03
   1.7000000e+01   1.1950000e+03   1.0209480e+03   3.9924500e+02   4.4000000e+01   1.0000000e+00   1.5930000e+03
   1.7000000e+01   1.1960000e+03   1.0331560e+03   3.9867700e+02   4.5000000e+01   1.0000000e+00   1.5930000e+03
   1.7000000e+01   1.1970000e+03   1.0257750e+03   4.1230700e+02   4.8000000e+01   1.0000000e+00   1.5930000e+03
   1.7000000e+01   1.1980000e+03   1.0198130e+03   4.1344300e+02   4.8000000e+01   1.0000000e+00   1.5930000e+03
   1.7000000e+01   1.1990000e+03   1.0203800e+03   4.2764100e+02   4.9000000e+01   1.0000000e+00   1.5930000e+03
   1.7000000e+01   1.2000000e+03   1.0331560e+03   4.0009700e+02   4.5000000e+01   1.0000000e+00   1.5930000e+03
   1.7000000e+01   1.1930000e+03   9.5252500e+02   4.0719600e+02   4.9000000e+01   1.0000000e+00   1.5960000e+03
   1.7000000e+01   1.1940000e+03   9.6217800e+02   3.7255300e+02   5.4000000e+01   1.0000000e+00   1.5960000e+03
   1.7000000e+01   1.2010000e+03   9.7892900e+02   3.9385000e+02   3.1000000e+01   1.0000000e+00   1.6010000e+03
   1.7000000e+01   1.1860000e+03   9.6956000e+02   4.1798600e+02   3.8000000e+01   1.0000000e+00   1.6050000e+03
   1.7000000e+01   1.1870000e+03   9.5678400e+02   4.2906100e+02   3.8000000e+01   1.0000000e+00   1.6050000e+03
   1.7000000e+01   1.1880000e+03   9.7921300e+02   4.2962900e+02   4.1000000e+01   1.0000000e+00   1.6050000e+03
   1.7000000e+01   1.1890000e+03   9.7211500e+02   4.3133200e+02   4.1000000e+01   1.0000000e+00   1.6050000e+03
   1.7000000e+01   1.1900000e+03   9.6672100e+02   4.2991300e+02   4.1000000e+01   1.0000000e+00   1.6050000e+03
   1.7000000e+01   1.1910000e+03   9.6104300e+02   4.3218400e+02   4.4000000e+01   1.0000000e+00   1.6050000e+03
   1.7000000e+01   1.1920000e+03   9.5905500e+02   4.2338200e+02   4.6000000e+01   1.0000000e+00   1.6050000e+03
   1.7000000e+01   1.1850000e+03   9.8545900e+02   4.2849300e+02   3.4000000e+01   1.0000000e+00   1.6060000e+03
   1.8000000e+01   1.2080000e+03   7.8927600e+02   2.1580800e+02   1.8000000e+01   1.0000000e+00   1.3660000e+03
   1.8000000e+01   1.2090000e+03   8.0432300e+02   2.1268500e+02   1.8000000e+01   1.0000000e+00   1.3660000e+03
   1.8000000e+01   1.2100000e+03   7.8075800e+02   2.4051300e+02   2.4000000e+01   1.0000000e+00   1.3660000e+03
   1.8000000e+01   1.2110000e+03   7.8615300e+02   2.3909300e+02   2.4000000e+01   1.0000000e+00   1.3660000e+03
   1.8000000e+01   1.2120000e+03   7.9722500e+02   2.1609200e+02   2.8000000e+01   1.0000000e+00   1.3660000e+03
   1.8000000e+01   1.2050000e+03   7.4839200e+02   1.7207900e+02   1.4000000e+01   1.0000000e+00   1.3670000e+03
   1.8000000e+01   1.2060000e+03   7.6050600e+02   1.6299200e+02   1.4000000e+01   1.0000000e+00   1.3670000e+03
   1.8000000e+01   1.2130000e+03   7.5066400e+02   2.1041300e+02   2.4000000e+01   1.0000000e+00   1.3670000e+03
   1.8000000e+01   1.2140000e+03   7.3135800e+02   2.0587000e+02   2.4000000e+01   1.0000000e+00   1.3670000e+03
   1.8000000e+01   1.2150000e+03   7.3732000e+02   2.0445000e+02   2.6000000e+01   1.0000000e+00   1.3670000e+03
   1.8000000e+01   1.2020000e+03   8.4870800e+02   1.8192300e+02   1.3000000e+01   1.0000000e+00   1.3710000e+03
   1.8000000e+01   1.2030000e+03   8.4075900e+02   1.8192300e+02   1.3000000e+01   1.0000000e+00   1.3710000e+03
   1.8000000e+01   1.2040000e+03   8.4038000e+02   1.5958400e+02   1.3000000e+01   1.0000000e+00   1.3710000e+03
   1.8000000e+01   1.2070000e+03   8.5476500e+02   1.6299200e+02   1.6000000e+01   1.0000000e+00   1.3710000e+03
   1.8000000e+01   1.2160000e+03   7.9325100e+02   1.5844900e+02   2.0000000e+01   1.0000000e+00   1.3740000e+03
   1.8000000e+01   1.2170000e+03   7.9694100e+02   1.4737400e+02   2.2000000e+01   2.0000000e+00   1.3740000e+03
   1.8000000e+01   1.2260000e+03   7.9268300e+02   1.5930100e+02   2.0000000e+01   1.0000000e+00   1.3740000e+03
   1.8000000e+01   1.2270000e+03   7.9609000e+02   1.5475700e+02   2.0000000e+01   1.0000000e+00   1.3740000e+03
   1.8000000e+01   1.2190000e+03   7.4754100e+02   1.6128800e+02   3.4000000e+01   3.0000000e+00   1.3760000e+03
   1.8000000e+01   1.2180000e+03   7.4271400e+02   1.5333700e+02   3.4000000e+01   3.0000000e+00   1.3760000e+03
   1.8000000e+01   1.2300000e+03   7.1432300e+02   1.0336100e+02   3.1000000e+01   3.0000000e+00   1.3780000e+03
   1.8000000e+01   1.2310000e+03   7.2255600e+02   9.4558000e+01   3.1000000e+01   3.0000000e+00   1.3780000e+03
   1.8000000e+01   1.2280000e+03   7.1318700e+02   1.2692900e+02   2.7000000e+01   3.0000000e+00   1.3820000e+03
   1.8000000e+01   1.2290000e+03   7.0665700e+02   1.2096600e+02   2.7000000e+01   3.0000000e+00   1.3820000e+03
   1.8000000e+01   1.2210000e+03   7.8075800e+02   9.5410000e+01   2.6000000e+01   3.0000000e+00   1.3950000e+03
   1.8000000e+01   1.2200000e+03   7.6684700e+02   9.8250000e+01   2.6000000e+01   3.0000000e+00   1.3960000e+03
   1.8000000e+01   1.2220000e+03   7.7650000e+02   9.9101000e+01   1.9000000e+01   3.0000000e+00   1.3960000e+03
   1.8000000e+01   1.2230000e+03   7.8303000e+02   1.0676800e+02   2.1000000e+01   3.0000000e+00   1.3960000e+03
   1.8000000e+01   1.2240000e+03   7.7678400e+02   1.0989200e+02   2.1000000e+01   3.0000000e+00   1.3960000e+03
   1.8000000e+01   1.2250000e+03   7.8984400e+02   1.1443500e+02   2.1000000e+01   1.0000000e+00   1.3960000e+03
   1.8000000e+01   1.2320000e+03   9.0833000e+02   2.7922500e+02   2.6000000e+01   1.0000000e+00   1.4770000e+03
   1.8000000e+01   1.2330000e+03   9.0624800e+02   3.2768800e+02   3.1000000e+01   2.0000000e+00   1.4820000e+03
   1.8000000e+01   1.2340000e+03   8.7586900e+02   3.1661300e+02   3.4000000e+01   3.0000000e+00   1.4820000e+03
   1.8000000e+01   1.2350000e+03   7.8643700e+02   4.5793000e+02   3.4000000e+01   8.0000000e+00   1.4980000e+03
   1.8000000e+01   1.2360000e+03   7.8227300e+02   4.3748500e+02   4.7000000e+01   8.0000000e+00   1.4980000e+03
   1.8000000e+01   1.2370000e+03   7.6296700e+02   4.3180600e+02   4.7000000e+01   8.0000000e+00   1.4980000e+03
   1.8000000e+01   1.2380000e+03   7.6523800e+02   4.2423300e+02   5.2000000e+01   8.0000000e+00   1.4980000e+03
   3.3000000e+01   1.0000000e+00   6.6103600e+02   7.9976200e+02   1.3700000e+02   8.0000000e+00   3.5540000e+03
   3.3000000e+01   2.0000000e+00   6.8204800e+02   8.0430500e+02   1.3700000e+02   8.0000000e+00   3.5540000e+03
   3.3000000e+01   3.0000000e+00   6.6188800e+02   8.5455600e+02   1.3600000e+02   8.0000000e+00   3.5540000e+03
   3.3000000e+01   4.0000000e+00   6.3008500e+02   7.8329600e+02   1.2300000e+02   8.0000000e+00   3.6320000e+03
   3.3000000e+01   5.0000000e+00   6.3462900e+02   7.9266400e+02   1.3100000e+02   8.0000000e+00   3.6320000e+03
   3.3000000e+01   6.0000000e+00   6.6103600e+02   8.3241100e+02   1.2900000e+02   8.0000000e+00   3.5530000e+03
   3.3000000e+01   7.0000000e+00   6.3519700e+02   8.4859400e+02   1.1700000e+02   8.0000000e+00   3.6350000e+03
   3.7000000e+01   8.0000000e+00   4.8953000e+02   7.6086700e+02   1.2500000e+02   4.0000000e+00   3.6110000e+03
   3.7000000e+01   9.0000000e+00   4.8650100e+02   7.5405300e+02   1.2300000e+02   4.0000000e+00   3.6110000e+03
   3.7000000e+01   1.0000000e+01   4.8953000e+02   7.7033100e+02   1.2300000e+02   4.0000000e+00   3.6110000e+03
   3.7000000e+01   1.1000000e+01   4.7892900e+02   7.7790100e+02   1.2000000e+02   4.0000000e+00   3.6110000e+03
   3.7000000e+01   1.2000000e+01   4.8157900e+02   7.6427400e+02   1.2000000e+02   4.0000000e+00   3.6110000e+03
   3.7000000e+01   1.3000000e+01   4.8839400e+02   7.5973100e+02   1.2000000e+02   4.0000000e+00   3.6110000e+03
   3.3000000e+01   1.4000000e+01   4.7609000e+02   8.9203100e+02   1.1600000e+02   8.0000000e+00   3.2010000e+03
   3.3000000e+01   1.5000000e+01   4.7571100e+02   8.7726800e+02   1.1600000e+02   8.0000000e+00   3.2010000e+03
   3.3000000e+01   1.6000000e+01   5.0145600e+02   8.8256800e+02   1.1600000e+02   8.0000000e+00   3.2010000e+03
   3.3000000e+01   1.7000000e+01   5.0524200e+02   8.7878200e+02   1.1000000e+02   8.0000000e+00   3.2010000e+03
   3.3000000e+01   1.8000000e+01   5.2417200e+02   8.1935200e+02   8.6000000e+01   8.0000000e+00   3.1920000e+03
   3.3000000e+01   1.9000000e+01   5.1357100e+02   8.4092800e+02   8.6000000e+01   8.0000000e+00   3.1920000e+03
   3.3000000e+01   2.0000000e+01   5.1849300e+02   8.3638600e+02   9.2000000e+01   8.0000000e+00   3.1920000e+03
   3.3000000e+01   2.1000000e+01   5.2795800e+02   8.1215900e+02   9.2000000e+01   8.0000000e+00   3.1920000e+03
   3.3000000e+01   2.2000000e+01   3.9128300e+02   7.5518900e+02   7.8000000e+01   8.0000000e+00   3.4570000e+03
   3.3000000e+01   2.3000000e+01   4.2649300e+02   7.4837500e+02   8.6000000e+01   8.0000000e+00   3.4560000e+03
   3.4000000e+01   2.4000000e+01   3.2370300e+02   7.0919600e+02   5.9000000e+01   1.0000000e+00   3.1410000e+03
   3.4000000e+01   2.5000000e+01   3.2995000e+02   7.0295000e+02   5.9000000e+01   1.0000000e+00   3.1410000e+03
   3.4000000e+01   2.6000000e+01   3.3790100e+02   7.1544200e+02   5.9000000e+01   1.0000000e+00   3.1410000e+03
   3.4000000e+01   2.7000000e+01   3.3165400e+02   7.1771300e+02   6.2000000e+01   1.0000000e+00   3.1410000e+03
   3.4000000e+01   2.8000000e+01   3.1802400e+02   7.2793400e+02   6.7000000e+01   1.0000000e+00   3.1410000e+03
   3.4000000e+01   2.9000000e+01   3.1083100e+02   7.3020500e+02   6.7000000e+01   1.0000000e+00   3.1410000e+03
   3.4000000e+01   3.0000000e+01   3.1499500e+02   7.1922800e+02   6.7000000e+01   1.0000000e+00   3.1410000e+03
   3.4000000e+01   3.1000000e+01   3.0780200e+02   7.1960600e+02   6.7000000e+01   1.0000000e+00   3.1410000e+03
   3.4000000e+01   3.2000000e+01   3.0477300e+02   7.2831300e+02   7.1000000e+01   1.0000000e+00   3.1410000e+03
   3.4000000e+01   3.3000000e+01   3.5853400e+02   7.0181500e+02   6.3000000e+01   1.0000000e+00   3.1400000e+03
   3.4000000e+01   3.4000000e+01   3.7140700e+02   7.1960600e+02   6.3000000e+01   1.0000000e+00   3.1400000e+03
   3.4000000e+01   3.5000000e+01   3.4376900e+02   7.0143600e+02   6.8000000e+01   1.0000000e+00   3.1400000e+03
   3.4000000e+01   3.6000000e+01   3.5285500e+02   6.7342400e+02   7.4000000e+01   1.0000000e+00   3.1400000e+03
   3.4000000e+01   3.7000000e+01   3.6307800e+02   6.8364500e+02   7.4000000e+01   1.0000000e+00   3.1400000e+03
   3.4000000e+01   3.8000000e+01   3.4755500e+02   6.9613700e+02   7.4000000e+01   1.0000000e+00   3.1400000e+03
   3.4000000e+01   3.9000000e+01   3.5512700e+02   7.1582100e+02   7.9000000e+01   1.0000000e+00   3.1400000e+03
   3.4000000e+01   4.0000000e+01   3.5853400e+02   7.0711400e+02   7.9000000e+01   1.0000000e+00   3.1400000e+03
   3.4000000e+01   4.1000000e+01   3.6724200e+02   7.0030100e+02   7.9000000e+01   1.0000000e+00   3.1400000e+03
   3.4000000e+01   4.2000000e+01   3.4036200e+02   6.8932300e+02   8.4000000e+01   3.0000000e+00   3.1400000e+03
   3.4000000e+01   4.3000000e+01   3.2597500e+02   6.8591600e+02   8.4000000e+01   3.0000000e+00   3.1340000e+03
   3.4000000e+01   4.4000000e+01   3.1726700e+02   6.9727200e+02   8.8000000e+01   1.0000000e+00   3.1390000e+03
   3.4000000e+01   4.5000000e+01   3.2105300e+02   6.8856600e+02   8.8000000e+01   1.0000000e+00   3.1390000e+03
   3.4000000e+01   4.6000000e+01   3.2294600e+02   6.8250900e+02   6.2000000e+01   1.0000000e+00   3.1410000e+03
   3.4000000e+01   4.7000000e+01   3.2786800e+02   6.9424400e+02   6.2000000e+01   1.0000000e+00   3.1410000e+03
   3.4000000e+01   4.8000000e+01   3.1802400e+02   6.9424400e+02   7.1000000e+01   1.0000000e+00   3.1410000e+03
   3.4000000e+01   4.9000000e+01   3.3392500e+02   6.9765100e+02   7.1000000e+01   1.0000000e+00   3.1410000e+03
   3.4000000e+01   5.0000000e+01   3.1953900e+02   7.0446400e+02   7.1000000e+01   1.0000000e+00   3.1410000e+03
   3.4000000e+01   5.1000000e+01   3.1007400e+02   6.9045800e+02   7.8000000e+01   1.0000000e+00   3.1390000e+03
   3.4000000e+01   5.2000000e+01   3.1386000e+02   6.8402300e+02   7.8000000e+01   1.0000000e+00   3.1390000e+03
   3.4000000e+01   5.3000000e+01   2.9795800e+02   6.6963900e+02   7.8000000e+01   1.0000000e+00   3.1390000e+03
   3.4000000e+01   5.4000000e+01   2.8811500e+02   6.6509600e+02   7.8000000e+01   1.0000000e+00   3.1390000e+03
   3.4000000e+01   5.5000000e+01   3.1878100e+02   6.8213100e+02   7.9000000e+01   3.0000000e+00   3.1390000e+03
   3.4000000e+01   5.6000000e+01   3.1953900e+02   6.6358200e+02   7.9000000e+01   3.0000000e+00   3.1350000e+03
   3.4000000e+01   5.7000000e+01   3.1840300e+02   6.3178500e+02   7.8000000e+01   1.0000000e+00   3.1360000e+03
   3.4000000e+01   5.8000000e+01   3.2711100e+02   6.3405600e+02   7.8000000e+01   1.0000000e+00   3.1360000e+03
   3.4000000e+01   5.9000000e+01   3.2105300e+02   6.1550700e+02   8.6000000e+01   1.0000000e+00   3.1360000e+03
   3.4000000e+01   6.0000000e+01   3.1537400e+02   6.1740000e+02   7.5000000e+01   1.0000000e+00   3.1360000e+03
   3.4000000e+01   6.1000000e+01   3.4490500e+02   6.2913500e+02   7.5000000e+01   1.0000000e+00   3.1360000e+03
   3.4000000e+01   6.2000000e+01   3.2029600e+02   6.2724200e+02   7.0000000e+01   1.0000000e+00   3.1360000e+03
   3.4000000e+01   6.3000000e+01   3.0439500e+02   6.7758800e+02   6.8000000e+01   1.0000000e+00   3.1390000e+03
   3.4000000e+01   6.4000000e+01   2.9530800e+02   6.6926000e+02   7.3000000e+01   1.0000000e+00   3.1390000e+03
   3.4000000e+01   6.5000000e+01   3.1651000e+02   7.4345400e+02   8.4000000e+01   1.0000000e+00   3.1240000e+03
   3.4000000e+01   6.6000000e+01   2.9909400e+02   7.3739700e+02   9.0000000e+01   1.0000000e+00   3.1240000e+03
   3.4000000e+01   6.7000000e+01   3.1196700e+02   7.3020500e+02   9.0000000e+01   1.0000000e+00   3.1240000e+03
   3.4000000e+01   6.8000000e+01   3.1953900e+02   7.4799700e+02   9.9000000e+01   1.0000000e+00   3.1240000e+03
   3.4000000e+01   6.9000000e+01   3.3051800e+02   7.1619900e+02   9.9000000e+01   1.0000000e+00   3.1240000e+03
   3.4000000e+01   7.0000000e+01   3.3127500e+02   7.3399100e+02   9.9000000e+01   1.0000000e+00   3.1240000e+03
   3.4000000e+01   7.1000000e+01   3.1386000e+02   7.1165700e+02   1.1000000e+02   1.0000000e+00   3.1240000e+03
   3.4000000e+01   7.2000000e+01   3.0855900e+02   7.1468500e+02   1.1600000e+02   1.0000000e+00   3.1240000e+03
   3.4000000e+01   7.3000000e+01   3.2105300e+02   7.2149900e+02   7.9000000e+01   1.0000000e+00   3.1410000e+03
   3.4000000e+01   7.4000000e+01   3.3013900e+02   7.1090000e+02   8.4000000e+01   1.0000000e+00   3.1410000e+03
   3.4000000e+01   7.5000000e+01   2.7978600e+02   7.1392800e+02   9.0000000e+01   1.0000000e+00   3.1240000e+03
   3.4000000e+01   7.6000000e+01   3.0553000e+02   7.0560000e+02   9.8000000e+01   1.0000000e+00   3.1240000e+03
   3.4000000e+01   7.7000000e+01   2.7637800e+02   7.2301300e+02   1.0000000e+02   1.0000000e+00   3.1240000e+03
   3.4000000e+01   7.8000000e+01   2.7865000e+02   7.0446400e+02   1.0000000e+02   1.0000000e+00   3.1240000e+03
   3.4000000e+01   7.9000000e+01   2.9568700e+02   6.6055400e+02   9.0000000e+01   1.0000000e+00   3.1360000e+03
   3.4000000e+01   8.0000000e+01   2.8660000e+02   6.5487600e+02   9.0000000e+01   1.0000000e+00   3.1360000e+03
   3.4000000e+01   8.1000000e+01   2.8319300e+02   6.6698900e+02   9.0000000e+01   1.0000000e+00   3.1360000e+03
   3.4000000e+01   8.2000000e+01   2.9076500e+02   6.7531700e+02   9.0000000e+01   1.0000000e+00   3.1360000e+03
   3.4000000e+01   8.3000000e+01   3.0969500e+02   6.7758800e+02   9.0000000e+01   1.0000000e+00   3.1360000e+03
   3.4000000e+01   8.4000000e+01   3.2181000e+02   6.8250900e+02   9.2000000e+01   1.0000000e+00   3.1360000e+03
   3.4000000e+01   8.5000000e+01   3.2559600e+02   6.7418100e+02   9.2000000e+01   1.0000000e+00   3.1360000e+03
   3.4000000e+01   8.6000000e+01   3.0363700e+02   6.6168900e+02   1.0000000e+02   1.0000000e+00   3.1250000e+03
   3.4000000e+01   8.7000000e+01   2.9493000e+02   6.6736700e+02   1.0000000e+02   1.0000000e+00   3.1250000e+03
   3.4000000e+01   8.8000000e+01   3.0931600e+02   6.7191000e+02   1.0000000e+02   1.0000000e+00   3.1250000e+03
   3.4000000e+01   8.9000000e+01   3.0855900e+02   6.8099500e+02   1.0200000e+02   1.0000000e+00   3.1250000e+03
   3.4000000e+01   9.0000000e+01   3.1310200e+02   6.4200500e+02   9.7000000e+01   1.0000000e+00   3.1390000e+03
   3.4000000e+01   9.1000000e+01   3.0363700e+02   6.4957600e+02   9.7000000e+01   1.0000000e+00   3.1390000e+03
   3.4000000e+01   9.2000000e+01   2.9947300e+02   6.4049100e+02   9.7000000e+01   1.0000000e+00   3.1390000e+03
   3.4000000e+01   9.3000000e+01   3.1802400e+02   6.6017500e+02   9.3000000e+01   1.0000000e+00   3.1390000e+03
   3.4000000e+01   9.4000000e+01   2.7069900e+02   6.4995500e+02   1.1000000e+02   1.0000000e+00   3.1600000e+03
   3.4000000e+01   9.5000000e+01   2.4306100e+02   6.6661000e+02   1.2900000e+02   1.0000000e+00   3.1600000e+03
   3.4000000e+01   9.6000000e+01   2.4646900e+02   6.3594900e+02   1.2600000e+02   1.0000000e+00   3.1600000e+03
   3.4000000e+01   9.7000000e+01   2.6237000e+02   6.4427600e+02   1.1900000e+02   3.0000000e+00   3.1590000e+03
   3.4000000e+01   9.8000000e+01   2.7486400e+02   6.5298300e+02   1.1900000e+02   3.0000000e+00   3.1590000e+03
   3.4000000e+01   9.9000000e+01   3.8503600e+02   6.8553700e+02   1.0600000e+02   1.0000000e+00   3.6380000e+03
   3.4000000e+01   1.0000000e+02   3.9677300e+02   6.7493800e+02   1.0600000e+02   1.0000000e+00   3.6380000e+03
   3.4000000e+01   1.0100000e+02   3.8503600e+02   6.7153100e+02   1.0600000e+02   1.0000000e+00   3.6380000e+03
   3.4000000e+01   1.0200000e+02   3.8995800e+02   7.0635700e+02   1.1200000e+02   1.0000000e+00   3.6380000e+03
   3.4000000e+01   1.0300000e+02   4.0775200e+02   6.9348700e+02   1.1200000e+02   1.0000000e+00   3.6380000e+03
   3.4000000e+01   1.0400000e+02   4.0585900e+02   6.8705200e+02   1.1200000e+02   1.0000000e+00   3.6380000e+03
   3.4000000e+01   1.0500000e+02   3.7027100e+02   7.0143600e+02   1.1700000e+02   1.0000000e+00   3.6380000e+03
   3.4000000e+01   1.0600000e+02   3.6345600e+02   7.0143600e+02   1.1700000e+02   1.0000000e+00   3.6380000e+03
   3.4000000e+01   1.0700000e+02   3.7065000e+02   6.9008000e+02   1.1700000e+02   1.0000000e+00   3.6380000e+03
   3.4000000e+01   1.0800000e+02   3.9753000e+02   6.7531700e+02   1.2100000e+02   1.0000000e+00   3.6390000e+03
   3.4000000e+01   1.0900000e+02   3.9753000e+02   6.4124800e+02   1.2100000e+02   1.0000000e+00   3.6390000e+03
   3.4000000e+01   1.1000000e+02   3.9412300e+02   6.4806200e+02   1.2100000e+02   1.0000000e+00   3.6390000e+03
   3.4000000e+01   1.1100000e+02   3.8920100e+02   6.7834500e+02   1.2600000e+02   1.0000000e+00   3.6390000e+03
   3.4000000e+01   1.1200000e+02   3.9942300e+02   6.2799900e+02   1.1400000e+02   1.0000000e+00   3.6380000e+03
   3.4000000e+01   1.1300000e+02   3.9147300e+02   6.3784100e+02   1.1400000e+02   1.0000000e+00   3.6380000e+03
   3.4000000e+01   1.1400000e+02   3.8844400e+02   6.5601100e+02   1.0600000e+02   1.0000000e+00   3.6380000e+03
   3.4000000e+01   1.1500000e+02   4.0283100e+02   6.5639000e+02   1.0600000e+02   1.0000000e+00   3.6380000e+03
   3.4000000e+01   1.1600000e+02   4.0283100e+02   6.4276200e+02   1.1000000e+02   1.0000000e+00   3.6380000e+03
   3.5000000e+01   1.1700000e+02   3.7102800e+02   4.8661400e+02   1.5600000e+02   1.0000000e+00   3.1080000e+03
   3.5000000e+01   1.1800000e+02   3.6572800e+02   4.8964300e+02   1.5600000e+02   1.0000000e+00   3.1080000e+03
   3.5000000e+01   1.1900000e+02   3.7254300e+02   5.0099900e+02   1.5400000e+02   1.0000000e+00   3.1080000e+03
   3.5000000e+01   1.2000000e+02   3.6686400e+02   4.9607800e+02   1.5200000e+02   1.0000000e+00   3.1080000e+03
   3.5000000e+01   1.2100000e+02   3.3884700e+02   4.9797000e+02   1.5300000e+02   1.0000000e+00   3.1080000e+03
   3.5000000e+01   1.2200000e+02   3.3165400e+02   4.9456400e+02   1.5300000e+02   1.0000000e+00   3.1080000e+03
   3.5000000e+01   1.2300000e+02   3.6194200e+02   4.9040000e+02   1.5200000e+02   1.0000000e+00   3.1080000e+03
   3.5000000e+01   1.2400000e+02   3.5929200e+02   4.7185100e+02   1.5200000e+02   1.0000000e+00   3.1080000e+03
   3.5000000e+01   1.2500000e+02   3.1613100e+02   4.8964300e+02   1.4700000e+02   1.0000000e+00   3.1080000e+03
   3.5000000e+01   1.2600000e+02   3.2408200e+02   4.6882300e+02   1.4700000e+02   1.0000000e+00   3.1080000e+03
   3.5000000e+01   1.2700000e+02   3.2143200e+02   4.7033700e+02   1.4500000e+02   1.0000000e+00   3.1080000e+03
   3.5000000e+01   1.2800000e+02   2.9947300e+02   4.4194600e+02   1.3000000e+02   1.0000000e+00   3.0990000e+03
   3.5000000e+01   1.2900000e+02   3.9185100e+02   5.5967300e+02   1.1300000e+02   1.0000000e+00   3.0900000e+03
   3.5000000e+01   1.3000000e+02   3.9828700e+02   5.5323700e+02   1.1300000e+02   1.0000000e+00   3.0900000e+03
   3.5000000e+01   1.3100000e+02   4.0245200e+02   5.3998800e+02   1.1600000e+02   1.0000000e+00   3.0900000e+03
   3.5000000e+01   1.3200000e+02   3.9033700e+02   5.3241800e+02   1.1600000e+02   1.0000000e+00   3.0900000e+03
   3.5000000e+01   1.3300000e+02   3.9563700e+02   5.2484700e+02   1.1900000e+02   1.0000000e+00   3.0900000e+03
   3.5000000e+01   1.3400000e+02   3.8844400e+02   5.2825400e+02   1.1900000e+02   1.0000000e+00   3.0900000e+03
   3.5000000e+01   1.3500000e+02   4.1267400e+02   5.5929400e+02   1.2400000e+02   1.0000000e+00   3.0900000e+03
   3.5000000e+01   1.3600000e+02   4.0585900e+02   5.5664400e+02   1.2400000e+02   1.0000000e+00   3.0900000e+03
   3.5000000e+01   1.3700000e+02   4.0851000e+02   5.4755900e+02   1.2400000e+02   1.0000000e+00   3.0900000e+03
   3.5000000e+01   1.3800000e+02   4.0888800e+02   5.2976800e+02   1.2700000e+02   1.0000000e+00   3.0900000e+03
   3.5000000e+01   1.3900000e+02   4.0093800e+02   5.3203900e+02   1.2700000e+02   1.0000000e+00   3.0900000e+03
   3.5000000e+01   1.4000000e+02   4.1608200e+02   5.3582500e+02   1.3200000e+02   1.0000000e+00   3.0900000e+03
   3.5000000e+01   1.4100000e+02   4.1532400e+02   5.2749700e+02   1.3200000e+02   1.0000000e+00   3.0900000e+03
   3.5000000e+01   1.4200000e+02   4.0358800e+02   5.3961000e+02   1.3400000e+02   1.0000000e+00   3.0900000e+03
   3.5000000e+01   1.4300000e+02   4.0131600e+02   5.2749700e+02   1.3400000e+02   1.0000000e+00   3.0900000e+03
   3.5000000e+01   1.4400000e+02   4.1078100e+02   5.3620300e+02   1.3900000e+02   1.0000000e+00   3.0900000e+03
   3.5000000e+01   1.4500000e+02   4.0888800e+02   5.2749700e+02   1.3900000e+02   1.0000000e+00   3.0900000e+03
   3.5000000e+01   1.4600000e+02   4.0207300e+02   5.3733900e+02   1.3900000e+02   1.0000000e+00   3.0900000e+03
   3.5000000e+01   1.4700000e+02   4.0131600e+02   5.2863200e+02   1.3900000e+02   1.0000000e+00   3.0900000e+03
   3.5000000e+01   1.4800000e+02   3.9677300e+02   5.4112400e+02   1.3700000e+02   1.0000000e+00   3.0900000e+03
   3.5000000e+01   1.4900000e+02   3.9525900e+02   5.3128200e+02   1.3700000e+02   1.0000000e+00   3.0900000e+03
   3.5000000e+01   1.5000000e+02   4.1532400e+02   5.3090300e+02   1.3500000e+02   1.0000000e+00   3.0900000e+03
   3.5000000e+01   1.5100000e+02   3.5020500e+02   5.4869500e+02   1.5300000e+02   1.0000000e+00   3.1080000e+03
   3.5000000e+01   1.5200000e+02   3.4604100e+02   5.5740100e+02   1.5300000e+02   1.0000000e+00   3.1080000e+03
   3.5000000e+01   1.5300000e+02   3.4187600e+02   5.5248000e+02   1.5300000e+02   1.0000000e+00   3.1080000e+03
   3.5000000e+01   1.5400000e+02   3.3846900e+02   5.4642400e+02   1.5300000e+02   1.0000000e+00   3.1080000e+03
   3.5000000e+01   1.5500000e+02   3.4301200e+02   5.4339500e+02   1.5300000e+02   1.0000000e+00   3.1080000e+03
   3.5000000e+01   1.5600000e+02   3.5702000e+02   5.5020900e+02   1.5300000e+02   1.0000000e+00   3.1080000e+03
   3.5000000e+01   1.5700000e+02   3.3241100e+02   5.5134500e+02   1.4500000e+02   1.0000000e+00   3.1080000e+03
   3.5000000e+01   1.5800000e+02   3.2483900e+02   5.5020900e+02   1.4500000e+02   1.0000000e+00   3.1080000e+03
   3.5000000e+01   1.5900000e+02   3.2976100e+02   5.4377400e+02   1.4500000e+02   1.0000000e+00   3.1080000e+03
   3.5000000e+01   1.6000000e+02   3.3619700e+02   5.4793800e+02   1.3900000e+02   1.0000000e+00   3.1080000e+03
   3.5000000e+01   1.6100000e+02   3.5664100e+02   5.3582500e+02   1.3800000e+02   1.0000000e+00   3.1080000e+03
   3.5000000e+01   1.6200000e+02   3.4944800e+02   5.3241800e+02   1.3800000e+02   1.0000000e+00   3.1080000e+03
   3.5000000e+01   1.6300000e+02   3.5626300e+02   5.2863200e+02   1.4100000e+02   1.0000000e+00   3.1080000e+03
   3.5000000e+01   1.6400000e+02   3.6269900e+02   5.6421500e+02   1.3800000e+02   1.0000000e+00   3.0900000e+03
   3.5000000e+01   1.6500000e+02   3.6080600e+02   5.5248000e+02   1.3800000e+02   1.0000000e+00   3.0900000e+03
   3.5000000e+01   1.6600000e+02   3.7708600e+02   5.5475200e+02   1.4100000e+02   1.0000000e+00   3.0900000e+03
   3.5000000e+01   1.6700000e+02   3.6307800e+02   5.5248000e+02   1.4100000e+02   1.0000000e+00   3.0900000e+03
   3.5000000e+01   1.6800000e+02   3.7784300e+02   5.4869500e+02   1.4100000e+02   1.0000000e+00   3.0900000e+03
   3.5000000e+01   1.6900000e+02   3.7178500e+02   5.5248000e+02   1.4100000e+02   1.0000000e+00   3.0900000e+03
   3.5000000e+01   1.7000000e+02   3.7102800e+02   5.4642400e+02   1.4100000e+02   1.0000000e+00   3.0900000e+03
   3.5000000e+01   1.7100000e+02   3.9298700e+02   5.5399400e+02   1.3300000e+02   1.0000000e+00   3.0900000e+03
   3.5000000e+01   1.7200000e+02   3.9753000e+02   5.6005100e+02   1.3300000e+02   1.0000000e+00   3.0900000e+03
   3.5000000e+01   1.7300000e+02   3.5891300e+02   5.6232200e+02   1.2500000e+02   1.0000000e+00   3.0900000e+03
   3.5000000e+01   1.7400000e+02   3.5891300e+02   5.5248000e+02   1.2500000e+02   1.0000000e+00   3.0900000e+03
   3.5000000e+01   1.7500000e+02   3.6799900e+02   5.4755900e+02   1.2500000e+02   1.0000000e+00   3.0900000e+03
   3.5000000e+01   1.7600000e+02   3.6724200e+02   5.4755900e+02   1.1900000e+02   1.0000000e+00   3.0900000e+03
   3.5000000e+01   1.7700000e+02   3.2711100e+02   5.3506700e+02   1.5000000e+02   1.0000000e+00   3.1080000e+03
   3.5000000e+01   1.7800000e+02   3.2521800e+02   5.2636100e+02   1.5000000e+02   1.0000000e+00   3.1080000e+03
   3.5000000e+01   1.7900000e+02   3.2862500e+02   5.2106100e+02   1.5000000e+02   1.0000000e+00   3.1080000e+03
   3.5000000e+01   1.8000000e+02   3.3241100e+02   5.1349100e+02   1.5000000e+02   1.0000000e+00   3.1080000e+03
   3.5000000e+01   1.8100000e+02   3.4301200e+02   5.2446800e+02   1.5500000e+02   1.0000000e+00   3.1080000e+03
   3.5000000e+01   1.8200000e+02   3.3506100e+02   5.1538300e+02   1.5500000e+02   1.0000000e+00   3.1080000e+03
   3.5000000e+01   1.8300000e+02   3.2748900e+02   5.2030400e+02   1.5500000e+02   1.0000000e+00   3.1080000e+03
   3.5000000e+01   1.8400000e+02   3.1953900e+02   5.1879000e+02   1.5200000e+02   1.0000000e+00   3.1080000e+03
   3.5000000e+01   1.8500000e+02   3.1688800e+02   5.2749700e+02   1.5200000e+02   1.0000000e+00   3.1080000e+03
   3.5000000e+01   1.8600000e+02   3.0477300e+02   5.0213400e+02   1.5200000e+02   1.0000000e+00   3.1080000e+03
   3.5000000e+01   1.8700000e+02   3.2181000e+02   5.2749700e+02   1.5000000e+02   1.0000000e+00   3.1080000e+03
   3.5000000e+01   1.8800000e+02   3.1158800e+02   5.0251300e+02   1.4500000e+02   1.0000000e+00   3.1080000e+03
   3.5000000e+01   1.8900000e+02   3.0855900e+02   5.0402700e+02   1.3900000e+02   1.0000000e+00   3.1080000e+03
   3.5000000e+01   1.9000000e+02   3.2029600e+02   4.8888500e+02   1.3400000e+02   1.0000000e+00   3.0940000e+03
   3.5000000e+01   1.9100000e+02   3.2635300e+02   4.8472200e+02   1.3400000e+02   1.0000000e+00   3.0940000e+03
   3.5000000e+01   1.9200000e+02   3.4452600e+02   4.9645600e+02   1.3000000e+02   1.0000000e+00   3.0940000e+03
   3.5000000e+01   1.9300000e+02   3.4036200e+02   4.9115700e+02   1.3000000e+02   1.0000000e+00   3.0940000e+03
   3.5000000e+01   1.9400000e+02   3.6232000e+02   4.8282900e+02   1.4000000e+02   1.0000000e+00   3.1080000e+03
   3.5000000e+01   1.9500000e+02   3.6497100e+02   4.9040000e+02   1.4000000e+02   1.0000000e+00   3.1080000e+03
   3.5000000e+01   1.9600000e+02   3.4944800e+02   4.8320700e+02   1.3700000e+02   1.0000000e+00   3.1080000e+03
   3.5000000e+01   1.9700000e+02   3.4074000e+02   4.7866500e+02   1.3700000e+02   1.0000000e+00   3.1080000e+03
   3.5000000e+01   1.9800000e+02   3.4490500e+02   4.7185100e+02   1.3700000e+02   1.0000000e+00   3.1080000e+03
   3.5000000e+01   1.9900000e+02   3.5967000e+02   4.7866500e+02   1.3800000e+02   1.0000000e+00   3.1080000e+03
   3.5000000e+01   2.0000000e+02   4.0320900e+02   4.9607800e+02   1.4500000e+02   1.0000000e+00   3.1070000e+03
   3.5000000e+01   2.0100000e+02   4.0283100e+02   4.8888500e+02   1.4500000e+02   1.0000000e+00   3.1070000e+03
   3.5000000e+01   2.0200000e+02   4.0472400e+02   5.1954700e+02   1.4500000e+02   1.0000000e+00   3.1070000e+03
   3.5000000e+01   2.0300000e+02   3.9109400e+02   4.9569900e+02   1.4200000e+02   1.0000000e+00   3.1070000e+03
   3.5000000e+01   2.0400000e+02   3.8692900e+02   5.1803300e+02   1.4100000e+02   1.0000000e+00   3.1070000e+03
   3.5000000e+01   2.0500000e+02   3.9450100e+02   5.1311200e+02   1.4100000e+02   1.0000000e+00   3.1070000e+03
   3.5000000e+01   2.0600000e+02   3.3468300e+02   4.4289300e+02   1.1700000e+02   1.0000000e+00   3.0990000e+03
   3.5000000e+01   2.0700000e+02   3.3392500e+02   4.5197800e+02   1.1900000e+02   1.0000000e+00   3.0990000e+03
   3.5000000e+01   2.0800000e+02   3.2597500e+02   4.4743500e+02   1.1900000e+02   1.0000000e+00   3.0990000e+03
   3.5000000e+01   2.0900000e+02   3.3089700e+02   4.1525900e+02   1.2000000e+02   1.0000000e+00   3.0990000e+03
   3.5000000e+01   2.1000000e+02   3.3506100e+02   4.2283000e+02   1.2000000e+02   1.0000000e+00   3.0990000e+03
   3.5000000e+01   2.1100000e+02   3.1651000e+02   4.0314600e+02   1.3100000e+02   1.0000000e+00   3.1000000e+03
   3.5000000e+01   2.1200000e+02   3.6232000e+02   4.3607900e+02   1.2500000e+02   1.0000000e+00   3.1000000e+03
   3.5000000e+01   2.1300000e+02   3.5929200e+02   4.3797200e+02   1.2900000e+02   1.0000000e+00   3.1000000e+03
   3.5000000e+01   2.1400000e+02   3.8617200e+02   4.7393300e+02   1.2600000e+02   1.0000000e+00   3.6450000e+03
   3.5000000e+01   2.1500000e+02   3.8011500e+02   4.6522700e+02   1.2600000e+02   1.0000000e+00   3.6450000e+03
   3.5000000e+01   2.1600000e+02   3.7632900e+02   4.3759300e+02   1.3200000e+02   1.0000000e+00   3.6410000e+03
   3.5000000e+01   2.1700000e+02   3.8655100e+02   4.4630000e+02   1.3600000e+02   1.0000000e+00   3.0960000e+03
   3.5000000e+01   2.1800000e+02   4.2138200e+02   4.7506900e+02   1.2600000e+02   1.0000000e+00   3.6440000e+03
   3.5000000e+01   2.1900000e+02   4.3009000e+02   4.6674100e+02   1.2600000e+02   1.0000000e+00   3.6440000e+03
   3.5000000e+01   2.2000000e+02   4.2213900e+02   4.6409100e+02   1.2600000e+02   1.0000000e+00   3.6440000e+03
   3.5000000e+01   2.2100000e+02   4.0775200e+02   4.4970600e+02   1.2500000e+02   1.0000000e+00   3.6440000e+03
   3.5000000e+01   2.2200000e+02   3.9942300e+02   4.1828800e+02   1.3700000e+02   1.0000000e+00   3.1050000e+03
   3.5000000e+01   2.2300000e+02   3.9109400e+02   4.0693100e+02   1.4000000e+02   1.0000000e+00   3.1050000e+03
   3.5000000e+01   2.2400000e+02   4.0813100e+02   4.0768800e+02   1.4000000e+02   1.0000000e+00   3.1050000e+03
   3.5000000e+01   2.2500000e+02   4.0358800e+02   4.1525900e+02   1.4300000e+02   1.0000000e+00   3.1050000e+03
   3.5000000e+01   2.2600000e+02   3.9147300e+02   4.1525900e+02   1.4300000e+02   1.0000000e+00   3.1050000e+03
   3.5000000e+01   2.2700000e+02   3.9790900e+02   4.1033800e+02   1.4700000e+02   1.0000000e+00   3.1050000e+03
   3.5000000e+01   2.2800000e+02   3.9147300e+02   4.1488100e+02   1.4700000e+02   1.0000000e+00   3.1050000e+03
   3.5000000e+01   2.2900000e+02   3.8503600e+02   4.0844600e+02   1.4700000e+02   1.0000000e+00   3.1050000e+03
   3.6000000e+01   2.3000000e+02   5.2928300e+02   6.2364600e+02   1.5200000e+02   1.0000000e+00   3.6030000e+03
   3.6000000e+01   2.3100000e+02   5.2625400e+02   6.1077600e+02   1.3800000e+02   1.0000000e+00   3.6020000e+03
   3.6000000e+01   2.3200000e+02   5.2928300e+02   6.2288900e+02   1.3600000e+02   1.0000000e+00   3.6020000e+03
   3.6000000e+01   2.3300000e+02   4.8271500e+02   5.9828400e+02   1.5200000e+02   1.0000000e+00   3.6030000e+03
   3.6000000e+01   2.3400000e+02   5.0202400e+02   6.2137500e+02   1.4900000e+02   1.0000000e+00   3.6030000e+03
   3.6000000e+01   2.3500000e+02   4.9218000e+02   6.3348800e+02   1.4900000e+02   1.0000000e+00   3.6030000e+03
   3.6000000e+01   2.3600000e+02   4.8688000e+02   6.1986100e+02   1.4900000e+02   1.0000000e+00   3.6030000e+03
   3.6000000e+01   2.3700000e+02   4.9558800e+02   6.2478200e+02   1.4700000e+02   1.0000000e+00   3.6030000e+03
   3.6000000e+01   2.3800000e+02   4.6530000e+02   6.2023900e+02   1.4800000e+02   1.0000000e+00   3.6030000e+03
   3.6000000e+01   2.3900000e+02   4.7552200e+02   6.0888300e+02   1.4500000e+02   1.0000000e+00   3.6030000e+03
   3.6000000e+01   2.4000000e+02   4.7817200e+02   6.2061800e+02   1.4300000e+02   1.0000000e+00   3.6030000e+03
   3.6000000e+01   2.4100000e+02   4.6719300e+02   6.1910400e+02   1.3900000e+02   1.0000000e+00   3.6030000e+03
   3.6000000e+01   2.4200000e+02   4.8195800e+02   6.5392900e+02   1.4200000e+02   1.0000000e+00   3.6020000e+03
   3.6000000e+01   2.4300000e+02   4.8385100e+02   6.5998600e+02   1.3900000e+02   1.0000000e+00   3.6020000e+03
   3.6000000e+01   2.4400000e+02   5.1376100e+02   6.0206900e+02   1.4900000e+02   1.0000000e+00   3.6020000e+03
   3.6000000e+01   2.4500000e+02   5.1868200e+02   5.9639100e+02   1.4900000e+02   1.0000000e+00   3.6030000e+03
   3.6000000e+01   2.4600000e+02   5.1678900e+02   6.1266800e+02   1.4900000e+02   1.0000000e+00   3.6030000e+03
   3.6000000e+01   2.4700000e+02   5.0543100e+02   6.3235200e+02   1.2300000e+02   1.0000000e+00   3.6020000e+03
   3.6000000e+01   2.4800000e+02   4.9331600e+02   6.2553900e+02   1.2600000e+02   1.0000000e+00   3.6020000e+03
   3.6000000e+01   2.4900000e+02   4.6908600e+02   6.4711600e+02   1.2300000e+02   1.0000000e+00   3.5760000e+03
   3.6000000e+01   2.5000000e+02   4.5129100e+02   6.5165800e+02   1.5000000e+02   1.0000000e+00   3.5750000e+03
   3.6000000e+01   2.5100000e+02   4.5772800e+02   6.5695800e+02   1.5000000e+02   1.0000000e+00   3.5750000e+03
   3.6000000e+01   2.5200000e+02   4.4788400e+02   6.6755700e+02   1.5100000e+02   1.0000000e+00   3.5750000e+03
   3.6000000e+01   2.5300000e+02   4.7438600e+02   6.8761900e+02   1.4400000e+02   1.0000000e+00   3.5750000e+03
   3.6000000e+01   2.5400000e+02   4.8612300e+02   6.8648400e+02   1.3900000e+02   1.0000000e+00   3.5750000e+03
   3.6000000e+01   2.5500000e+02   4.7362900e+02   6.8761900e+02   1.3900000e+02   1.0000000e+00   3.5750000e+03
   3.6000000e+01   2.5600000e+02   4.7741500e+02   6.7626300e+02   1.3300000e+02   1.0000000e+00   3.5750000e+03
   3.6000000e+01   2.5700000e+02   4.3084700e+02   6.8345500e+02   1.2100000e+02   1.0000000e+00   3.5840000e+03
   3.6000000e+01   2.5800000e+02   4.4144800e+02   6.8572700e+02   1.3100000e+02   1.0000000e+00   3.5840000e+03
   3.6000000e+01   2.5900000e+02   4.5545600e+02   6.4749400e+02   1.2700000e+02   4.0000000e+00   3.5760000e+03
   3.6000000e+01   2.6000000e+02   4.3463300e+02   6.5506500e+02   1.3300000e+02   4.0000000e+00   3.5760000e+03
   3.6000000e+01   2.6100000e+02   4.4371900e+02   6.5279400e+02   1.4600000e+02   4.0000000e+00   3.5750000e+03
   3.6000000e+01   2.6200000e+02   4.7855100e+02   6.1948200e+02   1.3200000e+02   4.0000000e+00   3.6010000e+03
   3.7000000e+01   2.6300000e+02   4.8896200e+02   5.8995600e+02   1.2200000e+02   4.0000000e+00   3.5700000e+03
   3.7000000e+01   2.6400000e+02   4.9274800e+02   5.8124900e+02   1.2100000e+02   4.0000000e+00   3.5700000e+03
   3.7000000e+01   2.6500000e+02   4.8820500e+02   5.6610800e+02   1.2100000e+02   4.0000000e+00   3.5690000e+03
   3.7000000e+01   2.6600000e+02   4.7646800e+02   5.7897800e+02   1.2100000e+02   4.0000000e+00   3.5700000e+03
   3.7000000e+01   2.6700000e+02   5.0902800e+02   6.2516000e+02   1.0100000e+02   4.0000000e+00   3.0500000e+03
   3.7000000e+01   2.6800000e+02   5.0978500e+02   6.0131200e+02   1.0100000e+02   4.0000000e+00   3.0510000e+03
   3.7000000e+01   2.6900000e+02   5.5294600e+02   5.9184900e+02   8.6000000e+01   4.0000000e+00   3.0350000e+03
   3.7000000e+01   2.7000000e+02   5.4385900e+02   6.0282600e+02   8.6000000e+01   4.0000000e+00   3.0350000e+03
   3.7000000e+01   2.7100000e+02   5.3780200e+02   6.1872500e+02   8.6000000e+01   4.0000000e+00   3.0350000e+03
   3.7000000e+01   2.7200000e+02   5.3401600e+02   6.0169100e+02   6.9000000e+01   4.0000000e+00   2.9640000e+03
   3.7000000e+01   2.7300000e+02   5.3174400e+02   6.1153300e+02   6.2000000e+01   4.0000000e+00   2.9640000e+03
   3.7000000e+01   2.7400000e+02   5.1962900e+02   6.0244800e+02   6.2000000e+01   4.0000000e+00   2.9640000e+03
   3.7000000e+01   2.7500000e+02   5.5029500e+02   5.9790500e+02   5.2000000e+01   4.0000000e+00   2.9690000e+03
   3.7000000e+01   2.7600000e+02   5.7490400e+02   5.7481400e+02   5.2000000e+01   4.0000000e+00   2.9700000e+03
   3.7000000e+01   2.7700000e+02   5.7452600e+02   5.6572900e+02   5.2000000e+01   4.0000000e+00   2.9710000e+03
   3.7000000e+01   2.7800000e+02   5.7679700e+02   5.5550900e+02   5.2000000e+01   4.0000000e+00   2.9710000e+03
   3.7000000e+01   2.7900000e+02   5.5370300e+02   5.9639100e+02   5.8000000e+01   4.0000000e+00   2.9650000e+03
   3.7000000e+01   2.8000000e+02   5.3231200e+02   4.3816100e+02   1.0000000e+02   4.0000000e+00   3.3330000e+03
   3.7000000e+01   2.8100000e+02   5.2511900e+02   4.2756200e+02   1.0000000e+02   4.0000000e+00   3.3530000e+03
   3.7000000e+01   2.8200000e+02   5.2057500e+02   4.0409200e+02   1.0000000e+02   4.0000000e+00   3.3480000e+03
   3.7000000e+01   2.8300000e+02   5.0353800e+02   4.0409200e+02   9.8000000e+01   4.0000000e+00   3.3480000e+03
   3.7000000e+01   2.8400000e+02   5.3534100e+02   4.3437600e+02   9.4000000e+01   4.0000000e+00   3.3330000e+03
   3.7000000e+01   2.8500000e+02   5.3269100e+02   4.2150500e+02   9.4000000e+01   4.0000000e+00   3.3330000e+03
   3.7000000e+01   2.8600000e+02   5.1376100e+02   4.3589000e+02   9.4000000e+01   4.0000000e+00   3.3530000e+03
   3.7000000e+01   2.8700000e+02   5.9572700e+02   7.1146700e+02   8.7000000e+01   4.0000000e+00   2.9610000e+03
   3.7000000e+01   2.8800000e+02   6.5649300e+02   8.3051900e+02   6.4000000e+01   4.0000000e+00   2.2260000e+03
   3.7000000e+01   2.8900000e+02   6.8299500e+02   8.4111800e+02   6.2000000e+01   4.0000000e+00   2.2270000e+03
   3.7000000e+01   2.9000000e+02   8.0944700e+02   8.4130700e+02   4.8000000e+01   4.0000000e+00   2.2830000e+03
   3.7000000e+01   2.9100000e+02   8.4352100e+02   8.3979300e+02   5.6000000e+01   4.0000000e+00   2.3230000e+03
   3.8000000e+01   2.9200000e+02   5.4385900e+02   5.3222800e+02   1.5500000e+02   1.0000000e+00   3.5930000e+03
   3.8000000e+01   2.9300000e+02   5.3060800e+02   5.2352200e+02   1.5500000e+02   1.0000000e+00   3.5930000e+03
   3.8000000e+01   2.9400000e+02   5.6619700e+02   5.6743300e+02   1.5100000e+02   1.0000000e+00   3.5930000e+03
   3.8000000e+01   2.9500000e+02   5.6354600e+02   5.4850600e+02   1.4800000e+02   1.0000000e+00   3.5930000e+03
   3.8000000e+01   2.9600000e+02   5.6392500e+02   5.7159700e+02   1.4800000e+02   1.0000000e+00   3.5930000e+03
   3.8000000e+01   2.9700000e+02   5.6922500e+02   5.3374300e+02   1.3700000e+02   1.0000000e+00   3.5990000e+03
   3.8000000e+01   2.9800000e+02   5.5824600e+02   5.4623400e+02   1.3300000e+02   1.0000000e+00   3.5990000e+03
   3.8000000e+01   2.9900000e+02   5.7111800e+02   5.4774900e+02   1.3300000e+02   1.0000000e+00   3.5990000e+03
   3.8000000e+01   3.0000000e+02   5.7111800e+02   5.3071400e+02   1.3300000e+02   1.0000000e+00   3.5990000e+03
   3.8000000e+01   3.0100000e+02   5.2398300e+02   4.9797000e+02   1.4000000e+02   1.0000000e+00   3.5930000e+03
   3.8000000e+01   3.0200000e+02   5.3079800e+02   4.9721300e+02   1.3500000e+02   1.0000000e+00   3.5930000e+03
   3.8000000e+01   3.0300000e+02   5.0543100e+02   5.0970500e+02   1.2800000e+02   1.0000000e+00   3.5970000e+03
   3.8000000e+01   3.0400000e+02   4.9672400e+02   5.2144000e+02   1.2800000e+02   1.0000000e+00   3.5970000e+03
   3.8000000e+01   3.0500000e+02   5.0088800e+02   5.3582500e+02   1.2800000e+02   1.0000000e+00   3.5970000e+03
   3.8000000e+01   3.0600000e+02   4.9028700e+02   5.2976800e+02   1.2800000e+02   1.0000000e+00   3.5970000e+03
   3.8000000e+01   3.0700000e+02   4.8612300e+02   5.3279600e+02   1.3500000e+02   1.0000000e+00   3.5970000e+03
   3.8000000e+01   3.0800000e+02   4.8120100e+02   5.4793800e+02   1.5000000e+02   1.0000000e+00   3.6000000e+03
   3.8000000e+01   3.0900000e+02   4.7287200e+02   5.3506700e+02   1.4600000e+02   1.0000000e+00   3.6000000e+03
   3.8000000e+01   3.1000000e+02   4.6719300e+02   5.6080800e+02   1.4600000e+02   1.0000000e+00   3.6000000e+03
   3.8000000e+01   3.1100000e+02   4.6416400e+02   5.4755900e+02   1.3900000e+02   1.0000000e+00   3.5960000e+03
   3.8000000e+01   3.1200000e+02   4.6189200e+02   5.5550900e+02   1.3300000e+02   1.0000000e+00   3.5970000e+03
   3.8000000e+01   3.1300000e+02   4.5469900e+02   5.5740100e+02   1.3300000e+02   1.0000000e+00   3.5970000e+03
   3.8000000e+01   3.1400000e+02   4.5583500e+02   5.4301700e+02   1.3300000e+02   1.0000000e+00   3.5970000e+03
   3.8000000e+01   3.1500000e+02   4.5924200e+02   5.4718100e+02   1.2800000e+02   1.0000000e+00   3.5960000e+03
   3.8000000e+01   3.1600000e+02   4.7552200e+02   5.5285900e+02   1.3400000e+02   1.0000000e+00   3.5960000e+03
   3.8000000e+01   3.1700000e+02   4.1551400e+02   5.6667600e+02   1.5500000e+02   1.0000000e+00   3.5790000e+03
   3.8000000e+01   3.1800000e+02   4.3860800e+02   5.6970400e+02   1.5500000e+02   1.0000000e+00   3.5790000e+03
   3.8000000e+01   3.1900000e+02   4.2990100e+02   5.9620200e+02   1.5100000e+02   1.0000000e+00   3.5790000e+03
   3.8000000e+01   3.2000000e+02   4.2270700e+02   6.0112300e+02   1.5100000e+02   1.0000000e+00   3.5790000e+03
   3.8000000e+01   3.2100000e+02   4.0567000e+02   5.7500400e+02   1.5100000e+02   1.0000000e+00   3.5790000e+03
   3.8000000e+01   3.2200000e+02   4.4428700e+02   5.7689600e+02   1.4500000e+02   1.0000000e+00   3.5790000e+03
   3.8000000e+01   3.2300000e+02   4.3482200e+02   5.6516100e+02   1.4500000e+02   1.0000000e+00   3.5790000e+03
   3.8000000e+01   3.2400000e+02   4.4807300e+02   5.6554000e+02   1.4500000e+02   1.0000000e+00   3.5790000e+03
   3.8000000e+01   3.2500000e+02   4.3709400e+02   5.7651800e+02   1.4500000e+02   1.0000000e+00   3.5790000e+03
   3.8000000e+01   3.2600000e+02   4.0188400e+02   5.9544500e+02   1.3700000e+02   1.0000000e+00   3.5790000e+03
   3.8000000e+01   3.2700000e+02   3.8636200e+02   5.7916700e+02   1.3300000e+02   1.0000000e+00   3.5790000e+03
   3.8000000e+01   3.2800000e+02   3.8674000e+02   5.7311100e+02   1.3300000e+02   1.0000000e+00   3.5790000e+03
   3.8000000e+01   3.2900000e+02   3.9393400e+02   5.6667600e+02   1.3300000e+02   1.0000000e+00   3.5790000e+03
   3.8000000e+01   3.3000000e+02   4.0491300e+02   5.8371000e+02   1.2800000e+02   1.0000000e+00   3.5790000e+03
   3.8000000e+01   3.3100000e+02   4.0983500e+02   5.7424600e+02   1.2800000e+02   1.0000000e+00   3.5790000e+03
   3.8000000e+01   3.3200000e+02   4.2725000e+02   5.6819000e+02   1.3000000e+02   1.0000000e+00   3.5790000e+03
   3.8000000e+01   3.3300000e+02   4.1665000e+02   5.7046100e+02   1.3000000e+02   1.0000000e+00   3.5790000e+03
   3.8000000e+01   3.3400000e+02   4.1930000e+02   5.4812700e+02   1.3400000e+02   1.0000000e+00   3.5790000e+03
   3.8000000e+01   3.3500000e+02   3.8825500e+02   5.5229100e+02   1.5000000e+02   1.0000000e+00   3.5790000e+03
   3.8000000e+01   3.3600000e+02   4.0604900e+02   5.4472000e+02   1.5000000e+02   1.0000000e+00   3.5790000e+03
   3.8000000e+01   3.3700000e+02   3.7576100e+02   5.6251200e+02   1.5300000e+02   1.0000000e+00   3.5790000e+03
   3.8000000e+01   3.3800000e+02   4.1683900e+02   7.0162500e+02   1.5200000e+02   8.0000000e+00   3.6040000e+03
   3.8000000e+01   3.3900000e+02   4.3009000e+02   6.8004900e+02   1.4500000e+02   8.0000000e+00   3.6040000e+03
   3.8000000e+01   3.4000000e+02   4.5053400e+02   7.0503200e+02   1.4700000e+02   8.0000000e+00   3.6040000e+03
   3.8000000e+01   3.4100000e+02   4.5697000e+02   6.8989100e+02   1.4000000e+02   8.0000000e+00   3.6040000e+03
   3.8000000e+01   3.4200000e+02   4.5167000e+02   6.9481200e+02   1.3500000e+02   1.0000000e+00   3.6040000e+03
   3.8000000e+01   3.4300000e+02   4.6416400e+02   7.0351800e+02   1.3500000e+02   1.0000000e+00   3.6040000e+03
   3.8000000e+01   3.4400000e+02   4.4069100e+02   6.7626300e+02   1.1400000e+02   8.0000000e+00   3.5840000e+03
   3.8000000e+01   3.4500000e+02   3.7746400e+02   6.9216200e+02   1.5300000e+02   1.0000000e+00   3.5770000e+03
   3.8000000e+01   3.4600000e+02   3.6799900e+02   6.9708300e+02   1.5300000e+02   1.0000000e+00   3.5770000e+03
   3.8000000e+01   3.4700000e+02   4.0472400e+02   7.0919600e+02   1.4800000e+02   1.0000000e+00   3.5770000e+03
   3.8000000e+01   3.4800000e+02   3.8390100e+02   7.0995300e+02   1.4100000e+02   1.0000000e+00   3.5770000e+03
   3.8000000e+01   3.4900000e+02   3.7519300e+02   7.0124700e+02   1.4100000e+02   1.0000000e+00   3.5770000e+03
   3.8000000e+01   3.5000000e+02   3.6875700e+02   6.9519000e+02   1.4100000e+02   1.0000000e+00   3.5770000e+03
   3.8000000e+01   3.5100000e+02   3.7519300e+02   6.7474900e+02   1.4100000e+02   1.0000000e+00   3.5770000e+03
   3.8000000e+01   3.5200000e+02   3.7935700e+02   6.6869200e+02   1.4100000e+02   1.0000000e+00   3.5770000e+03
   3.8000000e+01   3.5300000e+02   3.8920100e+02   6.7437000e+02   1.4100000e+02   1.0000000e+00   3.5770000e+03
   3.8000000e+01   3.5400000e+02   4.0926700e+02   6.9859700e+02   1.3300000e+02   1.0000000e+00   3.5770000e+03
   3.8000000e+01   3.5500000e+02   4.0131600e+02   7.0692500e+02   1.3300000e+02   1.0000000e+00   3.5770000e+03
   3.8000000e+01   3.5600000e+02   3.9790900e+02   7.1260300e+02   1.3300000e+02   1.0000000e+00   3.5770000e+03
   3.8000000e+01   3.5700000e+02   3.8844400e+02   6.9746100e+02   1.3300000e+02   1.0000000e+00   3.5770000e+03
   3.8000000e+01   3.5800000e+02   3.8276500e+02   5.6137600e+02   1.0800000e+02   1.0000000e+00   3.3830000e+03
   3.8000000e+01   3.5900000e+02   3.7330000e+02   5.5456200e+02   1.0800000e+02   1.0000000e+00   3.3830000e+03
   3.8000000e+01   3.6000000e+02   3.8692900e+02   5.6024000e+02   1.0300000e+02   1.0000000e+00   3.3830000e+03
   3.8000000e+01   3.6100000e+02   3.9109400e+02   5.5986200e+02   1.0300000e+02   1.0000000e+00   3.3830000e+03
   3.8000000e+01   3.6200000e+02   3.7519300e+02   5.6289000e+02   9.8000000e+01   1.0000000e+00   3.3830000e+03
   3.8000000e+01   3.6300000e+02   3.5361300e+02   5.7765300e+02   9.1000000e+01   1.0000000e+00   3.3830000e+03
   3.8000000e+01   3.6400000e+02   3.4074000e+02   5.7386800e+02   9.1000000e+01   1.0000000e+00   3.3830000e+03
   3.8000000e+01   3.6500000e+02   3.3733300e+02   5.6667600e+02   9.1000000e+01   1.0000000e+00   3.3830000e+03
   3.8000000e+01   3.6600000e+02   3.4831200e+02   5.3866400e+02   8.5000000e+01   1.0000000e+00   3.3850000e+03
   3.8000000e+01   3.6700000e+02   3.3695400e+02   5.4017800e+02   8.5000000e+01   1.0000000e+00   3.3850000e+03
   3.8000000e+01   3.6800000e+02   3.3581800e+02   5.4850600e+02   8.5000000e+01   1.0000000e+00   3.3850000e+03
   3.8000000e+01   3.6900000e+02   3.4604100e+02   5.5494100e+02   8.5000000e+01   1.0000000e+00   3.3850000e+03
   3.8000000e+01   3.7000000e+02   3.5929200e+02   5.0308100e+02   7.8000000e+01   1.0000000e+00   3.3860000e+03
   3.8000000e+01   3.7100000e+02   3.6837800e+02   4.9588800e+02   7.8000000e+01   1.0000000e+00   3.3860000e+03
   3.8000000e+01   3.7200000e+02   3.3013900e+02   5.2314300e+02   9.2000000e+01   1.0000000e+00   3.3760000e+03
   3.8000000e+01   3.7300000e+02   3.1878100e+02   5.1595100e+02   9.2000000e+01   1.0000000e+00   3.3760000e+03
   3.8000000e+01   3.7400000e+02   3.2181000e+02   5.0724500e+02   9.2000000e+01   1.0000000e+00   3.3760000e+03
   3.8000000e+01   3.7500000e+02   3.2559600e+02   5.0005200e+02   9.2000000e+01   1.0000000e+00   3.3760000e+03
   3.8000000e+01   3.7600000e+02   3.8692900e+02   5.1557300e+02   7.8000000e+01   8.0000000e+00   3.3970000e+03
   3.8000000e+01   3.7700000e+02   3.4225500e+02   4.9891700e+02   8.7000000e+01   8.0000000e+00   3.3860000e+03
   3.8000000e+01   3.7800000e+02   3.5853400e+02   5.0951600e+02   9.9000000e+01   1.0000000e+00   3.3800000e+03
   3.8000000e+01   3.7900000e+02   3.5134100e+02   5.0080900e+02   9.9000000e+01   1.0000000e+00   3.3800000e+03
   3.8000000e+01   3.8000000e+02   5.1092100e+02   5.9601200e+02   3.8000000e+01   3.0000000e+00   3.5660000e+03
   3.8000000e+01   3.8100000e+02   5.1092100e+02   5.9752700e+02   4.4000000e+01   3.0000000e+00   3.5580000e+03
   3.8000000e+01   3.8200000e+02   4.9123400e+02   6.1153300e+02   4.6000000e+01   3.0000000e+00   3.5580000e+03
   3.8000000e+01   3.8300000e+02   5.0372800e+02   5.9336300e+02   4.6000000e+01   3.0000000e+00   3.5580000e+03
   3.8000000e+01   3.8400000e+02   5.1205700e+02   6.0320500e+02   5.0000000e+01   3.0000000e+00   3.5580000e+03
   3.8000000e+01   3.8500000e+02   5.0864900e+02   5.7935700e+02   5.5000000e+01   1.0000000e+00   2.9800000e+03
   3.8000000e+01   3.8600000e+02   5.7869000e+02   5.7405700e+02   5.5000000e+01   1.0000000e+00   2.9800000e+03
   3.8000000e+01   3.8700000e+02   5.3553000e+02   5.8352100e+02   6.2000000e+01   1.0000000e+00   2.9640000e+03
   3.9000000e+01   6.3900000e+02   7.3429500e+02   2.6516800e+02   1.5600000e+02   1.0000000e+00   2.8770000e+03
   3.9000000e+01   3.8900000e+02   7.1631200e+02   2.6535700e+02   1.5600000e+02   1.0000000e+00   2.8770000e+03
   3.9000000e+01   3.9000000e+02   7.1252600e+02   2.4605200e+02   1.5600000e+02   1.0000000e+00   2.8770000e+03
   3.9000000e+01   3.9100000e+02   6.7845200e+02   2.7141400e+02   1.5600000e+02   1.0000000e+00   2.8770000e+03
   3.9000000e+01   3.9200000e+02   7.3259100e+02   2.6195000e+02   1.5500000e+02   1.0000000e+00   2.8770000e+03
   3.9000000e+01   3.9300000e+02   6.7050100e+02   2.6687100e+02   1.5300000e+02   1.0000000e+00   2.8770000e+03
   3.9000000e+01   3.9400000e+02   6.8110200e+02   2.6876400e+02   1.4800000e+02   1.0000000e+00   2.8770000e+03
   3.9000000e+01   3.9500000e+02   6.6974400e+02   2.6762800e+02   1.4800000e+02   1.0000000e+00   2.8770000e+03
   3.9000000e+01   3.9600000e+02   7.2653400e+02   2.4188800e+02   1.5300000e+02   1.0000000e+00   2.8770000e+03
   3.9000000e+01   3.9700000e+02   7.2880500e+02   2.3204600e+02   1.4800000e+02   1.0000000e+00   2.8770000e+03
   3.9000000e+01   3.9800000e+02   7.1101100e+02   2.0895500e+02   1.4600000e+02   1.0000000e+00   2.8770000e+03
   3.9000000e+01   3.9900000e+02   7.0646800e+02   2.0554800e+02   1.4600000e+02   1.0000000e+00   2.8770000e+03
   3.9000000e+01   4.0000000e+02   7.0343900e+02   2.1349700e+02   1.3900000e+02   1.0000000e+00   2.8770000e+03
   3.9000000e+01   4.0100000e+02   6.5649300e+02   2.1046900e+02   1.4100000e+02   1.0000000e+00   2.8770000e+03
   3.9000000e+01   4.0200000e+02   6.5687100e+02   1.9646300e+02   1.4100000e+02   1.0000000e+00   2.8770000e+03
   3.9000000e+01   4.0300000e+02   6.7542300e+02   1.8927000e+02   1.3700000e+02   1.0000000e+00   2.8630000e+03
   3.9000000e+01   4.0400000e+02   6.5157100e+02   2.0706200e+02   1.3500000e+02   1.0000000e+00   2.8630000e+03
   3.9000000e+01   4.0500000e+02   6.8261600e+02   1.9797700e+02   1.3400000e+02   1.0000000e+00   2.8630000e+03
   3.9000000e+01   4.0600000e+02   6.7163700e+02   1.8283500e+02   1.3100000e+02   1.0000000e+00   2.8630000e+03
   3.9000000e+01   4.0700000e+02   6.6444300e+02   2.2826000e+02   1.1100000e+02   1.0000000e+00   2.8690000e+03
   3.9000000e+01   4.0800000e+02   6.9208100e+02   2.1122600e+02   1.1000000e+02   1.0000000e+00   2.8690000e+03
   3.9000000e+01   4.0900000e+02   6.8148000e+02   2.1841800e+02   1.0600000e+02   1.0000000e+00   2.8690000e+03
   3.9000000e+01   4.1000000e+02   6.9927500e+02   2.2068900e+02   1.0100000e+02   1.0000000e+00   2.8710000e+03
   3.9000000e+01   4.1100000e+02   7.0608900e+02   2.5930000e+02   9.7000000e+01   1.0000000e+00   2.8520000e+03
   3.9000000e+01   4.1200000e+02   7.0041000e+02   2.7974200e+02   9.7000000e+01   1.0000000e+00   2.8520000e+03
   3.9000000e+01   4.1300000e+02   6.9927500e+02   2.7292800e+02   9.7000000e+01   1.0000000e+00   2.8520000e+03
   3.9000000e+01   4.1400000e+02   6.9586700e+02   2.6460000e+02   9.7000000e+01   1.0000000e+00   2.8520000e+03
   3.9000000e+01   4.1500000e+02   6.9321700e+02   2.6081500e+02   9.2000000e+01   1.0000000e+00   2.8520000e+03
   3.9000000e+01   4.1600000e+02   7.2634500e+02   2.6857500e+02   1.1000000e+02   1.0000000e+00   2.8500000e+03
   3.9000000e+01   4.1700000e+02   7.1763700e+02   2.7046700e+02   1.1000000e+02   1.0000000e+00   2.8500000e+03
   3.9000000e+01   4.1800000e+02   7.1725800e+02   2.7917400e+02   1.1000000e+02   1.0000000e+00   2.8500000e+03
   3.9000000e+01   4.1900000e+02   7.2445200e+02   2.8674500e+02   1.1000000e+02   1.0000000e+00   2.8500000e+03
   3.9000000e+01   4.2000000e+02   7.0741400e+02   2.9053000e+02   1.0600000e+02   1.0000000e+00   2.8550000e+03
   3.9000000e+01   4.2100000e+02   7.0779300e+02   2.9242300e+02   1.1200000e+02   1.0000000e+00   2.8550000e+03
   3.9000000e+01   4.2200000e+02   7.4943900e+02   2.3450600e+02   9.5000000e+01   1.0000000e+00   2.8720000e+03
   4.0000000e+01   6.4000000e+02   7.7385900e+02   4.6541600e+02   5.5000000e+01   4.0000000e+00   3.2750000e+03
   4.0000000e+01   6.4100000e+02   7.6865300e+02   4.6134700e+02   5.2000000e+01   4.0000000e+00   3.2750000e+03
   4.0000000e+01   6.0500000e+02   7.8105200e+02   4.7298700e+02   5.5000000e+01   4.0000000e+00   3.2750000e+03
   4.0000000e+01   6.0600000e+02   7.8559500e+02   4.8093600e+02   5.5000000e+01   4.0000000e+00   3.2750000e+03
   4.0000000e+01   6.0700000e+02   7.8938100e+02   4.7639400e+02   5.9000000e+01   4.0000000e+00   3.2650000e+03
   4.0000000e+01   6.0800000e+02   7.6818000e+02   4.6693000e+02   5.9000000e+01   4.0000000e+00   3.2750000e+03
   4.0000000e+01   6.0900000e+02   7.7840200e+02   4.7563700e+02   6.0000000e+01   4.0000000e+00   3.2750000e+03
   4.0000000e+01   6.1000000e+02   7.8786700e+02   4.8131500e+02   6.2000000e+01   4.0000000e+00   3.2650000e+03
   4.0000000e+01   6.1100000e+02   7.7915900e+02   4.8888500e+02   6.2000000e+01   4.0000000e+00   3.2650000e+03
   4.0000000e+01   6.1200000e+02   7.8143100e+02   5.0251300e+02   6.2000000e+01   4.0000000e+00   3.2650000e+03
   4.0000000e+01   6.1300000e+02   7.7348000e+02   4.9872800e+02   6.2000000e+01   4.0000000e+00   3.2650000e+03
   4.0000000e+01   6.1400000e+02   7.8938100e+02   5.0137700e+02   6.7000000e+01   4.0000000e+00   3.2650000e+03
   4.0000000e+01   6.1500000e+02   7.8597400e+02   5.2030400e+02   7.1000000e+01   4.0000000e+00   3.2160000e+03
   4.0000000e+01   6.1600000e+02   7.7840200e+02   5.2181900e+02   7.1000000e+01   4.0000000e+00   3.2160000e+03
   4.0000000e+01   6.1700000e+02   7.9165300e+02   4.2566900e+02   5.4000000e+01   4.0000000e+00   3.2680000e+03
   4.0000000e+01   6.1800000e+02   7.8294500e+02   4.1847700e+02   5.4000000e+01   4.0000000e+00   3.2680000e+03
   4.0000000e+01   6.1900000e+02   7.9657500e+02   4.3210400e+02   5.6000000e+01   4.0000000e+00   3.2680000e+03
   4.0000000e+01   6.2000000e+02   8.0073900e+02   4.4573200e+02   5.6000000e+01   4.0000000e+00   3.2670000e+03
   4.0000000e+01   6.2100000e+02   7.8597400e+02   4.4383900e+02   5.9000000e+01   4.0000000e+00   3.2670000e+03
   4.0000000e+01   6.2200000e+02   6.7106900e+02   3.5280000e+02   8.4000000e+01   3.0000000e+00   2.6650000e+03
   4.0000000e+01   6.2300000e+02   6.6046800e+02   3.3179100e+02   8.4000000e+01   3.0000000e+00   2.6650000e+03
   4.0000000e+01   6.2400000e+02   6.6425400e+02   3.3481900e+02   9.2000000e+01   3.0000000e+00   2.6630000e+03
   4.0000000e+01   6.2500000e+02   6.8091300e+02   3.4996100e+02   1.0000000e+02   4.0000000e+00   2.6590000e+03
   4.0000000e+01   6.2600000e+02   6.9075600e+02   3.5715300e+02   1.0000000e+02   4.0000000e+00   2.6720000e+03
   4.0000000e+01   6.2700000e+02   7.0022100e+02   3.5980300e+02   8.9000000e+01   4.0000000e+00   2.6610000e+03
   4.0000000e+01   6.2800000e+02   6.9302800e+02   3.5601800e+02   8.9000000e+01   4.0000000e+00   2.6610000e+03
   4.0000000e+01   6.2900000e+02   9.5038100e+02   5.1159800e+02   9.4000000e+01   3.0000000e+00   2.6450000e+03
   4.0000000e+01   6.3000000e+02   9.4385000e+02   5.1670800e+02   9.4000000e+01   3.0000000e+00   2.6450000e+03
   4.0000000e+01   6.3100000e+02   9.1772700e+02   5.1528900e+02   9.1000000e+01   4.0000000e+00   2.6420000e+03
   4.0000000e+01   6.3200000e+02   9.3107300e+02   5.1216600e+02   9.1000000e+01   4.0000000e+00   2.6440000e+03
   4.0000000e+01   6.3300000e+02   9.3533200e+02   5.2153500e+02   9.1000000e+01   4.0000000e+00   2.6440000e+03
   4.0000000e+01   6.3400000e+02   9.3987500e+02   5.1926300e+02   9.1000000e+01   4.0000000e+00   2.6440000e+03
   4.0000000e+01   6.3500000e+02   9.1999900e+02   5.1472100e+02   9.0000000e+01   4.0000000e+00   2.6420000e+03
   4.0000000e+01   6.3600000e+02   9.1602300e+02   5.1812800e+02   9.0000000e+01   4.0000000e+00   2.6420000e+03
   4.1000000e+01   6.3700000e+02   8.7911000e+02   6.0926100e+02   5.6000000e+01   1.0000000e+00   2.3790000e+03
   4.1000000e+01   6.3800000e+02   8.9065700e+02   6.2478200e+02   4.5000000e+01   1.0000000e+00   2.3790000e+03
   4.2000000e+01   6.4200000e+02   4.5000000e+02   7.8263300e+02   1.1800000e+02   5.0000000e+00   3.4270000e+03
   4.2000000e+01   6.4300000e+02   4.1400000e+02   7.9209700e+02   1.1600000e+02   5.0000000e+00   3.4270000e+03
   4.2000000e+01   6.4400000e+02   4.6500000e+02   7.7657600e+02   1.1600000e+02   5.0000000e+00   3.4270000e+03
