# Supplementary material for: Inflationary theory of branching morphogenesis in the mouse salivary gland
Source: Nat Commun. 2023 Jun 9;14:3422. doi: 10.1038/s41467-023-39124-x (PMC10256724; doi:10.1038/s41467-023-39124-x)
Supplement: Supplementary file 7 — Source Data [file 41467_2023_39124_MOESM7_ESM.zip › Data branching tree/Control data/E18.6/Sample 1/edge_list.dat]

   9.0000000e+00   1.0000000e+01   5.3173743e+00   5.5987155e+02   4.0519453e+03
   9.0000000e+00   1.1000000e+01   7.7640588e+00   0.0000000e+00   0.0000000e+00
   1.8000000e+01   1.9000000e+01   5.5598561e+00   3.5955636e+02   2.8556319e+03
   1.8000000e+01   2.0000000e+01   4.3093984e+00   0.0000000e+00   0.0000000e+00
   2.2000000e+01   2.3000000e+01   9.7789637e+00   7.7809499e+02   5.0096289e+03
   2.2000000e+01   2.4000000e+01   9.9368292e+00   0.0000000e+00   0.0000000e+00
   2.3000000e+01   2.5000000e+01   5.8574879e+00   5.2009149e+02   4.9783651e+03
   2.4000000e+01   2.7000000e+01   1.0182816e+01   0.0000000e+00   0.0000000e+00
   2.7000000e+01   2.8000000e+01   7.9073182e+00   7.3902743e+02   4.4154656e+03
   2.7000000e+01   2.9000000e+01   6.3048025e+00   0.0000000e+00   0.0000000e+00
   2.9000000e+01   3.1000000e+01   9.5789419e+00   6.6896216e+02   3.8077994e+03
   2.9000000e+01   3.2000000e+01   4.1415574e+00   0.0000000e+00   0.0000000e+00
   3.3000000e+01   3.4000000e+01   8.5239192e+00   1.3932697e+03   3.9043557e+03
   3.6000000e+01   3.7000000e+01   1.1439052e+01   9.8053617e+02   4.1958145e+03
   3.8000000e+01   3.9000000e+01   8.5271273e+00   4.9981020e+02   4.1070378e+03
   3.8000000e+01   4.0000000e+01   1.0127204e+01   0.0000000e+00   0.0000000e+00
   4.5000000e+01   4.6000000e+01   7.8983668e+00   3.4831743e+02   2.4777902e+03
   4.5000000e+01   4.7000000e+01   8.1387100e+00   0.0000000e+00   0.0000000e+00
   5.4000000e+01   3.6000000e+01   4.9790519e+00   0.0000000e+00   0.0000000e+00
   3.5000000e+01   5.6000000e+01   8.0951757e+00   5.5415843e+02   3.3918133e+03
   3.5000000e+01   5.7000000e+01   1.1859530e+01   0.0000000e+00   0.0000000e+00
   1.5000000e+01   6.2000000e+01   1.2734981e+01   0.0000000e+00   0.0000000e+00
   6.5000000e+01   6.6000000e+01   9.6183599e+00   4.6731687e+02   3.6468631e+03
   6.8000000e+01   6.9000000e+01   1.0940340e+01   4.5480681e+02   4.4590787e+03
   7.4000000e+01   7.5000000e+01   1.3241290e+01   0.0000000e+00   0.0000000e+00
   7.5000000e+01   7.7000000e+01   9.3438920e+00   0.0000000e+00   0.0000000e+00
   7.4000000e+01   7.8000000e+01   1.0755649e+01   0.0000000e+00   0.0000000e+00
   7.8000000e+01   7.9000000e+01   5.7502161e+00   5.4874835e+02   3.0353818e+03
   7.8000000e+01   8.0000000e+01   1.2649531e+01   0.0000000e+00   0.0000000e+00
   8.2000000e+01   8.3000000e+01   4.1660015e+00   6.6896216e+02   4.3335348e+03
   8.2000000e+01   8.4000000e+01   1.0087907e+01   0.0000000e+00   0.0000000e+00
   8.4000000e+01   8.5000000e+01   5.7341154e+00   0.0000000e+00   0.0000000e+00
   8.9000000e+01   9.0000000e+01   5.7940677e+00   4.5480681e+02   4.3163355e+03
   8.9000000e+01   9.1000000e+01   9.0605358e+00   0.0000000e+00   0.0000000e+00
   9.4000000e+01   9.5000000e+01   7.0941839e+00   4.6389952e+02   2.2960555e+03
   1.0300000e+02   1.0400000e+02   1.1434087e+01   6.4934907e+02   4.0601343e+03
   1.0300000e+02   1.0600000e+02   1.1304816e+01   0.0000000e+00   0.0000000e+00
   1.0800000e+02   1.0900000e+02   7.1732410e+00   4.6561133e+02   3.0313821e+03
   1.0800000e+02   1.1000000e+02   6.2164774e+00   0.0000000e+00   0.0000000e+00
   1.1300000e+02   1.1400000e+02   4.8101074e+00   5.3702474e+02   2.8687654e+03
   1.1500000e+02   1.1600000e+02   1.1669503e+01   4.8239547e+02   3.6738145e+03
   1.1700000e+02   1.1800000e+02   5.7785309e+00   5.0456286e+02   3.5346983e+03
   1.1900000e+02   1.2000000e+02   5.1860216e+00   0.0000000e+00   0.0000000e+00
   1.2100000e+02   1.2200000e+02   7.2965405e+00   5.6164498e+02   2.7260698e+03
   1.2400000e+02   1.2500000e+02   9.6330812e+00   5.3702474e+02   2.8793535e+03
   1.2400000e+02   1.2600000e+02   4.5517698e+00   0.0000000e+00   0.0000000e+00
   1.2800000e+02   1.2900000e+02   6.4708997e+00   5.2200009e+02   3.3554971e+03
   1.2800000e+02   1.3000000e+02   9.6697802e+00   0.0000000e+00   0.0000000e+00
   1.3500000e+02   1.3700000e+02   1.4697374e+01   0.0000000e+00   0.0000000e+00
   1.3900000e+02   1.4000000e+02   1.2516929e+01   5.0848948e+02   3.0900613e+03
   1.4100000e+02   1.4200000e+02   1.0642560e+01   4.0384733e+02   2.8256646e+03
   1.4800000e+02   1.4900000e+02   9.3571115e+00   0.0000000e+00   0.0000000e+00
   1.4900000e+02   1.5000000e+02   7.4771303e+00   0.0000000e+00   0.0000000e+00
   1.5400000e+02   1.5500000e+02   1.3582881e+01   2.8556319e+02   3.3236343e+03
   1.5400000e+02   1.5600000e+02   1.7810027e+01   0.0000000e+00   0.0000000e+00
   1.5900000e+02   1.5700000e+02   6.9026605e+00   0.0000000e+00   0.0000000e+00
   1.6900000e+02   1.7000000e+02   4.5851706e+00   1.2621953e+03   3.8698688e+03
   1.7100000e+02   1.7200000e+02   4.5289606e+00   0.0000000e+00   0.0000000e+00
   1.7600000e+02   1.7700000e+02   1.1482284e+01   6.1570367e+02   4.2732203e+03
   1.7600000e+02   1.7800000e+02   6.3453453e+00   0.0000000e+00   0.0000000e+00
   1.6900000e+02   1.7900000e+02   1.1896604e+01   0.0000000e+00   0.0000000e+00
   1.8000000e+02   1.8100000e+02   9.6331676e+00   1.3767553e+03   4.0062835e+03
   1.8400000e+02   1.8500000e+02   6.1226803e+00   6.1828254e+02   4.0304376e+03
   1.8400000e+02   1.8600000e+02   6.4338360e+00   0.0000000e+00   0.0000000e+00
   1.8800000e+02   1.9000000e+02   1.1562998e+01   0.0000000e+00   0.0000000e+00
   1.9000000e+02   1.9100000e+02   9.7757821e+00   3.9889196e+02   3.9315655e+03
   1.9300000e+02   1.9400000e+02   1.4396647e+01   3.9184918e+02   2.5787216e+03
   1.9300000e+02   1.9500000e+02   1.7173531e+01   0.0000000e+00   0.0000000e+00
   1.9600000e+02   1.9700000e+02   1.1171738e+01   0.0000000e+00   0.0000000e+00
   1.1300000e+02   2.0200000e+02   4.7414989e+00   0.0000000e+00   0.0000000e+00
   2.1200000e+02   2.1300000e+02   7.9123463e+00   4.0088146e+02   4.3283914e+03
   2.2400000e+02   2.2500000e+02   1.5889778e+01   8.7688213e+02   4.8167340e+03
   2.3200000e+02   2.3300000e+02   1.4192393e+01   0.0000000e+00   0.0000000e+00
   2.3400000e+02   2.3500000e+02   1.0674193e+01   3.0444108e+02   3.3185438e+03
   2.3400000e+02   2.3600000e+02   9.1165497e+00   0.0000000e+00   0.0000000e+00
   2.3700000e+02   2.3900000e+02   1.7027707e+01   0.0000000e+00   0.0000000e+00
   2.3000000e+02   2.4300000e+02   1.3011757e+01   0.0000000e+00   0.0000000e+00
   2.4400000e+02   2.4500000e+02   7.6289137e+00   9.2199285e+02   3.5103626e+03
   2.5500000e+02   2.5600000e+02   6.8000107e+00   0.0000000e+00   0.0000000e+00
   2.5500000e+02   2.5700000e+02   1.0126027e+01   0.0000000e+00   0.0000000e+00
   2.6200000e+02   2.6400000e+02   5.5747299e+00   0.0000000e+00   0.0000000e+00
   2.6500000e+02   2.6600000e+02   1.6576512e+01   4.0679158e+02   2.9260840e+03
   2.7700000e+02   2.7800000e+02   1.1461788e+01   5.8929453e+02   3.5579732e+03
   2.7700000e+02   2.7900000e+02   1.4077784e+01   0.0000000e+00   0.0000000e+00
   2.8100000e+02   2.8200000e+02   1.9037457e+01   7.5815711e+02   4.3357373e+03
   2.8300000e+02   2.8400000e+02   7.5542108e+00   4.8239547e+02   2.9389027e+03
   2.8300000e+02   2.8500000e+02   9.5712490e+00   0.0000000e+00   0.0000000e+00
   2.9200000e+02   2.9300000e+02   1.5694697e+01   1.2008238e+03   4.3777371e+03
   2.9500000e+02   2.9600000e+02   1.3078513e+01   3.1154458e+02   3.8943073e+03
   3.1200000e+02   3.1300000e+02   1.9412230e+01   7.5815711e+02   4.0622892e+03
   3.1400000e+02   3.1500000e+02   2.8921582e+01   5.8147996e+02   3.2296088e+03
   3.2000000e+02   3.2100000e+02   1.1574594e+01   0.0000000e+00   0.0000000e+00
   3.2200000e+02   3.2300000e+02   1.1673988e+01   1.1903433e+03   4.8599793e+03
   3.2700000e+02   3.2800000e+02   9.8909022e+00   7.9403551e+02   4.5372975e+03
   3.2700000e+02   3.2900000e+02   8.8274384e+00   0.0000000e+00   0.0000000e+00
   3.3800000e+02   3.3500000e+02   7.3985284e+00   4.7867036e+02   4.8515004e+03
   3.3800000e+02   3.3900000e+02   1.0040908e+01   0.0000000e+00   0.0000000e+00
   3.3900000e+02   3.4000000e+02   9.1625386e+00   0.0000000e+00   0.0000000e+00
   3.6000000e+02   3.6100000e+02   1.4892340e+01   8.9595433e+02   3.1926935e+03
   3.6100000e+02   3.6200000e+02   1.8750125e+01   0.0000000e+00   0.0000000e+00
   3.6400000e+02   3.6500000e+02   8.7437254e+00   6.1602662e+02   3.8206792e+03
   3.6200000e+02   3.6800000e+02   6.8850326e+00   0.0000000e+00   0.0000000e+00
   3.7100000e+02   3.7200000e+02   6.8374813e+00   6.2436468e+02   4.2269846e+03
   3.7100000e+02   3.7300000e+02   1.3282314e+01   0.0000000e+00   0.0000000e+00
   3.7500000e+02   3.7600000e+02   1.0689370e+01   7.0260491e+02   3.9420235e+03
   3.7600000e+02   3.7700000e+02   1.3656329e+01   3.9488290e+02   3.2643404e+03
   3.7600000e+02   3.7800000e+02   1.5842805e+01   0.0000000e+00   0.0000000e+00
   3.7500000e+02   3.8000000e+02   8.8311431e+00   0.0000000e+00   0.0000000e+00
   3.8300000e+02   3.8400000e+02   1.0600527e+01   1.1973405e+03   4.3345444e+03
   3.8800000e+02   3.8900000e+02   1.7490720e+01   4.4284195e+02   3.0470882e+03
   3.8800000e+02   3.9000000e+02   1.2490983e+01   0.0000000e+00   0.0000000e+00
   3.9100000e+02   3.9200000e+02   1.1885186e+01   0.0000000e+00   0.0000000e+00
   3.9200000e+02   3.9400000e+02   1.3790548e+01   1.8815696e+02   2.3640870e+03
   3.9200000e+02   3.9500000e+02   1.1768344e+01   0.0000000e+00   0.0000000e+00
   3.9800000e+02   3.9900000e+02   1.1100766e+01   1.3309190e+03   4.8533859e+03
   4.0200000e+02   4.0300000e+02   7.3743185e+00   7.4117734e+02   3.1874563e+03
   4.0300000e+02   4.0400000e+02   8.4397097e+00   0.0000000e+00   0.0000000e+00
   4.0400000e+02   4.0500000e+02   1.1183710e+01   1.0757148e+03   4.2088773e+03
   4.0400000e+02   4.0600000e+02   1.0596041e+01   0.0000000e+00   0.0000000e+00
   4.1400000e+02   4.1500000e+02   5.7644620e+00   6.2053027e+02   3.7737478e+03
   4.2200000e+02   4.2300000e+02   1.3858621e+01   4.5480681e+02   3.4436646e+03
   4.2700000e+02   4.2800000e+02   1.7180711e+01   0.0000000e+00   0.0000000e+00
   4.3800000e+02   4.3900000e+02   5.1714361e+00   7.0062055e+02   4.1109586e+03
   4.4300000e+02   4.4500000e+02   3.7723015e+00   5.6164498e+02   3.4564627e+03
   4.4500000e+02   4.4400000e+02   5.4760893e+00   0.0000000e+00   0.0000000e+00
   4.4600000e+02   4.4800000e+02   1.0151019e+01   0.0000000e+00   0.0000000e+00
   4.4900000e+02   4.5100000e+02   5.9797843e+00   0.0000000e+00   0.0000000e+00
   4.6400000e+02   4.6500000e+02   8.8510887e+00   4.3054470e+02   4.1437273e+03
   4.6400000e+02   4.6600000e+02   7.5229869e+00   0.0000000e+00   0.0000000e+00
   4.6700000e+02   4.6800000e+02   2.4763333e+01   0.0000000e+00   0.0000000e+00
   4.6800000e+02   4.6900000e+02   1.6688981e+01   4.9259524e+02   3.2927922e+03
   4.7200000e+02   4.7300000e+02   6.8576100e+00   5.9232435e+02   4.1319509e+03
   4.7300000e+02   4.7400000e+02   1.2848713e+01   3.7842214e+02   2.5548555e+03
   4.7200000e+02   4.7600000e+02   9.4369464e+00   0.0000000e+00   0.0000000e+00
   4.7800000e+02   4.7900000e+02   6.3935423e+00   4.2636681e+02   3.7207235e+03
   4.7800000e+02   4.8000000e+02   1.2948724e+01   0.0000000e+00   0.0000000e+00
   4.8300000e+02   4.8400000e+02   1.4606775e+01   0.0000000e+00   0.0000000e+00
   4.8400000e+02   4.8600000e+02   2.9984675e+01   5.6728272e+02   3.9755843e+03
   4.8700000e+02   4.8800000e+02   1.7451178e+01   4.2073176e+02   3.3942167e+03
   4.8700000e+02   4.8900000e+02   1.0099933e+01   0.0000000e+00   0.0000000e+00
   4.9000000e+02   4.9100000e+02   1.2637219e+01   3.8725405e+02   3.8897591e+03
   4.9500000e+02   4.9600000e+02   1.8374076e+01   4.1116842e+02   4.7389725e+03
   4.9500000e+02   4.9700000e+02   1.0607664e+01   0.0000000e+00   0.0000000e+00
   5.0000000e+02   5.0100000e+02   1.8117516e+01   3.8364201e+02   3.0538039e+03
   4.9900000e+02   5.0300000e+02   1.4455428e+01   0.0000000e+00   0.0000000e+00
   5.0600000e+02   5.0900000e+02   1.5958147e+01   0.0000000e+00   0.0000000e+00
   5.1500000e+02   5.1700000e+02   1.8008646e+01   0.0000000e+00   0.0000000e+00
   5.1700000e+02   5.1800000e+02   1.9868110e+01   4.3741919e+02   3.3897017e+03
   5.1700000e+02   5.1900000e+02   2.4101523e+01   0.0000000e+00   0.0000000e+00
   5.2100000e+02   5.2200000e+02   9.3440547e+00   7.1355964e+02   3.0021755e+03
   5.1200000e+02   5.2600000e+02   2.2947772e+01   0.0000000e+00   0.0000000e+00
   5.2700000e+02   5.2800000e+02   1.1610839e+01   5.5019624e+02   3.5321653e+03
   5.2900000e+02   5.3300000e+02   9.1718772e+00   5.4255173e+02   3.3149458e+03
   5.3700000e+02   5.3800000e+02   1.5917675e+01   3.9286302e+02   2.5950980e+03
   5.4300000e+02   5.4400000e+02   1.3174206e+01   2.9983306e+02   3.0211294e+03
   5.4300000e+02   5.4500000e+02   1.1017507e+01   0.0000000e+00   0.0000000e+00
   5.4600000e+02   5.4700000e+02   1.1056699e+01   5.3997951e+02   3.1552833e+03
   5.4600000e+02   5.4800000e+02   1.0287388e+01   0.0000000e+00   0.0000000e+00
   5.3700000e+02   5.4900000e+02   1.3112323e+01   0.0000000e+00   0.0000000e+00
   5.3800000e+02   5.5000000e+02   9.3438403e+00   0.0000000e+00   0.0000000e+00
   4.3200000e+02   5.5100000e+02   1.0943992e+01   0.0000000e+00   0.0000000e+00
   5.5300000e+02   5.5400000e+02   1.5528043e+01   7.7783933e+02   4.1308917e+03
   5.5800000e+02   5.5900000e+02   1.4972991e+01   4.8239547e+02   3.1933787e+03
   5.5800000e+02   5.6000000e+02   1.4787398e+01   0.0000000e+00   0.0000000e+00
   5.6600000e+02   5.6700000e+02   2.0233783e+01   5.9966611e+02   3.9551199e+03
   5.7500000e+02   5.7600000e+02   1.9090462e+01   4.4997064e+02   4.2113339e+03
   5.8000000e+02   5.8100000e+02   2.3828675e+01   3.3194427e+02   3.0538690e+03
   5.8000000e+02   5.8200000e+02   1.3435282e+01   0.0000000e+00   0.0000000e+00
   5.7300000e+02   5.8300000e+02   4.8248950e+00   0.0000000e+00   0.0000000e+00
   5.8600000e+02   5.8700000e+02   6.5798957e+00   1.0344308e+03   3.7776985e+03
   5.9200000e+02   5.9300000e+02   1.3853467e+01   5.3516973e+02   3.2239380e+03
   6.0000000e+02   6.0100000e+02   1.4931268e+01   1.4229321e+03   5.7815947e+03
   6.0300000e+02   6.0400000e+02   1.5489302e+01   0.0000000e+00   0.0000000e+00
   6.0500000e+02   6.0600000e+02   1.9745082e+01   6.2117098e+02   3.8169292e+03
   6.0500000e+02   6.0700000e+02   1.5280090e+01   0.0000000e+00   0.0000000e+00
   6.0400000e+02   6.0800000e+02   1.1873462e+01   0.0000000e+00   0.0000000e+00
   6.0900000e+02   6.1000000e+02   1.6794839e+01   4.9057225e+02   3.9026233e+03
   6.0200000e+02   6.1200000e+02   1.3719050e+01   0.0000000e+00   0.0000000e+00
   6.1300000e+02   6.1400000e+02   9.0423382e+00   1.0171745e+03   4.2292425e+03
   6.1600000e+02   6.1700000e+02   1.7751670e+01   0.0000000e+00   0.0000000e+00
   6.2200000e+02   6.2300000e+02   1.1867661e+01   2.7127586e+02   3.3281194e+03
   6.2200000e+02   6.2400000e+02   4.8984725e+00   0.0000000e+00   0.0000000e+00
   6.2800000e+02   6.2600000e+02   7.4656548e+00   0.0000000e+00   0.0000000e+00
   6.3200000e+02   6.3300000e+02   7.5691607e+00   4.3787365e+02   4.3445360e+03
   6.3300000e+02   6.3500000e+02   4.8894616e+00   0.0000000e+00   0.0000000e+00
   6.3900000e+02   6.4000000e+02   6.9352472e+00   4.7407769e+02   3.8740296e+03
   6.4600000e+02   6.4700000e+02   7.4417831e+00   1.1615909e+03   4.6927058e+03
   6.5100000e+02   6.5200000e+02   1.6514777e+01   5.2352196e+02   3.6696435e+03
   6.5100000e+02   6.5300000e+02   1.2231472e+01   0.0000000e+00   0.0000000e+00
   6.5600000e+02   6.5700000e+02   2.5938237e+01   3.5510348e+02   3.3110436e+03
   6.5600000e+02   6.5800000e+02   2.0201866e+01   0.0000000e+00   0.0000000e+00
   6.6100000e+02   6.6200000e+02   1.4255729e+01   6.8859429e+02   3.7775406e+03
   6.7200000e+02   6.7600000e+02   9.2511814e+00   0.0000000e+00   0.0000000e+00
   6.8900000e+02   6.9000000e+02   1.1953103e+01   6.7015037e+02   3.1183174e+03
   6.9400000e+02   6.9500000e+02   1.3585050e+01   0.0000000e+00   0.0000000e+00
   6.9700000e+02   6.9300000e+02   5.7411101e+00   0.0000000e+00   0.0000000e+00
   7.0600000e+02   7.0800000e+02   1.7532685e+01   0.0000000e+00   0.0000000e+00
   7.1700000e+02   7.1800000e+02   1.1383263e+01   5.0848948e+02   3.6012014e+03
   7.1700000e+02   7.1900000e+02   1.3587013e+01   0.0000000e+00   0.0000000e+00
   7.2000000e+02   7.2100000e+02   2.3183616e+01   4.2261846e+02   3.2333632e+03
   7.2400000e+02   7.2600000e+02   1.1270855e+01   0.0000000e+00   0.0000000e+00
   7.1600000e+02   7.2700000e+02   4.5485151e+00   0.0000000e+00   0.0000000e+00
   7.5200000e+02   7.5300000e+02   9.4945204e+00   3.3014184e+02   3.7726408e+03
   7.5300000e+02   7.5400000e+02   1.1196880e+01   3.9286302e+02   2.9453924e+03
   7.5900000e+02   7.6000000e+02   9.4861257e+00   4.7281740e+02   4.2282548e+03
   7.6300000e+02   7.6400000e+02   8.6117012e+00   3.5955636e+02   3.2556158e+03
   7.6200000e+02   7.6500000e+02   1.1277749e+01   0.0000000e+00   0.0000000e+00
   7.6700000e+02   7.6800000e+02   9.8616946e+00   9.0104565e+02   3.8892478e+03
   7.7000000e+02   7.7200000e+02   6.0646428e+00   0.0000000e+00   0.0000000e+00
   7.7300000e+02   7.7400000e+02   1.5349914e+01   3.0509369e+02   3.3096016e+03
   7.6800000e+02   7.7800000e+02   8.2379484e+00   0.0000000e+00   0.0000000e+00
   7.8200000e+02   7.8300000e+02   1.1077685e+01   0.0000000e+00   0.0000000e+00
   7.8500000e+02   7.8700000e+02   1.0964663e+01   0.0000000e+00   0.0000000e+00
   7.8900000e+02   7.9000000e+02   8.7156822e+00   4.1502020e+02   3.8552449e+03
   7.8900000e+02   7.9100000e+02   9.2930148e+00   0.0000000e+00   0.0000000e+00
   7.8700000e+02   7.9200000e+02   6.0381923e+00   6.1860415e+02   5.0530733e+03
   8.0300000e+02   8.0400000e+02   1.0564607e+01   0.0000000e+00   0.0000000e+00
   8.0400000e+02   8.0500000e+02   1.8182206e+01   4.6389952e+02   3.4573833e+03
   8.0400000e+02   8.0600000e+02   7.5483097e+00   0.0000000e+00   0.0000000e+00
   8.0800000e+02   8.1000000e+02   8.3680560e+00   0.0000000e+00   0.0000000e+00
   8.1200000e+02   8.1300000e+02   1.4731866e+01   3.5510348e+02   3.2190606e+03
   8.1300000e+02   8.1400000e+02   6.1516099e+00   4.8032953e+02   3.5447561e+03
   8.2400000e+02   8.2500000e+02   1.3809271e+01   0.0000000e+00   0.0000000e+00
   8.2600000e+02   8.2700000e+02   9.7433393e+00   2.5927978e+02   3.3245318e+03
   8.2600000e+02   8.2800000e+02   1.1855439e+01   0.0000000e+00   0.0000000e+00
   8.2500000e+02   8.2900000e+02   8.5639006e+00   0.0000000e+00   0.0000000e+00
   8.2300000e+02   8.3100000e+02   1.1034775e+01   0.0000000e+00   0.0000000e+00
   8.3200000e+02   8.3300000e+02   1.9058276e+01   1.0777467e+03   4.3879023e+03
   8.3500000e+02   8.3600000e+02   8.0182536e+00   0.0000000e+00   0.0000000e+00
   8.3600000e+02   8.3800000e+02   1.3844587e+01   0.0000000e+00   0.0000000e+00
   8.4100000e+02   8.4200000e+02   1.2990882e+01   5.8386938e+02   3.6319436e+03
   8.5000000e+02   8.5100000e+02   1.6453084e+01   0.0000000e+00   0.0000000e+00
   8.5100000e+02   8.5300000e+02   1.3626626e+01   0.0000000e+00   0.0000000e+00
   8.5700000e+02   8.5800000e+02   8.5270409e+00   4.7407769e+02   3.6141021e+03
   8.5800000e+02   8.5900000e+02   1.5961569e+01   3.5955636e+02   3.5292923e+03
   8.5700000e+02   8.6000000e+02   1.0975981e+01   0.0000000e+00   0.0000000e+00
   8.5800000e+02   8.6100000e+02   1.4709920e+01   0.0000000e+00   0.0000000e+00
   8.6200000e+02   8.6400000e+02   6.4049760e+00   0.0000000e+00   0.0000000e+00
   8.6600000e+02   8.6800000e+02   7.1362549e+00   0.0000000e+00   0.0000000e+00
   8.7000000e+02   8.7100000e+02   1.4312092e+01   0.0000000e+00   0.0000000e+00
   8.7100000e+02   8.7200000e+02   4.8257191e+00   4.5915913e+02   3.2172683e+03
   8.7400000e+02   8.7500000e+02   1.1186605e+01   4.8894783e+02   3.4268163e+03
   8.7400000e+02   8.7600000e+02   1.6283941e+01   0.0000000e+00   0.0000000e+00
   8.8100000e+02   8.8200000e+02   1.1759928e+01   3.1535179e+02   3.4296011e+03
   8.8100000e+02   8.8300000e+02   1.8273924e+01   0.0000000e+00   0.0000000e+00
   8.8500000e+02   8.8700000e+02   1.0227834e+01   0.0000000e+00   0.0000000e+00
   8.8700000e+02   8.8800000e+02   1.7607104e+01   0.0000000e+00   0.0000000e+00
   8.8900000e+02   8.9000000e+02   1.2204890e+01   5.5844875e+02   3.9377830e+03
   8.8900000e+02   8.9100000e+02   1.2596245e+01   0.0000000e+00   0.0000000e+00
   8.9600000e+02   8.9700000e+02   4.1478906e+00   3.7842214e+02   2.8823222e+03
   8.9600000e+02   8.9800000e+02   1.4583722e+01   0.0000000e+00   0.0000000e+00
   9.0000000e+02   9.0100000e+02   1.3870375e+01   4.5524392e+02   3.0200100e+03
   9.0000000e+02   9.0200000e+02   1.2111768e+01   0.0000000e+00   0.0000000e+00
   9.0300000e+02   9.0400000e+02   1.9255433e+01   0.0000000e+00   0.0000000e+00
   9.0400000e+02   9.0500000e+02   1.0256372e+01   7.4758995e+02   4.1202373e+03
   9.0600000e+02   9.0700000e+02   2.2212943e+01   6.8772723e+02   3.6717566e+03
   9.1100000e+02   9.1300000e+02   6.8992622e+00   0.0000000e+00   0.0000000e+00
   9.1300000e+02   9.1400000e+02   9.2252961e+00   3.4081344e+02   3.7451792e+03
   9.1300000e+02   9.1500000e+02   9.1018052e+00   0.0000000e+00   0.0000000e+00
   9.2000000e+02   9.2100000e+02   7.7537749e+00   0.0000000e+00   0.0000000e+00
   9.2100000e+02   9.2200000e+02   6.4270257e+00   3.9889196e+02   3.0039637e+03
   9.2100000e+02   9.2300000e+02   7.8983743e+00   0.0000000e+00   0.0000000e+00
   9.2000000e+02   9.2400000e+02   1.1182611e+01   0.0000000e+00   0.0000000e+00
   9.2600000e+02   9.2700000e+02   1.3916183e+01   5.8147996e+02   3.7035245e+03
   9.2600000e+02   9.2800000e+02   1.5112455e+01   0.0000000e+00   0.0000000e+00
   9.3000000e+02   9.3100000e+02   3.4016203e+01   8.0225891e+02   4.2007888e+03
   9.3300000e+02   9.3400000e+02   1.9178076e+01   3.9889196e+02   2.9880310e+03
   9.3300000e+02   9.3500000e+02   1.6806007e+01   0.0000000e+00   0.0000000e+00
   9.3500000e+02   9.3600000e+02   2.9207485e+01   9.4078481e+02   4.2685634e+03
   9.3800000e+02   9.3900000e+02   1.5751906e+01   0.0000000e+00   0.0000000e+00
   9.3900000e+02   9.4000000e+02   9.8725695e+00   4.0137730e+02   3.2799618e+03
   9.4200000e+02   9.4300000e+02   1.6500131e+01   4.2402797e+02   3.0655049e+03
   9.4200000e+02   9.4400000e+02   1.0662122e+01   0.0000000e+00   0.0000000e+00
   9.4700000e+02   9.4800000e+02   1.3870405e+01   9.1940055e+02   4.8346628e+03
   9.4700000e+02   9.4900000e+02   9.4896528e+00   0.0000000e+00   0.0000000e+00
   9.5100000e+02   9.5200000e+02   1.5192413e+01   9.5004142e+02   4.2737788e+03
   9.5600000e+02   9.5700000e+02   1.4125430e+01   2.6004574e+02   2.7948069e+03
   9.5600000e+02   9.5800000e+02   2.0435109e+01   0.0000000e+00   0.0000000e+00
   9.5500000e+02   9.5900000e+02   1.2132887e+01   0.0000000e+00   0.0000000e+00
   9.6000000e+02   9.6100000e+02   8.4101576e+00   4.1502020e+02   2.6678836e+03
   9.6100000e+02   9.6300000e+02   7.8398612e+00   0.0000000e+00   0.0000000e+00
   9.6300000e+02   9.6400000e+02   6.2878050e+00   4.7407769e+02   3.7997469e+03
   9.6600000e+02   9.6800000e+02   1.3496242e+01   0.0000000e+00   0.0000000e+00
   9.7600000e+02   9.7700000e+02   1.3829572e+01   4.4819910e+02   3.4959985e+03
   9.7600000e+02   9.7800000e+02   7.4322863e+00   0.0000000e+00   0.0000000e+00
   9.7900000e+02   9.8000000e+02   7.9696499e+00   1.0373109e+03   4.2964294e+03
   9.8300000e+02   9.8400000e+02   1.9862944e+01   4.9541354e+02   3.2738315e+03
   9.8300000e+02   9.8500000e+02   1.2039320e+01   0.0000000e+00   0.0000000e+00
   9.8500000e+02   9.8600000e+02   1.6835480e+01   4.2308882e+02   2.3212976e+03
   9.9200000e+02   9.9300000e+02   6.0178105e+00   5.0020798e+02   3.9199128e+03
   9.9200000e+02   9.9400000e+02   5.4827168e+00   0.0000000e+00   0.0000000e+00
   3.9700000e+02   9.9900000e+02   2.1829810e+01   0.0000000e+00   0.0000000e+00
   1.0040000e+03   1.0050000e+03   6.0469769e+00   4.9340211e+02   3.3545486e+03
   1.0080000e+03   1.0090000e+03   1.4191120e+01   1.1848166e+03   4.1146339e+03
   1.0110000e+03   1.0120000e+03   1.0704362e+01   5.2200009e+02   3.4925833e+03
   1.0200000e+03   1.0220000e+03   1.6219234e+01   0.0000000e+00   0.0000000e+00
   1.0220000e+03   1.0230000e+03   1.6773970e+01   4.5524392e+02   3.8666296e+03
   1.0270000e+03   1.0280000e+03   9.8698246e+00   7.4037185e+02   3.4993535e+03
   1.0290000e+03   1.0300000e+03   8.0458228e+00   3.7631393e+02   2.7568312e+03
   1.0380000e+03   1.0390000e+03   1.0402756e+01   4.3923421e+02   3.2249866e+03
   1.0380000e+03   1.0400000e+03   1.6702154e+01   0.0000000e+00   0.0000000e+00
   1.0410000e+03   1.0420000e+03   9.5149938e+00   3.0378707e+02   3.5624983e+03
   1.0450000e+03   1.0460000e+03   1.3432422e+01   7.0147168e+02   3.4584186e+03
   1.0450000e+03   1.0470000e+03   1.2607479e+01   0.0000000e+00   0.0000000e+00
   1.0290000e+03   1.0500000e+03   1.2994276e+01   0.0000000e+00   0.0000000e+00
   1.0550000e+03   1.0560000e+03   5.4324996e+00   5.5844875e+02   3.2782635e+03
   1.0540000e+03   1.0580000e+03   1.1061792e+01   0.0000000e+00   0.0000000e+00
   1.0590000e+03   1.0600000e+03   8.3403301e+00   7.4465769e+02   3.7481520e+03
   1.0590000e+03   1.0610000e+03   7.9796650e+00   0.0000000e+00   0.0000000e+00
   1.0690000e+03   1.0700000e+03   6.3046717e+00   3.4429715e+02   2.9577241e+03
   1.0690000e+03   1.0710000e+03   1.7375659e+01   0.0000000e+00   0.0000000e+00
   1.0660000e+03   1.0720000e+03   7.9318159e+00   0.0000000e+00   0.0000000e+00
   1.0720000e+03   1.0730000e+03   8.9687072e+00   0.0000000e+00   0.0000000e+00
   1.0730000e+03   1.0740000e+03   2.2769559e+01   3.5285596e+02   3.8240094e+03
   1.0730000e+03   1.0750000e+03   7.1855421e+00   0.0000000e+00   0.0000000e+00
   1.0820000e+03   1.0830000e+03   1.4745340e+01   6.5118426e+02   4.1094101e+03
   1.0820000e+03   1.0840000e+03   7.3726470e+00   0.0000000e+00   0.0000000e+00
   1.0770000e+03   1.0890000e+03   1.8049012e+01   0.0000000e+00   0.0000000e+00
   1.0920000e+03   1.0930000e+03   7.3208743e+00   4.1116842e+02   3.3989013e+03
   1.0990000e+03   1.1000000e+03   2.1177850e+01   7.2599433e+02   3.9608988e+03
   1.0990000e+03   1.1010000e+03   8.9597373e+00   0.0000000e+00   0.0000000e+00
   1.0920000e+03   1.1030000e+03   1.9752655e+01   0.0000000e+00   0.0000000e+00
   1.1050000e+03   1.1060000e+03   7.5447459e+00   6.7044709e+02   4.8241609e+03
   1.1090000e+03   1.1100000e+03   9.6495022e+00   3.8104101e+02   3.5945677e+03
   1.1090000e+03   1.1110000e+03   1.4158778e+01   0.0000000e+00   0.0000000e+00
   1.1140000e+03   1.1150000e+03   1.3252843e+01   0.0000000e+00   0.0000000e+00
   1.1150000e+03   1.1170000e+03   1.4344071e+01   0.0000000e+00   0.0000000e+00
   1.1180000e+03   1.1200000e+03   2.0195271e+01   0.0000000e+00   0.0000000e+00
   1.1210000e+03   1.1220000e+03   2.0516861e+01   7.0486592e+02   4.7205118e+03
   1.1210000e+03   1.1230000e+03   1.6683870e+01   0.0000000e+00   0.0000000e+00
   1.1320000e+03   1.1330000e+03   1.2513600e+01   1.5805386e+03   4.8751795e+03
   1.1360000e+03   1.1380000e+03   8.4074346e+00   0.0000000e+00   0.0000000e+00
   1.1390000e+03   1.1400000e+03   7.9937067e+00   5.3665425e+02   3.7093199e+03
   1.1390000e+03   1.1410000e+03   2.2068582e+01   0.0000000e+00   0.0000000e+00
   1.1420000e+03   1.1430000e+03   1.7110176e+01   3.0444108e+02   3.0681638e+03
   1.1450000e+03   1.1460000e+03   2.1059756e+01   3.4429715e+02   2.5922607e+03
   1.1490000e+03   1.1500000e+03   7.4334303e+00   0.0000000e+00   0.0000000e+00
   1.1500000e+03   1.1510000e+03   2.2116515e+01   1.0734938e+03   4.0530250e+03
   1.1490000e+03   1.1530000e+03   1.7152687e+01   0.0000000e+00   0.0000000e+00
   1.1530000e+03   1.1540000e+03   2.9567443e+01   4.5217532e+02   4.4297666e+03
   1.1530000e+03   1.1550000e+03   2.5838754e+01   0.0000000e+00   0.0000000e+00
   1.1570000e+03   1.1580000e+03   1.3747565e+01   5.2655250e+02   4.0831907e+03
   1.1630000e+03   1.1650000e+03   1.0926117e+01   0.0000000e+00   0.0000000e+00
   1.1730000e+03   1.1750000e+03   2.3305447e+01   0.0000000e+00   0.0000000e+00
   1.1750000e+03   1.1760000e+03   2.6285638e+01   1.1312298e+03   4.7003287e+03
   1.1770000e+03   1.1780000e+03   8.1541784e+00   2.8556319e+02   2.6372913e+03
   1.1770000e+03   1.1790000e+03   1.3505856e+01   0.0000000e+00   0.0000000e+00
   1.1810000e+03   1.1830000e+03   1.7135151e+01   0.0000000e+00   0.0000000e+00
   1.1840000e+03   1.1850000e+03   1.0771842e+01   2.8205921e+02   2.5741670e+03
   1.1840000e+03   1.1860000e+03   9.6323074e+00   0.0000000e+00   0.0000000e+00
   1.1870000e+03   1.1880000e+03   1.2628122e+01   4.5217532e+02   2.6654969e+03
   1.1890000e+03   1.1900000e+03   1.0179646e+01   3.7259584e+02   3.3522355e+03
   1.1890000e+03   1.1910000e+03   1.0870172e+01   0.0000000e+00   0.0000000e+00
   1.1870000e+03   1.1930000e+03   1.2465223e+01   0.0000000e+00   0.0000000e+00
   1.1940000e+03   1.1950000e+03   6.4388797e+00   5.8658823e+02   3.5848161e+03
   1.1720000e+03   1.2000000e+03   9.5781245e+00   0.0000000e+00   0.0000000e+00
   1.2030000e+03   1.2040000e+03   1.5013409e+01   0.0000000e+00   0.0000000e+00
   1.2050000e+03   1.2060000e+03   4.1540328e+00   3.5955636e+02   3.8743890e+03
   1.2050000e+03   1.2070000e+03   1.1821128e+01   0.0000000e+00   0.0000000e+00
   1.2090000e+03   1.2100000e+03   7.6804020e+00   3.5677982e+02   2.4770677e+03
   1.2090000e+03   1.2110000e+03   7.0941681e+00   0.0000000e+00   0.0000000e+00
   1.2140000e+03   1.2150000e+03   1.4122833e+01   2.4099150e+02   3.3890562e+03
   1.2140000e+03   1.2160000e+03   8.3234712e+00   0.0000000e+00   0.0000000e+00
   1.2220000e+03   1.2230000e+03   1.3884604e+01   0.0000000e+00   0.0000000e+00
   1.2210000e+03   1.2250000e+03   1.2636941e+01   0.0000000e+00   0.0000000e+00
   1.2260000e+03   1.2270000e+03   6.1368842e+00   4.5524392e+02   3.5722551e+03
   1.2260000e+03   1.2280000e+03   2.9927783e+01   0.0000000e+00   0.0000000e+00
   1.2280000e+03   1.2290000e+03   1.7430184e+01   3.0378707e+02   2.8014884e+03
   1.2280000e+03   1.2300000e+03   1.2543957e+01   0.0000000e+00   0.0000000e+00
   1.2310000e+03   1.2320000e+03   1.5437927e+01   4.8032953e+02   3.0066110e+03
   1.2310000e+03   1.2330000e+03   9.2478970e+00   0.0000000e+00   0.0000000e+00
   1.2350000e+03   1.2360000e+03   1.4224269e+01   5.1855955e+02   2.6286042e+03
   1.2350000e+03   1.2370000e+03   1.9043059e+01   0.0000000e+00   0.0000000e+00
   1.2390000e+03   1.2400000e+03   1.3473985e+01   5.2352196e+02   4.1582933e+03
   1.2410000e+03   1.2420000e+03   9.1791513e+00   4.9981020e+02   3.9095991e+03
   1.2410000e+03   1.2430000e+03   1.6093113e+01   0.0000000e+00   0.0000000e+00
   1.2480000e+03   1.2490000e+03   7.0668819e+00   7.2049430e+02   4.1471338e+03
   1.2510000e+03   1.2520000e+03   1.8654697e+01   3.3964427e+02   3.0900613e+03
   1.2510000e+03   1.2530000e+03   1.3378373e+01   0.0000000e+00   0.0000000e+00
   1.2570000e+03   1.2580000e+03   1.6533429e+01   0.0000000e+00   0.0000000e+00
   1.2600000e+03   1.2610000e+03   8.3960848e+00   4.2073176e+02   3.7277196e+03
   1.2610000e+03   1.2620000e+03   6.2010256e+00   6.5118426e+02   3.5164199e+03
   1.2610000e+03   1.2630000e+03   1.1972017e+01   0.0000000e+00   0.0000000e+00
   1.2640000e+03   1.2650000e+03   1.0766741e+01   4.8239547e+02   3.1518145e+03
   1.2650000e+03   1.2660000e+03   1.1574603e+01   3.5955636e+02   3.3328969e+03
   1.2650000e+03   1.2670000e+03   2.1868615e+01   0.0000000e+00   0.0000000e+00
   1.2680000e+03   1.2690000e+03   1.1781555e+01   7.3821961e+02   3.8493074e+03
   1.2790000e+03   1.2800000e+03   1.7015470e+01   5.5630772e+02   3.1889535e+03
   1.2790000e+03   1.2850000e+03   2.3347828e+01   0.0000000e+00   0.0000000e+00
   1.2870000e+03   1.2880000e+03   6.8011945e+00   3.8725405e+02   3.6398209e+03
   1.2870000e+03   1.2890000e+03   2.1421826e+01   0.0000000e+00   0.0000000e+00
   1.2950000e+03   1.2960000e+03   8.0961485e+00   0.0000000e+00   0.0000000e+00
   1.3000000e+03   1.3010000e+03   1.0929657e+01   0.0000000e+00   0.0000000e+00
   1.2980000e+03   1.3020000e+03   1.2405834e+01   5.2009149e+02   3.2051286e+03
   1.3040000e+03   1.3050000e+03   2.3192386e+01   8.2956103e+02   4.0026578e+03
   1.3060000e+03   1.3070000e+03   2.5601869e+01   6.4934907e+02   3.4152467e+03
   1.3070000e+03   1.3080000e+03   1.6469363e+01   7.0260491e+02   3.5967250e+03
   1.3090000e+03   1.3100000e+03   2.0189044e+01   3.1535179e+02   3.1014331e+03
   1.3160000e+03   1.3170000e+03   6.0375823e+00   5.9299554e+02   3.0517842e+03
   1.3170000e+03   1.3190000e+03   1.2623472e+01   6.7281617e+02   2.5977791e+03
   1.3200000e+03   1.3210000e+03   1.0845259e+01   0.0000000e+00   0.0000000e+00
   1.3230000e+03   1.3240000e+03   7.4542156e+00   5.1122016e+02   3.5412194e+03
   1.3230000e+03   1.3250000e+03   1.1176926e+01   0.0000000e+00   0.0000000e+00
   1.3160000e+03   1.3260000e+03   1.8747983e+01   0.0000000e+00   0.0000000e+00
   1.3280000e+03   1.3290000e+03   9.0238073e+00   1.0037900e+03   3.9335885e+03
   1.3300000e+03   1.3320000e+03   3.9110471e+00   0.0000000e+00   0.0000000e+00
   1.3350000e+03   1.3360000e+03   9.6313240e+00   3.5677982e+02   3.6858675e+03
   1.3350000e+03   1.3370000e+03   1.7368209e+01   0.0000000e+00   0.0000000e+00
   1.3460000e+03   1.3470000e+03   6.3184754e+00   3.9488290e+02   3.5822630e+03
   1.3460000e+03   1.3480000e+03   8.7150875e+00   0.0000000e+00   0.0000000e+00
   1.3510000e+03   1.3520000e+03   1.5541130e+01   3.1218234e+02   3.6667698e+03
   1.3510000e+03   1.3530000e+03   1.0717135e+01   0.0000000e+00   0.0000000e+00
   1.3590000e+03   1.3600000e+03   1.4254327e+01   4.2402797e+02   2.8888702e+03
   1.3590000e+03   1.3610000e+03   1.1220479e+01   0.0000000e+00   0.0000000e+00
   1.3630000e+03   1.3640000e+03   8.4276417e+00   2.8764509e+02   3.1976733e+03
   1.3700000e+03   1.3710000e+03   1.4449906e+01   5.3665425e+02   3.8096271e+03
   1.3730000e+03   1.3750000e+03   1.3465804e+01   0.0000000e+00   0.0000000e+00
   1.3750000e+03   1.3760000e+03   1.0721069e+01   6.2595542e+02   3.4716207e+03
   1.3760000e+03   1.3770000e+03   1.4126828e+01   4.5524392e+02   3.1864578e+03
   1.3800000e+03   1.3810000e+03   1.2513600e+01   5.3591250e+02   3.2368061e+03
   1.3810000e+03   1.3820000e+03   1.5037088e+01   0.0000000e+00   0.0000000e+00
   1.3830000e+03   1.3840000e+03   1.6791345e+01   5.1855955e+02   2.8812179e+03
   1.3830000e+03   1.3850000e+03   1.7916193e+01   0.0000000e+00   0.0000000e+00
   1.3860000e+03   1.3870000e+03   1.2920096e+01   4.9380505e+02   4.0487534e+03
   1.3880000e+03   1.3890000e+03   2.9502328e+01   5.4765993e+02   3.0756097e+03
   1.3860000e+03   1.3880000e+03   4.0912330e+00   0.0000000e+00   0.0000000e+00
   1.3880000e+03   1.3900000e+03   1.7106006e+01   0.0000000e+00   0.0000000e+00
   1.2960000e+03   1.3910000e+03   1.8476912e+01   3.5677982e+02   3.0279684e+03
   1.3920000e+03   1.3930000e+03   3.0793384e+01   0.0000000e+00   0.0000000e+00
   1.2990000e+03   1.3940000e+03   1.6132323e+01   0.0000000e+00   0.0000000e+00
   1.3970000e+03   1.3980000e+03   2.0861339e+01   5.6305971e+02   3.7910479e+03
   1.3970000e+03   1.3990000e+03   1.2889460e+01   0.0000000e+00   0.0000000e+00
   1.4000000e+03   1.4010000e+03   1.1336303e+01   0.0000000e+00   0.0000000e+00
   1.4020000e+03   1.4030000e+03   2.1877425e+01   3.9588897e+02   3.2165882e+03
   1.4080000e+03   1.4100000e+03   1.2479305e+01   0.0000000e+00   0.0000000e+00
   1.4100000e+03   1.4110000e+03   9.9988793e+00   0.0000000e+00   0.0000000e+00
   1.4150000e+03   1.4160000e+03   1.0855697e+01   5.2200009e+02   3.1370767e+03
   1.4150000e+03   1.4170000e+03   7.4670121e+00   0.0000000e+00   0.0000000e+00
   1.4220000e+03   1.4250000e+03   7.8725449e+00   0.0000000e+00   0.0000000e+00
   1.4280000e+03   1.4290000e+03   1.6259505e+01   4.9861495e+02   3.0402267e+03
   1.4320000e+03   1.4330000e+03   6.9620783e+00   4.1645544e+02   3.0329564e+03
   1.4380000e+03   1.4390000e+03   1.7221363e+01   8.0670907e+02   3.1154458e+03
   1.4390000e+03   1.4400000e+03   1.3718253e+01   1.0296127e+03   4.3334889e+03
   1.4410000e+03   1.4420000e+03   9.0132134e+00   0.0000000e+00   0.0000000e+00
   1.4420000e+03   1.4430000e+03   3.9506862e+01   6.7488229e+02   3.5118921e+03
   1.4460000e+03   1.4470000e+03   1.1453924e+01   3.4888798e+02   3.3379059e+03
   1.4460000e+03   1.4480000e+03   9.6828420e+00   0.0000000e+00   0.0000000e+00
   1.4550000e+03   1.4560000e+03   6.7343218e+00   4.9541354e+02   3.6306291e+03
   1.4550000e+03   1.4570000e+03   1.3693607e+01   0.0000000e+00   0.0000000e+00
   1.4580000e+03   1.4590000e+03   1.0954213e+01   3.4831743e+02   3.0774845e+03
   1.4580000e+03   1.4600000e+03   1.2592639e+01   0.0000000e+00   0.0000000e+00
   1.4630000e+03   1.4640000e+03   5.8304664e+00   4.3923421e+02   3.5875892e+03
   1.4620000e+03   1.4680000e+03   1.1256254e+01   0.0000000e+00   0.0000000e+00
   1.4700000e+03   1.4710000e+03   1.6845117e+01   3.5955636e+02   3.0086610e+03
   1.4700000e+03   1.4720000e+03   1.6035377e+01   0.0000000e+00   0.0000000e+00
   1.4820000e+03   1.4830000e+03   5.8827552e+00   0.0000000e+00   0.0000000e+00
   1.4850000e+03   1.4860000e+03   1.1011917e+01   7.6208203e+02   3.7495845e+03
   1.4890000e+03   1.4900000e+03   1.2813110e+01   5.0020798e+02   4.0888372e+03
   1.4920000e+03   1.4930000e+03   8.3030888e+00   0.0000000e+00   0.0000000e+00
   1.4980000e+03   1.5000000e+03   1.3444577e+01   0.0000000e+00   0.0000000e+00
   1.5010000e+03   1.5020000e+03   9.0551118e+00   4.1883656e+02   1.7741726e+03
   1.5070000e+03   1.5080000e+03   1.5951956e+01   1.8778663e+03   6.1644620e+03
   1.5150000e+03   1.5160000e+03   8.8274088e+00   0.0000000e+00   0.0000000e+00
   1.5160000e+03   1.5170000e+03   7.6243909e+00   6.5331879e+02   3.9331840e+03
   1.5220000e+03   1.5240000e+03   7.5839653e+00   0.0000000e+00   0.0000000e+00
   1.5240000e+03   1.5250000e+03   1.1887906e+01   8.8163246e+02   3.7852725e+03
   1.5280000e+03   1.5300000e+03   1.6310652e+01   0.0000000e+00   0.0000000e+00
   1.5300000e+03   1.5310000e+03   1.2554207e+01   5.2352196e+02   3.1959313e+03
   1.5350000e+03   1.5360000e+03   1.4029091e+01   3.3964427e+02   3.1913850e+03
   1.5380000e+03   1.5390000e+03   1.4141753e+01   4.8239547e+02   3.8953797e+03
   1.5390000e+03   1.5400000e+03   1.1118186e+01   0.0000000e+00   0.0000000e+00
   1.5090000e+03   1.5430000e+03   7.1537394e+00   0.0000000e+00   0.0000000e+00
   1.5460000e+03   1.5470000e+03   7.0942067e+00   0.0000000e+00   0.0000000e+00
   1.5470000e+03   1.5490000e+03   1.5762996e+01   0.0000000e+00   0.0000000e+00
   1.5510000e+03   1.5530000e+03   6.7537489e+00   0.0000000e+00   0.0000000e+00
   1.5540000e+03   1.5550000e+03   7.3723412e+00   6.2595542e+02   3.4993535e+03
   1.5630000e+03   1.5640000e+03   1.0379778e+01   3.0444108e+02   2.6616886e+03
   1.5630000e+03   1.5650000e+03   7.9785462e+00   0.0000000e+00   0.0000000e+00
   1.5660000e+03   1.5670000e+03   7.2310177e+00   8.6684464e+02   3.7432669e+03
   1.5680000e+03   1.5690000e+03   1.2259700e+01   0.0000000e+00   0.0000000e+00
   1.5690000e+03   1.5700000e+03   1.6245404e+01   3.1911357e+02   3.7134464e+03
   1.5690000e+03   1.5710000e+03   1.1368424e+01   0.0000000e+00   0.0000000e+00
   1.5710000e+03   1.5720000e+03   9.6514693e+00   3.0509369e+02   2.8887325e+03
   1.5740000e+03   1.5750000e+03   7.0627389e+00   4.6045680e+02   3.0416657e+03
   1.5740000e+03   1.5760000e+03   7.1362286e+00   0.0000000e+00   0.0000000e+00
   1.5780000e+03   1.5790000e+03   1.3156562e+01   4.8690969e+02   3.9093448e+03
   1.5800000e+03   1.5810000e+03   1.0770225e+01   3.8725405e+02   3.2947848e+03
   1.5820000e+03   1.5830000e+03   7.1325110e+00   4.1645544e+02   2.7871104e+03
   1.5820000e+03   1.5840000e+03   1.1825722e+01   0.0000000e+00   0.0000000e+00
   1.5600000e+03   1.5940000e+03   1.5622002e+01   0.0000000e+00   0.0000000e+00
   1.6040000e+03   1.6050000e+03   9.5743045e+00   4.0679158e+02   2.7682786e+03
   1.6040000e+03   1.6060000e+03   9.6405200e+00   0.0000000e+00   0.0000000e+00
   1.6030000e+03   1.6070000e+03   1.2277621e+01   0.0000000e+00   0.0000000e+00
   1.6080000e+03   1.6090000e+03   2.4082992e+01   6.6298916e+02   2.9532152e+03
   1.6080000e+03   1.6100000e+03   1.6604453e+01   0.0000000e+00   0.0000000e+00
   1.6150000e+03   1.6160000e+03   1.3690741e+01   1.2722403e+03   4.5133440e+03
   1.6180000e+03   1.6190000e+03   1.4015562e+01   0.0000000e+00   0.0000000e+00
   1.6190000e+03   1.6200000e+03   1.0770261e+01   0.0000000e+00   0.0000000e+00
   1.6220000e+03   1.6230000e+03   1.2876022e+01   0.0000000e+00   0.0000000e+00
   1.6230000e+03   1.6240000e+03   1.5800651e+01   2.5541548e+02   2.8627273e+03
   1.6170000e+03   1.6270000e+03   5.4008772e+00   0.0000000e+00   0.0000000e+00
   1.6310000e+03   1.6320000e+03   1.2251178e+01   6.9233903e+02   3.6390011e+03
   1.6310000e+03   1.6330000e+03   1.0372968e+01   0.0000000e+00   0.0000000e+00
   1.6340000e+03   1.6350000e+03   1.6242699e+01   6.5937940e+02   2.7948069e+03
   1.6500000e+03   1.6540000e+03   1.8501818e+01   0.0000000e+00   0.0000000e+00
   1.6560000e+03   1.6570000e+03   1.4824880e+01   3.8519417e+02   4.5151504e+03
   1.6590000e+03   1.6600000e+03   2.1898112e+01   7.7809499e+02   4.2130338e+03
   1.6650000e+03   1.6660000e+03   1.9260191e+01   6.7488229e+02   3.6325460e+03
   1.6650000e+03   1.6670000e+03   1.3168333e+01   0.0000000e+00   0.0000000e+00
   1.6680000e+03   1.6690000e+03   1.1485013e+01   0.0000000e+00   0.0000000e+00
   1.6690000e+03   1.6700000e+03   1.4856503e+01   7.5815711e+02   4.2328152e+03
   1.6690000e+03   1.6710000e+03   2.3492741e+01   0.0000000e+00   0.0000000e+00
   1.6740000e+03   1.6760000e+03   7.9907184e+00   0.0000000e+00   0.0000000e+00
   1.6790000e+03   1.6800000e+03   6.3236306e+00   3.0181654e+02   2.5808803e+03
   1.6830000e+03   1.6840000e+03   8.5143746e+00   8.1407195e+02   4.0660574e+03
   1.6830000e+03   1.6850000e+03   8.1269952e+00   0.0000000e+00   0.0000000e+00
   1.6860000e+03   1.6880000e+03   2.1014103e+01   0.0000000e+00   0.0000000e+00
   1.6910000e+03   1.6920000e+03   1.9590821e+01   1.2863879e+03   4.0720208e+03
   1.6940000e+03   1.6950000e+03   1.2909480e+01   6.3947246e+02   4.2073176e+03
   1.6980000e+03   1.6990000e+03   9.7003054e+00   7.8900992e+02   3.6332030e+03
   1.6980000e+03   1.7010000e+03   1.1032437e+01   0.0000000e+00   0.0000000e+00
   1.7020000e+03   1.7030000e+03   5.9876268e+00   2.7922437e+02   2.8988360e+03
   1.7020000e+03   1.7040000e+03   7.6687512e+00   0.0000000e+00   0.0000000e+00
   1.7100000e+03   1.7110000e+03   1.6694441e+01   4.3146763e+02   3.6507333e+03
   1.7100000e+03   1.7120000e+03   9.3258158e+00   0.0000000e+00   0.0000000e+00
   1.7340000e+03   1.7360000e+03   1.4014277e+01   0.0000000e+00   0.0000000e+00
   1.7420000e+03   1.7430000e+03   5.6731280e+00   9.0544961e+02   4.8200363e+03
   1.7440000e+03   1.7460000e+03   4.5936340e+00   0.0000000e+00   0.0000000e+00
   1.7430000e+03   1.7470000e+03   9.2313774e+00   0.0000000e+00   0.0000000e+00
   1.7480000e+03   1.7490000e+03   9.5686623e+00   0.0000000e+00   0.0000000e+00
   1.7490000e+03   1.7500000e+03   1.3582908e+01   5.2352196e+02   3.2553104e+03
   1.7650000e+03   1.7660000e+03   6.9273557e+00   3.6776022e+02   3.2938188e+03
   1.7670000e+03   1.7680000e+03   1.8364169e+01   8.9306379e+02   4.4046416e+03
   1.7680000e+03   1.7690000e+03   1.6702167e+01   8.2956103e+02   4.1176781e+03
   1.7700000e+03   1.7710000e+03   1.0528644e+01   6.4226561e+02   3.5137039e+03
   1.7710000e+03   1.7720000e+03   1.8441055e+01   3.8364201e+02   3.0042285e+03
   1.7710000e+03   1.7730000e+03   1.9178101e+01   0.0000000e+00   0.0000000e+00
   1.7700000e+03   1.7740000e+03   6.2313075e+00   0.0000000e+00   0.0000000e+00
   1.7740000e+03   1.7750000e+03   1.1356047e+01   6.7752948e+02   4.1739046e+03
   1.7820000e+03   1.7830000e+03   1.6820315e+01   7.5262785e+02   3.7287332e+03
   1.7900000e+03   1.7910000e+03   1.0428359e+01   9.0720521e+02   4.1696137e+03
   1.7930000e+03   1.7940000e+03   1.5133390e+01   4.4819910e+02   3.5984389e+03
   1.7930000e+03   1.7950000e+03   9.0238039e+00   0.0000000e+00   0.0000000e+00
   1.8030000e+03   1.8040000e+03   1.4934038e+01   0.0000000e+00   0.0000000e+00
   1.8040000e+03   1.8050000e+03   1.2185815e+01   5.9833795e+02   4.0876209e+03
   1.8110000e+03   1.8120000e+03   1.8601786e+01   1.0179563e+03   4.3316986e+03
   1.8140000e+03   1.8160000e+03   1.3976829e+01   5.5308065e+02   2.8186170e+03
   1.8140000e+03   1.8170000e+03   1.2140831e+01   0.0000000e+00   0.0000000e+00
   1.8240000e+03   1.8250000e+03   7.5292397e+00   0.0000000e+00   0.0000000e+00
   1.8250000e+03   1.8260000e+03   5.6680058e+00   5.6693200e+02   2.6481290e+03
   1.8290000e+03   1.8310000e+03   1.3429034e+01   0.0000000e+00   0.0000000e+00
   1.8310000e+03   1.8320000e+03   9.5138073e+00   1.2008238e+03   4.7466887e+03
   1.8360000e+03   1.8370000e+03   1.0715775e+01   1.2288203e+03   4.3440782e+03
   1.8370000e+03   1.8380000e+03   6.0935187e+00   1.2890137e+03   5.0004095e+03
   1.8400000e+03   1.8410000e+03   1.5398531e+01   4.6045680e+02   3.7548851e+03
   1.8450000e+03   1.8460000e+03   1.6964133e+01   5.8692720e+02   3.9104130e+03
   1.8470000e+03   1.8480000e+03   1.9921195e+01   3.3014184e+02   3.1742628e+03
   1.8470000e+03   1.8490000e+03   8.7243146e+00   0.0000000e+00   0.0000000e+00
   1.8520000e+03   1.8530000e+03   1.1825911e+01   5.9299554e+02   3.0888382e+03
   1.8550000e+03   1.8560000e+03   1.7243916e+01   4.3741919e+02   2.3984157e+03
   1.8550000e+03   1.8570000e+03   9.6276201e+00   0.0000000e+00   0.0000000e+00
   1.8590000e+03   1.8600000e+03   1.2293563e+01   9.6479095e+02   4.4025188e+03
   1.8640000e+03   1.8650000e+03   9.2501892e+00   0.0000000e+00   0.0000000e+00
   1.8650000e+03   1.8660000e+03   2.4075242e+01   6.1956796e+02   3.6108537e+03
   1.8680000e+03   1.8690000e+03   1.6267900e+01   5.0020798e+02   3.1439166e+03
   1.8680000e+03   1.8700000e+03   6.1971771e+00   0.0000000e+00   0.0000000e+00
   1.8740000e+03   1.8750000e+03   1.3992236e+01   1.1650104e+03   4.7056151e+03
   1.8760000e+03   1.8770000e+03   1.4447927e+01   5.0337890e+02   2.6272419e+03
   1.8780000e+03   1.8790000e+03   1.2499742e+01   7.3036454e+02   3.6672037e+03
   1.8820000e+03   1.8830000e+03   1.6904194e+01   3.7472498e+02   4.0518962e+03
   1.8880000e+03   1.8890000e+03   1.7085738e+01   4.6689107e+02   3.7322520e+03
   1.9000000e+03   1.9010000e+03   1.6098338e+01   2.0064900e+03   4.9646027e+03
   1.9050000e+03   1.9090000e+03   9.3092764e+00   0.0000000e+00   0.0000000e+00
   1.9110000e+03   1.9120000e+03   1.1610841e+01   4.5480681e+02   3.4102930e+03
   1.9150000e+03   1.9170000e+03   1.1368453e+01   0.0000000e+00   0.0000000e+00
   1.9200000e+03   1.9220000e+03   2.3113677e+01   0.0000000e+00   0.0000000e+00
   1.9260000e+03   1.9270000e+03   1.8489420e+01   9.7748881e+02   4.3680491e+03
   1.9270000e+03   1.9280000e+03   1.7128633e+01   0.0000000e+00   0.0000000e+00
   1.9290000e+03   1.9310000e+03   1.1077702e+01   0.0000000e+00   0.0000000e+00
   1.9270000e+03   1.9320000e+03   1.4704479e+01   0.0000000e+00   0.0000000e+00
   1.9320000e+03   1.9340000e+03   2.9086508e+01   0.0000000e+00   0.0000000e+00
   1.9380000e+03   1.9390000e+03   1.1528253e+01   6.4720144e+02   3.6977199e+03
   1.9390000e+03   1.9400000e+03   1.2568147e+01   4.0922894e+02   3.6630794e+03
   1.9380000e+03   1.9420000e+03   3.1318275e+01   0.0000000e+00   0.0000000e+00
   1.9430000e+03   1.9450000e+03   1.1154092e+01   0.0000000e+00   0.0000000e+00
   1.9550000e+03   1.9560000e+03   1.0127129e+01   0.0000000e+00   0.0000000e+00
   1.9560000e+03   1.9580000e+03   7.5421895e+00   4.5524392e+02   3.0888382e+03
   1.9560000e+03   1.9590000e+03   1.4463693e+01   0.0000000e+00   0.0000000e+00
   1.9610000e+03   1.9630000e+03   1.1311483e+01   0.0000000e+00   0.0000000e+00
   1.9630000e+03   1.9640000e+03   1.6500296e+01   1.0093228e+03   3.9551199e+03
   1.9650000e+03   1.9660000e+03   1.3631786e+01   3.6667698e+02   3.5257402e+03
   1.9650000e+03   1.9670000e+03   7.1212287e+00   0.0000000e+00   0.0000000e+00
   1.9710000e+03   1.9730000e+03   1.0562160e+01   0.0000000e+00   0.0000000e+00
   1.9760000e+03   1.9770000e+03   1.5995306e+01   0.0000000e+00   0.0000000e+00
   1.9780000e+03   1.9790000e+03   7.3088182e+00   5.2200009e+02   3.1496051e+03
   1.9770000e+03   1.9800000e+03   8.6147392e+00   0.0000000e+00   0.0000000e+00
   1.9820000e+03   1.9830000e+03   1.2225043e+01   0.0000000e+00   0.0000000e+00
   1.9830000e+03   1.9840000e+03   9.7861534e+00   5.5308065e+02   4.1414227e+03
   1.9830000e+03   1.9850000e+03   2.4551317e+01   0.0000000e+00   0.0000000e+00
   1.9870000e+03   1.9880000e+03   1.0704386e+01   1.2450606e+03   3.5402645e+03
   1.9910000e+03   1.9920000e+03   1.3453503e+01   0.0000000e+00   0.0000000e+00
   1.9920000e+03   1.9930000e+03   1.0477354e+01   9.5837893e+02   4.3162433e+03
   1.9920000e+03   1.9940000e+03   1.0754412e+01   0.0000000e+00   0.0000000e+00
   1.9900000e+03   1.9950000e+03   1.5872676e+01   0.0000000e+00   0.0000000e+00
   1.9970000e+03   1.9980000e+03   1.1750155e+01   4.8894783e+02   3.8855128e+03
   1.9970000e+03   1.9990000e+03   1.3327484e+01   0.0000000e+00   0.0000000e+00
   1.9990000e+03   2.0000000e+03   1.3724904e+01   5.4255173e+02   3.9878225e+03
   2.0040000e+03   2.0060000e+03   1.1614661e+01   0.0000000e+00   0.0000000e+00
   2.0100000e+03   2.0110000e+03   1.2009074e+01   0.0000000e+00   0.0000000e+00
   2.0080000e+03   2.0130000e+03   1.3989631e+01   0.0000000e+00   0.0000000e+00
   2.0140000e+03   2.0150000e+03   1.0014802e+01   5.3516973e+02   3.5337416e+03
   2.0140000e+03   2.0160000e+03   7.3666514e+00   0.0000000e+00   0.0000000e+00
   2.0170000e+03   2.0210000e+03   7.8949890e+00   2.8205921e+02   2.9562443e+03
   2.0240000e+03   2.0250000e+03   9.0346232e+00   8.1211504e+02   3.5999862e+03
   2.0380000e+03   2.0390000e+03   2.6370879e+01   2.7707921e+02   3.2152276e+03
   2.0380000e+03   2.0400000e+03   1.8578643e+01   0.0000000e+00   0.0000000e+00
   2.0330000e+03   2.0410000e+03   5.1928767e+00   0.0000000e+00   0.0000000e+00
   2.0410000e+03   2.0340000e+03   1.0598978e+01   0.0000000e+00   0.0000000e+00
   2.0450000e+03   2.0460000e+03   1.6245404e+01   5.6199900e+02   4.0088146e+03
   2.0450000e+03   2.0470000e+03   1.8919977e+01   0.0000000e+00   0.0000000e+00
   1.4070000e+03   2.0490000e+03   5.2809942e+00   0.0000000e+00   0.0000000e+00
   2.0510000e+03   2.0520000e+03   8.6708599e+00   0.0000000e+00   0.0000000e+00
   2.0520000e+03   2.0540000e+03   1.6679232e+01   0.0000000e+00   0.0000000e+00
   2.0570000e+03   2.0580000e+03   1.3626626e+01   3.2711573e+02   2.9540232e+03
   2.0590000e+03   2.0600000e+03   1.4518169e+01   3.0509369e+02   3.2570817e+03
   1.3740000e+03   2.0610000e+03   2.6344010e+01   0.0000000e+00   0.0000000e+00
   2.0610000e+03   2.0620000e+03   2.3779829e+01   4.0384733e+02   3.8692520e+03
   2.0620000e+03   2.0630000e+03   1.6855155e+01   0.0000000e+00   0.0000000e+00
   2.0630000e+03   2.0640000e+03   1.7603495e+01   5.9299554e+02   3.2506636e+03
   1.3750000e+03   2.0650000e+03   2.0821130e+01   0.0000000e+00   0.0000000e+00
   2.0650000e+03   2.0660000e+03   7.6563117e+00   0.0000000e+00   0.0000000e+00
   2.0660000e+03   2.0670000e+03   6.9329117e+00   5.3665425e+02   3.1542746e+03
   2.0660000e+03   2.0680000e+03   1.3223000e+01   0.0000000e+00   0.0000000e+00
   2.0690000e+03   2.0700000e+03   8.3195526e+00   4.5480681e+02   3.7978621e+03
   2.0690000e+03   2.0710000e+03   1.5576076e+01   0.0000000e+00   0.0000000e+00
   2.0630000e+03   2.0730000e+03   1.4133500e+01   0.0000000e+00   0.0000000e+00
   2.0730000e+03   2.0740000e+03   2.6231206e+01   4.6045680e+02   3.7251576e+03
   2.0730000e+03   2.0750000e+03   1.3034551e+01   0.0000000e+00   0.0000000e+00
   2.0750000e+03   2.0760000e+03   1.0559959e+01   3.5955636e+02   3.0329564e+03
   2.0750000e+03   2.0770000e+03   8.0563510e+00   0.0000000e+00   0.0000000e+00
   2.0780000e+03   2.0790000e+03   1.1847054e+01   4.8239547e+02   3.7945089e+03
   2.0780000e+03   2.0800000e+03   7.3756233e+00   0.0000000e+00   0.0000000e+00
   2.0810000e+03   2.0820000e+03   1.0473925e+01   4.3741919e+02   2.5243906e+03
   2.0810000e+03   2.0830000e+03   1.7360875e+01   0.0000000e+00   0.0000000e+00
   2.0840000e+03   2.0850000e+03   1.6451072e+01   4.1931116e+02   3.0042948e+03
   2.0850000e+03   2.0860000e+03   1.5267322e+01   5.4874835e+02   3.8904749e+03
   2.0850000e+03   2.0870000e+03   1.2055231e+01   0.0000000e+00   0.0000000e+00
   2.0840000e+03   2.0880000e+03   1.2771578e+01   0.0000000e+00   0.0000000e+00
   2.0890000e+03   2.0900000e+03   9.4701688e+00   4.1645544e+02   3.4921847e+03
   2.0890000e+03   2.0910000e+03   1.1975228e+01   0.0000000e+00   0.0000000e+00
   1.3820000e+03   2.0920000e+03   1.6620559e+01   0.0000000e+00   0.0000000e+00
   2.0930000e+03   2.0940000e+03   1.4032083e+01   4.2683304e+02   3.8493591e+03
   2.0930000e+03   2.0950000e+03   1.1752175e+01   0.0000000e+00   0.0000000e+00
   2.0970000e+03   2.0980000e+03   1.5767513e+01   2.7707921e+02   3.9813335e+03
   2.0990000e+03   2.1000000e+03   1.9872880e+01   5.6693200e+02   3.5048056e+03
   2.1020000e+03   2.1030000e+03   8.4141612e+00   5.0848948e+02   3.1038050e+03
   2.1020000e+03   2.1040000e+03   1.3270778e+01   0.0000000e+00   0.0000000e+00
   2.1040000e+03   2.1050000e+03   1.5576070e+01   3.6395476e+02   4.1471338e+03
   2.1040000e+03   2.1060000e+03   1.7693227e+01   0.0000000e+00   0.0000000e+00
   2.1070000e+03   2.1080000e+03   1.4709088e+01   1.7040672e+02   3.8555544e+03
   2.1070000e+03   2.1090000e+03   8.9159527e+00   0.0000000e+00   0.0000000e+00
   2.1100000e+03   2.1110000e+03   1.4476461e+01   3.2221484e+02   3.0882586e+03
   2.1100000e+03   2.1120000e+03   1.0729988e+01   0.0000000e+00   0.0000000e+00
   2.1130000e+03   2.1150000e+03   1.2229736e+01   0.0000000e+00   0.0000000e+00
   2.1160000e+03   2.1170000e+03   1.1615653e+01   0.0000000e+00   0.0000000e+00
   9.2800000e+02   2.1190000e+03   2.8022638e+01   3.9286302e+02   3.3312853e+03
   2.1200000e+03   2.1210000e+03   9.6655577e+00   4.1502020e+02   3.1692462e+03
   2.1200000e+03   2.1220000e+03   1.7425460e+01   0.0000000e+00   0.0000000e+00
   2.1230000e+03   2.1240000e+03   1.5940147e+01   3.6613415e+02   3.7528188e+03
   2.1250000e+03   2.1260000e+03   1.6726184e+01   5.6763322e+02   3.5088892e+03
   2.1250000e+03   2.1270000e+03   1.0651938e+01   0.0000000e+00   0.0000000e+00
   2.1800000e+02   2.1290000e+03   1.0267086e+01   4.2961979e+02   3.6726232e+03
   2.1800000e+02   2.1300000e+03   1.4324130e+01   0.0000000e+00   0.0000000e+00
   2.1310000e+03   2.1320000e+03   1.0547195e+01   5.0020798e+02   3.9855775e+03
   2.1310000e+03   2.1330000e+03   2.3041079e+01   0.0000000e+00   0.0000000e+00
   3.4000000e+02   2.1340000e+03   2.1041946e+01   0.0000000e+00   0.0000000e+00
   2.1350000e+03   2.1360000e+03   1.2937587e+01   6.6568364e+02   3.2864438e+03
   2.1350000e+03   2.1370000e+03   2.0065417e+01   0.0000000e+00   0.0000000e+00
   3.0600000e+02   2.1380000e+03   2.1091091e+01   0.0000000e+00   0.0000000e+00
   2.1380000e+03   2.1390000e+03   1.4797057e+01   4.8894783e+02   3.7054036e+03
   2.1380000e+03   2.1400000e+03   1.6953049e+01   0.0000000e+00   0.0000000e+00
   2.1400000e+03   2.1410000e+03   1.1870317e+01   5.0456286e+02   3.7103922e+03
   3.2100000e+02   2.1420000e+03   1.8004415e+01   3.6121204e+02   3.9311102e+03
   3.2100000e+02   2.1430000e+03   1.2526823e+01   0.0000000e+00   0.0000000e+00
   2.1430000e+03   2.1440000e+03   2.3037764e+01   4.4284195e+02   3.8112974e+03
   2.1450000e+03   2.1460000e+03   1.5687489e+01   3.5955636e+02   3.3729966e+03
   2.1450000e+03   2.1470000e+03   1.8468777e+01   0.0000000e+00   0.0000000e+00
   3.2900000e+02   2.1480000e+03   1.8080376e+01   2.4345485e+02   3.6474084e+03
   2.1480000e+03   2.1490000e+03   1.4378463e+01   3.0962343e+02   3.7377901e+03
   2.1480000e+03   2.1500000e+03   1.7082455e+01   0.0000000e+00   0.0000000e+00
   3.2900000e+02   2.1510000e+03   1.8389872e+01   0.0000000e+00   0.0000000e+00
   2.1520000e+03   2.1530000e+03   6.6026746e+00   3.1154458e+02   4.4797716e+03
   2.1520000e+03   2.1540000e+03   2.2185442e+01   0.0000000e+00   0.0000000e+00
   2.1540000e+03   2.1550000e+03   2.2609603e+01   0.0000000e+00   0.0000000e+00
   2.1550000e+03   2.1560000e+03   1.5873828e+01   5.3702474e+02   3.2082918e+03
   2.1550000e+03   2.1570000e+03   5.3778516e+00   0.0000000e+00   0.0000000e+00
   2.1570000e+03   2.1580000e+03   1.3252843e+01   3.0181654e+02   3.2553715e+03
   2.1630000e+03   2.1640000e+03   1.7632400e+01   0.0000000e+00   0.0000000e+00
   2.1650000e+03   2.1660000e+03   8.2400829e+00   3.6395476e+02   3.6301360e+03
   2.1650000e+03   2.1670000e+03   4.5039768e+00   0.0000000e+00   0.0000000e+00
   2.2200000e+02   2.1680000e+03   1.1260285e+01   4.7407769e+02   2.5601438e+03
   2.1720000e+03   2.1730000e+03   1.0244665e+01   4.2636681e+02   2.8444661e+03
   2.1720000e+03   2.1740000e+03   9.8046504e+00   0.0000000e+00   0.0000000e+00
   2.1750000e+03   2.1760000e+03   8.7855083e+00   3.6776022e+02   3.3493270e+03
   2.1760000e+03   2.1770000e+03   1.2752250e+01   2.6758486e+02   4.1626436e+03
   2.1760000e+03   2.1780000e+03   1.7928190e+01   0.0000000e+00   0.0000000e+00
   2.1750000e+03   2.1790000e+03   1.5948439e+01   0.0000000e+00   0.0000000e+00
   2.1820000e+03   2.1840000e+03   1.8188095e+01   0.0000000e+00   0.0000000e+00
   2.1240000e+03   2.1860000e+03   1.1864645e+01   0.0000000e+00   0.0000000e+00
   2.1860000e+03   2.1870000e+03   1.6978865e+01   2.6004574e+02   3.4513377e+03
   2.1860000e+03   2.1880000e+03   1.4774145e+01   0.0000000e+00   0.0000000e+00
   2.1890000e+03   2.1900000e+03   1.0116893e+01   5.6164498e+02   3.8889409e+03
   2.1910000e+03   2.1920000e+03   1.2849823e+01   2.4345485e+02   3.4015920e+03
   2.1910000e+03   2.1930000e+03   1.2544014e+01   0.0000000e+00   0.0000000e+00
   2.1940000e+03   2.1960000e+03   8.6492498e+00   0.0000000e+00   0.0000000e+00
   2.1530000e+03   2.1970000e+03   8.2735860e+00   4.6689107e+02   3.1769560e+03
   2.1980000e+03   2.1990000e+03   1.1596193e+01   4.2261846e+02   4.3369298e+03
   2.1980000e+03   2.2000000e+03   2.1021464e+01   0.0000000e+00   0.0000000e+00
   2.2010000e+03   2.2700000e+02   2.8558046e+01   0.0000000e+00   0.0000000e+00
   2.2010000e+03   2.2050000e+03   2.2044837e+01   0.0000000e+00   0.0000000e+00
   2.2050000e+03   2.2060000e+03   1.6885362e+01   3.7472498e+02   2.5693721e+03
   2.2050000e+03   2.2070000e+03   1.8398300e+01   0.0000000e+00   0.0000000e+00
   2.2080000e+03   2.2090000e+03   1.1673937e+01   0.0000000e+00   0.0000000e+00
   2.2090000e+03   2.2100000e+03   1.4831414e+01   3.6121204e+02   3.3678626e+03
   2.2090000e+03   2.2110000e+03   1.3516121e+01   0.0000000e+00   0.0000000e+00
   2.1400000e+03   2.2130000e+03   1.4332197e+01   0.0000000e+00   0.0000000e+00
   2.2140000e+03   2.2150000e+03   4.6534966e+00   4.1931116e+02   3.6977199e+03
   1.3800000e+02   2.2170000e+03   2.2815747e+01   0.0000000e+00   0.0000000e+00
   2.2200000e+03   2.2210000e+03   1.5934274e+01   4.6045680e+02   4.2851655e+03
   2.2200000e+03   2.2220000e+03   1.6159821e+01   0.0000000e+00   0.0000000e+00
   2.2170000e+03   2.2240000e+03   1.7547108e+01   0.0000000e+00   0.0000000e+00
   1.6000000e+02   2.2250000e+03   1.7027889e+01   4.6389952e+02   3.8265571e+03
   1.6000000e+02   2.2260000e+03   9.1856875e+00   0.0000000e+00   0.0000000e+00
   2.2280000e+03   2.2290000e+03   6.1368966e+00   4.2961979e+02   3.2860806e+03
   2.2280000e+03   2.2300000e+03   1.0683503e+01   0.0000000e+00   0.0000000e+00
   2.2310000e+03   2.2320000e+03   1.5058504e+01   5.6763322e+02   3.3876474e+03
   1.8600000e+02   2.2340000e+03   2.1159071e+01   0.0000000e+00   0.0000000e+00
   1.8300000e+02   2.2350000e+03   2.4622385e+01   0.0000000e+00   0.0000000e+00
   2.2360000e+03   2.2370000e+03   1.1654565e+01   5.1083096e+02   3.7456040e+03
   2.2360000e+03   2.2380000e+03   1.0862502e+01   0.0000000e+00   0.0000000e+00
   2.2400000e+03   2.2410000e+03   9.7061514e+00   4.9861495e+02   2.4693475e+03
   2.2400000e+03   2.2420000e+03   1.1208827e+01   0.0000000e+00   0.0000000e+00
   2.2440000e+03   2.2450000e+03   1.1847005e+01   4.9861495e+02   4.0384733e+03
   2.2440000e+03   2.2460000e+03   1.2205345e+01   0.0000000e+00   0.0000000e+00
   1.2700000e+02   2.2470000e+03   8.5267571e+00   7.5894372e+02   3.9851783e+03
   2.2490000e+03   2.2500000e+03   1.0228073e+01   0.0000000e+00   0.0000000e+00
   2.2500000e+03   2.2510000e+03   1.0178170e+01   3.7947186e+02   3.8064411e+03
   2.0460000e+03   2.2540000e+03   7.2191704e+00   4.7070942e+02   3.9983324e+03
   1.4170000e+03   2.2560000e+03   8.6367880e+00   8.2451075e+02   3.3566231e+03
   1.4170000e+03   2.2570000e+03   9.5804054e+00   0.0000000e+00   0.0000000e+00
   4.0700000e+02   2.2610000e+03   1.1711440e+01   5.2693009e+02   3.2036389e+03
   4.0700000e+02   2.2620000e+03   1.2996406e+01   0.0000000e+00   0.0000000e+00
   2.2670000e+03   2.2680000e+03   1.8776877e+01   5.8658823e+02   3.6602549e+03
   2.2670000e+03   2.2690000e+03   1.5808614e+01   0.0000000e+00   0.0000000e+00
   2.2710000e+03   2.2720000e+03   1.3388696e+01   2.9447846e+02   3.8035661e+03
   2.2710000e+03   2.2730000e+03   7.5683601e+00   0.0000000e+00   0.0000000e+00
   2.2730000e+03   2.2740000e+03   9.8047090e+00   5.6199900e+02   3.5258530e+03
   2.2730000e+03   2.2750000e+03   9.0363211e+00   0.0000000e+00   0.0000000e+00
   1.8720000e+03   2.2760000e+03   1.3491858e+01   7.2517199e+02   3.7581678e+03
   1.8560000e+03   2.2780000e+03   1.3494629e+01   0.0000000e+00   0.0000000e+00
   2.2780000e+03   2.2800000e+03   1.1360707e+01   0.0000000e+00   0.0000000e+00
   1.8540000e+03   2.2830000e+03   1.3140458e+01   0.0000000e+00   0.0000000e+00
   2.2870000e+03   2.2880000e+03   1.0473929e+01   2.7707921e+02   3.6277793e+03
   1.8580000e+03   2.2910000e+03   2.1045673e+01   0.0000000e+00   0.0000000e+00
   1.8400000e+03   2.2920000e+03   1.4146112e+01   0.0000000e+00   0.0000000e+00
   2.2920000e+03   2.2930000e+03   1.2757276e+01   3.2159698e+02   3.7800144e+03
   1.8430000e+03   2.2960000e+03   8.6483052e+00   0.0000000e+00   0.0000000e+00
   2.2980000e+03   2.2990000e+03   1.7534971e+01   3.8312322e+02   3.5082656e+03
   2.2980000e+03   2.3000000e+03   1.0085771e+01   0.0000000e+00   0.0000000e+00
   3.1800000e+02   2.3010000e+03   1.6701898e+01   5.0020798e+02   3.9323242e+03
   2.3020000e+03   2.3030000e+03   1.1552618e+01   4.7407769e+02   3.9108708e+03
   2.3020000e+03   2.3040000e+03   2.0323294e+01   0.0000000e+00   0.0000000e+00
   2.3050000e+03   2.3060000e+03   1.2125369e+01   4.6561133e+02   3.4827746e+03
   5.3000000e+01   2.3080000e+03   1.7945628e+01   0.0000000e+00   0.0000000e+00
   2.3080000e+03   2.3090000e+03   1.0736872e+01   5.2655250e+02   4.4059960e+03
   2.3080000e+03   2.3100000e+03   1.3392896e+01   0.0000000e+00   0.0000000e+00
   8.7000000e+01   2.3110000e+03   2.4239420e+01   0.0000000e+00   0.0000000e+00
   2.4200000e+02   2.3120000e+03   1.7653350e+01   6.2308917e+02   4.9235696e+03
   2.3140000e+03   2.3150000e+03   1.6652662e+01   4.2683304e+02   4.4465720e+03
   2.3180000e+03   2.3190000e+03   1.1743349e+01   0.0000000e+00   0.0000000e+00
   2.3190000e+03   2.3200000e+03   1.7147879e+01   4.7281740e+02   4.0636109e+03
   2.3190000e+03   2.3210000e+03   1.9453900e+01   0.0000000e+00   0.0000000e+00
   2.3230000e+03   2.3240000e+03   1.5367034e+01   2.6758486e+02   3.4351639e+03
   1.2700000e+03   2.3280000e+03   1.4312207e+01   3.3847105e+02   3.3098420e+03
   2.3330000e+03   2.3340000e+03   1.6828325e+01   3.3964427e+02   3.8894012e+03
   2.3330000e+03   2.3350000e+03   7.9746986e+00   0.0000000e+00   0.0000000e+00
   2.3320000e+03   2.3360000e+03   2.2062734e+01   0.0000000e+00   0.0000000e+00
   1.3900000e+03   2.3370000e+03   8.7164126e+00   7.0033661e+02   3.6213591e+03
   2.3370000e+03   2.3380000e+03   6.4715628e+00   7.4519169e+02   4.0035024e+03
   2.3380000e+03   2.3390000e+03   1.0179349e+01   3.8312322e+02   3.9222461e+03
   2.3380000e+03   2.3400000e+03   2.2537894e+01   0.0000000e+00   0.0000000e+00
   2.3370000e+03   2.3410000e+03   2.6118879e+01   0.0000000e+00   0.0000000e+00
   2.3420000e+03   2.3430000e+03   8.5467772e+00   4.5217532e+02   4.6547462e+03
   2.3420000e+03   2.3440000e+03   2.3531202e+01   0.0000000e+00   0.0000000e+00
   2.3450000e+03   2.3460000e+03   6.9518247e+00   4.7070942e+02   3.3245318e+03
   2.3450000e+03   2.3470000e+03   1.8572630e+01   0.0000000e+00   0.0000000e+00
   1.1660000e+03   2.3480000e+03   2.2143408e+01   3.3194427e+02   2.4298055e+03
   2.3500000e+03   2.3510000e+03   2.1507272e+01   3.3905817e+02   3.2952074e+03
   2.3500000e+03   2.3520000e+03   1.4292676e+01   0.0000000e+00   0.0000000e+00
   1.2970000e+03   2.3530000e+03   1.0426534e+01   0.0000000e+00   0.0000000e+00
   2.3530000e+03   1.2990000e+03   7.8405910e+00   0.0000000e+00   0.0000000e+00
   2.3540000e+03   2.3550000e+03   8.8017735e+00   6.4934907e+02   3.8219283e+03
   1.3900000e+03   2.3580000e+03   2.2703387e+01   0.0000000e+00   0.0000000e+00
   1.3010000e+03   2.3590000e+03   1.5166982e+01   6.2595542e+02   4.2483867e+03
   1.3010000e+03   2.3600000e+03   1.9750159e+01   0.0000000e+00   0.0000000e+00
   1.4000000e+03   2.3610000e+03   1.9734548e+01   0.0000000e+00   0.0000000e+00
   2.3610000e+03   2.3620000e+03   1.6828325e+01   5.2009149e+02   4.0743646e+03
   2.3610000e+03   2.3630000e+03   1.2425741e+01   0.0000000e+00   0.0000000e+00
   1.4010000e+03   2.3640000e+03   1.8985479e+01   3.3964427e+02   3.0603750e+03
   1.4010000e+03   2.3650000e+03   1.2516091e+01   0.0000000e+00   0.0000000e+00
   1.4020000e+03   2.3670000e+03   1.0285291e+01   0.0000000e+00   0.0000000e+00
   2.3690000e+03   2.3710000e+03   1.3154360e+01   0.0000000e+00   0.0000000e+00
   1.2580000e+03   2.3720000e+03   1.0787056e+01   3.5341918e+02   3.8853081e+03
   2.3730000e+03   2.3740000e+03   8.7243347e+00   3.1154458e+02   4.1959567e+03
   2.3730000e+03   2.3750000e+03   8.8395354e+00   0.0000000e+00   0.0000000e+00
   1.2660000e+03   2.3760000e+03   2.2858999e+01   0.0000000e+00   0.0000000e+00
   2.3770000e+03   2.3780000e+03   8.5739422e+00   4.1116842e+02   3.9041010e+03
   2.3770000e+03   2.3790000e+03   8.5798035e+00   0.0000000e+00   0.0000000e+00
   1.2640000e+03   2.3800000e+03   1.3434777e+01   0.0000000e+00   0.0000000e+00
   1.2630000e+03   2.3810000e+03   1.1168717e+01   5.5451722e+02   4.4446035e+03
   1.2600000e+03   2.3820000e+03   1.5024231e+01   0.0000000e+00   0.0000000e+00
   1.2630000e+03   2.3830000e+03   1.5688528e+01   0.0000000e+00   0.0000000e+00
   2.3830000e+03   2.3850000e+03   2.0233783e+01   0.0000000e+00   0.0000000e+00
   2.3860000e+03   2.3870000e+03   7.5459121e+00   0.0000000e+00   0.0000000e+00
   2.3870000e+03   2.3880000e+03   6.2326258e+00   4.1645544e+02   3.7716917e+03
   2.3870000e+03   2.3890000e+03   1.2104272e+01   0.0000000e+00   0.0000000e+00
   1.2740000e+03   2.3910000e+03   2.4915118e+01   0.0000000e+00   0.0000000e+00
   2.3910000e+03   2.3920000e+03   1.4848518e+01   2.6832713e+02   2.4703138e+03
   2.3940000e+03   2.3950000e+03   1.6267930e+01   3.4081344e+02   3.7355546e+03
   2.3940000e+03   2.3960000e+03   3.4554994e+00   0.0000000e+00   0.0000000e+00
   2.3970000e+03   2.3980000e+03   1.1808788e+01   4.6689107e+02   4.0874750e+03
   2.3970000e+03   2.3990000e+03   1.0611129e+01   0.0000000e+00   0.0000000e+00
   2.4000000e+03   2.4020000e+03   1.2849861e+01   0.0000000e+00   0.0000000e+00
   2.4030000e+03   2.4040000e+03   1.3865919e+01   3.2221484e+02   2.5787216e+03
   2.4030000e+03   2.4050000e+03   1.2925608e+01   0.0000000e+00   0.0000000e+00
   2.8000000e+02   2.4110000e+03   1.4081412e+01   4.2636681e+02   3.9871741e+03
   2.8000000e+02   2.4120000e+03   2.0371980e+01   0.0000000e+00   0.0000000e+00
   2.4070000e+03   2.4130000e+03   1.6814830e+01   0.0000000e+00   0.0000000e+00
   2.4170000e+03   2.4180000e+03   1.1379593e+01   3.0378707e+02   3.7310794e+03
   2.4170000e+03   2.4190000e+03   1.2227550e+01   0.0000000e+00   0.0000000e+00
   1.3790000e+03   2.4210000e+03   1.4787060e+01   0.0000000e+00   0.0000000e+00
   2.4220000e+03   2.4230000e+03   1.8772762e+01   0.0000000e+00   0.0000000e+00
   2.4230000e+03   2.4240000e+03   1.2983938e+01   5.0848948e+02   4.6320444e+03
   2.4230000e+03   2.4260000e+03   5.4512014e+00   0.0000000e+00   0.0000000e+00
   2.4260000e+03   2.4270000e+03   1.1216434e+01   3.7259584e+02   4.3014723e+03
   2.4280000e+03   2.4290000e+03   1.0005720e+01   6.7811634e+02   4.1990366e+03
   2.4310000e+03   2.4320000e+03   1.6696763e+01   4.6261150e+02   4.2892480e+03
   2.4310000e+03   2.4330000e+03   1.0062620e+01   0.0000000e+00   0.0000000e+00
   2.4330000e+03   2.4340000e+03   1.5976785e+01   7.5946767e+02   3.8720268e+03
   2.4370000e+03   2.4380000e+03   4.8323004e+00   3.5341918e+02   4.2337548e+03
   2.4370000e+03   2.4390000e+03   1.6378746e+01   0.0000000e+00   0.0000000e+00
   2.4360000e+03   2.4400000e+03   1.5252448e+01   0.0000000e+00   0.0000000e+00
   2.1430000e+03   2.4410000e+03   2.5625459e+01   0.0000000e+00   0.0000000e+00
   2.4420000e+03   2.4430000e+03   5.1887115e+00   5.7147452e+02   3.1307937e+03
   2.4420000e+03   2.4440000e+03   1.3556559e+01   0.0000000e+00   0.0000000e+00
   2.4450000e+03   2.4460000e+03   1.4394106e+01   0.0000000e+00   0.0000000e+00
   2.4460000e+03   2.4470000e+03   2.0558230e+01   2.5541548e+02   2.8722991e+03
   2.4500000e+03   2.4510000e+03   3.0187870e+00   3.7259584e+02   3.7134464e+03
   2.4500000e+03   2.4520000e+03   1.1102924e+01   0.0000000e+00   0.0000000e+00
   2.4460000e+03   2.4530000e+03   1.7477750e+01   0.0000000e+00   0.0000000e+00
   2.4590000e+03   2.4600000e+03   8.6369172e+00   4.2961979e+02   2.9358557e+03
   2.4600000e+03   2.4610000e+03   1.0745714e+01   3.8364201e+02   2.7886086e+03
   2.4620000e+03   2.4630000e+03   2.3446959e+01   3.4313984e+02   3.4369583e+03
   2.4620000e+03   2.4640000e+03   3.5008322e+00   0.0000000e+00   0.0000000e+00
   2.4590000e+03   2.4650000e+03   8.5739747e+00   0.0000000e+00   0.0000000e+00
   2.4580000e+03   2.4660000e+03   2.0734177e+01   0.0000000e+00   0.0000000e+00
   5.2500000e+02   2.4670000e+03   1.7416997e+01   0.0000000e+00   0.0000000e+00
   2.4670000e+03   2.4680000e+03   1.2937634e+01   6.4226561e+02   4.1321915e+03
   2.4670000e+03   2.4690000e+03   1.3618986e+01   0.0000000e+00   0.0000000e+00
   2.4700000e+03   2.4710000e+03   1.6645912e+01   0.0000000e+00   0.0000000e+00
   2.4720000e+03   2.4730000e+03   1.3825124e+01   4.0137730e+02   3.4175754e+03
   2.4720000e+03   2.4740000e+03   1.9195425e+01   0.0000000e+00   0.0000000e+00
   2.4710000e+03   2.4750000e+03   1.3265654e+01   3.9286302e+02   3.3154858e+03
   2.4710000e+03   2.4760000e+03   1.7490673e+01   0.0000000e+00   0.0000000e+00
   2.4720000e+03   2.4770000e+03   1.0116913e+01   0.0000000e+00   0.0000000e+00
   2.4780000e+03   2.4790000e+03   9.3501250e+00   3.3905817e+02   3.2590352e+03
   2.4780000e+03   2.4800000e+03   1.3618923e+01   0.0000000e+00   0.0000000e+00
   5.6900000e+02   2.4810000e+03   1.9807366e+01   3.1535179e+02   2.7069603e+03
   2.4810000e+03   2.4820000e+03   8.8245421e+00   5.2994115e+02   3.4661164e+03
   2.4810000e+03   2.4830000e+03   7.2417765e+00   0.0000000e+00   0.0000000e+00
   2.4830000e+03   2.4840000e+03   1.4133032e+01   2.5228143e+02   3.7045984e+03
   2.4830000e+03   2.4850000e+03   9.9813893e+00   0.0000000e+00   0.0000000e+00
   5.6900000e+02   2.4860000e+03   1.4899983e+01   0.0000000e+00   0.0000000e+00
   2.4880000e+03   2.4890000e+03   1.5226472e+01   3.3433239e+02   2.7946645e+03
   2.4430000e+03   2.4910000e+03   1.3804576e+01   3.4831743e+02   3.0939851e+03
   2.4430000e+03   2.4920000e+03   6.0818180e+00   0.0000000e+00   0.0000000e+00
   2.4930000e+03   2.4940000e+03   1.5910944e+01   6.9663487e+02   4.1109586e+03
   6.9800000e+02   2.4950000e+03   4.7207676e+00   0.0000000e+00   0.0000000e+00
   2.4950000e+03   2.4960000e+03   1.1614779e+01   0.0000000e+00   0.0000000e+00
   2.4990000e+03   2.5000000e+03   2.4730990e+01   4.1116842e+02   2.9125260e+03
   2.4990000e+03   2.5010000e+03   8.8503170e+00   0.0000000e+00   0.0000000e+00
   2.4970000e+03   2.4950000e+03   5.5303695e+00   0.0000000e+00   0.0000000e+00
   2.5020000e+03   2.5030000e+03   1.1439040e+01   4.1502020e+02   3.7661507e+03
   2.5020000e+03   2.5040000e+03   9.7094765e+00   0.0000000e+00   0.0000000e+00
   2.5050000e+03   2.5060000e+03   5.6431514e+00   2.7707921e+02   2.6245151e+03
   2.5070000e+03   2.5080000e+03   1.0766767e+01   2.7707921e+02   3.5130246e+03
   2.5070000e+03   2.5090000e+03   1.6409807e+01   0.0000000e+00   0.0000000e+00
   2.5060000e+03   2.5100000e+03   1.5976772e+01   0.0000000e+00   0.0000000e+00
   2.5050000e+03   2.5110000e+03   1.6632453e+01   0.0000000e+00   0.0000000e+00
   2.5120000e+03   2.5130000e+03   1.1143525e+01   5.2994115e+02   3.3554378e+03
   9.4800000e+02   2.5160000e+03   1.5072072e+01   0.0000000e+00   0.0000000e+00
   2.5180000e+03   2.5190000e+03   6.4601046e+00   7.4679138e+02   4.4853623e+03
   2.5180000e+03   2.5200000e+03   1.4937798e+01   0.0000000e+00   0.0000000e+00
   1.0950000e+03   2.5210000e+03   9.2612926e+00   3.7842214e+02   2.6509065e+03
   1.0950000e+03   2.5220000e+03   1.4143663e+01   0.0000000e+00   0.0000000e+00
   1.0940000e+03   2.5230000e+03   1.7940487e+01   3.9939027e+02   3.3933962e+03
   1.0940000e+03   2.5240000e+03   1.0743970e+01   0.0000000e+00   0.0000000e+00
   2.5250000e+03   2.5260000e+03   1.8565760e+01   3.8104101e+02   4.6650326e+03
   2.5280000e+03   2.5290000e+03   1.5838095e+01   3.8725405e+02   2.4030551e+03
   2.5280000e+03   2.5300000e+03   1.2796527e+01   0.0000000e+00   0.0000000e+00
   2.5330000e+03   2.5340000e+03   7.2231023e+00   3.3194427e+02   2.7324100e+03
   2.5330000e+03   2.5350000e+03   1.3120947e+01   0.0000000e+00   0.0000000e+00
   2.5360000e+03   2.5380000e+03   1.0690558e+01   0.0000000e+00   0.0000000e+00
   2.5400000e+03   2.5420000e+03   1.1136372e+01   0.0000000e+00   0.0000000e+00
   2.5390000e+03   2.5440000e+03   2.1082082e+01   0.0000000e+00   0.0000000e+00
   1.4800000e+03   2.5450000e+03   2.0605840e+01   0.0000000e+00   0.0000000e+00
   2.5450000e+03   2.5460000e+03   1.4766482e+01   3.2711573e+02   2.4822813e+03
   4.5200000e+02   2.5490000e+03   7.7920432e+00   0.0000000e+00   0.0000000e+00
   7.8300000e+02   2.5500000e+03   1.3819464e+01   4.6561133e+02   3.4916720e+03
   7.8300000e+02   2.5510000e+03   6.4962681e+00   0.0000000e+00   0.0000000e+00
   7.9300000e+02   2.5520000e+03   1.6656331e+01   8.3505725e+02   5.2402321e+03
   7.9300000e+02   2.5530000e+03   1.1864551e+01   0.0000000e+00   0.0000000e+00
   2.5540000e+03   2.5550000e+03   1.0088948e+01   3.5510348e+02   4.5084498e+03
   2.5570000e+03   2.5580000e+03   1.0063542e+01   2.1573381e+02   2.8364136e+03
   2.5570000e+03   2.5590000e+03   1.5987402e+01   0.0000000e+00   0.0000000e+00
   2.5600000e+03   2.5620000e+03   1.8842761e+01   0.0000000e+00   0.0000000e+00
   2.5620000e+03   2.5630000e+03   1.0954236e+01   4.2261846e+02   4.0169431e+03
   2.5620000e+03   2.5640000e+03   1.8814680e+01   0.0000000e+00   0.0000000e+00
   2.5650000e+03   2.5660000e+03   1.6340528e+01   0.0000000e+00   0.0000000e+00
   2.5660000e+03   2.5670000e+03   1.8252629e+01   3.6667698e+02   3.4412380e+03
   2.5660000e+03   2.5690000e+03   1.5635493e+01   0.0000000e+00   0.0000000e+00
   2.5710000e+03   2.5720000e+03   1.0139276e+01   3.9889196e+02   4.0369463e+03
   8.5900000e+02   2.5750000e+03   1.7400236e+01   0.0000000e+00   0.0000000e+00
   1.6230000e+03   2.5770000e+03   2.0825935e+01   0.0000000e+00   0.0000000e+00
   2.5780000e+03   2.5790000e+03   1.1224493e+01   4.2261846e+02   3.3123048e+03
   2.5820000e+03   2.5830000e+03   1.2148666e+01   2.2298739e+02   3.0761916e+03
   2.5820000e+03   2.5840000e+03   1.0359936e+01   0.0000000e+00   0.0000000e+00
   1.7500000e+03   2.5860000e+03   1.3262301e+01   3.0378707e+02   2.5638701e+03
   1.7500000e+03   2.5870000e+03   7.5092345e+00   0.0000000e+00   0.0000000e+00
   2.5890000e+03   2.5900000e+03   7.5656957e+00   3.0509369e+02   3.7496375e+03
   2.5890000e+03   2.5910000e+03   8.2050525e+00   0.0000000e+00   0.0000000e+00
   2.5930000e+03   2.5940000e+03   1.3910904e+01   3.9889196e+02   3.6481718e+03
   2.5930000e+03   2.5950000e+03   1.6476955e+01   0.0000000e+00   0.0000000e+00
   2.5960000e+03   2.5980000e+03   1.0430646e+01   0.0000000e+00   0.0000000e+00
   2.5980000e+03   2.5990000e+03   1.3804569e+01   2.7127586e+02   3.9577340e+03
   2.5980000e+03   2.6000000e+03   1.1746339e+01   0.0000000e+00   0.0000000e+00
   2.0530000e+03   2.6010000e+03   1.0679567e+01   0.0000000e+00   0.0000000e+00
   2.6010000e+03   2.6020000e+03   1.6478612e+01   4.7908569e+02   3.5794859e+03
   2.6010000e+03   2.6030000e+03   2.0147009e+01   0.0000000e+00   0.0000000e+00
   1.7650000e+03   2.6040000e+03   2.2693284e+01   0.0000000e+00   0.0000000e+00
   2.6050000e+03   2.6060000e+03   1.3290517e+01   3.7099097e+02   3.7557325e+03
   2.6050000e+03   2.6070000e+03   1.0387255e+01   0.0000000e+00   0.0000000e+00
   2.6030000e+03   2.6080000e+03   1.0845194e+01   4.9981020e+02   3.8584422e+03
   1.7630000e+03   2.6110000e+03   1.9894752e+01   4.6731687e+02   2.7758123e+03
   1.7630000e+03   2.6120000e+03   6.2645736e+00   0.0000000e+00   0.0000000e+00
   2.6120000e+03   2.6130000e+03   1.8188020e+01   4.5480681e+02   3.0029042e+03
   2.6120000e+03   2.6140000e+03   1.1813572e+01   0.0000000e+00   0.0000000e+00
   1.7780000e+03   2.6150000e+03   2.5139797e+01   7.4758995e+02   3.9697768e+03
   1.7780000e+03   2.6160000e+03   7.5100708e+00   0.0000000e+00   0.0000000e+00
   2.6170000e+03   2.6180000e+03   1.9989180e+01   0.0000000e+00   0.0000000e+00
   2.6180000e+03   2.6190000e+03   1.3726552e+01   4.5915913e+02   2.5808803e+03
   2.6180000e+03   2.6200000e+03   1.2402089e+01   0.0000000e+00   0.0000000e+00
   2.6210000e+03   2.6230000e+03   2.1533553e+01   0.0000000e+00   0.0000000e+00
   2.5870000e+03   2.6240000e+03   1.9706766e+01   0.0000000e+00   0.0000000e+00
   1.7490000e+03   2.6250000e+03   1.1609142e+01   0.0000000e+00   0.0000000e+00
   2.0590000e+03   2.6260000e+03   7.7530959e+00   0.0000000e+00   0.0000000e+00
   2.6290000e+03   2.6300000e+03   8.7243321e+00   5.9198847e+02   3.6483353e+03
   2.6290000e+03   2.6310000e+03   1.4271849e+01   0.0000000e+00   0.0000000e+00
   2.6280000e+03   2.6320000e+03   2.1908435e+01   0.0000000e+00   0.0000000e+00
   2.6270000e+03   2.6330000e+03   1.9963702e+01   0.0000000e+00   0.0000000e+00
   1.5400000e+03   2.6340000e+03   1.1840229e+01   0.0000000e+00   0.0000000e+00
   2.0570000e+03   2.6350000e+03   7.9112954e+00   0.0000000e+00   0.0000000e+00
   2.6350000e+03   2.6360000e+03   1.6276042e+01   3.9939027e+02   3.2662895e+03
   2.6350000e+03   2.6370000e+03   1.8008768e+01   0.0000000e+00   0.0000000e+00
   1.5710000e+03   2.6380000e+03   1.3446908e+01   0.0000000e+00   0.0000000e+00
   2.6390000e+03   2.6400000e+03   1.9097852e+01   2.6004574e+02   2.4372430e+03
   2.6390000e+03   2.6410000e+03   1.2620853e+01   0.0000000e+00   0.0000000e+00
   2.6400000e+03   2.6420000e+03   7.6638594e+00   4.5568060e+02   2.7122454e+03
   2.6400000e+03   2.6430000e+03   1.2943436e+01   0.0000000e+00   0.0000000e+00
   1.7810000e+03   2.6440000e+03   1.0154153e+01   7.6208203e+02   4.0810469e+03
   1.7810000e+03   2.6450000e+03   7.5934536e+00   0.0000000e+00   0.0000000e+00
   2.6460000e+03   2.6470000e+03   8.9474541e+00   4.5129474e+02   3.8816205e+03
   2.6460000e+03   2.6480000e+03   6.6244936e+00   0.0000000e+00   0.0000000e+00
   1.5420000e+03   2.6500000e+03   1.6146481e+01   6.5847386e+02   3.5581968e+03
   1.5420000e+03   2.6510000e+03   7.6453919e+00   0.0000000e+00   0.0000000e+00
   1.9240000e+03   2.6530000e+03   1.2543778e+01   0.0000000e+00   0.0000000e+00
   1.9280000e+03   2.6550000e+03   1.5016987e+01   0.0000000e+00   0.0000000e+00
   2.0010000e+03   2.6560000e+03   1.6259722e+01   3.4313984e+02   2.7294239e+03
   2.0010000e+03   2.6570000e+03   1.4094187e+01   0.0000000e+00   0.0000000e+00
   2.6610000e+03   2.6620000e+03   8.9039475e+00   4.2073176e+02   3.1401185e+03
   2.6610000e+03   2.6630000e+03   1.5237681e+01   0.0000000e+00   0.0000000e+00
   2.6630000e+03   2.6640000e+03   8.5478311e+00   3.1218234e+02   2.7888939e+03
   2.6630000e+03   2.6650000e+03   9.8659319e+00   0.0000000e+00   0.0000000e+00
   2.6660000e+03   2.6670000e+03   9.9592388e+00   6.3853870e+02   4.3932929e+03
   2.6660000e+03   2.6680000e+03   1.0316158e+01   0.0000000e+00   0.0000000e+00
   2.6690000e+03   2.6700000e+03   1.3235795e+01   4.0384733e+02   3.2684809e+03
   2.6690000e+03   2.6710000e+03   1.4140507e+01   0.0000000e+00   0.0000000e+00
   2.6720000e+03   2.6730000e+03   9.8908058e+00   4.3923421e+02   3.6846262e+03
   2.6720000e+03   2.6740000e+03   6.3236126e+00   0.0000000e+00   0.0000000e+00
   1.9810000e+03   2.6750000e+03   1.2198161e+01   0.0000000e+00   0.0000000e+00
   1.4860000e+03   2.6760000e+03   1.5184428e+01   0.0000000e+00   0.0000000e+00
   1.4850000e+03   2.6770000e+03   2.1972229e+01   0.0000000e+00   0.0000000e+00
   7.6300000e+02   2.6780000e+03   3.0984889e+01   0.0000000e+00   0.0000000e+00
   2.0000000e+00   1.0000000e+00   6.8450413e+02   1.5279437e+03   6.7970125e+03
   3.0000000e+00   2.0000000e+00   3.4057078e+01   9.2522301e+02   6.2136627e+03
   4.0000000e+00   3.0000000e+00   1.3326186e+02   8.8118115e+02   4.1806180e+03
   5.0000000e+00   4.0000000e+00   1.3890908e+02   1.1828004e+03   5.0270280e+03
   6.0000000e+00   5.0000000e+00   5.5165943e+01   1.1733460e+03   4.5052282e+03
   7.0000000e+00   6.0000000e+00   5.8641732e+01   6.4226561e+02   4.0922894e+03
   8.0000000e+00   7.0000000e+00   1.8212911e+01   7.1495195e+02   3.5285596e+03
   9.0000000e+00   8.0000000e+00   3.2064301e+01   0.0000000e+00   0.0000000e+00
   1.2000000e+01   7.0000000e+00   4.8098127e+01   4.9259524e+02   3.6910441e+03
   1.2800000e+02   1.2000000e+01   3.3079274e+01   0.0000000e+00   0.0000000e+00
   1.3000000e+01   1.2000000e+01   1.8625394e+01   3.1535179e+02   3.9492823e+03
   1.4000000e+01   6.0000000e+00   5.5190533e+01   9.3993879e+02   4.1351266e+03
   1.5000000e+01   1.4000000e+01   8.1734876e+01   1.4299039e+03   4.8373361e+03
   1.6000000e+01   1.5000000e+01   7.2385216e+01   8.9128033e+02   4.2043383e+03
   1.7000000e+01   1.6000000e+01   4.3825585e+01   6.2340829e+02   3.5993784e+03
   1.8000000e+01   1.7000000e+01   4.7241019e+01   0.0000000e+00   0.0000000e+00
   2.1000000e+01   1.6000000e+01   2.5491678e+01   9.3036794e+02   4.5179688e+03
   2.2000000e+01   2.1000000e+01   5.8361318e+01   6.8685907e+02   2.7846116e+03
   2.6000000e+01   2.3000000e+01   3.5291106e+01   8.4664761e+02   4.3979987e+03
   3.0000000e+01   2.4000000e+01   1.9009133e+01   6.0363307e+02   4.5989493e+03
   3.3000000e+01   1.7000000e+01   2.0783891e+01   6.2975681e+02   3.7447543e+03
   3.5000000e+01   3.4000000e+01   3.2395926e+01   0.0000000e+00   0.0000000e+00
   3.6000000e+01   3.4000000e+01   6.1387346e+01   9.4584510e+02   4.5006346e+03
   3.8000000e+01   5.4000000e+01   4.7986339e+01   0.0000000e+00   0.0000000e+00
   4.1000000e+01   3.7000000e+01   3.3355458e+01   6.3947246e+02   3.2938188e+03
   4.2000000e+01   4.1000000e+01   2.8196319e+01   0.0000000e+00   0.0000000e+00
   4.3000000e+01   4.2000000e+01   1.0028716e+01   7.0260491e+02   4.6275336e+03
   4.4000000e+01   4.3000000e+01   2.5799201e+01   3.8104101e+02   2.3218973e+03
   4.5000000e+01   4.3000000e+01   4.2963050e+01   0.0000000e+00   0.0000000e+00
   4.8000000e+01   4.2000000e+01   1.3165947e+01   6.4934907e+02   4.3613505e+03
   5.3000000e+01   3.7000000e+01   6.4923871e+01   3.4081344e+02   2.7993578e+03
   5.5000000e+01   5.4000000e+01   2.9061653e+01   4.0922894e+02   3.4734536e+03
   6.3000000e+01   6.2000000e+01   2.8784331e+01   1.1706307e+03   4.6501719e+03
   6.7000000e+01   6.5000000e+01   1.6595206e+01   4.1068441e+02   3.5647308e+03
   7.1000000e+01   6.8000000e+01   1.4818588e+01   7.7450810e+02   4.3400930e+03
   7.2000000e+01   6.3000000e+01   3.7231611e+01   5.0966156e+02   3.2155987e+03
   7.3000000e+01   6.2000000e+01   4.3508910e+01   6.8221022e+02   4.3097411e+03
   7.4000000e+01   7.3000000e+01   3.5079690e+01   7.2049430e+02   3.9298957e+03
   7.6000000e+01   7.5000000e+01   1.7879866e+01   5.2806125e+02   2.9621589e+03
   8.1000000e+01   7.3000000e+01   4.2909502e+01   0.0000000e+00   0.0000000e+00
   8.2000000e+01   8.1000000e+01   3.9370500e+01   0.0000000e+00   0.0000000e+00
   8.6000000e+01   8.4000000e+01   2.1511731e+01   0.0000000e+00   0.0000000e+00
   8.7000000e+01   8.1000000e+01   5.1746232e+01   0.0000000e+00   0.0000000e+00
   8.8000000e+01   8.7000000e+01   3.5698757e+01   5.2806125e+02   3.2249866e+03
   8.9000000e+01   5.3000000e+01   2.0054117e+01   0.0000000e+00   0.0000000e+00
   9.2000000e+01   2.1000000e+01   5.5753120e+01   6.4381212e+02   3.5220150e+03
   9.3000000e+01   9.2000000e+01   2.1330929e+01   1.0933206e+03   3.8618943e+03
   9.4000000e+01   9.3000000e+01   4.8246686e+01   0.0000000e+00   0.0000000e+00
   9.6000000e+01   9.4000000e+01   2.4376872e+01   6.4102572e+02   3.6106334e+03
   9.7000000e+01   9.2000000e+01   5.0527408e+01   3.6776022e+02   2.4398529e+03
   9.8000000e+01   9.7000000e+01   1.7571493e+01   4.4819910e+02   2.1192015e+03
   9.9000000e+01   9.7000000e+01   1.3200301e+01   4.4284195e+02   4.2088301e+03
   1.0000000e+02   9.3000000e+01   1.6766005e+01   9.1680092e+02   3.5982731e+03
   1.0100000e+02   1.0000000e+02   6.5811594e+01   4.1502020e+02   2.7043139e+03
   1.0200000e+02   1.4000000e+01   4.6545309e+01   4.9901369e+02   4.1931116e+03
   1.0300000e+02   5.0000000e+00   5.6215281e+01   7.7604737e+02   4.0223365e+03
   1.0500000e+02   1.0400000e+02   3.1362510e+01   2.4099150e+02   2.8082249e+03
   1.0700000e+02   1.0600000e+02   6.0696848e+01   4.5524392e+02   2.9999885e+03
   1.0800000e+02   1.0600000e+02   2.8069583e+01   0.0000000e+00   0.0000000e+00
   1.1100000e+02   1.0400000e+02   5.5753111e+01   4.1116842e+02   2.7249022e+03
   1.1200000e+02   4.0000000e+00   1.0777255e+02   1.8290404e+03   5.6371282e+03
   1.1300000e+02   1.1200000e+02   6.3197253e+01   8.1991464e+02   4.3126475e+03
   1.1500000e+02   1.1400000e+02   1.0510006e+02   1.0169790e+03   4.7253127e+03
   1.1700000e+02   1.1600000e+02   5.3341536e+01   2.6832713e+02   2.5259658e+03
   1.1900000e+02   1.1800000e+02   2.4811701e+01   5.2693009e+02   3.3767683e+03
   1.2100000e+02   1.1800000e+02   6.0215186e+01   0.0000000e+00   0.0000000e+00
   1.2300000e+02   1.2100000e+02   1.5945724e+01   5.4474682e+02   2.7382996e+03
   1.2400000e+02   1.1700000e+02   2.3211389e+01   0.0000000e+00   0.0000000e+00
   1.2700000e+02   1.1500000e+02   3.5967101e+01   0.0000000e+00   0.0000000e+00
   1.3100000e+02   8.0000000e+00   1.5868895e+01   4.5217532e+02   2.7382996e+03
   1.3200000e+02   1.1600000e+02   4.4022937e+01   6.0659127e+02   3.3630165e+03
   1.3300000e+02   1.3200000e+02   2.3957912e+01   5.3702474e+02   2.9248602e+03
   1.3400000e+02   1.1400000e+02   2.7322185e+01   7.5946767e+02   3.9137177e+03
   1.3500000e+02   1.3400000e+02   5.7959546e+01   5.7112638e+02   3.9194053e+03
   1.3600000e+02   1.3500000e+02   6.0335267e+01   6.8888307e+02   3.3725838e+03
   1.3800000e+02   1.3700000e+02   3.3664624e+01   6.0757414e+02   4.2006941e+03
   1.3900000e+02   1.3800000e+02   1.8594952e+01   2.9447846e+02   3.2368061e+03
   2.2200000e+03   1.3900000e+02   2.8523651e+01   0.0000000e+00   0.0000000e+00
   2.2180000e+03   1.4000000e+02   2.3244015e+01   5.8929453e+02   3.2820835e+03
   1.4100000e+02   1.3700000e+02   4.1144282e+01   0.0000000e+00   0.0000000e+00
   1.4300000e+02   1.4100000e+02   2.4880994e+01   3.2893474e+02   2.1696570e+03
   1.4400000e+02   2.0200000e+02   9.2780115e+01   4.1645544e+02   2.3606351e+03
   1.4500000e+02   1.1200000e+02   1.0570572e+02   1.0079425e+03   3.8573595e+03
   1.4600000e+02   1.4500000e+02   5.7852461e+01   8.9750692e+02   4.1437273e+03
   1.4700000e+02   1.4600000e+02   6.3173222e+01   9.3079540e+02   3.3565046e+03
   1.4800000e+02   1.4700000e+02   1.0998951e+02   5.9767276e+02   3.3052719e+03
   1.5100000e+02   1.4900000e+02   2.3757056e+01   0.0000000e+00   0.0000000e+00
   1.5200000e+02   1.5000000e+02   2.8622831e+01   1.4667079e+03   4.7083616e+03
   2.2280000e+03   1.5200000e+02   1.6699099e+01   0.0000000e+00   0.0000000e+00
   1.5300000e+02   1.4700000e+02   3.3763171e+01   1.0365436e+03   4.4590787e+03
   1.5400000e+02   1.5300000e+02   4.5229645e+01   0.0000000e+00   0.0000000e+00
   1.5700000e+02   1.5300000e+02   4.9990711e+01   5.0848948e+02   3.0603750e+03
   1.9300000e+02   1.5900000e+02   2.5113962e+01   0.0000000e+00   0.0000000e+00
   1.5800000e+02   1.5700000e+02   1.9429889e+01   6.9663487e+02   3.4386361e+03
   1.6000000e+02   1.5900000e+02   4.5456512e+01   0.0000000e+00   0.0000000e+00
   1.6100000e+02   1.3400000e+02   4.7310300e+01   4.3923421e+02   3.4786032e+03
   1.6200000e+02   1.6100000e+02   1.8178862e+01   5.0337890e+02   4.3518089e+03
   1.6300000e+02   1.6100000e+02   2.4380640e+01   6.1441017e+02   3.4877965e+03
   1.6400000e+02   1.4500000e+02   6.5019336e+01   5.3218826e+02   3.7686847e+03
   1.6500000e+02   1.6400000e+02   3.4496024e+01   3.1154458e+02   2.9515984e+03
   1.6700000e+02   1.6500000e+02   1.2446236e+01   5.0848948e+02   2.8223544e+03
   1.6600000e+02   1.6500000e+02   2.1580591e+01   5.0495689e+02   3.6522584e+03
   2.0500000e+02   1.6400000e+02   5.6604914e+01   3.6613415e+02   2.6618381e+03
   1.6800000e+02   1.4600000e+02   4.8375192e+01   4.5568060e+02   3.0300039e+03
   1.6900000e+02   1.6800000e+02   2.8752089e+01   6.9806094e+02   3.7112498e+03
   1.7100000e+02   1.7000000e+02   3.1703865e+01   0.0000000e+00   0.0000000e+00
   1.7300000e+02   1.7100000e+02   2.6679874e+01   3.6613415e+02   3.4119839e+03
   1.7400000e+02   1.7000000e+02   5.7573218e+01   4.0088146e+02   3.1129550e+03
   1.7500000e+02   1.7400000e+02   1.6143590e+01   5.5880479e+02   3.8333601e+03
   1.7600000e+02   1.7400000e+02   1.7591444e+01   0.0000000e+00   0.0000000e+00
   1.8000000e+02   1.7900000e+02   8.2645456e+01   7.6208203e+02   2.8812179e+03
   1.8200000e+02   1.8100000e+02   1.5048395e+01   1.4548624e+03   3.9956950e+03
   1.8300000e+02   1.8100000e+02   5.2656827e+01   0.0000000e+00   0.0000000e+00
   1.8400000e+02   1.8300000e+02   8.6511498e+00   5.2655250e+02   3.0416657e+03
   1.8700000e+02   1.8600000e+02   1.3003230e+01   5.5559222e+02   3.7889488e+03
   1.8800000e+02   1.8000000e+02   7.2649938e+01   3.8312322e+02   3.2867463e+03
   1.8900000e+02   1.8800000e+02   3.0189384e+01   9.2779904e+02   3.5780965e+03
   1.9200000e+02   1.9000000e+02   3.0238173e+01   3.7947186e+02   2.8376054e+03
   1.9600000e+02   1.7900000e+02   4.8932160e+01   0.0000000e+00   0.0000000e+00
   2.0100000e+02   1.9600000e+02   3.3419494e+01   5.7873712e+02   3.7899460e+03
   1.9800000e+02   1.6800000e+02   7.0051344e+01   4.1931116e+02   3.1259619e+03
   2.0000000e+02   1.9800000e+02   2.0888315e+01   5.4474682e+02   4.1510167e+03
   1.9900000e+02   1.9800000e+02   3.7487597e+01   4.6944009e+02   2.9226153e+03
   2.0600000e+02   2.0000000e+00   4.6718505e+02   1.7875746e+03   6.4776051e+03
   2.0700000e+02   2.0600000e+02   1.3715255e+02   1.9213181e+03   5.6067029e+03
   2.0800000e+02   2.0700000e+02   1.4875413e+02   1.6336318e+03   6.5599236e+03
   2.0900000e+02   2.0800000e+02   2.4113512e+02   1.1619333e+03   4.3510319e+03
   2.1000000e+02   2.0900000e+02   6.4905892e+01   7.7886146e+02   4.2519900e+03
   2.1100000e+02   2.1000000e+02   1.8069529e+01   9.4078481e+02   4.5666162e+03
   2.1200000e+02   2.1100000e+02   3.4809160e+01   0.0000000e+00   0.0000000e+00
   2.1400000e+02   2.1200000e+02   3.3817591e+01   0.0000000e+00   0.0000000e+00
   2.1310000e+03   2.1400000e+02   2.7462782e+01   0.0000000e+00   0.0000000e+00
   2.1500000e+02   2.1100000e+02   4.5184743e+01   4.0137730e+02   3.6569931e+03
   2.1750000e+03   2.1500000e+02   2.5524403e+01   0.0000000e+00   0.0000000e+00
   2.1600000e+02   2.1000000e+02   6.8184281e+01   5.6728272e+02   3.8019448e+03
   2.1700000e+02   2.1600000e+02   4.6494375e+01   4.3923421e+02   2.4771480e+03
   2.1890000e+03   2.1700000e+02   1.7844391e+01   0.0000000e+00   0.0000000e+00
   2.1800000e+02   2.1700000e+02   3.2976622e+01   0.0000000e+00   0.0000000e+00
   2.1900000e+02   2.1600000e+02   1.6688265e+01   7.1911271e+02   3.5627216e+03
   2.2000000e+02   2.1900000e+02   3.1068847e+01   2.6004574e+02   2.5117527e+03
   2.2300000e+02   2.0900000e+02   1.9184922e+01   9.9902331e+02   4.5236002e+03
   2.2400000e+02   2.2300000e+02   5.6858372e+01   4.6389952e+02   3.3719940e+03
   2.1600000e+03   2.2500000e+02   3.9331032e+01   4.7281740e+02   4.0981660e+03
   2.2600000e+02   2.2400000e+02   1.9446877e+01   9.9962040e+02   4.8463322e+03
   2.2700000e+02   2.2300000e+02   5.2686137e+01   8.6408691e+02   4.2773608e+03
   2.2800000e+02   2.0800000e+02   9.8320144e+01   1.4807437e+03   5.1436960e+03
   2.2900000e+02   2.2800000e+02   3.8591608e+01   1.0440002e+03   4.4566248e+03
   2.3000000e+02   2.2900000e+02   8.5769918e+01   1.2288203e+03   4.6912222e+03
   2.3100000e+02   2.3000000e+02   5.3767886e+01   1.5634581e+03   5.2846787e+03
   2.3200000e+02   2.3100000e+02   6.0282200e+01   7.9177794e+02   3.6574826e+03
   2.3400000e+02   2.3200000e+02   6.1866780e+01   1.0632547e+03   5.1480636e+03
   2.3700000e+02   2.3300000e+02   3.6422748e+01   0.0000000e+00   0.0000000e+00
   2.3800000e+02   2.3700000e+02   3.2792944e+01   4.0335454e+02   3.3819476e+03
   2.4000000e+02   2.3100000e+02   6.4671398e+01   7.6624644e+02   4.3614874e+03
   2.4100000e+02   2.4000000e+02   5.6444257e+01   6.6568364e+02   4.5118896e+03
   2.4200000e+02   2.4000000e+02   3.3173865e+01   0.0000000e+00   0.0000000e+00
   2.4400000e+02   2.4300000e+02   1.3473863e+02   9.2972638e+02   4.0156555e+03
   2.4600000e+02   2.4500000e+02   7.3215465e+01   7.5946767e+02   3.3005146e+03
   2.4700000e+02   2.4600000e+02   5.6106355e+01   8.4146352e+02   4.3439408e+03
   2.4800000e+02   2.4700000e+02   3.4437182e+01   6.7281617e+02   3.7182637e+03
   2.4900000e+02   2.4800000e+02   1.4596352e+01   3.5285596e+02   3.3847105e+03
   2.5000000e+02   2.4900000e+02   4.7844418e+01   4.1931116e+02   3.2220250e+03
   2.5100000e+02   2.4800000e+02   2.5757847e+01   5.6164498e+02   4.4904146e+03
   2.5200000e+02   2.5100000e+02   3.3127885e+01   6.8162689e+02   3.6024715e+03
   2.5300000e+02   2.5200000e+02   2.4426380e+01   6.7723586e+02   3.6694809e+03
   2.5400000e+02   2.5200000e+02   2.6184865e+01   4.7407769e+02   3.9717302e+03
   2.5500000e+02   2.5100000e+02   4.9012202e+01   0.0000000e+00   0.0000000e+00
   2.5800000e+02   2.4900000e+02   2.2626746e+01   6.0790141e+02   4.5020927e+03
   2.5900000e+02   2.4700000e+02   7.0786964e+01   6.3070357e+02   3.4083679e+03
   2.6000000e+02   2.4500000e+02   1.3388149e+02   5.8147996e+02   3.6731106e+03
   2.6100000e+02   2.6000000e+02   2.9284623e+01   6.7840958e+02   4.5840046e+03
   2.6200000e+02   2.6100000e+02   4.4582643e+01   0.0000000e+00   0.0000000e+00
   2.6300000e+02   2.6200000e+02   2.0865990e+01   0.0000000e+00   0.0000000e+00
   2.6500000e+02   2.6100000e+02   3.1186648e+01   0.0000000e+00   0.0000000e+00
   2.6700000e+02   2.6500000e+02   2.3430106e+01   4.5568060e+02   3.8227609e+03
   2.6800000e+02   2.6000000e+02   1.6668794e+01   6.1018737e+02   4.7988212e+03
   2.6900000e+02   2.6800000e+02   3.7736126e+01   4.4284195e+02   3.9065455e+03
   2.7000000e+02   2.6800000e+02   3.8862824e+01   4.5129474e+02   3.1535179e+03
   2.7100000e+02   2.4400000e+02   6.9923077e+01   5.3702474e+02   3.5067346e+03
   2.7200000e+02   2.7100000e+02   3.2361724e+01   5.7042946e+02   4.1623091e+03
   2.7400000e+02   2.7200000e+02   2.4796065e+01   6.0757414e+02   4.2698678e+03
   2.7300000e+02   2.7200000e+02   3.7852353e+01   3.8725405e+02   3.1006635e+03
   2.7500000e+02   2.7100000e+02   1.8503020e+01   1.1595344e+03   5.4671487e+03
   2.4070000e+03   2.7500000e+02   6.3982143e+01   0.0000000e+00   0.0000000e+00
   2.7600000e+02   2.7500000e+02   3.0187993e+01   4.6731687e+02   3.6251468e+03
   2.7700000e+02   2.7600000e+02   3.9226736e+01   0.0000000e+00   0.0000000e+00
   2.8000000e+02   2.7600000e+02   5.3250309e+01   0.0000000e+00   0.0000000e+00
   2.8100000e+02   2.4300000e+02   4.9225303e+01   8.7959974e+02   3.4151885e+03
   2.8300000e+02   2.8200000e+02   4.2388401e+01   0.0000000e+00   0.0000000e+00
   2.8600000e+02   2.8100000e+02   7.1669072e+01   8.8568389e+02   4.2332380e+03
   2.8700000e+02   2.2900000e+02   1.8666387e+02   6.8075095e+02   3.8254134e+03
   2.8800000e+02   2.8700000e+02   5.3508403e+01   6.2975681e+02   5.3457476e+03
   2.8900000e+02   2.8800000e+02   1.6805375e+01   5.9500456e+02   4.3644049e+03
   2.1130000e+03   2.8800000e+02   3.9782236e+01   0.0000000e+00   0.0000000e+00
   2.9000000e+02   2.8900000e+02   2.1025947e+01   1.0794064e+03   4.0870857e+03
   2.1160000e+03   2.8900000e+02   5.6605212e+01   3.1973623e+02   3.4932097e+03
   2.9100000e+02   2.8700000e+02   3.2296782e+01   7.7886146e+02   5.0261970e+03
   2.9200000e+02   2.9100000e+02   6.8282015e+01   9.2543795e+02   3.4053905e+03
   2.9400000e+02   2.9300000e+02   3.1340551e+01   5.0020798e+02   3.5459342e+03
   2.1070000e+03   2.9300000e+02   4.4747955e+01   0.0000000e+00   0.0000000e+00
   9.1800000e+02   2.9400000e+02   3.1918753e+01   3.1026513e+02   4.3980439e+03
   2.0970000e+03   2.9400000e+02   2.8427412e+01   0.0000000e+00   0.0000000e+00
   2.9500000e+02   2.9200000e+02   4.2692096e+01   0.0000000e+00   0.0000000e+00
   2.9700000e+02   2.9100000e+02   5.4436467e+01   6.4720144e+02   3.7026651e+03
   2.1100000e+03   2.9700000e+02   2.5368329e+01   0.0000000e+00   0.0000000e+00
   2.9800000e+02   2.9700000e+02   1.9367701e+01   7.4519169e+02   4.0568019e+03
   2.9900000e+02   2.4600000e+02   6.4211376e+01   4.4819910e+02   4.2426244e+03
   3.0000000e+02   2.9900000e+02   4.5589663e+01   5.0219215e+02   3.5521548e+03
   3.0100000e+02   2.9900000e+02   2.8719493e+01   8.0990787e+02   4.6570103e+03
   3.0200000e+02   2.2800000e+02   1.0048045e+02   1.0220512e+03   4.3287130e+03
   3.0600000e+02   3.0400000e+02   2.6281245e+01   4.2636681e+02   3.4434913e+03
   3.0700000e+02   3.0200000e+02   2.8933341e+01   7.4037185e+02   3.5025917e+03
   3.0800000e+02   2.0700000e+02   2.3078834e+01   1.1248824e+03   5.8265883e+03
   3.0900000e+02   3.0800000e+02   7.9830180e+01   1.1296463e+03   4.2423900e+03
   3.1000000e+02   3.0900000e+02   6.6341418e+01   1.0014095e+03   4.3918893e+03
   3.1100000e+02   3.1000000e+02   5.8300215e+01   7.0571192e+02   4.7657575e+03
   3.1200000e+02   3.1100000e+02   2.9099918e+01   1.2722403e+03   5.2922006e+03
   3.1700000e+02   3.1300000e+02   2.8461219e+01   7.4758995e+02   3.7771194e+03
   3.1400000e+02   3.1300000e+02   5.0082916e+01   0.0000000e+00   0.0000000e+00
   3.1600000e+02   3.1400000e+02   3.2450796e+01   6.8221022e+02   3.1903877e+03
   3.1800000e+02   3.1000000e+02   7.1386406e+01   0.0000000e+00   0.0000000e+00
   3.1900000e+02   3.0900000e+02   7.9637987e+01   7.5789473e+02   4.4093803e+03
   3.2000000e+02   3.1900000e+02   1.1139942e+02   3.8364201e+02   2.8573726e+03
   2.1450000e+03   3.2000000e+02   2.2723876e+01   0.0000000e+00   0.0000000e+00
   3.2200000e+02   3.1900000e+02   2.5302582e+01   1.4329607e+03   5.2119933e+03
   3.2400000e+02   3.2300000e+02   5.7490302e+01   4.8690969e+02   3.4740261e+03
   3.2500000e+02   3.2300000e+02   6.3525071e+01   5.6447089e+02   3.6666070e+03
   3.2600000e+02   3.2200000e+02   3.1197657e+01   1.0816153e+03   4.7880330e+03
   3.2700000e+02   3.2600000e+02   8.2985904e+01   0.0000000e+00   0.0000000e+00
   3.3000000e+02   3.2600000e+02   3.5911896e+01   7.0740091e+02   3.7421509e+03
   3.3100000e+02   3.3000000e+02   4.0722546e+01   8.3291087e+02   3.5628891e+03
   3.3200000e+02   3.3000000e+02   3.0756234e+01   4.4284195e+02   3.2851121e+03
   3.3300000e+02   3.0800000e+02   5.1102053e+01   1.9647201e+03   6.3423822e+03
   3.3400000e+02   3.3300000e+02   8.0321195e+01   1.3304706e+03   4.5779262e+03
   3.3500000e+02   3.3400000e+02   1.1145354e+02   5.8658823e+02   4.1016589e+03
   3.3600000e+02   3.3500000e+02   6.1645999e+01   4.4284195e+02   5.2331296e+03
   3.3700000e+02   3.3800000e+02   2.3965098e+01   4.7407769e+02   4.0542026e+03
   3.4100000e+02   3.4000000e+02   3.9611047e+01   6.5118426e+02   4.4106432e+03
   3.4200000e+02   3.3900000e+02   4.6199321e+01   9.0983226e+02   5.0403042e+03
   3.4300000e+02   3.3400000e+02   8.3806051e+01   7.1495195e+02   3.2646450e+03
   3.4400000e+02   3.4300000e+02   1.0185707e+02   7.2049430e+02   4.0049429e+03
   3.4500000e+02   3.4400000e+02   2.2672076e+01   9.1136121e+02   4.0628767e+03
   3.4600000e+02   3.4500000e+02   4.0048129e+01   4.4284195e+02   2.9583292e+03
   3.4700000e+02   3.4500000e+02   3.3005690e+01   5.8147996e+02   3.9278708e+03
   3.4800000e+02   3.4400000e+02   2.6992062e+01   6.3729155e+02   4.0316218e+03
   3.4900000e+02   3.4300000e+02   3.0247578e+01   6.9663487e+02   3.7277196e+03
   3.5000000e+02   3.4900000e+02   3.5940635e+01   5.0848948e+02   3.2086637e+03
   3.5100000e+02   3.5000000e+02   4.0668688e+01   4.4597477e+02   3.0089915e+03
   3.5200000e+02   3.5000000e+02   3.2125869e+01   4.4284195e+02   3.9835310e+03
   3.5300000e+02   3.4900000e+02   3.5411000e+01   5.5451722e+02   3.6841403e+03
   3.5400000e+02   3.5300000e+02   2.2765836e+01   7.5894372e+02   2.0497381e+03
   3.5500000e+02   3.5300000e+02   2.9712698e+01   7.7783933e+02   3.9754342e+03
   3.5600000e+02   3.5500000e+02   4.3521732e+01   3.6667698e+02   1.5441293e+03
   3.5700000e+02   3.5500000e+02   3.8766193e+01   4.5915913e+02   3.2720084e+03
   3.5800000e+02   3.3300000e+02   9.2602783e+01   1.6011674e+03   4.4381549e+03
   3.5900000e+02   3.5800000e+02   1.2527221e+02   1.1453827e+03   4.0620444e+03
   3.6000000e+02   3.5900000e+02   6.2022235e+01   5.3702474e+02   3.4829459e+03
   3.6300000e+02   3.6200000e+02   4.0507309e+01   4.5480681e+02   3.4670344e+03
   3.6400000e+02   3.6100000e+02   1.7865586e+01   0.0000000e+00   0.0000000e+00
   3.6600000e+02   3.6400000e+02   1.8123712e+01   3.8104101e+02   3.7599667e+03
   3.6700000e+02   3.6000000e+02   3.9774262e+01   5.0337890e+02   4.4106432e+03
   3.6900000e+02   3.5900000e+02   2.3629378e+01   7.2599433e+02   3.6941143e+03
   3.7000000e+02   3.6900000e+02   3.3471440e+01   4.3559660e+02   2.9813672e+03
   3.7100000e+02   3.6900000e+02   3.8720947e+01   0.0000000e+00   0.0000000e+00
   3.7400000e+02   3.5800000e+02   2.5878659e+01   9.4078481e+02   3.5905263e+03
   3.7500000e+02   3.7400000e+02   7.9447379e+01   7.9026931e+02   3.3312853e+03
   3.7900000e+02   3.7800000e+02   2.5425713e+01   5.6693200e+02   2.6808983e+03
   2.3050000e+03   3.7800000e+02   5.4923417e+01   0.0000000e+00   0.0000000e+00
   3.8100000e+02   3.8000000e+02   3.9658388e+01   3.8312322e+02   3.5116655e+03
   3.8200000e+02   3.8000000e+02   4.4818602e+01   5.7529017e+02   4.2294306e+03
   3.8300000e+02   3.7400000e+02   7.3951825e+01   9.3930376e+02   4.0769510e+03
   3.8500000e+02   3.8400000e+02   9.8901066e+01   9.0720521e+02   3.7206700e+03
   3.8600000e+02   3.8400000e+02   5.8766676e+01   5.7529017e+02   3.4811752e+03
   3.8700000e+02   3.8300000e+02   4.1570950e+01   6.1924685e+02   3.1394850e+03
   3.8800000e+02   3.8700000e+02   2.1967389e+01   0.0000000e+00   0.0000000e+00
   3.9100000e+02   3.8700000e+02   3.6055537e+01   5.9064304e+02   3.0924419e+03
   3.9300000e+02   3.9100000e+02   2.2209519e+01   6.2117098e+02   3.8198982e+03
   3.9600000e+02   3.0000000e+00   7.0458446e+01   2.0144044e+03   4.9951166e+03
   3.9700000e+02   3.9600000e+02   5.9937889e+01   1.3434134e+03   5.9926797e+03
   3.9800000e+02   3.9700000e+02   1.7721297e+02   1.4808780e+03   5.1217247e+03
   4.0000000e+02   3.9900000e+02   5.6426900e+01   5.4255173e+02   3.5164199e+03
   4.0100000e+02   4.0000000e+02   5.0027444e+01   7.7681586e+02   4.1266044e+03
   4.0200000e+02   4.0000000e+02   5.1604628e+01   5.6447089e+02   2.7480877e+03
   4.0700000e+02   4.0300000e+02   2.7604207e+01   0.0000000e+00   0.0000000e+00
   4.0800000e+02   4.0200000e+02   1.4911497e+01   1.3888373e+03   4.5526576e+03
   4.1100000e+02   4.1000000e+02   2.1807069e+01   4.5915913e+02   3.5902493e+03
   4.1200000e+02   4.1100000e+02   2.7820956e+01   6.3822714e+02   4.1477572e+03
   4.1300000e+02   4.1100000e+02   1.3629652e+01   6.1828254e+02   3.4188555e+03
   4.1400000e+02   4.1000000e+02   1.3174355e+01   0.0000000e+00   0.0000000e+00
   4.1700000e+02   4.1600000e+02   7.0058117e+01   7.0514803e+02   3.2204814e+03
   4.1800000e+02   4.1700000e+02   1.3431774e+01   5.7976721e+02   3.3429074e+03
   4.1900000e+02   4.1800000e+02   1.5078921e+01   5.1855955e+02   3.8035661e+03
   2.2670000e+03   4.1700000e+02   3.0023362e+01   0.0000000e+00   0.0000000e+00
   4.2100000e+02   3.9800000e+02   5.3381136e+01   8.9128033e+02   3.9508432e+03
   4.2200000e+02   4.2100000e+02   3.7592201e+01   0.0000000e+00   0.0000000e+00
   4.2400000e+02   4.2200000e+02   3.5232948e+01   4.3741919e+02   2.8161462e+03
   4.2900000e+02   4.2700000e+02   2.3333003e+01   6.3853870e+02   4.2203448e+03
   4.3100000e+02   2.0600000e+02   1.7195860e+02   1.6708289e+03   5.9425867e+03
   4.3200000e+02   4.3100000e+02   2.0433363e+02   1.5490162e+03   5.8053857e+03
   4.3300000e+02   4.3200000e+02   1.0809621e+02   1.6859970e+03   5.8909875e+03
   4.3400000e+02   4.3300000e+02   8.9420920e+01   1.3777661e+03   5.9100997e+03
   4.3500000e+02   4.3400000e+02   1.1820667e+02   1.2676985e+03   5.8801059e+03
   4.3600000e+02   4.3500000e+02   1.1196919e+02   1.2595136e+03   4.6402813e+03
   4.3700000e+02   4.3600000e+02   5.1179181e+01   6.3384925e+02   3.6486079e+03
   4.3800000e+02   4.3700000e+02   5.1404068e+01   6.5209992e+02   3.2796586e+03
   4.4000000e+02   4.3900000e+02   2.2976088e+01   3.1535179e+02   3.0079337e+03
   4.4100000e+02   4.3900000e+02   2.4827783e+01   8.0275459e+02   4.3891259e+03
   4.4200000e+02   4.3700000e+02   2.8435261e+01   9.9683094e+02   3.9288327e+03
   4.4300000e+02   4.4200000e+02   3.9359456e+01   6.4442969e+02   3.3920479e+03
   4.5500000e+02   4.4400000e+02   3.3711559e+01   6.3947246e+02   3.6244883e+03
   4.4600000e+02   4.4400000e+02   3.3665727e+01   0.0000000e+00   0.0000000e+00
   4.4700000e+02   4.4600000e+02   1.7045701e+01   4.4597477e+02   3.0950778e+03
   4.4900000e+02   4.4500000e+02   5.1556800e+01   0.0000000e+00   0.0000000e+00
   4.5000000e+02   4.4900000e+02   1.9560986e+01   4.0384733e+02   4.0305857e+03
   4.5200000e+02   4.4300000e+02   3.0662237e+01   0.0000000e+00   0.0000000e+00
   4.5300000e+02   4.5200000e+02   2.0528203e+01   5.6164498e+02   3.6706731e+03
   4.5400000e+02   4.3800000e+02   2.5280117e+01   8.6592638e+02   4.5217971e+03
   4.5600000e+02   4.3600000e+02   5.3446214e+01   8.3219418e+02   4.0337919e+03
   4.5700000e+02   4.5600000e+02   3.4672042e+01   6.7811634e+02   4.0903935e+03
   4.5800000e+02   4.5700000e+02   2.8443965e+01   6.7694211e+02   3.5107592e+03
   4.5900000e+02   4.5800000e+02   2.2016088e+01   5.1855955e+02   3.9554719e+03
   4.6000000e+02   4.5900000e+02   2.7411288e+01   8.0695558e+02   3.8904749e+03
   4.6100000e+02   4.6000000e+02   4.0010475e+01   5.2655250e+02   3.4752282e+03
   4.6200000e+02   4.6000000e+02   1.7688574e+01   4.4284195e+02   4.1548480e+03
   4.6300000e+02   4.5900000e+02   2.7791492e+01   3.2221484e+02   2.9478224e+03
   4.6400000e+02   4.5800000e+02   4.1102256e+01   0.0000000e+00   0.0000000e+00
   4.6700000e+02   4.5700000e+02   8.0158596e+01   6.2595542e+02   3.5594263e+03
   4.7000000e+02   4.6700000e+02   4.1457359e+01   2.8205921e+02   3.0549109e+03
   4.7100000e+02   4.6800000e+02   2.5821078e+01   4.1116842e+02   3.9336896e+03
   4.7200000e+02   4.5600000e+02   3.6415962e+01   6.2117098e+02   3.3745883e+03
   4.7500000e+02   4.7300000e+02   2.7387575e+01   4.2822868e+02   3.1216960e+03
   4.7700000e+02   4.7600000e+02   1.5263803e+01   5.6164498e+02   3.9290858e+03
   4.7800000e+02   4.4200000e+02   2.3450354e+01   0.0000000e+00   0.0000000e+00
   4.8100000e+02   4.3500000e+02   7.1055784e+01   9.9082708e+02   4.9373255e+03
   4.8200000e+02   4.8100000e+02   6.0057688e+01   7.3795013e+02   4.4505065e+03
   4.8300000e+02   4.8200000e+02   4.0386205e+01   9.4078481e+02   4.7111488e+03
   4.8500000e+02   4.8300000e+02   4.2912312e+01   3.9889196e+02   2.9391057e+03
   4.8700000e+02   4.8400000e+02   3.7097445e+01   0.0000000e+00   0.0000000e+00
   4.9000000e+02   4.8200000e+02   4.9641986e+01   0.0000000e+00   0.0000000e+00
   4.9200000e+02   4.9000000e+02   3.4026856e+01   4.5129474e+02   4.2015463e+03
   4.9300000e+02   4.8100000e+02   5.6829109e+01   8.5203361e+02   4.3660452e+03
   4.9400000e+02   4.9300000e+02   7.2488858e+01   3.4888798e+02   3.5088892e+03
   4.9500000e+02   4.9400000e+02   3.1111993e+01   0.0000000e+00   0.0000000e+00
   4.9800000e+02   4.9400000e+02   3.7120193e+01   3.2159698e+02   2.8269313e+03
   4.9900000e+02   4.9300000e+02   2.8303182e+01   9.2393230e+02   4.0005702e+03
   5.0000000e+02   4.9900000e+02   3.1811771e+01   4.5480681e+02   3.1160842e+03
   5.0200000e+02   5.0100000e+02   2.1842870e+01   5.4438159e+02   3.7784356e+03
   5.0400000e+02   5.0300000e+02   3.3071268e+01   3.9286302e+02   4.4573388e+03
   5.0500000e+02   5.0300000e+02   4.3839230e+01   6.2053027e+02   3.6420606e+03
   5.0600000e+02   5.0500000e+02   2.5108120e+01   0.0000000e+00   0.0000000e+00
   5.0700000e+02   5.0600000e+02   2.1289619e+01   5.3516973e+02   3.5059971e+03
   5.0800000e+02   5.0700000e+02   4.0719505e+01   3.5285596e+02   2.4765056e+03
   5.1000000e+02   5.0700000e+02   1.4571976e+01   3.4313984e+02   4.0359115e+03
   5.1100000e+02   5.0500000e+02   1.8765139e+01   5.9999769e+02   3.4464358e+03
   5.1200000e+02   5.5100000e+02   1.1690403e+02   7.3902743e+02   5.2455810e+03
   5.1300000e+02   5.1200000e+02   6.9524400e+01   1.1375417e+03   5.0285708e+03
   5.1400000e+02   5.1300000e+02   4.2684844e+01   9.5087846e+02   4.1213957e+03
   5.1500000e+02   5.1400000e+02   3.7570692e+01   4.3054470e+02   3.5935716e+03
   5.1600000e+02   5.1400000e+02   3.6264033e+01   5.5844875e+02   4.2650673e+03
   5.2000000e+02   5.1300000e+02   4.5302164e+01   9.4773574e+02   4.3776916e+03
   5.2100000e+02   5.2000000e+02   6.2054101e+01   4.5129474e+02   3.1973623e+03
   5.2300000e+02   5.2200000e+02   3.9751272e+01   3.7842214e+02   2.6768147e+03
   5.2400000e+02   5.2200000e+02   4.6893339e+01   2.9916897e+02   3.4095347e+03
   5.2500000e+02   5.2000000e+02   4.1578858e+01   6.7044709e+02   4.1170018e+03
   5.2700000e+02   5.2600000e+02   8.7056489e+01   6.5423146e+02   3.6738145e+03
   5.2900000e+02   5.2800000e+02   4.1778087e+01   0.0000000e+00   0.0000000e+00
   5.3000000e+02   5.2800000e+02   4.3019549e+01   3.9889196e+02   2.4576407e+03
   5.3100000e+02   5.3000000e+02   3.0023921e+01   3.2467454e+02   3.0684231e+03
   5.3200000e+02   5.3000000e+02   1.7949000e+01   4.9861495e+02   2.1819974e+03
   5.3400000e+02   5.2900000e+02   2.0658777e+01   5.8079547e+02   3.0313821e+03
   5.3500000e+02   5.2700000e+02   4.6566076e+01   3.6613415e+02   3.1756410e+03
   5.3600000e+02   5.2600000e+02   7.1185934e+01   6.3853870e+02   3.1234158e+03
   5.3700000e+02   5.3600000e+02   3.1675232e+01   0.0000000e+00   0.0000000e+00
   5.3900000e+02   5.3800000e+02   2.5499201e+01   3.9739330e+02   2.6678836e+03
   5.4000000e+02   5.3900000e+02   1.7908666e+01   3.9184918e+02   2.2218318e+03
   5.4100000e+02   5.3900000e+02   2.8926326e+01   5.0495689e+02   2.6744360e+03
   5.4200000e+02   5.3600000e+02   3.6586049e+01   7.3145301e+02   3.8364201e+03
   5.4300000e+02   5.4200000e+02   4.8560661e+01   0.0000000e+00   0.0000000e+00
   5.4600000e+02   5.4200000e+02   2.8174549e+01   0.0000000e+00   0.0000000e+00
   5.5200000e+02   5.5100000e+02   1.2167798e+02   9.4752586e+02   5.2625023e+03
   5.5300000e+02   5.5200000e+02   2.8599456e+01   6.3478991e+02   3.9108199e+03
   5.5500000e+02   5.5300000e+02   5.7579203e+01   4.7575288e+02   2.5128611e+03
   5.5600000e+02   5.5400000e+02   3.2581643e+01   7.5262785e+02   3.5667388e+03
   5.5700000e+02   5.5400000e+02   3.3970463e+01   4.2308882e+02   2.8473315e+03
   5.5800000e+02   5.5200000e+02   6.7567396e+01   0.0000000e+00   0.0000000e+00
   5.6100000e+02   4.3300000e+02   1.0248982e+02   1.2405797e+03   5.4485269e+03
   5.6200000e+02   5.6100000e+02   1.4564208e+02   1.2180909e+03   5.7842430e+03
   5.6300000e+02   5.6200000e+02   4.4569441e+01   9.1354098e+02   4.4433503e+03
   5.6400000e+02   5.6300000e+02   5.7518281e+01   9.9802737e+02   4.3102948e+03
   5.6500000e+02   5.6400000e+02   3.9026054e+01   3.0378707e+02   3.6341882e+03
   5.6600000e+02   5.6500000e+02   3.5466489e+01   0.0000000e+00   0.0000000e+00
   5.6800000e+02   5.6500000e+02   4.2147851e+01   4.1645544e+02   3.7607072e+03
   5.6900000e+02   5.6800000e+02   1.7935719e+01   0.0000000e+00   0.0000000e+00
   5.7000000e+02   5.6800000e+02   2.3405259e+01   4.8568270e+02   3.0794873e+03
   5.7100000e+02   5.6400000e+02   5.9703347e+01   5.5451722e+02   3.5267554e+03
   5.7200000e+02   5.6300000e+02   4.3476077e+01   1.0816153e+03   4.8248617e+03
   5.7300000e+02   5.7200000e+02   1.9351584e+01   1.1672277e+03   4.8317822e+03
   5.7400000e+02   5.7300000e+02   8.7594365e+01   9.2393230e+02   5.3892135e+03
   5.7700000e+02   5.7500000e+02   5.0271757e+01   5.4874835e+02   3.5889749e+03
   5.7800000e+02   5.7200000e+02   6.8192700e+01   6.6028369e+02   3.7464535e+03
   5.8000000e+02   5.7800000e+02   1.9606139e+01   0.0000000e+00   0.0000000e+00
   5.7900000e+02   5.7800000e+02   1.7934831e+01   6.0659127e+02   3.9642115e+03
   5.8300000e+02   5.7500000e+02   4.3385682e+01   3.5955636e+02   3.6301360e+03
   5.8400000e+02   5.8300000e+02   4.2155356e+01   4.2073176e+02   2.7008550e+03
   5.8500000e+02   5.6200000e+02   9.1855221e+01   6.6088586e+02   3.9921095e+03
   5.8600000e+02   5.8500000e+02   4.8362078e+01   6.5423146e+02   4.7752633e+03
   5.8800000e+02   5.8700000e+02   4.8894426e+01   3.8364201e+02   3.0652453e+03
   5.8900000e+02   5.8800000e+02   2.7757888e+01   3.9286302e+02   3.5483453e+03
   5.9000000e+02   5.8800000e+02   3.8267202e+01   4.7407769e+02   3.6970744e+03
   5.9100000e+02   5.8700000e+02   5.9989411e+01   3.6121204e+02   3.1552833e+03
   5.9200000e+02   5.8600000e+02   5.5474279e+01   0.0000000e+00   0.0000000e+00
   5.9400000e+02   5.9200000e+02   2.7708557e+01   5.7529017e+02   3.2289313e+03
   5.9500000e+02   5.8500000e+02   6.8752982e+01   6.5423146e+02   3.8397366e+03
   5.9600000e+02   5.9500000e+02   3.6515210e+01   3.5510348e+02   3.5322216e+03
   5.9700000e+02   5.9500000e+02   2.8936949e+01   4.7575288e+02   3.9156991e+03
   5.9800000e+02   4.3400000e+02   1.1093911e+02   1.9469238e+03   6.0385050e+03
   5.9900000e+02   5.9800000e+02   1.6367152e+02   1.3304706e+03   5.0684400e+03
   6.0000000e+02   5.9900000e+02   7.1640385e+01   9.8680422e+02   4.7488252e+03
   6.0200000e+02   6.0100000e+02   6.4199662e+01   8.6108940e+02   4.1122647e+03
   6.0300000e+02   6.0200000e+02   5.2974554e+01   9.1875133e+02   4.1623091e+03
   6.0500000e+02   6.0400000e+02   4.6573674e+01   8.4641265e+02   3.6568300e+03
   6.0900000e+02   6.0300000e+02   4.0826451e+01   0.0000000e+00   0.0000000e+00
   6.1100000e+02   6.0900000e+02   2.4657625e+01   5.4255173e+02   3.4894498e+03
   6.1300000e+02   6.1200000e+02   7.9558092e+01   7.0571192e+02   3.6954063e+03
   6.1500000e+02   6.1400000e+02   6.3464002e+01   4.7407769e+02   2.5298998e+03
   6.1600000e+02   6.1400000e+02   5.4396071e+01   0.0000000e+00   0.0000000e+00
   6.1800000e+02   6.1600000e+02   2.6551264e+01   7.0571192e+02   4.0009182e+03
   6.1900000e+02   6.1300000e+02   5.1292207e+01   3.4888798e+02   3.1439166e+03
   6.2100000e+02   6.1900000e+02   2.4812304e+01   8.1187010e+02   4.2903144e+03
   6.2000000e+02   6.1900000e+02   3.1692893e+01   4.7575288e+02   3.9714298e+03
   6.2200000e+02   6.1200000e+02   4.9547826e+01   0.0000000e+00   0.0000000e+00
   6.2500000e+02   6.0100000e+02   8.8213890e+01   5.9767276e+02   3.8992072e+03
   6.2600000e+02   6.2500000e+02   3.6681915e+01   5.2352196e+02   2.9963399e+03
   6.3000000e+02   6.2600000e+02   3.8216514e+01   5.8147996e+02   3.4310506e+03
   6.2700000e+02   6.2800000e+02   2.8217593e+01   4.6561133e+02   4.0251540e+03
   6.2900000e+02   6.2800000e+02   1.0672055e+01   5.2994115e+02   3.4966242e+03
   6.3100000e+02   6.2500000e+02   2.8408666e+01   7.2077029e+02   3.9215361e+03
   6.3200000e+02   6.3100000e+02   5.7971541e+01   4.8527302e+02   2.7387354e+03
   6.3400000e+02   6.3300000e+02   4.4357757e+01   3.3433239e+02   4.3266449e+03
   6.3600000e+02   6.3500000e+02   1.5443205e+01   3.8364201e+02   3.1877683e+03
   6.3700000e+02   6.3500000e+02   2.3291104e+01   4.5524392e+02   3.9985313e+03
   6.3800000e+02   6.3200000e+02   3.3418310e+01   5.8658823e+02   3.4268743e+03
   6.3900000e+02   6.3100000e+02   4.6840989e+01   4.1116842e+02   3.2777781e+03
   6.4100000e+02   6.4000000e+02   3.2923218e+01   4.1502020e+02   2.7674163e+03
   6.4200000e+02   6.4000000e+02   3.3720248e+01   5.9867026e+02   3.4815751e+03
   6.4300000e+02   6.3900000e+02   1.6858422e+01   4.8280760e+02   4.3777371e+03
   6.4400000e+02   6.4300000e+02   2.7225740e+01   2.9649777e+02   2.1380758e+03
   6.4500000e+02   6.4300000e+02   2.3987920e+01   3.8312322e+02   2.8460040e+03
   6.4600000e+02   6.0000000e+02   6.2781139e+01   7.1911271e+02   4.2308882e+03
   6.4800000e+02   6.4700000e+02   1.9225391e+01   7.9403551e+02   4.6986781e+03
   6.4900000e+02   6.4800000e+02   4.6137422e+01   6.3853870e+02   3.5962826e+03
   6.5000000e+02   6.4800000e+02   5.0622084e+01   2.1573381e+02   2.9963399e+03
   6.5100000e+02   6.4700000e+02   5.9756242e+01   0.0000000e+00   0.0000000e+00
   6.5400000e+02   6.4600000e+02   5.3458558e+01   5.2352196e+02   3.4329051e+03
   6.5500000e+02   6.5400000e+02   5.5216208e+01   4.2961979e+02   2.9141645e+03
   6.5600000e+02   6.5400000e+02   2.2896859e+01   0.0000000e+00   0.0000000e+00
   6.5900000e+02   5.9900000e+02   5.9527811e+01   1.0411386e+03   4.4001237e+03
   6.6000000e+02   6.5900000e+02   4.9967851e+01   9.0961363e+02   3.9865755e+03
   6.6100000e+02   6.6000000e+02   3.9443420e+01   5.4255173e+02   3.6660103e+03
   6.6300000e+02   6.6200000e+02   6.1584120e+01   5.7112638e+02   4.4697709e+03
   6.6400000e+02   6.6300000e+02   4.3390034e+01   8.5039800e+02   3.6339145e+03
   6.6500000e+02   6.6400000e+02   3.5939706e+01   2.1573381e+02   3.3175248e+03
   6.6600000e+02   6.6400000e+02   4.5437568e+01   3.5510348e+02   3.0095202e+03
   6.6700000e+02   6.6300000e+02   7.1304749e+01   4.0922894e+02   3.0475450e+03
   6.6800000e+02   6.6200000e+02   3.2455349e+01   6.3070357e+02   3.7750125e+03
   6.6900000e+02   6.6800000e+02   3.6568989e+01   2.6758486e+02   2.7245372e+03
   6.7000000e+02   6.6800000e+02   1.6830487e+01   3.5285596e+02   3.3113439e+03
   6.7100000e+02   6.6100000e+02   5.3357610e+01   3.2159698e+02   3.2409205e+03
   6.7200000e+02   6.6000000e+02   5.3731524e+01   8.5970241e+02   4.4079367e+03
   6.7300000e+02   6.7200000e+02   4.4132778e+01   4.8894783e+02   3.8943073e+03
   6.7400000e+02   6.7300000e+02   4.8659535e+01   4.0088146e+02   3.6526940e+03
   6.7500000e+02   6.7300000e+02   2.2667934e+01   3.1911357e+02   3.5955636e+03
   6.7700000e+02   6.7600000e+02   3.4519752e+01   5.3887337e+02   3.6121204e+03
   6.7800000e+02   6.7600000e+02   3.7469450e+01   3.5677982e+02   3.4076675e+03
   6.7900000e+02   6.7800000e+02   2.6005892e+01   4.3878116e+02   3.1739495e+03
   6.8000000e+02   6.7800000e+02   2.7251194e+01   4.6561133e+02   4.3183625e+03
   6.8100000e+02   6.5900000e+02   3.2541734e+01   3.4139653e+02   3.1522562e+03
   6.8200000e+02   5.6100000e+02   1.1096625e+02   1.5719583e+03   5.9228741e+03
   6.8300000e+02   6.8200000e+02   4.6065908e+01   9.4815537e+02   3.9043557e+03
   6.8400000e+02   6.8300000e+02   2.9773375e+01   5.2200009e+02   3.0642719e+03
   6.8500000e+02   6.8400000e+02   2.3564217e+01   5.9198847e+02   3.4335424e+03
   6.8600000e+02   6.8400000e+02   3.6324086e+01   6.6298916e+02   4.3865876e+03
   6.8700000e+02   6.8600000e+02   4.6048033e+01   4.2402797e+02   4.0021608e+03
   6.8800000e+02   6.8700000e+02   3.2541444e+01   6.2975681e+02   3.8802368e+03
   6.8900000e+02   6.8700000e+02   2.8269434e+01   0.0000000e+00   0.0000000e+00
   6.9100000e+02   6.8900000e+02   2.9322923e+01   4.0679158e+02   3.0642719e+03
   6.9200000e+02   6.8600000e+02   4.3781590e+01   5.7563579e+02   3.5398712e+03
   6.9300000e+02   6.9200000e+02   5.7003602e+01   8.1382759e+02   3.7009995e+03
   6.9400000e+02   6.9700000e+02   2.5865743e+01   0.0000000e+00   0.0000000e+00
   2.4990000e+03   6.9400000e+02   2.6129944e+01   4.0922894e+02   3.5067346e+03
   6.9600000e+02   6.9300000e+02   5.5585720e+01   8.6039619e+02   3.6632966e+03
   6.9800000e+02   6.9700000e+02   3.1733516e+01   2.4016477e+02   2.5117527e+03
   6.9900000e+02   6.9200000e+02   4.6791148e+01   6.3604196e+02   2.8936856e+03
   7.0000000e+02   6.8300000e+02   4.5899571e+01   5.9064304e+02   3.1437268e+03
   7.0100000e+02   7.0000000e+02   3.2843023e+01   5.7976721e+02   3.5130246e+03
   7.0200000e+02   7.0100000e+02   2.3456459e+01   8.2643831e+02   3.4857429e+03
   7.0300000e+02   7.0100000e+02   2.2142423e+01   6.3635459e+02   3.0324317e+03
   7.0400000e+02   7.0300000e+02   2.4268194e+01   3.0509369e+02   3.5019102e+03
   7.0500000e+02   7.0300000e+02   4.0028346e+01   4.2683304e+02   2.6957690e+03
   7.0600000e+02   7.0000000e+02   2.4171260e+01   0.0000000e+00   0.0000000e+00
   7.0700000e+02   7.0600000e+02   3.1153628e+01   3.4313984e+02   4.2971700e+03
   7.0900000e+02   6.8200000e+02   6.0291357e+01   7.5684429e+02   4.1641723e+03
   7.1000000e+02   7.0900000e+02   5.2800811e+01   7.2297449e+02   3.8727973e+03
   2.5050000e+03   7.1300000e+02   5.4775351e+01   0.0000000e+00   0.0000000e+00
   7.1400000e+02   7.1000000e+02   1.5828406e+01   4.7908569e+02   3.5220150e+03
   7.1500000e+02   7.0900000e+02   8.4185325e+01   5.5880479e+02   4.0406890e+03
   7.1500000e+02   7.2700000e+02   2.4274702e+01   4.3054470e+02   3.8327374e+03
   7.1700000e+02   7.1600000e+02   5.5868448e+01   0.0000000e+00   0.0000000e+00
   7.2000000e+02   7.1600000e+02   5.0852039e+01   0.0000000e+00   0.0000000e+00
   7.2200000e+02   7.2100000e+02   3.2100696e+01   3.9588897e+02   2.8698745e+03
   7.2300000e+02   7.2100000e+02   2.9940763e+01   3.6667698e+02   2.8269313e+03
   7.2400000e+02   7.2000000e+02   3.5908546e+01   0.0000000e+00   0.0000000e+00
   7.2500000e+02   7.2400000e+02   5.8369457e+01   5.4438159e+02   3.9508935e+03
   7.2800000e+02   7.2700000e+02   4.4208209e+01   3.4831743e+02   2.8024822e+03
   7.2900000e+02   5.9800000e+02   1.2791054e+02   1.9592459e+03   6.3213994e+03
   7.3000000e+02   7.2900000e+02   2.8167897e+01   1.2755190e+03   4.7189526e+03
   7.3100000e+02   7.3000000e+02   1.3588334e+02   8.6592638e+02   4.0053401e+03
   7.3200000e+02   7.3100000e+02   4.6010808e+01   9.7054604e+02   4.6371084e+03
   7.3300000e+02   7.3200000e+02   7.7451847e+01   6.8888307e+02   3.9185933e+03
   7.3400000e+02   7.3300000e+02   2.0208886e+01   7.4010316e+02   4.2097751e+03
   7.3500000e+02   7.3400000e+02   6.2684909e+01   4.7950066e+02   3.6586244e+03
   7.3600000e+02   7.3500000e+02   4.2809237e+01   7.2077029e+02   3.2075478e+03
   7.3700000e+02   7.3600000e+02   2.3019228e+01   4.2073176e+02   3.2382805e+03
   7.3800000e+02   7.3700000e+02   1.9451436e+01   4.9901369e+02   3.8035661e+03
   7.3900000e+02   7.3700000e+02   2.6330396e+01   4.9541354e+02   3.5005469e+03
   7.4000000e+02   7.3600000e+02   3.2481629e+01   2.9916897e+02   3.6674748e+03
   7.4100000e+02   7.4000000e+02   2.6213751e+01   2.9649777e+02   3.0775491e+03
   7.4200000e+02   7.4000000e+02   3.0774686e+01   2.6758486e+02   3.7211511e+03
   7.4300000e+02   7.3500000e+02   3.3298439e+01   4.5480681e+02   2.3834421e+03
   7.4400000e+02   7.4300000e+02   1.7721068e+01   3.9488290e+02   2.5104854e+03
   7.4500000e+02   7.4300000e+02   4.2351480e+01   4.5568060e+02   3.3575711e+03
   7.4600000e+02   7.3400000e+02   9.4886576e+01   8.7778893e+02   4.5874310e+03
   7.4700000e+02   7.4600000e+02   5.6193815e+01   7.0033661e+02   4.1697568e+03
   7.4800000e+02   7.4600000e+02   2.2386156e+01   7.5946767e+02   4.6546607e+03
   7.4900000e+02   7.3300000e+02   7.5849696e+01   6.3853870e+02   4.5585516e+03
   7.5000000e+02   7.4900000e+02   2.6760220e+01   4.3923421e+02   3.4277448e+03
   7.5100000e+02   7.5000000e+02   3.2184803e+01   6.3604196e+02   3.1340320e+03
   7.5200000e+02   7.5000000e+02   2.9852387e+01   3.3964427e+02   4.0995732e+03
   7.5500000e+02   7.5400000e+02   2.9405260e+01   6.6866478e+02   3.3889975e+03
   7.5600000e+02   7.5200000e+02   3.7235874e+01   3.3964427e+02   2.7935256e+03
   7.5700000e+02   7.5300000e+02   5.3758005e+01   2.1573381e+02   2.5668938e+03
   7.5800000e+02   7.4900000e+02   5.9117099e+01   2.4670105e+02   2.7382996e+03
   7.5900000e+02   7.5800000e+02   2.0022533e+01   0.0000000e+00   0.0000000e+00
   7.6100000e+02   7.5900000e+02   3.1010786e+01   4.0384733e+02   3.9221954e+03
   7.6200000e+02   7.5800000e+02   2.3353229e+01   3.8312322e+02   3.5414441e+03
   7.6300000e+02   7.6200000e+02   1.4811289e+01   2.3259199e+02   2.9460001e+03
   7.6600000e+02   7.6500000e+02   4.7884447e+01   5.0495689e+02   3.2170210e+03
   7.6700000e+02   7.3100000e+02   1.0611471e+02   6.3822714e+02   3.8534904e+03
   7.6900000e+02   7.6800000e+02   6.2807807e+01   8.2740040e+02   4.0077230e+03
   7.7000000e+02   7.6700000e+02   8.5554376e+01   3.0378707e+02   3.1724452e+03
   7.7100000e+02   7.7000000e+02   1.9314788e+01   6.5786948e+02   4.2927244e+03
   7.7300000e+02   7.7200000e+02   3.5189911e+01   0.0000000e+00   0.0000000e+00
   7.7500000e+02   7.7300000e+02   3.9065139e+01   0.0000000e+00   0.0000000e+00
   7.7600000e+02   7.7500000e+02   2.8207200e+01   4.1502020e+02   3.8012646e+03
   7.7700000e+02   7.7500000e+02   4.0225163e+01   2.7127586e+02   3.2159698e+03
   7.7900000e+02   7.7800000e+02   3.5414612e+01   3.2711573e+02   3.7360337e+03
   7.8000000e+02   7.2900000e+02   2.1328068e+02   1.0632547e+03   4.4765294e+03
   7.8100000e+02   7.8000000e+02   2.9761693e+01   6.9463345e+02   4.0026578e+03
   7.8200000e+02   7.8100000e+02   4.6861342e+01   9.9962040e+02   3.7007308e+03
   7.8400000e+02   7.8200000e+02   2.7239507e+01   6.4442969e+02   3.2360072e+03
   7.8600000e+02   7.8500000e+02   5.1367362e+01   6.3635459e+02   4.4579635e+03
   7.8800000e+02   7.9200000e+02   4.1929894e+01   0.0000000e+00   0.0000000e+00
   7.8900000e+02   7.9200000e+02   4.2374901e+01   0.0000000e+00   0.0000000e+00
   7.8500000e+02   7.8100000e+02   4.6991080e+01   7.9803320e+02   4.2326272e+03
   7.9300000e+02   7.8700000e+02   4.7657391e+01   0.0000000e+00   0.0000000e+00
   7.9400000e+02   7.3000000e+02   4.6118402e+01   1.1370170e+03   4.4284195e+03
   7.9500000e+02   7.9400000e+02   5.3031793e+01   1.3853961e+03   5.1097111e+03
   7.9600000e+02   7.9500000e+02   4.2084204e+01   1.6758211e+03   5.3680989e+03
   7.9700000e+02   7.9600000e+02   2.4533087e+01   6.1570367e+02   4.2724756e+03
   7.9800000e+02   7.9700000e+02   3.1363092e+01   6.3384925e+02   3.2122569e+03
   8.0000000e+02   7.9800000e+02   2.7622975e+01   6.2627309e+02   3.4037547e+03
   7.9900000e+02   7.9800000e+02   3.4277430e+01   3.0509369e+02   2.9447846e+03
   8.0100000e+02   7.9700000e+02   2.8682110e+01   4.6045680e+02   2.8128248e+03
   8.0200000e+02   7.9500000e+02   5.8337042e+01   5.7873712e+02   3.8940519e+03
   8.0300000e+02   8.0200000e+02   2.2869112e+01   3.6613415e+02   3.4307028e+03
   8.0700000e+02   8.0300000e+02   3.5003653e+01   4.5872576e+02   3.3521761e+03
   8.0800000e+02   8.0200000e+02   3.8032344e+01   4.2073176e+02   3.1406885e+03
   8.0900000e+02   8.0800000e+02   3.3047933e+01   7.8496628e+02   3.5130246e+03
   8.1100000e+02   8.1000000e+02   3.2308810e+01   4.7281740e+02   3.1098867e+03
   8.1200000e+02   8.1000000e+02   5.0569996e+01   2.8205921e+02   3.2384648e+03
   8.1500000e+02   8.1400000e+02   2.0360679e+01   3.9588897e+02   2.0167727e+03
   8.1600000e+02   8.1400000e+02   2.6502884e+01   3.3964427e+02   2.5128611e+03
   8.1700000e+02   8.1300000e+02   2.8066305e+01   2.8205921e+02   2.5010399e+03
   8.1800000e+02   8.1200000e+02   3.8139443e+01   3.4831743e+02   2.7708639e+03
   8.1900000e+02   7.9600000e+02   1.6788174e+01   1.0585679e+03   4.2650673e+03
   8.2000000e+02   8.1900000e+02   6.5826249e+01   3.3014184e+02   2.7971543e+03
   8.2100000e+02   8.1900000e+02   1.7274284e+01   8.2233685e+02   4.2252903e+03
   8.2200000e+02   8.2100000e+02   7.7539821e+01   3.7472498e+02   2.8640471e+03
   8.2300000e+02   8.2100000e+02   4.0545090e+01   0.0000000e+00   0.0000000e+00
   8.2400000e+02   8.2300000e+02   1.9717402e+01   3.8725405e+02   3.5521548e+03
   8.2600000e+02   8.2500000e+02   2.8116898e+01   4.8527302e+02   4.0828010e+03
   8.3000000e+02   8.2400000e+02   3.4852618e+01   4.1116842e+02   3.3522355e+03
   8.3200000e+02   7.9400000e+02   1.1609956e+02   1.1615909e+03   4.3342232e+03
   8.3400000e+02   8.3300000e+02   6.0268337e+01   7.8013723e+02   3.3236343e+03
   8.3500000e+02   8.3400000e+02   9.4976779e+01   7.4944996e+02   3.5947337e+03
   8.3700000e+02   8.3600000e+02   3.2487643e+01   3.5510348e+02   2.8408278e+03
   8.3900000e+02   8.3500000e+02   2.4720945e+01   4.5872576e+02   3.2510307e+03
   8.4000000e+02   8.3400000e+02   2.6471997e+01   5.4255173e+02   2.9778962e+03
   8.4100000e+02   8.4000000e+02   4.4605835e+01   0.0000000e+00   0.0000000e+00
   8.4300000e+02   8.4100000e+02   1.3748007e+01   5.0020798e+02   3.5747598e+03
   8.4400000e+02   8.4000000e+02   2.3752734e+01   3.3194427e+02   2.2988258e+03
   8.4500000e+02   8.3300000e+02   6.7721039e+01   7.7681586e+02   4.1657482e+03
   8.4600000e+02   8.4500000e+02   2.5025764e+01   6.4720144e+02   4.2084993e+03
   8.4700000e+02   8.4600000e+02   2.5444682e+01   5.8147996e+02   4.4246452e+03
   8.4800000e+02   8.4700000e+02   3.6560660e+01   7.4465769e+02   3.6928219e+03
   8.4900000e+02   8.4800000e+02   2.1908803e+01   6.5423146e+02   3.9352062e+03
   8.5000000e+02   8.4900000e+02   3.9216753e+01   3.3905817e+02   3.7881088e+03
   8.5200000e+02   8.5100000e+02   4.3903980e+01   0.0000000e+00   0.0000000e+00
   8.5400000e+02   8.5000000e+02   3.1853750e+01   4.8527302e+02   3.5647308e+03
   8.5500000e+02   8.4900000e+02   5.6527201e+01   4.8239547e+02   2.8659215e+03
   8.5600000e+02   8.4700000e+02   5.9936634e+01   3.5285596e+02   3.4329051e+03
   8.5700000e+02   8.5600000e+02   5.4597476e+01   0.0000000e+00   0.0000000e+00
   8.6200000e+02   8.5600000e+02   2.1288134e+01   0.0000000e+00   0.0000000e+00
   8.6300000e+02   8.6200000e+02   2.0390892e+01   3.1535179e+02   3.4133827e+03
   8.6500000e+02   8.4600000e+02   6.7200885e+01   8.3027999e+02   4.9194879e+03
   8.6600000e+02   8.6500000e+02   4.5386194e+01   0.0000000e+00   0.0000000e+00
   8.6700000e+02   8.6600000e+02   2.4920821e+01   4.9981020e+02   3.6131114e+03
   8.6900000e+02   8.6500000e+02   3.0833788e+01   6.6866478e+02   4.0691380e+03
   8.7000000e+02   8.4500000e+02   4.0646443e+01   3.5285596e+02   3.1817729e+03
   2.5710000e+03   8.7000000e+02   3.3685832e+01   3.9184918e+02   3.3965598e+03
   8.7300000e+02   8.3200000e+02   5.6619112e+01   7.0740091e+02   3.2159698e+03
   8.7400000e+02   8.7300000e+02   4.3764853e+01   0.0000000e+00   0.0000000e+00
   8.7700000e+02   8.7300000e+02   2.5276182e+01   6.2053027e+02   3.7973384e+03
   8.7800000e+02   7.8000000e+02   3.3461565e+01   7.8013723e+02   3.7667316e+03
   8.7900000e+02   8.7800000e+02   5.7805314e+01   6.8627968e+02   3.9443941e+03
   2.5540000e+03   8.7900000e+02   7.5102401e+01   3.5955636e+02   3.3516421e+03
   8.8000000e+02   8.7900000e+02   3.8173159e+01   5.2806125e+02   2.8481696e+03
   8.8100000e+02   8.8000000e+02   2.9177392e+01   0.0000000e+00   0.0000000e+00
   8.8400000e+02   8.8000000e+02   2.1389955e+01   4.9541354e+02   3.4520291e+03
   8.8500000e+02   8.8400000e+02   3.8918202e+01   6.2436468e+02   3.1343493e+03
   8.8600000e+02   8.8700000e+02   2.3388201e+01   3.7472498e+02   3.4743696e+03
   8.8900000e+02   8.8500000e+02   3.3293656e+01   0.0000000e+00   0.0000000e+00
   8.9200000e+02   8.8400000e+02   1.4628421e+01   4.9541354e+02   2.9019219e+03
   8.9400000e+02   8.9200000e+02   2.3989350e+01   3.9939027e+02   3.5905263e+03
   8.9300000e+02   8.9200000e+02   4.1100706e+01   2.8205921e+02   3.0754803e+03
   9.0000000e+02   8.9900000e+02   3.2407117e+01   0.0000000e+00   0.0000000e+00
   9.0600000e+02   9.0300000e+02   5.8188542e+01   0.0000000e+00   0.0000000e+00
   9.0800000e+02   9.0600000e+02   1.7177317e+01   3.9286302e+02   3.1518145e+03
   9.0900000e+02   8.9900000e+02   4.2588278e+01   6.5786948e+02   3.7344895e+03
   9.1000000e+02   9.0400000e+02   2.5627976e+01   2.8346600e+02   3.5824851e+03
   9.1100000e+02   7.3200000e+02   6.3138462e+01   7.5894372e+02   3.9205723e+03
   9.1200000e+02   9.1100000e+02   3.6879093e+01   3.9588897e+02   3.2495009e+03
   9.1900000e+02   3.0700000e+02   5.4235285e+01   0.0000000e+00   0.0000000e+00
   9.2000000e+02   9.1900000e+02   6.2028348e+01   0.0000000e+00   0.0000000e+00
   9.2500000e+02   9.1900000e+02   2.8837687e+01   0.0000000e+00   0.0000000e+00
   9.2600000e+02   3.0700000e+02   5.0505403e+01   0.0000000e+00   0.0000000e+00
   9.2900000e+02   7.1500000e+02   1.8616505e+01   5.7563579e+02   4.0453624e+03
   9.3000000e+02   9.2900000e+02   4.6398318e+01   0.0000000e+00   0.0000000e+00
   9.3200000e+02   9.3000000e+02   3.9810759e+01   5.5164033e+02   4.2426244e+03
   9.3300000e+02   9.2900000e+02   4.5114895e+01   0.0000000e+00   0.0000000e+00
   9.3700000e+02   9.3500000e+02   2.8338302e+01   5.3702474e+02   3.5150056e+03
   9.4100000e+02   9.3900000e+02   3.7505962e+01   4.7407769e+02   3.7018593e+03
   9.4200000e+02   9.3800000e+02   4.7061629e+01   0.0000000e+00   0.0000000e+00
   9.4500000e+02   3.9600000e+02   8.0388712e+01   1.2871608e+03   6.6401435e+03
   9.4600000e+02   9.4500000e+02   8.1063884e+01   1.0632547e+03   4.0369463e+03
   9.4700000e+02   9.4600000e+02   5.5641624e+01   0.0000000e+00   0.0000000e+00
   9.5300000e+02   9.5100000e+02   4.3793752e+01   3.9889196e+02   3.1721945e+03
   9.5400000e+02   9.5300000e+02   3.6011882e+01   4.5480681e+02   4.1305065e+03
   9.5500000e+02   9.5300000e+02   3.1353654e+01   4.4819910e+02   3.8538517e+03
   9.5600000e+02   9.5500000e+02   2.5504857e+01   6.1956796e+02   3.8028863e+03
   9.6000000e+02   9.5900000e+02   4.3582173e+01   5.6447089e+02   2.7382996e+03
   9.6200000e+02   9.6100000e+02   3.6673142e+01   3.8104101e+02   2.8476808e+03
   9.6500000e+02   9.5900000e+02   5.7856826e+01   2.9649777e+02   2.8234818e+03
   9.6700000e+02   9.6600000e+02   2.4179385e+01   3.9739330e+02   3.7981239e+03
   9.7300000e+02   9.5200000e+02   4.4637902e+01   4.9981020e+02   3.3451081e+03
   9.7400000e+02   9.4500000e+02   6.9300141e+01   6.2117098e+02   3.8667839e+03
   9.7500000e+02   9.7400000e+02   3.1923758e+01   4.4597477e+02   2.9125260e+03
   9.7600000e+02   9.7500000e+02   2.8169383e+01   0.0000000e+00   0.0000000e+00
   9.7900000e+02   9.7500000e+02   4.6130219e+01   3.2467454e+02   2.8881817e+03
   9.8100000e+02   9.8000000e+02   5.1293785e+01   4.0335454e+02   3.3623067e+03
   9.8200000e+02   9.8000000e+02   1.3923567e+01   5.2200009e+02   3.4443576e+03
   9.8300000e+02   9.8200000e+02   3.8382215e+01   0.0000000e+00   0.0000000e+00
   9.8700000e+02   9.8200000e+02   5.8495332e+01   3.4313984e+02   2.7364105e+03
   9.8800000e+02   9.7900000e+02   3.9601444e+01   2.6233023e+02   2.7149573e+03
   9.8900000e+02   9.8500000e+02   3.1352141e+01   5.4438159e+02   3.2315789e+03
   9.9000000e+02   9.7400000e+02   5.6291682e+01   6.0659127e+02   4.0726557e+03
   9.9100000e+02   9.9000000e+02   2.0466634e+01   7.9778393e+02   4.0995732e+03
   9.9800000e+02   9.9100000e+02   3.5110721e+01   3.6776022e+02   3.1535179e+03
   9.9200000e+02   9.9100000e+02   3.4669287e+01   0.0000000e+00   0.0000000e+00
   9.9500000e+02   9.9000000e+02   3.2124637e+01   6.1860415e+02   3.6121204e+03
   9.9600000e+02   9.9500000e+02   2.7996959e+01   4.1068441e+02   3.1073914e+03
   9.9700000e+02   9.9500000e+02   3.4051684e+01   5.8250520e+02   3.4000129e+03
   1.0000000e+03   9.9900000e+02   1.6244681e+02   8.7415606e+02   3.9473177e+03
   1.0010000e+03   1.0000000e+03   1.0953287e+02   6.8162689e+02   4.4537230e+03
   1.0020000e+03   1.0010000e+03   3.4053996e+01   8.6108940e+02   3.5947337e+03
   1.0030000e+03   1.0020000e+03   2.3093041e+01   2.7993578e+02   3.7905757e+03
   1.0040000e+03   1.0020000e+03   3.9278105e+01   5.9867026e+02   3.3308076e+03
   1.0060000e+03   1.0050000e+03   2.4238250e+01   4.0679158e+02   3.1425245e+03
   1.0070000e+03   1.0050000e+03   3.7544069e+01   5.0966156e+02   3.4268743e+03
   1.0080000e+03   1.0010000e+03   4.5236218e+01   4.2683304e+02   3.6038515e+03
   1.0130000e+03   1.0120000e+03   4.9072314e+01   4.6045680e+02   3.8058662e+03
   1.0140000e+03   1.0120000e+03   2.7960650e+01   3.8519417e+02   2.0250398e+03
   1.0150000e+03   1.0110000e+03   2.4703992e+01   6.0560681e+02   3.5508667e+03
   1.0160000e+03   1.0150000e+03   2.8131533e+01   4.8690969e+02   2.9946135e+03
   1.0170000e+03   1.0150000e+03   2.7199222e+01   5.8147996e+02   3.5116655e+03
   1.0200000e+03   1.0090000e+03   4.8605941e+01   4.6561133e+02   3.2590352e+03
   1.0210000e+03   1.0200000e+03   2.9370202e+01   6.4934907e+02   3.8933368e+03
   1.0240000e+03   1.0220000e+03   2.5898674e+01   4.2402797e+02   3.3990768e+03
   1.0250000e+03   1.0080000e+03   6.2022260e+01   2.9983306e+02   3.1676769e+03
   1.0260000e+03   1.0000000e+03   2.1551428e+01   9.7809904e+02   3.9428811e+03
   1.0270000e+03   1.0260000e+03   6.9148001e+01   4.6045680e+02   3.0434307e+03
   1.0290000e+03   1.0280000e+03   3.0487504e+01   0.0000000e+00   0.0000000e+00
   1.0310000e+03   1.0280000e+03   2.8249973e+01   3.7472498e+02   3.0245508e+03
   1.0320000e+03   1.0270000e+03   1.8130429e+01   6.6088586e+02   3.3765327e+03
   1.0330000e+03   1.0320000e+03   1.4557995e+01   3.0444108e+02   2.8039012e+03
   1.0340000e+03   1.0320000e+03   2.5204191e+01   4.0384733e+02   3.2239380e+03
   1.0350000e+03   1.0260000e+03   1.8452058e+01   5.0848948e+02   3.5414441e+03
   1.0360000e+03   1.0350000e+03   4.6889336e+01   4.4597477e+02   2.8754135e+03
   1.0370000e+03   1.0350000e+03   3.4607621e+01   4.6261150e+02   3.3441566e+03
   1.0380000e+03   1.0370000e+03   4.8375256e+01   0.0000000e+00   0.0000000e+00
   1.0410000e+03   1.0370000e+03   4.6811955e+01   3.8725405e+02   3.5594263e+03
   1.0430000e+03   1.0420000e+03   1.6449966e+01   3.1154458e+02   3.2066175e+03
   1.0440000e+03   1.0430000e+03   2.6001261e+01   3.6776022e+02   3.4524900e+03
   1.0450000e+03   1.0430000e+03   2.6449564e+01   0.0000000e+00   0.0000000e+00
   1.0480000e+03   1.0410000e+03   3.4893620e+01   4.2961979e+02   3.0666725e+03
   1.0490000e+03   1.0420000e+03   3.3842454e+01   4.7407769e+02   3.6962135e+03
   1.0510000e+03   1.0040000e+03   5.3295010e+01   4.5568060e+02   3.0978398e+03
   1.0520000e+03   9.9900000e+02   9.9573434e+01   8.6592638e+02   4.5151504e+03
   1.0530000e+03   1.0520000e+03   9.4585961e+01   9.1506373e+02   4.1250617e+03
   1.0540000e+03   1.0530000e+03   5.7967717e+01   4.5568060e+02   3.4973636e+03
   1.0550000e+03   1.0540000e+03   2.0244150e+01   5.5164033e+02   3.2734670e+03
   1.0570000e+03   1.0550000e+03   2.0651154e+01   5.4181805e+02   3.2276375e+03
   1.0590000e+03   1.0580000e+03   2.9523685e+01   0.0000000e+00   0.0000000e+00
   1.0620000e+03   1.0580000e+03   2.9573911e+01   9.5338517e+02   3.2312711e+03
   1.0630000e+03   1.0530000e+03   5.7392015e+01   1.1874994e+03   4.5258420e+03
   1.0640000e+03   1.0630000e+03   8.1014565e+01   5.3516973e+02   3.6769531e+03
   1.0650000e+03   1.0640000e+03   8.7300186e+01   4.5524392e+02   3.5698045e+03
   1.0660000e+03   1.0640000e+03   5.4562970e+01   5.8147996e+02   3.8743890e+03
   1.0670000e+03   1.0660000e+03   5.5556341e+01   6.7044709e+02   4.4084781e+03
   1.0680000e+03   1.0670000e+03   3.8507896e+01   4.6045680e+02   3.4318621e+03
   1.0690000e+03   1.0670000e+03   1.4019545e+01   0.0000000e+00   0.0000000e+00
   1.0760000e+03   1.0630000e+03   6.1862520e+01   1.0985835e+03   5.3496528e+03
   1.0770000e+03   1.0760000e+03   5.5054134e+01   0.0000000e+00   0.0000000e+00
   1.0780000e+03   1.0770000e+03   3.7052673e+01   4.2822868e+02   3.8600914e+03
   1.0790000e+03   1.0780000e+03   1.4333013e+01   4.8198299e+02   3.5241038e+03
   1.0800000e+03   1.0790000e+03   1.9451982e+01   3.9588897e+02   4.0151602e+03
   1.0810000e+03   1.0800000e+03   1.7232860e+01   3.3847105e+02   3.1396751e+03
   1.0820000e+03   1.0800000e+03   3.2112092e+01   0.0000000e+00   0.0000000e+00
   1.0850000e+03   1.0780000e+03   2.3717127e+01   3.9336896e+02   3.7373112e+03
   1.0860000e+03   1.0850000e+03   4.3163238e+01   3.1535179e+02   2.8495659e+03
   1.0870000e+03   1.0860000e+03   1.4940663e+01   3.3964427e+02   3.7445419e+03
   1.0880000e+03   1.0860000e+03   3.4646266e+01   2.8764509e+02   3.7593319e+03
   1.0900000e+03   1.0760000e+03   5.6595162e+01   7.5946767e+02   3.7941420e+03
   1.0910000e+03   1.0900000e+03   4.6460118e+01   5.5559222e+02   3.7445419e+03
   1.0920000e+03   1.0910000e+03   3.8329570e+01   0.0000000e+00   0.0000000e+00
   1.0940000e+03   1.0930000e+03   3.6486306e+01   0.0000000e+00   0.0000000e+00
   1.0950000e+03   1.0930000e+03   4.0205603e+01   0.0000000e+00   0.0000000e+00
   1.0960000e+03   1.0910000e+03   3.4059916e+01   2.8764509e+02   4.1746669e+03
   1.0970000e+03   1.0960000e+03   3.5383350e+01   4.8239547e+02   3.1315560e+03
   1.0980000e+03   1.0970000e+03   2.0566648e+01   6.9834580e+02   4.4775956e+03
   1.0990000e+03   1.0970000e+03   2.1514735e+01   0.0000000e+00   0.0000000e+00
   1.1020000e+03   1.0960000e+03   3.8711867e+01   3.8364201e+02   3.6193814e+03
   1.1040000e+03   1.0900000e+03   2.6566593e+01   4.5915913e+02   3.3379655e+03
   1.1050000e+03   1.0520000e+03   1.8286776e+02   0.0000000e+00   0.0000000e+00
   1.1070000e+03   1.1060000e+03   3.5371003e+01   8.0769467e+02   3.5914124e+03
   1.1080000e+03   1.1050000e+03   4.3863241e+01   5.3665425e+02   4.7054460e+03
   1.1120000e+03   1.1080000e+03   1.5657522e+01   1.0411386e+03   5.0583056e+03
   1.1090000e+03   1.1080000e+03   6.6168475e+01   0.0000000e+00   0.0000000e+00
   1.1130000e+03   1.1120000e+03   2.9445890e+01   1.0794064e+03   4.6296392e+03
   1.1140000e+03   1.1130000e+03   5.0899755e+01   3.5677982e+02   2.5073938e+03
   1.1160000e+03   1.1150000e+03   5.0128165e+01   3.5285596e+02   3.3554971e+03
   1.1180000e+03   1.1140000e+03   3.0089624e+01   0.0000000e+00   0.0000000e+00
   1.1190000e+03   1.1180000e+03   3.4658968e+01   3.3433239e+02   2.7654032e+03
   1.1210000e+03   1.1130000e+03   6.3043751e+01   0.0000000e+00   0.0000000e+00
   2.5330000e+03   1.1220000e+03   2.5415089e+01   0.0000000e+00   0.0000000e+00
   1.1240000e+03   1.1120000e+03   5.4592865e+01   4.9861495e+02   3.7746436e+03
   1.1250000e+03   1.1060000e+03   4.2575795e+01   3.5955636e+02   3.2217163e+03
   1.1260000e+03   1.1250000e+03   2.5218033e+01   6.6058484e+02   4.7184468e+03
   1.1270000e+03   1.1250000e+03   3.5962052e+01   3.1535179e+02   2.5940248e+03
   1.1280000e+03   1.0790000e+03   6.6967546e+01   3.7631393e+02   3.4412380e+03
   1.1290000e+03   4.3100000e+02   8.6956932e+01   2.0731832e+03   6.2589823e+03
   1.1300000e+03   1.1290000e+03   1.3815719e+02   1.6772447e+03   5.9578291e+03
   1.1310000e+03   1.1300000e+03   1.5536457e+02   9.2285533e+02   5.1105284e+03
   1.1320000e+03   1.1310000e+03   7.1891961e+01   8.3314963e+02   4.4131226e+03
   1.1340000e+03   1.1330000e+03   5.5704949e+01   7.4117734e+02   3.0108417e+03
   1.1350000e+03   1.1340000e+03   5.1305426e+01   6.9577782e+02   2.8369745e+03
   1.1360000e+03   1.1350000e+03   2.2221882e+01   1.1417303e+03   5.3076619e+03
   1.1370000e+03   1.1360000e+03   5.5283859e+01   1.1345654e+03   4.5432551e+03
   1.1390000e+03   1.1380000e+03   7.6987701e+01   0.0000000e+00   0.0000000e+00
   1.1420000e+03   1.1380000e+03   3.8907359e+01   0.0000000e+00   0.0000000e+00
   1.1440000e+03   1.1420000e+03   3.7368670e+01   6.4442969e+02   3.2765642e+03
   1.1450000e+03   1.1350000e+03   7.8713060e+01   0.0000000e+00   0.0000000e+00
   1.1470000e+03   1.1450000e+03   2.5829870e+01   3.9939027e+02   3.2580586e+03
   1.1480000e+03   1.1340000e+03   3.1748879e+01   8.2233685e+02   3.4697869e+03
   1.1490000e+03   1.1480000e+03   6.5762860e+01   8.8949330e+02   4.0080703e+03
   1.1520000e+03   1.1500000e+03   3.8047741e+01   4.9380505e+02   4.0989425e+03
   1.1560000e+03   1.1480000e+03   8.5375288e+01   9.4078481e+02   5.2079849e+03
   1.1570000e+03   1.1560000e+03   7.6879217e+01   1.1578179e+03   5.0834082e+03
   1.1590000e+03   1.1580000e+03   3.1905542e+01   4.5217532e+02   3.2940000e+03
   1.1600000e+03   1.1560000e+03   5.1952014e+01   1.0171745e+03   4.9967090e+03
   1.1610000e+03   1.1320000e+03   8.2198383e+01   1.1129729e+03   4.5509098e+03
   1.1620000e+03   1.1610000e+03   7.4006987e+01   7.0514803e+02   4.1146823e+03
   1.1630000e+03   1.1620000e+03   3.8566071e+01   4.9259524e+02   3.8090005e+03
   1.1640000e+03   1.1630000e+03   4.0041337e+01   6.1570367e+02   3.8535937e+03
   1.1660000e+03   1.1650000e+03   1.5937722e+01   0.0000000e+00   0.0000000e+00
   1.1670000e+03   1.1650000e+03   2.9875368e+01   6.5423146e+02   3.0058832e+03
   1.1680000e+03   1.1670000e+03   1.9981116e+01   4.7950066e+02   3.3566231e+03
   1.1690000e+03   1.1620000e+03   3.3067137e+01   2.6609413e+02   3.0275085e+03
   1.1700000e+03   1.1690000e+03   2.2653612e+01   3.4313984e+02   3.3028640e+03
   1.1710000e+03   1.1690000e+03   2.2495735e+01   5.1277403e+02   3.1252619e+03
   1.1720000e+03   1.1610000e+03   7.0465863e+01   7.5815711e+02   4.5900316e+03
   1.1730000e+03   1.1720000e+03   7.4957608e+01   1.0638158e+03   4.5665726e+03
   1.1740000e+03   1.1730000e+03   2.6195829e+01   1.2722403e+03   4.5904216e+03
   1.1770000e+03   1.1760000e+03   4.1636076e+01   0.0000000e+00   0.0000000e+00
   1.1800000e+03   1.1760000e+03   5.4016131e+01   6.2117098e+02   3.5880881e+03
   1.1940000e+03   1.1750000e+03   5.5980917e+01   4.3146763e+02   2.8687654e+03
   1.1810000e+03   1.1950000e+03   1.8254131e+01   3.7259584e+02   3.5412194e+03
   1.1820000e+03   1.1810000e+03   2.8585552e+01   5.2352196e+02   2.9773618e+03
   1.1840000e+03   1.1830000e+03   3.1750883e+01   0.0000000e+00   0.0000000e+00
   1.1870000e+03   1.1950000e+03   4.8314041e+01   0.0000000e+00   0.0000000e+00
   1.1890000e+03   1.1880000e+03   2.8532359e+01   0.0000000e+00   0.0000000e+00
   1.1920000e+03   1.1880000e+03   2.1997327e+01   4.8198299e+02   3.0823923e+03
   1.1960000e+03   1.1940000e+03   3.9757688e+01   3.8519417e+02   2.7131252e+03
   1.1970000e+03   1.1960000e+03   1.9809986e+01   4.5915913e+02   3.0952706e+03
   1.1980000e+03   1.1960000e+03   3.4259304e+01   3.7472498e+02   2.8200985e+03
   1.1990000e+03   1.1830000e+03   2.5890498e+01   3.1026513e+02   2.7803228e+03
   1.2010000e+03   1.2000000e+03   1.2132212e+02   8.6592638e+02   3.9533595e+03
   1.2020000e+03   1.2010000e+03   2.4452389e+01   8.0176292e+02   4.0954473e+03
   1.2030000e+03   1.2020000e+03   2.5166318e+01   4.9541354e+02   3.1058549e+03
   1.2050000e+03   1.2040000e+03   3.1460114e+01   0.0000000e+00   0.0000000e+00
   1.2080000e+03   1.2020000e+03   2.9879241e+01   4.0384733e+02   2.5455746e+03
   1.2090000e+03   1.2080000e+03   3.0350975e+01   0.0000000e+00   0.0000000e+00
   1.2120000e+03   1.2080000e+03   1.6603861e+01   2.5385329e+02   2.4612798e+03
   1.2130000e+03   1.2040000e+03   5.3220350e+01   2.7779611e+02   3.0903188e+03
   1.2140000e+03   1.2010000e+03   2.1904150e+01   0.0000000e+00   0.0000000e+00
   1.2170000e+03   1.2030000e+03   2.7460736e+01   3.9488290e+02   2.4565074e+03
   1.2180000e+03   1.2000000e+03   5.1681282e+01   9.6479095e+02   4.3028593e+03
   1.2190000e+03   1.2180000e+03   7.0617159e+01   6.2595542e+02   4.4239708e+03
   1.2200000e+03   1.2190000e+03   7.8218771e+01   6.5209992e+02   3.6041826e+03
   1.2210000e+03   1.2200000e+03   2.8801452e+01   5.0770658e+02   3.5510348e+03
   1.2220000e+03   1.2210000e+03   3.8982019e+01   3.1535179e+02   2.0965558e+03
   1.2240000e+03   1.2220000e+03   3.2889331e+01   3.5341918e+02   2.9024702e+03
   1.2260000e+03   1.2250000e+03   5.2047501e+01   0.0000000e+00   0.0000000e+00
   1.2310000e+03   1.2250000e+03   4.1860576e+01   0.0000000e+00   0.0000000e+00
   1.2340000e+03   1.2200000e+03   2.6208985e+01   4.6944009e+02   2.4232482e+03
   1.2350000e+03   1.2340000e+03   3.3122561e+01   0.0000000e+00   0.0000000e+00
   1.2380000e+03   1.2190000e+03   3.9259411e+01   5.6693200e+02   3.7002471e+03
   1.2390000e+03   1.2380000e+03   5.2752785e+01   5.0020798e+02   3.2714613e+03
   1.2440000e+03   1.2400000e+03   2.9779266e+01   3.5510348e+02   3.2867463e+03
   1.2410000e+03   1.2400000e+03   4.2159085e+01   0.0000000e+00   0.0000000e+00
   1.2470000e+03   1.2460000e+03   6.6645488e+01   3.6613415e+02   2.5881911e+03
   1.2480000e+03   1.2460000e+03   2.8623733e+01   0.0000000e+00   0.0000000e+00
   1.2500000e+03   1.2480000e+03   2.0849682e+01   4.0335454e+02   3.1667349e+03
   1.2550000e+03   1.2180000e+03   5.0072541e+01   8.9306379e+02   3.5595940e+03
   1.2560000e+03   1.2550000e+03   7.6630709e+01   8.0002455e+02   3.7838535e+03
   1.2570000e+03   1.2560000e+03   2.6814202e+01   6.8685907e+02   4.7076857e+03
   1.2590000e+03   1.2560000e+03   3.4222117e+01   6.8075095e+02   4.0093107e+03
   1.2600000e+03   1.2590000e+03   3.4300816e+01   0.0000000e+00   0.0000000e+00
   1.2640000e+03   1.2570000e+03   3.8268119e+01   0.0000000e+00   0.0000000e+00
   1.2680000e+03   1.2550000e+03   3.9193979e+01   0.0000000e+00   0.0000000e+00
   1.2700000e+03   1.2680000e+03   3.8160618e+01   0.0000000e+00   0.0000000e+00
   1.2710000e+03   1.1330000e+03   1.9545755e+02   8.2571600e+02   3.2711573e+03
   1.2720000e+03   1.2710000e+03   8.3020033e+01   9.7402361e+02   3.6384545e+03
   2.4220000e+03   1.2720000e+03   4.1487510e+01   5.6305971e+02   3.7467190e+03
   1.2730000e+03   1.2720000e+03   2.6514614e+01   6.4597102e+02   3.9412161e+03
   1.2740000e+03   1.2730000e+03   3.9735880e+01   3.7947186e+02   3.6752218e+03
   1.2750000e+03   1.2740000e+03   2.5785433e+01   0.0000000e+00   0.0000000e+00
   1.2760000e+03   1.2730000e+03   3.3800700e+01   3.5955636e+02   3.6602549e+03
   1.2770000e+03   1.2760000e+03   4.7229260e+01   8.3004041e+02   4.3451769e+03
   1.2780000e+03   1.2710000e+03   4.0407419e+01   6.8221022e+02   3.8501341e+03
   1.2790000e+03   1.2780000e+03   6.5505190e+01   7.3036454e+02   3.6743558e+03
   1.2810000e+03   1.2800000e+03   6.2218059e+01   4.2402797e+02   3.0076692e+03
   1.2820000e+03   1.2800000e+03   2.3161691e+01   7.7886146e+02   4.0944759e+03
   1.2830000e+03   1.2820000e+03   4.1601872e+01   3.3194427e+02   2.6723529e+03
   1.2840000e+03   1.2820000e+03   3.1553162e+01   3.5510348e+02   3.2038872e+03
   1.2860000e+03   1.2850000e+03   2.7108805e+01   5.1122016e+02   3.7492662e+03
   1.2870000e+03   1.2850000e+03   5.8183155e+01   0.0000000e+00   0.0000000e+00
   1.2930000e+03   1.1310000e+03   1.1697155e+02   8.3314963e+02   4.4068536e+03
   1.2940000e+03   1.2930000e+03   4.0253363e+01   1.1988346e+03   4.1942973e+03
   1.2950000e+03   1.2940000e+03   4.1913869e+01   4.6689107e+02   3.2903752e+03
   1.4020000e+03   1.2950000e+03   4.8393132e+01   0.0000000e+00   0.0000000e+00
   1.2970000e+03   1.2940000e+03   5.5019385e+01   5.2806125e+02   3.7360337e+03
   1.2980000e+03   1.2970000e+03   3.9699961e+01   7.3821961e+02   4.0664488e+03
   1.3000000e+03   1.2990000e+03   3.1027337e+01   6.0790141e+02   3.7304930e+03
   1.3030000e+03   1.1300000e+03   1.4694903e+02   1.0171745e+03   5.2454293e+03
   1.3040000e+03   1.3030000e+03   3.1294757e+01   8.9128033e+02   3.7513345e+03
   1.3060000e+03   1.3050000e+03   5.2017276e+01   5.9500456e+02   3.0841340e+03
   1.3090000e+03   1.3080000e+03   3.2244137e+01   0.0000000e+00   0.0000000e+00
   1.3120000e+03   1.3080000e+03   4.4333669e+01   4.7950066e+02   3.2833558e+03
   1.3110000e+03   1.3090000e+03   2.4179533e+01   4.3054470e+02   4.0519453e+03
   1.3130000e+03   1.3070000e+03   3.3123852e+01   4.1116842e+02   3.5403207e+03
   1.3140000e+03   1.3060000e+03   3.7808611e+01   7.7038834e+02   3.6412959e+03
   1.3150000e+03   1.3140000e+03   3.1461226e+01   3.1535179e+02   2.9771614e+03
   1.3160000e+03   1.3150000e+03   3.4362656e+01   0.0000000e+00   0.0000000e+00
   1.3180000e+03   1.3170000e+03   1.0853817e+01   6.5786948e+02   2.9599423e+03
   1.3200000e+03   1.3150000e+03   3.3006525e+01   0.0000000e+00   0.0000000e+00
   1.3220000e+03   1.3200000e+03   2.5566955e+01   3.7842214e+02   3.4163531e+03
   1.3230000e+03   1.3140000e+03   5.5431506e+01   0.0000000e+00   0.0000000e+00
   1.3270000e+03   1.3040000e+03   5.4359070e+01   7.4758995e+02   3.6376891e+03
   1.3280000e+03   1.3270000e+03   8.6737884e+01   1.0079425e+03   4.1517832e+03
   1.3300000e+03   1.3290000e+03   2.6198470e+01   6.1441017e+02   3.7733261e+03
   1.3310000e+03   1.3300000e+03   3.0686968e+01   5.0495689e+02   3.5624983e+03
   1.3330000e+03   1.3320000e+03   2.9197424e+01   4.7575288e+02   2.8707060e+03
   1.3340000e+03   1.3320000e+03   4.4827656e+01   3.5510348e+02   3.3005146e+03
   1.3350000e+03   1.3290000e+03   8.9055781e+01   0.0000000e+00   0.0000000e+00
   1.3380000e+03   1.3280000e+03   4.7778094e+01   4.9340211e+02   3.2309018e+03
   1.3390000e+03   1.3270000e+03   5.9965356e+01   7.6208203e+02   3.6088702e+03
   1.3400000e+03   1.3390000e+03   5.9664365e+01   5.9500456e+02   2.9339582e+03
   1.3410000e+03   1.3400000e+03   2.5248327e+01   3.8312322e+02   3.2254800e+03
   1.3420000e+03   1.3400000e+03   5.8439864e+01   4.8032953e+02   3.1973623e+03
   1.3430000e+03   1.3390000e+03   3.4190401e+01   5.5019624e+02   2.9765601e+03
   1.3440000e+03   1.3430000e+03   4.5013500e+01   5.0848948e+02   2.6785974e+03
   1.3450000e+03   1.3430000e+03   1.6987066e+01   1.3888373e+03   4.4484950e+03
   1.3460000e+03   1.3450000e+03   3.0727433e+01   0.0000000e+00   0.0000000e+00
   1.3490000e+03   1.3450000e+03   2.3525239e+01   1.3134695e+03   3.8361090e+03
   1.3510000e+03   1.3490000e+03   3.3767734e+01   0.0000000e+00   0.0000000e+00
   1.3500000e+03   1.3490000e+03   2.8670337e+01   2.8205921e+02   3.3126050e+03
   1.3540000e+03   1.3050000e+03   6.5197282e+01   7.6442730e+02   3.1399285e+03
   1.3550000e+03   1.3540000e+03   3.5643893e+01   8.9061062e+02   4.4770625e+03
   1.3560000e+03   1.3540000e+03   4.6235968e+01   4.4597477e+02   2.7840402e+03
   1.3570000e+03   1.3030000e+03   2.2328269e+02   1.5241641e+03   4.5798808e+03
   1.3580000e+03   1.3570000e+03   1.2004471e+02   1.0303851e+03   4.6742326e+03
   1.3590000e+03   1.3580000e+03   3.6823298e+01   0.0000000e+00   0.0000000e+00
   1.3650000e+03   1.3640000e+03   2.4775946e+01   4.2683304e+02   2.3867777e+03
   1.3670000e+03   1.3630000e+03   6.3780833e+01   4.5915913e+02   3.7157488e+03
   1.3660000e+03   1.3640000e+03   5.5576458e+01   4.6045680e+02   3.0888382e+03
   1.3680000e+03   1.3570000e+03   8.9248737e+01   8.5366608e+02   4.3923421e+03
   1.3690000e+03   1.3680000e+03   8.6107888e+01   8.2956103e+02   3.2133094e+03
   2.3680000e+03   1.3690000e+03   1.9843532e+01   6.8888307e+02   4.2563847e+03
   1.3700000e+03   1.3680000e+03   2.0921983e+01   4.6561133e+02   3.8257254e+03
   1.3720000e+03   1.3710000e+03   4.5478146e+01   3.8364201e+02   3.2041976e+03
   1.3730000e+03   1.3720000e+03   1.9484855e+01   5.3702474e+02   3.7058867e+03
   1.3740000e+03   1.3730000e+03   2.3366556e+01   4.6389952e+02   2.7406229e+03
   2.0780000e+03   1.3760000e+03   3.4649563e+01   0.0000000e+00   0.0000000e+00
   2.2580000e+03   1.3720000e+03   9.1189774e+01   6.4381212e+02   3.4233321e+03
   1.3780000e+03   1.3700000e+03   3.9646341e+01   5.9833795e+02   3.3187835e+03
   1.3790000e+03   1.3780000e+03   2.4082014e+01   0.0000000e+00   0.0000000e+00
   1.3800000e+03   1.3780000e+03   4.4167188e+01   5.8895693e+02   3.4734536e+03
   1.3830000e+03   1.3710000e+03   6.2488631e+01   0.0000000e+00   0.0000000e+00
   1.3860000e+03   1.2930000e+03   5.8893749e+01   0.0000000e+00   0.0000000e+00
   1.3920000e+03   1.2960000e+03   3.6760766e+01   0.0000000e+00   0.0000000e+00
   2.3500000e+03   1.3920000e+03   3.8891563e+01   4.0137730e+02   3.2482765e+03
   1.4040000e+03   1.1290000e+03   1.5647327e+02   1.5378048e+03   5.8777377e+03
   1.4050000e+03   1.4040000e+03   1.4690825e+02   1.1184990e+03   5.7564962e+03
   1.4060000e+03   1.4050000e+03   2.3070816e+02   1.1779139e+03   4.7950066e+03
   1.4070000e+03   1.4060000e+03   4.6496468e+01   2.9649777e+02   1.9785403e+03
   1.4080000e+03   2.0490000e+03   2.5419724e+01   5.7976721e+02   2.6132752e+03
   1.4090000e+03   1.4080000e+03   2.7776420e+01   3.5341918e+02   3.3271631e+03
   1.4120000e+03   1.4100000e+03   2.5088156e+01   5.5308065e+02   4.1463664e+03
   1.4130000e+03   1.4070000e+03   2.8387499e+01   4.9981020e+02   2.9919556e+03
   1.4140000e+03   1.4130000e+03   2.7799360e+01   2.9983306e+02   2.7237341e+03
   1.4150000e+03   1.4140000e+03   5.4984614e+01   0.0000000e+00   0.0000000e+00
   1.4180000e+03   1.4140000e+03   2.0169443e+01   7.5946767e+02   3.2021486e+03
   1.4190000e+03   1.4180000e+03   2.1399439e+01   4.1502020e+02   3.9629570e+03
   1.4200000e+03   1.4180000e+03   1.7265620e+01   5.0966156e+02   3.2968970e+03
   1.4210000e+03   1.4060000e+03   4.8563486e+01   8.6959363e+02   3.4697869e+03
   1.4220000e+03   1.4210000e+03   2.8092234e+01   6.7723586e+02   3.0122286e+03
   1.4230000e+03   1.4250000e+03   1.8490519e+01   7.5500249e+02   3.2293008e+03
   1.4240000e+03   1.4220000e+03   6.5138222e+01   6.9463345e+02   3.3868253e+03
   1.4260000e+03   1.4250000e+03   2.8091023e+01   5.5164033e+02   3.3092410e+03
   1.4270000e+03   1.4210000e+03   2.4841772e+01   8.7846842e+02   4.0620444e+03
   1.4280000e+03   1.4270000e+03   5.3642924e+01   6.7694211e+02   2.8671010e+03
   1.4300000e+03   1.4290000e+03   2.7328666e+01   3.9939027e+02   3.0347920e+03
   1.4310000e+03   1.4290000e+03   2.0982562e+01   4.6389952e+02   2.9528784e+03
   1.4320000e+03   1.4280000e+03   5.9188386e+01   0.0000000e+00   0.0000000e+00
   1.4340000e+03   1.4320000e+03   4.2205836e+01   7.0824389e+02   3.8810056e+03
   1.4350000e+03   1.4270000e+03   4.2641848e+01   7.1911271e+02   2.9791649e+03
   1.4360000e+03   1.4050000e+03   5.5759284e+01   9.4584510e+02   4.2299479e+03
   1.4370000e+03   1.4360000e+03   6.5835429e+01   1.2172742e+03   4.0701154e+03
   1.4380000e+03   1.4370000e+03   4.9467348e+01   1.1629599e+03   4.2737788e+03
   1.4440000e+03   1.4400000e+03   3.1762857e+01   5.6305971e+02   2.1702069e+03
   1.4410000e+03   1.4400000e+03   4.1773137e+01   4.3054470e+02   3.4467820e+03
   1.4460000e+03   1.4420000e+03   4.2482019e+01   0.0000000e+00   0.0000000e+00
   1.4450000e+03   1.4410000e+03   3.2017116e+01   4.7407769e+02   3.6386732e+03
   1.4490000e+03   1.4390000e+03   5.7400572e+01   4.7867036e+02   3.0807788e+03
   1.4500000e+03   1.4380000e+03   7.3893980e+01   5.5451722e+02   3.5575260e+03
   1.4510000e+03   1.4500000e+03   4.9675565e+01   3.8364201e+02   3.8157306e+03
   1.4520000e+03   1.4500000e+03   3.4854951e+01   4.2402797e+02   3.4740834e+03
   1.4530000e+03   1.4360000e+03   8.9892139e+01   1.3055716e+03   5.3466777e+03
   1.4540000e+03   1.4530000e+03   1.1033111e+02   1.1296463e+03   4.7466887e+03
   1.4550000e+03   1.4540000e+03   5.5878136e+01   0.0000000e+00   0.0000000e+00
   1.4580000e+03   1.4570000e+03   2.7376154e+01   0.0000000e+00   0.0000000e+00
   1.4610000e+03   1.4570000e+03   1.3596476e+01   3.9588897e+02   3.2769891e+03
   1.4620000e+03   1.4540000e+03   6.5309675e+01   7.3821961e+02   3.8591638e+03
   1.4630000e+03   1.4620000e+03   2.2556799e+01   6.1860415e+02   3.6406404e+03
   1.4650000e+03   1.4640000e+03   2.3413626e+01   3.4831743e+02   2.9760255e+03
   1.4660000e+03   1.4630000e+03   2.6225709e+01   3.1535179e+02   3.3459999e+03
   1.4670000e+03   1.4640000e+03   3.3262420e+01   2.7993578e+02   2.9420818e+03
   1.4690000e+03   1.4680000e+03   2.6954007e+01   4.2402797e+02   3.2456425e+03
   1.4700000e+03   1.4680000e+03   3.0251773e+01   0.0000000e+00   0.0000000e+00
   1.4730000e+03   1.4530000e+03   3.1151078e+01   9.1940055e+02   4.3501633e+03
   1.4740000e+03   1.4730000e+03   2.8635355e+01   1.1077784e+03   4.9198517e+03
   1.4750000e+03   1.4740000e+03   8.7767065e+01   9.3378215e+02   4.2181293e+03
   1.4760000e+03   1.4750000e+03   6.7931674e+01   6.4226561e+02   3.2695761e+03
   1.4770000e+03   1.4760000e+03   5.0612289e+01   3.5285596e+02   2.9492390e+03
   1.4780000e+03   1.4770000e+03   2.2685191e+01   3.0962343e+02   3.9745336e+03
   1.4790000e+03   1.4770000e+03   2.2222942e+01   3.3194427e+02   3.3575711e+03
   1.4800000e+03   1.4760000e+03   4.0729897e+01   4.2308882e+02   3.4606033e+03
   1.4810000e+03   1.4800000e+03   1.7678951e+01   3.0444108e+02   3.6732731e+03
   1.4820000e+03   1.4750000e+03   3.2360803e+01   0.0000000e+00   0.0000000e+00
   1.4840000e+03   1.4820000e+03   3.2917016e+01   5.6411842e+02   4.2140250e+03
   1.4850000e+03   1.4730000e+03   5.2181187e+01   0.0000000e+00   0.0000000e+00
   1.4870000e+03   1.4860000e+03   2.0089088e+01   6.0888216e+02   3.8820304e+03
   1.4880000e+03   1.4740000e+03   5.1611514e+01   6.5331879e+02   2.9856337e+03
   1.4890000e+03   1.4880000e+03   1.6207856e+01   0.0000000e+00   0.0000000e+00
   1.4910000e+03   1.4890000e+03   3.5463569e+01   3.1218234e+02   3.8377159e+03
   1.4920000e+03   1.4880000e+03   2.8690387e+01   3.7099097e+02   3.6667698e+03
   1.4940000e+03   1.4930000e+03   3.1167588e+01   4.1931116e+02   3.9051707e+03
   1.4950000e+03   1.4930000e+03   2.7207930e+01   4.9981020e+02   3.3579265e+03
   1.4960000e+03   1.4920000e+03   4.6850452e+01   3.9488290e+02   3.0158580e+03
   1.4970000e+03   1.4370000e+03   1.1001010e+02   8.7415606e+02   3.7385882e+03
   1.4980000e+03   1.4970000e+03   5.4045259e+01   1.0615699e+03   4.3174873e+03
   1.4990000e+03   1.4980000e+03   3.9669978e+01   9.8114450e+02   4.4068085e+03
   1.5010000e+03   1.5000000e+03   3.7703788e+01   0.0000000e+00   0.0000000e+00
   1.5030000e+03   1.5010000e+03   2.3484953e+01   4.5524392e+02   2.0957968e+03
   1.5040000e+03   1.4970000e+03   3.6008622e+01   5.9833795e+02   2.9315846e+03
   1.5050000e+03   1.4040000e+03   2.0643592e+02   1.6815082e+03   5.7336817e+03
   1.5060000e+03   1.5050000e+03   1.1046019e+02   1.6970498e+03   5.4231706e+03
   1.5070000e+03   1.5060000e+03   1.2955619e+02   1.4278159e+03   5.6208747e+03
   1.5090000e+03   1.5080000e+03   2.0299704e+02   1.0296127e+03   4.5674872e+03
   1.5100000e+03   1.5430000e+03   2.4511890e+01   1.4262828e+03   4.5221490e+03
   1.5110000e+03   1.5100000e+03   1.0093816e+02   8.8949330e+02   4.4512661e+03
   1.5120000e+03   1.5110000e+03   5.3167528e+01   1.1328110e+03   4.7872437e+03
   1.5130000e+03   1.5120000e+03   2.4398218e+01   8.8523465e+02   3.7889488e+03
   1.5140000e+03   1.5130000e+03   3.0958918e+01   6.1441017e+02   2.9883638e+03
   1.5150000e+03   1.5140000e+03   2.5108499e+01   4.6561133e+02   3.5772626e+03
   1.5180000e+03   1.5160000e+03   3.2251863e+01   4.5129474e+02   3.7296932e+03
   1.5190000e+03   1.5150000e+03   3.8930752e+01   1.2493663e+03   4.7852490e+03
   1.5200000e+03   1.5140000e+03   2.8638686e+01   3.4888798e+02   3.3454648e+03
   1.5210000e+03   1.5120000e+03   6.2239426e+01   5.5559222e+02   3.2947848e+03
   1.5220000e+03   1.5210000e+03   5.9332988e+01   6.9147666e+02   4.3349115e+03
   1.5230000e+03   1.5220000e+03   4.3691193e+01   7.7038834e+02   3.6846262e+03
   1.5260000e+03   1.5250000e+03   1.5992237e+01   2.9916897e+02   2.8819772e+03
   1.5270000e+03   1.5250000e+03   4.7647320e+01   3.6776022e+02   3.1340320e+03
   1.5280000e+03   1.5240000e+03   2.7125128e+01   4.2308882e+02   2.9813672e+03
   1.5290000e+03   1.5280000e+03   2.2363374e+01   5.6411842e+02   3.3889388e+03
   1.5320000e+03   1.5300000e+03   2.1114534e+01   4.2822868e+02   3.1320005e+03
   1.5330000e+03   1.5210000e+03   4.2076254e+01   3.7631393e+02   3.3407648e+03
   1.5340000e+03   1.5090000e+03   8.7186486e+01   1.4548624e+03   5.4521761e+03
   1.5350000e+03   1.5340000e+03   2.9181377e+01   0.0000000e+00   0.0000000e+00
   1.5370000e+03   1.5350000e+03   3.9664053e+01   3.8104101e+02   3.6088151e+03
   1.5380000e+03   1.5340000e+03   3.7967817e+01   3.8364201e+02   3.6298073e+03
   1.5410000e+03   1.5400000e+03   2.5265244e+01   3.6667698e+02   2.5393163e+03
   1.5420000e+03   1.5380000e+03   3.4556708e+01   0.0000000e+00   0.0000000e+00
   1.5440000e+03   1.5430000e+03   5.4247898e+01   1.1431230e+03   4.0505215e+03
   1.5450000e+03   1.5440000e+03   6.8669133e+01   7.7809499e+02   3.6542728e+03
   1.5460000e+03   1.5450000e+03   5.0453055e+01   7.1828249e+02   4.2329561e+03
   1.5480000e+03   1.5470000e+03   3.1084907e+01   3.5285596e+02   3.7304930e+03
   1.5500000e+03   1.5460000e+03   3.6194812e+01   4.2261846e+02   3.6145973e+03
   1.5510000e+03   1.5450000e+03   3.7173065e+01   6.3604196e+02   4.3687776e+03
   1.5520000e+03   1.5510000e+03   4.0706076e+01   1.0615699e+03   4.3099257e+03
   1.5540000e+03   1.5530000e+03   4.2468626e+01   0.0000000e+00   0.0000000e+00
   1.5560000e+03   1.5540000e+03   2.0956086e+01   3.8312322e+02   3.6024715e+03
   1.5570000e+03   1.5530000e+03   2.6701388e+01   3.0962343e+02   2.8201690e+03
   1.5580000e+03   1.5050000e+03   1.8213516e+02   1.5881963e+03   5.9646354e+03
   1.5590000e+03   1.5580000e+03   6.0541785e+01   1.1368421e+03   4.8346628e+03
   1.5600000e+03   1.5590000e+03   1.4272029e+02   1.1170756e+03   5.1089715e+03
   1.5610000e+03   1.5600000e+03   4.4948183e+01   6.4934907e+02   4.1178713e+03
   1.5620000e+03   1.5610000e+03   3.0791651e+01   5.2655250e+02   3.0463048e+03
   1.5630000e+03   1.5620000e+03   5.0516224e+01   0.0000000e+00   0.0000000e+00
   1.5660000e+03   1.5620000e+03   3.5470079e+01   4.8568270e+02   3.3050312e+03
   1.5680000e+03   1.5670000e+03   2.7170540e+01   5.9198847e+02   3.6754924e+03
   1.5730000e+03   1.5670000e+03   4.1478473e+01   3.1535179e+02   1.9276225e+03
   1.5740000e+03   1.5660000e+03   3.9939827e+01   0.0000000e+00   0.0000000e+00
   1.5770000e+03   1.5610000e+03   8.8967145e+01   7.1828249e+02   3.4772879e+03
   1.5780000e+03   1.5770000e+03   1.8213332e+01   8.0670907e+02   3.7347558e+03
   1.5800000e+03   1.5790000e+03   1.9125394e+01   4.8280760e+02   3.0134829e+03
   1.5820000e+03   1.5810000e+03   3.4933996e+01   0.0000000e+00   0.0000000e+00
   1.5850000e+03   1.5810000e+03   3.5498897e+01   4.1645544e+02   1.9599564e+03
   1.5860000e+03   1.5800000e+03   6.8704243e+01   4.1931116e+02   2.9999885e+03
   1.5870000e+03   1.5780000e+03   9.9224756e+01   2.9649777e+02   2.4515635e+03
   1.5880000e+03   1.5790000e+03   3.5134663e+01   2.9649777e+02   2.2298739e+03
   1.5890000e+03   1.5770000e+03   3.2481278e+01   6.9919970e+02   3.9540637e+03
   1.5910000e+03   1.5890000e+03   6.1230705e+01   3.5341918e+02   3.1601333e+03
   1.5900000e+03   1.5890000e+03   3.0523756e+01   5.4765993e+02   3.2159698e+03
   1.5920000e+03   1.5910000e+03   2.1115691e+01   5.5415843e+02   3.4524900e+03
   1.5930000e+03   1.5910000e+03   2.2990171e+01   5.2009149e+02   3.4165859e+03
   1.5950000e+03   1.5940000e+03   5.0406919e+01   5.1083096e+02   3.7373112e+03
   1.5970000e+03   1.5950000e+03   3.0657312e+01   5.9867026e+02   3.6700228e+03
   1.5960000e+03   1.5950000e+03   2.5914992e+01   4.5217532e+02   3.5789858e+03
   1.5980000e+03   1.5580000e+03   1.2237867e+02   1.8457107e+03   5.2194293e+03
   1.5990000e+03   1.5980000e+03   7.2644339e+01   9.4078481e+02   4.1844699e+03
   1.6000000e+03   1.5990000e+03   4.0964208e+01   7.0571192e+02   3.1126356e+03
   1.6010000e+03   1.6000000e+03   2.3772005e+01   5.5880479e+02   3.2113281e+03
   1.6020000e+03   1.6010000e+03   2.1517420e+01   5.4474682e+02   3.3026833e+03
   1.6030000e+03   1.6010000e+03   4.6449510e+01   0.0000000e+00   0.0000000e+00
   1.6040000e+03   1.6030000e+03   2.6324708e+01   4.9259524e+02   3.0525662e+03
   1.6080000e+03   1.6000000e+03   6.6428349e+01   0.0000000e+00   0.0000000e+00
   1.6110000e+03   1.5990000e+03   2.9175451e+01   6.6866478e+02   3.2329941e+03
   1.6120000e+03   1.6110000e+03   3.4644980e+01   5.7563579e+02   3.1904500e+03
   1.6130000e+03   1.5980000e+03   6.1230319e+01   1.0169790e+03   4.2760121e+03
   1.6140000e+03   1.6130000e+03   3.2838050e+01   8.2740040e+02   4.3540022e+03
   1.6150000e+03   1.6140000e+03   6.0329568e+01   9.3484653e+02   3.6038515e+03
   1.6170000e+03   1.6160000e+03   8.1300985e+01   9.0654726e+02   3.4485127e+03
   1.6180000e+03   1.6170000e+03   4.4447296e+01   7.7681586e+02   3.2475416e+03
   1.6210000e+03   1.6190000e+03   3.4806565e+01   0.0000000e+00   0.0000000e+00
   1.6220000e+03   1.6180000e+03   6.6187165e+01   2.7127586e+02   3.0337432e+03
   1.6250000e+03   1.6220000e+03   1.8732529e+01   3.6667698e+02   3.0611547e+03
   1.6260000e+03   1.6270000e+03   6.6950512e+01   6.7044709e+02   3.0340054e+03
   1.6280000e+03   1.6270000e+03   4.2131106e+01   6.1860415e+02   3.5067346e+03
   1.6290000e+03   1.6280000e+03   1.0467700e+02   5.6482313e+02   3.0629734e+03
   1.6300000e+03   1.6280000e+03   3.2582338e+01   4.4819910e+02   3.1731975e+03
   1.6310000e+03   1.6160000e+03   7.3107912e+01   0.0000000e+00   0.0000000e+00
   1.6340000e+03   1.6330000e+03   3.2709341e+01   0.0000000e+00   0.0000000e+00
   1.6360000e+03   1.6340000e+03   4.5987113e+01   2.6233023e+02   2.3777608e+03
   1.6370000e+03   1.6330000e+03   2.9386434e+01   2.6609413e+02   2.7446840e+03
   1.6380000e+03   1.6150000e+03   5.4714123e+01   5.7112638e+02   2.6191290e+03
   1.6390000e+03   1.6380000e+03   4.2106036e+01   3.4429715e+02   3.6167427e+03
   1.6400000e+03   1.6390000e+03   4.9920579e+01   3.3964427e+02   2.5225778e+03
   1.6410000e+03   1.6390000e+03   2.4072377e+01   6.2468315e+02   3.1649130e+03
   1.6430000e+03   1.6410000e+03   2.8251639e+01   4.0137730e+02   2.7922437e+03
   1.6420000e+03   1.6410000e+03   2.6207926e+01   3.4139653e+02   3.2448458e+03
   1.6440000e+03   1.6130000e+03   1.0298764e+02   5.5308065e+02   2.8888702e+03
   1.6450000e+03   1.6440000e+03   2.9674932e+01   4.8280760e+02   3.6938451e+03
   1.6460000e+03   1.6440000e+03   2.0916976e+01   3.3964427e+02   2.7216156e+03
   1.6470000e+03   1.5590000e+03   5.2019458e+01   1.5178874e+03   5.2508866e+03
   1.6480000e+03   1.6470000e+03   3.4392139e+01   1.1687603e+03   4.3132470e+03
   1.6490000e+03   1.6480000e+03   4.3361208e+01   8.7620141e+02   4.4171769e+03
   1.6500000e+03   1.6490000e+03   5.2847070e+01   6.8888307e+02   4.2156295e+03
   1.6510000e+03   1.6500000e+03   3.7050694e+01   4.9861495e+02   3.8306611e+03
   1.6520000e+03   1.6510000e+03   2.2278113e+01   4.9057225e+02   3.9851783e+03
   1.6530000e+03   1.6510000e+03   5.1958532e+01   3.3905817e+02   3.7136071e+03
   1.6550000e+03   1.6540000e+03   4.7009514e+01   4.1068441e+02   3.4626143e+03
   1.6560000e+03   1.6540000e+03   4.0979753e+01   0.0000000e+00   0.0000000e+00
   1.6580000e+03   1.6560000e+03   4.1861450e+01   4.6045680e+02   3.2893474e+03
   1.6590000e+03   1.5100000e+03   1.2907463e+02   8.5784960e+02   4.2491357e+03
   1.6650000e+03   1.6600000e+03   4.3804744e+01   0.0000000e+00   0.0000000e+00
   1.6680000e+03   1.6590000e+03   4.7692669e+01   4.2961979e+02   3.2014031e+03
   1.6720000e+03   1.5110000e+03   6.2659000e+01   6.2627309e+02   3.2496845e+03
   1.6730000e+03   1.6720000e+03   4.1301212e+01   4.9380505e+02   3.2891660e+03
   1.6740000e+03   1.6720000e+03   4.0725624e+01   0.0000000e+00   0.0000000e+00
   1.6750000e+03   1.6740000e+03   2.9691303e+01   7.5815711e+02   4.0546441e+03
   1.6770000e+03   1.5130000e+03   5.0901058e+01   7.5789473e+02   3.3623067e+03
   1.6780000e+03   1.6770000e+03   5.8898351e+01   8.9839291e+02   3.7495845e+03
   1.6790000e+03   1.6780000e+03   3.3625524e+01   8.7073648e+02   3.8990542e+03
   1.6810000e+03   1.6800000e+03   3.1347100e+01   4.7575288e+02   3.0611547e+03
   1.6820000e+03   1.6800000e+03   2.0174773e+01   2.7779611e+02   2.9346360e+03
   1.6830000e+03   1.6790000e+03   6.2390957e+01   0.0000000e+00   0.0000000e+00
   1.6860000e+03   1.6780000e+03   4.7031742e+01   0.0000000e+00   0.0000000e+00
   1.6870000e+03   1.6860000e+03   1.7317732e+01   5.4181805e+02   2.9771614e+03
   1.6890000e+03   1.6770000e+03   4.3523184e+01   5.3702474e+02   3.0259314e+03
   1.6900000e+03   1.6890000e+03   2.3734787e+01   5.6482313e+02   3.1411317e+03
   1.6910000e+03   1.6890000e+03   1.2828680e+01   0.0000000e+00   0.0000000e+00
   1.6930000e+03   1.6910000e+03   2.2526782e+01   1.1523077e+03   4.4777733e+03
   1.6940000e+03   1.5940000e+03   8.3723141e+01   7.3145301e+02   3.6060032e+03
   1.6960000e+03   1.6950000e+03   3.6579293e+01   4.6731687e+02   3.0893532e+03
   1.6970000e+03   1.6950000e+03   1.7663824e+01   4.0088146e+02   4.0586155e+03
   1.6980000e+03   1.6940000e+03   4.5606739e+01   8.3004041e+02   4.0241162e+03
   1.7000000e+03   1.6990000e+03   4.6064091e+01   5.0020798e+02   2.4731302e+03
   1.7020000e+03   1.7010000e+03   3.4872500e+01   0.0000000e+00   0.0000000e+00
   1.7050000e+03   1.7010000e+03   6.4668920e+01   5.6447089e+02   2.9488343e+03
   1.7060000e+03   1.6470000e+03   1.2039502e+02   7.1606385e+02   3.7247305e+03
   1.7070000e+03   1.7060000e+03   5.5824701e+01   5.8658823e+02   3.6090355e+03
   1.7080000e+03   1.7060000e+03   6.6217245e+01   4.0922894e+02   3.0652453e+03
   1.7090000e+03   1.7080000e+03   2.6935078e+01   8.2233685e+02   3.7373112e+03
   1.7100000e+03   1.7090000e+03   4.1373771e+01   0.0000000e+00   0.0000000e+00
   1.7130000e+03   1.7090000e+03   3.8481535e+01   4.9981020e+02   3.5302502e+03
   1.7140000e+03   1.7080000e+03   4.9063633e+01   6.9806094e+02   3.7523417e+03
   1.7150000e+03   1.6140000e+03   8.8017393e+01   6.0297373e+02   3.1883921e+03
   1.7160000e+03   1.7150000e+03   7.4238871e+01   4.7070942e+02   3.1976733e+03
   1.7170000e+03   1.7160000e+03   3.8478666e+01   6.2595542e+02   2.9970036e+03
   1.7180000e+03   1.7170000e+03   3.7202081e+01   5.9833795e+02   3.3990183e+03
   1.7190000e+03   1.7180000e+03   4.5451106e+01   3.8364201e+02   3.0930207e+03
   1.7200000e+03   1.7190000e+03   3.8427899e+01   3.4429715e+02   3.2789308e+03
   1.7210000e+03   1.7190000e+03   2.2632907e+01   4.9861495e+02   3.0776783e+03
   1.7220000e+03   1.7180000e+03   3.0278148e+01   3.9588897e+02   3.1673630e+03
   1.7230000e+03   1.7170000e+03   1.4794770e+01   3.8364201e+02   2.9845677e+03
   1.7240000e+03   1.7230000e+03   3.6983221e+01   2.5228143e+02   2.9024702e+03
   1.7250000e+03   1.7230000e+03   2.3753286e+01   3.9939027e+02   3.1297771e+03
   1.7260000e+03   1.7160000e+03   4.5834978e+01   4.6561133e+02   4.5568060e+03
   1.7270000e+03   1.7150000e+03   2.8604006e+01   7.3821961e+02   3.7784356e+03
   1.7280000e+03   1.7270000e+03   4.4812585e+01   6.0790141e+02   3.6910441e+03
   1.7290000e+03   1.7280000e+03   3.8254545e+01   5.4765993e+02   3.0421887e+03
   1.7300000e+03   1.7290000e+03   5.2356214e+01   4.2822868e+02   3.4445886e+03
   1.7310000e+03   1.7290000e+03   2.0318744e+01   3.4139653e+02   3.0937280e+03
   1.7320000e+03   1.7310000e+03   3.2341066e+01   5.5164033e+02   3.6789540e+03
   1.7330000e+03   1.7310000e+03   2.6337513e+01   4.4597477e+02   3.3814771e+03
   1.7340000e+03   1.7280000e+03   5.2524761e+01   3.3964427e+02   3.3706961e+03
   1.7350000e+03   1.7340000e+03   3.9815828e+01   7.6338585e+02   3.5528826e+03
   1.7370000e+03   1.7360000e+03   1.4424669e+01   2.4345485e+02   2.7504751e+03
   1.7380000e+03   1.7360000e+03   4.7599616e+01   4.9901369e+02   3.5662927e+03
   1.7390000e+03   1.7270000e+03   5.2139109e+01   4.3787365e+02   2.6011457e+03
   1.7400000e+03   1.7390000e+03   4.5569097e+01   6.8540969e+02   3.6640024e+03
   1.7410000e+03   1.6480000e+03   2.5682841e+01   7.8597914e+02   3.8064411e+03
   1.7420000e+03   1.7410000e+03   9.0925276e+01   6.5423146e+02   3.5518188e+03
   1.7430000e+03   1.7440000e+03   8.8561550e+01   1.1014764e+03   5.2654117e+03
   1.7450000e+03   1.7440000e+03   2.4820380e+01   0.0000000e+00   0.0000000e+00
   1.7480000e+03   1.7470000e+03   5.3716678e+01   4.6561133e+02   2.7993578e+03
   1.7510000e+03   1.7480000e+03   2.3514718e+01   5.7563579e+02   3.3336726e+03
   1.7520000e+03   1.7470000e+03   4.3320643e+01   4.3878116e+02   3.6899663e+03
   1.7530000e+03   1.7520000e+03   3.4390189e+01   8.4922778e+02   2.8166405e+03
   1.7540000e+03   1.7520000e+03   2.1751344e+01   7.5394802e+02   3.8625123e+03
   1.7550000e+03   1.7540000e+03   1.8843601e+01   4.9541354e+02   3.5594263e+03
   1.7560000e+03   1.7550000e+03   2.3764303e+01   6.7723586e+02   4.2681440e+03
   1.7570000e+03   1.7560000e+03   3.1509755e+01   4.9057225e+02   3.2851121e+03
   1.7580000e+03   1.7570000e+03   1.6164335e+01   4.5524392e+02   3.4882526e+03
   1.7590000e+03   1.7570000e+03   3.7175326e+01   3.0962343e+02   3.0025730e+03
   1.7600000e+03   1.7560000e+03   2.9772483e+01   3.5510348e+02   3.3438593e+03
   1.7610000e+03   1.7600000e+03   1.6341157e+01   5.5019624e+02   4.0787069e+03
   1.7650000e+03   1.7540000e+03   4.9519279e+01   0.0000000e+00   0.0000000e+00
   1.7670000e+03   1.7410000e+03   5.5724944e+01   5.3665425e+02   2.5777959e+03
   1.7700000e+03   1.7690000e+03   5.4517322e+01   5.6728272e+02   3.2103369e+03
   2.6170000e+03   1.7730000e+03   4.6083079e+01   4.1116842e+02   3.3745883e+03
   1.7760000e+03   1.7750000e+03   2.2897011e+01   1.0867519e+03   4.6968152e+03
   1.7780000e+03   1.7760000e+03   4.7327957e+01   0.0000000e+00   0.0000000e+00
   1.7770000e+03   1.7760000e+03   2.9924798e+01   4.0679158e+02   3.0132849e+03
   1.7790000e+03   1.7740000e+03   3.0287586e+01   7.6442730e+02   3.7838535e+03
   1.7800000e+03   1.7730000e+03   5.0391774e+01   3.5285596e+02   3.3821828e+03
   1.7810000e+03   1.7690000e+03   5.4976295e+01   0.0000000e+00   0.0000000e+00
   1.7820000e+03   1.7680000e+03   3.4505241e+01   0.0000000e+00   0.0000000e+00
   1.7840000e+03   1.7820000e+03   3.3623812e+01   7.8572605e+02   3.7518117e+03
   1.7850000e+03   1.7670000e+03   6.1261528e+01   3.6667698e+02   3.6371423e+03
   1.7860000e+03   1.5080000e+03   2.5175243e+02   1.4367034e+03   5.7537660e+03
   1.7870000e+03   1.7860000e+03   8.6258851e+01   9.2522301e+02   3.9485268e+03
   1.7880000e+03   1.7870000e+03   9.8154357e+01   7.6025292e+02   4.1285318e+03
   1.7890000e+03   1.7880000e+03   8.0989790e+01   8.7119320e+02   3.9156991e+03
   1.7900000e+03   1.7890000e+03   2.7977916e+01   7.9428595e+02   3.6566124e+03
   1.7920000e+03   1.7910000e+03   3.6912415e+01   2.4263651e+02   3.8410314e+03
   1.7930000e+03   1.7920000e+03   1.8691209e+01   0.0000000e+00   0.0000000e+00
   1.7960000e+03   1.7920000e+03   2.6800429e+01   4.5480681e+02   3.2320712e+03
   1.7980000e+03   1.7960000e+03   3.4713780e+01   4.9981020e+02   3.7518117e+03
   1.7970000e+03   1.7960000e+03   1.5731235e+01   7.1020695e+02   3.5679097e+03
   1.7990000e+03   1.7910000e+03   3.2973152e+01   4.9541354e+02   3.4979891e+03
   1.8000000e+03   1.7900000e+03   5.8838108e+01   1.1370170e+03   4.0675735e+03
   1.8010000e+03   1.8000000e+03   4.7173784e+01   3.6776022e+02   2.9188700e+03
   1.8020000e+03   1.8000000e+03   2.7123966e+01   2.7127586e+02   2.9898277e+03
   1.8030000e+03   1.7890000e+03   4.5795660e+01   4.1502020e+02   3.7385882e+03
   1.8060000e+03   1.8030000e+03   1.8303645e+01   5.5451722e+02   4.2084993e+03
   1.8070000e+03   1.8040000e+03   2.0031997e+01   4.6561133e+02   3.0410117e+03
   1.8080000e+03   1.7880000e+03   7.2329723e+01   4.1116842e+02   2.8394973e+03
   1.8090000e+03   1.7870000e+03   4.5659987e+01   8.5203361e+02   3.9941517e+03
   1.8100000e+03   1.8090000e+03   5.9979607e+01   7.8900992e+02   3.7557325e+03
   1.8110000e+03   1.8100000e+03   5.0730472e+01   8.6316571e+02   3.5544497e+03
   1.8130000e+03   1.8120000e+03   4.5415415e+01   5.6199900e+02   3.0780661e+03
   1.8140000e+03   1.8130000e+03   1.9329660e+01   0.0000000e+00   0.0000000e+00
   1.8150000e+03   1.8130000e+03   5.4333496e+01   3.2221484e+02   2.1689235e+03
   1.8180000e+03   1.8120000e+03   7.0465528e+01   4.9380505e+02   3.4637055e+03
   1.8190000e+03   1.8100000e+03   6.1789461e+01   2.4263651e+02   3.3039478e+03
   1.8200000e+03   1.8190000e+03   1.7286790e+01   5.5019624e+02   3.0562128e+03
   1.8210000e+03   1.8190000e+03   2.6253632e+01   4.1116842e+02   2.8754135e+03
   1.8220000e+03   1.8110000e+03   4.7263987e+01   7.6025292e+02   3.9203694e+03
   1.8230000e+03   1.8090000e+03   2.2727553e+01   1.2008238e+03   4.8140906e+03
   1.8240000e+03   1.8230000e+03   6.3354633e+01   4.1116842e+02   3.0412733e+03
   1.8270000e+03   1.8250000e+03   2.5459522e+01   4.3741919e+02   1.9346260e+03
   1.8280000e+03   1.8240000e+03   1.3932629e+01   8.7620141e+02   3.1714420e+03
   1.8290000e+03   1.8230000e+03   3.9137504e+01   7.8369836e+02   5.0693033e+03
   1.8300000e+03   1.8290000e+03   7.1324528e+01   4.3787365e+02   3.1047020e+03
   1.8330000e+03   1.8320000e+03   3.1404258e+01   5.7976721e+02   3.5955636e+03
   1.8340000e+03   1.8320000e+03   4.0738273e+01   4.1931116e+02   3.0155942e+03
   1.8350000e+03   1.8310000e+03   4.8729751e+01   9.2393230e+02   4.0594975e+03
   1.8360000e+03   1.7860000e+03   1.1451475e+02   7.2049430e+02   3.8319070e+03
   1.8390000e+03   1.8380000e+03   3.0269925e+01   4.8239547e+02   2.8422277e+03
   1.8400000e+03   1.8390000e+03   2.2060916e+01   0.0000000e+00   0.0000000e+00
   1.8420000e+03   1.8390000e+03   2.6798778e+01   6.5605299e+02   4.0442314e+03
   1.8430000e+03   1.8380000e+03   5.2187090e+01   0.0000000e+00   0.0000000e+00
   1.8440000e+03   1.8360000e+03   2.6427195e+01   1.2727092e+03   4.4012988e+03
   1.8450000e+03   1.8370000e+03   5.5017753e+01   0.0000000e+00   0.0000000e+00
   1.8470000e+03   1.8450000e+03   2.2578121e+01   0.0000000e+00   0.0000000e+00
   1.8500000e+03   1.5070000e+03   3.5948732e+01   1.0548034e+03   4.9649633e+03
   1.8510000e+03   1.8500000e+03   1.5960258e+02   1.1115424e+03   4.3795086e+03
   1.8520000e+03   1.8510000e+03   5.2766917e+01   8.0990787e+02   3.0005188e+03
   1.8540000e+03   1.8530000e+03   5.7368863e+01   4.8894783e+02   2.6925208e+03
   1.8550000e+03   1.8530000e+03   4.7618463e+01   0.0000000e+00   0.0000000e+00
   2.2810000e+03   1.8560000e+03   3.9740572e+01   0.0000000e+00   0.0000000e+00
   1.8580000e+03   1.8520000e+03   5.2135081e+01   0.0000000e+00   0.0000000e+00
   2.2900000e+03   1.8580000e+03   2.9072136e+01   4.2822868e+02   2.5969368e+03
   1.8590000e+03   1.8510000e+03   3.8900859e+01   7.9102399e+02   4.5424671e+03
   1.8610000e+03   1.8600000e+03   5.1955972e+01   4.2261846e+02   2.6497057e+03
   1.8620000e+03   1.8600000e+03   3.5205624e+01   5.9966611e+02   3.1777072e+03
   1.8630000e+03   1.8620000e+03   3.8415128e+01   3.6667698e+02   3.2368061e+03
   1.8640000e+03   1.8620000e+03   2.6804636e+01   5.4765993e+02   3.1873939e+03
   1.8670000e+03   1.8650000e+03   4.9453129e+01   3.9939027e+02   2.8932732e+03
   1.8680000e+03   1.8640000e+03   2.6941623e+01   0.0000000e+00   0.0000000e+00
   1.8710000e+03   1.8590000e+03   4.7084420e+01   9.7565582e+02   3.9739330e+03
   1.8720000e+03   1.8710000e+03   2.8636278e+01   0.0000000e+00   0.0000000e+00
   1.8730000e+03   1.5000000e+03   4.3000198e+01   3.4313984e+02   2.1380758e+03
   1.8740000e+03   1.8500000e+03   8.6723809e+01   8.6592638e+02   3.8990542e+03
   1.8760000e+03   1.8750000e+03   4.9225483e+01   4.9901369e+02   4.2793133e+03
   1.8810000e+03   1.8770000e+03   2.6302256e+01   6.7840958e+02   4.2791738e+03
   1.8780000e+03   1.8770000e+03   5.4494140e+01   0.0000000e+00   0.0000000e+00
   1.8800000e+03   1.8780000e+03   3.3217048e+01   4.6045680e+02   3.0478713e+03
   1.8820000e+03   1.8760000e+03   2.5608860e+01   0.0000000e+00   0.0000000e+00
   1.8840000e+03   1.8820000e+03   3.3062731e+01   8.0990787e+02   3.9972876e+03
   1.8850000e+03   1.8750000e+03   7.6412386e+01   9.5338517e+02   3.8795704e+03
   1.8860000e+03   1.8850000e+03   4.4437836e+01   5.6411842e+02   4.0828010e+03
   1.8870000e+03   1.8860000e+03   2.1609554e+01   6.6028369e+02   4.0369956e+03
   1.8920000e+03   1.8870000e+03   3.0981426e+01   4.1116842e+02   2.5332780e+03
   1.8880000e+03   1.8870000e+03   4.6497944e+01   0.0000000e+00   0.0000000e+00
   1.8900000e+03   1.8880000e+03   3.6763808e+01   4.8690969e+02   2.7101179e+03
   1.8910000e+03   1.8860000e+03   3.1687813e+01   3.6395476e+02   3.1793967e+03
   1.8950000e+03   1.8940000e+03   3.1705522e+01   4.6561133e+02   3.1933787e+03
   1.8960000e+03   1.8940000e+03   2.9525294e+01   4.9380505e+02   2.3270312e+03
   1.8990000e+03   1.5060000e+03   2.4455242e+02   1.1849844e+03   4.5250949e+03
   1.9000000e+03   1.8990000e+03   2.1664298e+02   1.3187588e+03   4.7562326e+03
   1.9020000e+03   1.9010000e+03   2.5813303e+01   1.2126906e+03   4.5892083e+03
   1.9030000e+03   1.9020000e+03   7.5828776e+01   1.3445973e+03   5.3214341e+03
   1.9040000e+03   1.9030000e+03   4.8465417e+01   1.1429490e+03   4.9107878e+03
   1.9050000e+03   1.9040000e+03   8.6116609e+01   6.9806094e+02   3.9071565e+03
   1.9060000e+03   1.9050000e+03   5.9294604e+01   7.6208203e+02   4.4972747e+03
   1.9070000e+03   1.9060000e+03   3.6311391e+01   5.8658823e+02   3.9489297e+03
   1.9080000e+03   1.9060000e+03   9.0368765e+01   5.3702474e+02   3.2239380e+03
   1.9100000e+03   1.9090000e+03   4.0565208e+01   4.8568270e+02   4.0302402e+03
   1.9110000e+03   1.9100000e+03   5.8083194e+01   0.0000000e+00   0.0000000e+00
   1.9130000e+03   1.9110000e+03   1.6389425e+01   4.9259524e+02   2.5667388e+03
   1.9140000e+03   1.9100000e+03   2.8223488e+01   5.4765993e+02   4.0172402e+03
   1.9150000e+03   1.9140000e+03   3.7461732e+01   4.3146763e+02   3.5962826e+03
   1.9160000e+03   1.9150000e+03   2.6774042e+01   4.6389952e+02   3.9929564e+03
   1.9180000e+03   1.9170000e+03   3.3596529e+01   3.1535179e+02   2.9617560e+03
   1.9190000e+03   1.9170000e+03   2.8472343e+01   8.7415606e+02   3.8925193e+03
   1.9200000e+03   1.9140000e+03   5.0112305e+01   0.0000000e+00   0.0000000e+00
   1.9210000e+03   1.9200000e+03   2.8446134e+01   9.6499708e+02   4.9391782e+03
   1.9230000e+03   1.9040000e+03   4.3832350e+01   6.9118896e+02   3.8518384e+03
   1.9240000e+03   1.9230000e+03   5.7787337e+01   0.0000000e+00   0.0000000e+00
   1.9250000e+03   1.9240000e+03   2.4804325e+01   4.5480681e+02   4.0444773e+03
   1.9260000e+03   1.9230000e+03   2.9633854e+01   9.5837893e+02   4.0811931e+03
   1.9290000e+03   1.9280000e+03   4.1739584e+01   5.3516973e+02   3.3029242e+03
   1.9300000e+03   1.9290000e+03   3.1212136e+01   3.3905817e+02   3.3694567e+03
   1.9330000e+03   1.9320000e+03   2.5820980e+01   4.6689107e+02   4.0886426e+03
   1.9350000e+03   1.9090000e+03   6.3005701e+01   3.0181654e+02   2.2638656e+03
   1.9360000e+03   1.9020000e+03   1.8000472e+02   9.1766828e+02   3.9494837e+03
   1.9370000e+03   1.9360000e+03   2.4769662e+01   7.0514803e+02   4.1805705e+03
   1.9380000e+03   1.9370000e+03   5.7915443e+01   0.0000000e+00   0.0000000e+00
   1.9410000e+03   1.9390000e+03   3.0580773e+01   5.3665425e+02   3.9504908e+03
   1.9430000e+03   1.9370000e+03   4.8691005e+01   8.4146352e+02   3.3560305e+03
   1.9440000e+03   1.9430000e+03   4.0009105e+01   6.5118426e+02   3.1671118e+03
   1.9460000e+03   1.9450000e+03   6.1349100e+01   5.2009149e+02   2.8930669e+03
   1.9470000e+03   1.9450000e+03   5.2101543e+01   9.4584510e+02   3.9438394e+03
   1.9480000e+03   1.9360000e+03   8.1133040e+01   6.7811634e+02   4.1497228e+03
   1.9500000e+03   1.9480000e+03   1.9139330e+01   0.0000000e+00   0.0000000e+00
   1.9490000e+03   1.9480000e+03   4.8576804e+01   4.4819910e+02   2.9119113e+03
   1.9510000e+03   1.9500000e+03   2.4559807e+01   0.0000000e+00   0.0000000e+00
   1.9520000e+03   1.9500000e+03   1.7373316e+01   0.0000000e+00   0.0000000e+00
   1.9530000e+03   1.9000000e+03   6.6606082e+01   6.8221022e+02   3.4053905e+03
   1.9540000e+03   1.9530000e+03   4.7772976e+01   6.9233903e+02   3.6104681e+03
   1.9550000e+03   1.9540000e+03   2.0763968e+01   6.6298916e+02   3.1292051e+03
   1.9570000e+03   1.9550000e+03   9.0625653e+00   4.0384733e+02   3.1039972e+03
   1.9600000e+03   1.9540000e+03   4.6993577e+01   5.4474682e+02   3.2495009e+03
   1.9610000e+03   1.9530000e+03   3.3533599e+01   8.6959363e+02   3.8277524e+03
   1.9620000e+03   1.9610000e+03   3.9697641e+01   6.1441017e+02   3.8294148e+03
   1.9650000e+03   1.9630000e+03   3.9384064e+01   0.0000000e+00   0.0000000e+00
   1.9680000e+03   1.9030000e+03   5.8081946e+01   7.6987182e+02   3.5182294e+03
   1.9690000e+03   1.9680000e+03   7.5797784e+01   7.9803320e+02   3.8910373e+03
   2.6610000e+03   1.9690000e+03   7.1941197e+01   0.0000000e+00   0.0000000e+00
   1.9700000e+03   1.9690000e+03   2.8424728e+01   7.6208203e+02   2.9965390e+03
   1.9710000e+03   1.9700000e+03   4.9631501e+01   5.8386938e+02   2.7420015e+03
   1.9720000e+03   1.9710000e+03   2.7555602e+01   5.0337890e+02   3.1058549e+03
   1.9740000e+03   1.9730000e+03   2.7251378e+01   6.1441017e+02   2.9492390e+03
   1.9750000e+03   1.9700000e+03   4.3447863e+01   5.3702474e+02   2.8487980e+03
   1.9760000e+03   1.9680000e+03   3.7855945e+01   6.6298916e+02   3.8854616e+03
   1.9780000e+03   1.9770000e+03   2.6014691e+01   5.3218826e+02   3.7052963e+03
   1.9810000e+03   1.9760000e+03   3.7534050e+01   0.0000000e+00   0.0000000e+00
   1.9820000e+03   1.9010000e+03   5.6120476e+01   7.5815711e+02   4.1146339e+03
   1.9860000e+03   1.9820000e+03   2.4774736e+01   5.5880479e+02   4.4827010e+03
   1.9870000e+03   1.8990000e+03   1.3077203e+02   1.0319282e+03   4.0583704e+03
   1.9890000e+03   1.9880000e+03   5.8920966e+01   3.1154458e+02   3.3772395e+03
   1.9900000e+03   1.9890000e+03   2.1276439e+01   4.7867036e+02   2.8366239e+03
   1.9910000e+03   1.9900000e+03   2.5379292e+01   4.4819910e+02   3.7798566e+03
   1.9960000e+03   1.9950000e+03   3.0117574e+01   2.5927978e+02   2.0592254e+03
   1.9970000e+03   1.9890000e+03   2.7533935e+01   0.0000000e+00   0.0000000e+00
   2.0010000e+03   1.9990000e+03   2.2652037e+01   0.0000000e+00   0.0000000e+00
   2.0020000e+03   1.9870000e+03   3.2669306e+01   1.0267110e+03   3.8395294e+03
   2.0030000e+03   2.0020000e+03   6.6578287e+01   4.9259524e+02   3.2172065e+03
   2.0040000e+03   2.0030000e+03   2.4697639e+01   0.0000000e+00   0.0000000e+00
   2.0050000e+03   2.0040000e+03   3.0780674e+01   3.8104101e+02   3.3302701e+03
   2.0070000e+03   2.0030000e+03   3.7137511e+01   4.3741919e+02   2.6965805e+03
   2.0080000e+03   2.0020000e+03   4.1279928e+01   6.1828254e+02   2.7723709e+03
   2.0090000e+03   2.0080000e+03   6.8846503e+01   7.6442730e+02   3.5557365e+03
   2.0100000e+03   2.0090000e+03   3.0437915e+01   0.0000000e+00   0.0000000e+00
   2.0120000e+03   2.0100000e+03   2.5872505e+01   6.6896216e+02   3.8727973e+03
   2.0140000e+03   2.0130000e+03   4.4474838e+01   0.0000000e+00   0.0000000e+00
   2.0170000e+03   2.0130000e+03   4.4470336e+01   0.0000000e+00   0.0000000e+00
   2.0180000e+03   2.0090000e+03   1.8822403e+01   5.9833795e+02   3.9427802e+03
   2.0200000e+03   2.0180000e+03   2.7193227e+01   4.5915913e+02   3.2185663e+03
   2.0190000e+03   2.0180000e+03   7.1051179e+01   4.5480681e+02   3.5143831e+03
   2.0220000e+03   2.0170000e+03   1.6537125e+01   4.1116842e+02   3.2357614e+03
   2.0230000e+03   1.9880000e+03   7.4478932e+01   8.3862233e+02   3.3137456e+03
   2.0240000e+03   2.0230000e+03   3.9704378e+01   7.2517199e+02   3.6050654e+03
   2.0260000e+03   2.0250000e+03   2.7477737e+01   3.8725405e+02   4.6079360e+03
   2.0270000e+03   2.0240000e+03   2.8527255e+01   1.8388011e+02   4.6366365e+03
   2.0280000e+03   2.0230000e+03   3.9130608e+01   9.5004142e+02   3.2310865e+03
   2.0290000e+03   2.0280000e+03   4.3188584e+01   3.9889196e+02   3.6166327e+03
   2.0300000e+03   2.0290000e+03   1.7198263e+01   4.5480681e+02   3.7805405e+03
   2.0310000e+03   2.0290000e+03   3.1539430e+01   4.0088146e+02   3.5111557e+03
   2.0320000e+03   2.0280000e+03   4.0783833e+01   1.3575519e+03   4.7113599e+03
   2.0330000e+03   2.0320000e+03   4.5356607e+01   0.0000000e+00   0.0000000e+00
   2.0350000e+03   2.0340000e+03   4.9409089e+01   6.5847386e+02   4.7678020e+03
   2.0360000e+03   2.0340000e+03   3.0484778e+01   3.0181654e+02   3.1276793e+03
   2.0370000e+03   2.0330000e+03   5.5279712e+01   0.0000000e+00   0.0000000e+00
   2.0380000e+03   2.0320000e+03   4.7189660e+01   0.0000000e+00   0.0000000e+00
   2.0420000e+03   2.0410000e+03   1.4219514e+01   2.7127586e+02   3.1353644e+03
   2.0430000e+03   1.8850000e+03   6.9102494e+01   5.7976721e+02   3.6299717e+03
   2.0440000e+03   1.4130000e+03   4.1272486e+01   4.7281740e+02   2.5881911e+03
   2.0450000e+03   2.0440000e+03   5.0311399e+01   0.0000000e+00   0.0000000e+00
   2.0480000e+03   2.0440000e+03   5.4055081e+01   6.3853870e+02   3.5747598e+03
   2.0500000e+03   2.0490000e+03   3.9866521e+01   5.7976721e+02   2.7382996e+03
   2.0510000e+03   1.6490000e+03   4.4002462e+01   8.7483837e+02   3.4925833e+03
   2.0530000e+03   2.0520000e+03   2.9754498e+01   9.3760827e+02   4.0648344e+03
   2.0550000e+03   2.0530000e+03   1.8239913e+01   3.9336896e+02   3.8312322e+03
   2.0560000e+03   1.5440000e+03   3.3842540e+01   6.9377393e+02   3.5768178e+03
   2.0570000e+03   2.0560000e+03   4.4753905e+01   0.0000000e+00   0.0000000e+00
   2.0590000e+03   2.0560000e+03   4.2456552e+01   0.0000000e+00   0.0000000e+00
   2.0690000e+03   1.3740000e+03   5.0918718e+01   3.7099097e+02   2.6718319e+03
   2.0720000e+03   2.0620000e+03   3.0828331e+01   5.3106589e+02   3.6599289e+03
   2.0810000e+03   2.0650000e+03   2.0588617e+01   0.0000000e+00   0.0000000e+00
   2.0840000e+03   2.0610000e+03   2.0597132e+01   0.0000000e+00   0.0000000e+00
   2.0890000e+03   1.3820000e+03   2.3654819e+01   5.7873712e+02   3.6207549e+03
   2.0930000e+03   1.3810000e+03   4.7079678e+01   0.0000000e+00   0.0000000e+00
   2.0960000e+03   1.3800000e+03   2.9881050e+01   4.4819910e+02   3.4504731e+03
   2.0990000e+03   2.0970000e+03   1.6840565e+01   0.0000000e+00   0.0000000e+00
   2.1010000e+03   2.0990000e+03   1.7205556e+01   5.4765993e+02   3.4065584e+03
   2.1020000e+03   2.9500000e+02   4.4510109e+01   0.0000000e+00   0.0000000e+00
   2.1140000e+03   2.1130000e+03   3.2762311e+01   3.3433239e+02   3.0092559e+03
   2.1180000e+03   2.1160000e+03   2.3702682e+01   0.0000000e+00   0.0000000e+00
   2.1200000e+03   9.2800000e+02   2.7235188e+01   0.0000000e+00   0.0000000e+00
   2.1820000e+03   2.1230000e+03   2.8243951e+01   0.0000000e+00   0.0000000e+00
   2.1280000e+03   2.2000000e+02   3.5618399e+01   5.8079547e+02   2.8198164e+03
   2.1350000e+03   3.0600000e+02   1.7609656e+01   0.0000000e+00   0.0000000e+00
   2.1520000e+03   2.2700000e+02   3.3662490e+01   1.0712682e+03   4.8878917e+03
   2.1590000e+03   2.1570000e+03   3.0066753e+01   6.2595542e+02   3.3137456e+03
   2.1610000e+03   2.1600000e+03   5.6342957e+01   4.1502020e+02   3.2165882e+03
   2.1620000e+03   2.1600000e+03   2.7177516e+01   4.7950066e+02   3.1563548e+03
   2.1630000e+03   2.1900000e+02   4.9999548e+01   0.0000000e+00   0.0000000e+00
   2.1650000e+03   2.1630000e+03   4.1561300e+01   3.8312322e+02   4.3629464e+03
   2.1690000e+03   2.2200000e+02   2.0721501e+01   6.5118426e+02   2.8952660e+03
   2.1700000e+03   2.2500000e+02   3.3937317e+01   4.5480681e+02   4.0640514e+03
   2.1710000e+03   2.1700000e+03   1.0723938e+01   4.6944009e+02   3.6330387e+03
   2.1720000e+03   2.1700000e+03   3.1125438e+01   0.0000000e+00   0.0000000e+00
   2.1800000e+03   2.1500000e+02   1.7766281e+01   5.2994115e+02   4.0062835e+03
   2.1810000e+03   2.1400000e+02   4.7812940e+01   0.0000000e+00   0.0000000e+00
   2.1830000e+03   2.1820000e+03   1.0428448e+01   4.1116842e+02   3.9967402e+03
   2.1850000e+03   2.1240000e+03   1.9312974e+01   4.5524392e+02   4.3312853e+03
   2.1910000e+03   2.1890000e+03   1.4039515e+01   0.0000000e+00   0.0000000e+00
   2.1940000e+03   2.1540000e+03   3.3648568e+01   0.0000000e+00   0.0000000e+00
   2.1950000e+03   2.1940000e+03   1.5551635e+01   3.4831743e+02   4.0677691e+03
   2.1980000e+03   2.1530000e+03   3.4668424e+01   0.0000000e+00   0.0000000e+00
   2.2020000e+03   2.2010000e+03   4.0767789e+01   7.9177794e+02   3.5477847e+03
   2.2030000e+03   2.2020000e+03   1.9995618e+01   5.4474682e+02   3.6131114e+03
   2.2040000e+03   2.2020000e+03   1.9081570e+01   4.2261846e+02   3.6104681e+03
   2.2080000e+03   3.0500000e+02   3.4768502e+01   4.1931116e+02   2.9151881e+03
   2.2120000e+03   2.2080000e+03   2.0239684e+01   3.8725405e+02   2.9944142e+03
   2.2140000e+03   3.0500000e+02   2.2023112e+01   0.0000000e+00   0.0000000e+00
   2.2160000e+03   2.2140000e+03   2.5089822e+01   4.6731687e+02   3.6167977e+03
   2.2190000e+03   1.4000000e+02   4.5518852e+01   3.6776022e+02   2.9339582e+03
   2.2230000e+03   2.2170000e+03   2.7387764e+01   5.3702474e+02   4.0734858e+03
   2.2270000e+03   1.3200000e+02   6.5490627e+01   4.4149250e+02   3.2293008e+03
   2.2310000e+03   1.5200000e+02   2.8690967e+01   0.0000000e+00   0.0000000e+00
   2.2330000e+03   2.2310000e+03   1.5409350e+01   5.9833795e+02   4.0373404e+03
   2.2360000e+03   1.4800000e+02   3.0171937e+01   0.0000000e+00   0.0000000e+00
   2.2390000e+03   1.5000000e+02   1.0100030e+02   4.9541354e+02   3.3271033e+03
   2.2400000e+03   1.2000000e+02   2.9200381e+01   0.0000000e+00   0.0000000e+00
   2.2430000e+03   1.1900000e+02   3.1344414e+01   5.1083096e+02   3.8563282e+03
   2.2440000e+03   1.2000000e+02   2.7587838e+01   0.0000000e+00   0.0000000e+00
   2.2480000e+03   1.2700000e+02   2.0619583e+01   5.4474682e+02   3.5243860e+03
   2.2490000e+03   1.0000000e+02   2.1380121e+01   6.8075095e+02   3.7302797e+03
   2.2520000e+03   2.2500000e+03   2.6180002e+01   4.2822868e+02   3.6933605e+03
   2.2530000e+03   2.2490000e+03   2.2100828e+01   3.9336896e+02   3.4319200e+03
   2.2550000e+03   2.0460000e+03   2.1679976e+01   5.9299554e+02   3.4985008e+03
   2.2590000e+03   2.2580000e+03   2.0254107e+01   1.1422528e+03   4.3907117e+03
   2.2600000e+03   2.2580000e+03   5.3283189e+01   5.8658823e+02   3.9631578e+03
   2.2630000e+03   4.1400000e+02   3.4974027e+01   0.0000000e+00   0.0000000e+00
   2.2640000e+03   4.1600000e+02   4.2894115e+01   5.1740762e+02   3.2199873e+03
   2.2650000e+03   2.2640000e+03   2.8541996e+01   5.0020798e+02   2.9410675e+03
   2.2660000e+03   2.2640000e+03   3.7216198e+01   6.8279306e+02   3.5780965e+03
   2.2700000e+03   4.1800000e+02   1.6594964e+01   5.6763322e+02   3.7910479e+03
   2.2710000e+03   1.8710000e+03   6.5922471e+01   0.0000000e+00   0.0000000e+00
   2.2770000e+03   1.8720000e+03   1.4460887e+01   4.4284195e+02   3.2957506e+03
   2.2790000e+03   2.2780000e+03   2.4340887e+01   3.2893474e+02   3.5747598e+03
   2.2820000e+03   1.8540000e+03   2.5241149e+01   7.9026931e+02   3.7695291e+03
   2.2840000e+03   2.2830000e+03   3.5476728e+01   3.6395476e+02   2.6728738e+03
   2.2850000e+03   2.2830000e+03   1.3507915e+01   4.6389952e+02   4.5223249e+03
   2.2860000e+03   2.2850000e+03   2.4519193e+01   2.6233023e+02   3.0238274e+03
   2.2870000e+03   2.2850000e+03   4.6444605e+01   0.0000000e+00   0.0000000e+00
   2.2890000e+03   2.2870000e+03   1.9866837e+01   3.2159698e+02   4.4059960e+03
   2.2940000e+03   2.2920000e+03   2.0309698e+01   3.1973623e+02   4.0922894e+03
   2.2950000e+03   1.8430000e+03   2.2508646e+01   2.7993578e+02   2.3737424e+03
   2.2970000e+03   1.6990000e+03   3.6947907e+01   2.8205921e+02   2.7083560e+03
   2.2980000e+03   3.1200000e+02   6.3372081e+01   0.0000000e+00   0.0000000e+00
   2.3020000e+03   3.1800000e+02   3.4740050e+01   0.0000000e+00   0.0000000e+00
   2.3070000e+03   2.3050000e+03   1.4315505e+01   3.5341918e+02   3.2055629e+03
   2.3130000e+03   2.4200000e+02   4.5018919e+01   0.0000000e+00   0.0000000e+00
   2.3140000e+03   2.3130000e+03   2.6324206e+01   0.0000000e+00   0.0000000e+00
   2.3160000e+03   2.3140000e+03   3.1906696e+01   3.7631393e+02   4.0854795e+03
   2.3170000e+03   2.3130000e+03   3.0000327e+01   4.0137730e+02   3.7103922e+03
   2.3180000e+03   2.8200000e+02   5.3848113e+01   5.0495689e+02   3.9065455e+03
   2.3220000e+03   2.3210000e+03   2.7245878e+01   3.3433239e+02   2.9201644e+03
   2.3230000e+03   2.3180000e+03   4.1276860e+01   0.0000000e+00   0.0000000e+00
   2.3290000e+03   1.2700000e+03   1.8870186e+01   6.6088586e+02   2.6220889e+03
   2.3300000e+03   1.2390000e+03   1.9082499e+01   5.4255173e+02   3.6855977e+03
   2.3310000e+03   1.2340000e+03   2.7405744e+01   3.9939027e+02   3.5412194e+03
   2.3320000e+03   1.2590000e+03   2.1286982e+01   0.0000000e+00   0.0000000e+00
   2.3330000e+03   2.3320000e+03   2.7904676e+01   3.3964427e+02   3.8075382e+03
   2.3420000e+03   2.3300000e+02   4.6694868e+01   0.0000000e+00   0.0000000e+00
   2.3450000e+03   1.1670000e+03   2.1825377e+01   0.0000000e+00   0.0000000e+00
   2.3490000e+03   1.1660000e+03   2.3360498e+01   3.9286302e+02   2.8944416e+03
   2.3540000e+03   2.3530000e+03   2.1124072e+01   0.0000000e+00   0.0000000e+00
   2.3560000e+03   2.3540000e+03   1.1988384e+01   4.3741919e+02   3.5341918e+03
   2.3570000e+03   1.2980000e+03   2.1581803e+01   0.0000000e+00   0.0000000e+00
   2.3660000e+03   1.3000000e+03   4.0834479e+01   2.9983306e+02   2.7446115e+03
   2.3690000e+03   1.3690000e+03   3.5043479e+01   0.0000000e+00   0.0000000e+00
   2.3700000e+03   2.3690000e+03   1.8091433e+01   5.0219215e+02   3.8269729e+03
   2.3730000e+03   1.2580000e+03   2.9892644e+01   0.0000000e+00   0.0000000e+00
   2.3770000e+03   1.2660000e+03   2.8216056e+01   0.0000000e+00   0.0000000e+00
   2.3840000e+03   2.3830000e+03   2.0890858e+01   3.9184918e+02   3.5909140e+03
   2.3900000e+03   2.3860000e+03   4.7108669e+01   3.4888798e+02   2.4811593e+03
   2.3930000e+03   2.3910000e+03   2.1326069e+01   3.9588897e+02   3.6266278e+03
   2.3940000e+03   1.2750000e+03   1.3849847e+01   0.0000000e+00   0.0000000e+00
   2.3970000e+03   1.2750000e+03   2.2015220e+01   0.0000000e+00   0.0000000e+00
   2.4000000e+03   1.2760000e+03   4.1363116e+01   0.0000000e+00   0.0000000e+00
   2.4010000e+03   2.4000000e+03   1.7394296e+01   3.6613415e+02   3.0157921e+03
   2.4150000e+03   2.3210000e+03   4.9786212e+01   3.0962343e+02   3.4309927e+03
   2.4030000e+03   1.1580000e+03   5.5586902e+01   0.0000000e+00   0.0000000e+00
   2.4060000e+03   1.1570000e+03   4.0874723e+01   4.0679158e+02   2.9750228e+03
   2.4080000e+03   2.4070000e+03   1.5084422e+01   5.8895693e+02   4.3114483e+03
   2.4090000e+03   2.4080000e+03   3.1608362e+01   3.6776022e+02   4.0769510e+03
   2.4100000e+03   2.4080000e+03   2.0280782e+01   4.6045680e+02   3.5705844e+03
   2.4160000e+03   1.3790000e+03   2.6649089e+01   4.8032953e+02   3.9906146e+03
   2.4170000e+03   2.4160000e+03   1.1760987e+01   0.0000000e+00   0.0000000e+00
   2.4200000e+03   2.4160000e+03   2.5797727e+01   6.4720144e+02   3.6424974e+03
   2.4250000e+03   2.4260000e+03   1.5984467e+01   3.6613415e+02   4.1458867e+03
   2.4280000e+03   2.4220000e+03   9.7419026e+00   0.0000000e+00   0.0000000e+00
   2.4300000e+03   2.4280000e+03   1.4184491e+01   3.9336896e+02   4.3146763e+03
   2.4350000e+03   2.4330000e+03   9.5106453e+00   3.7631393e+02   3.9745336e+03
   2.4360000e+03   3.1100000e+02   3.0938801e+01   0.0000000e+00   0.0000000e+00
   2.4370000e+03   2.4360000e+03   2.3232325e+01   4.3923421e+02   3.4464935e+03
   2.4420000e+03   5.7600000e+02   2.8893765e+01   0.0000000e+00   0.0000000e+00
   2.4450000e+03   5.7600000e+02   1.5938656e+01   4.2961979e+02   3.5962826e+03
   2.4480000e+03   2.4450000e+03   3.2208582e+01   0.0000000e+00   0.0000000e+00
   2.4490000e+03   2.4480000e+03   3.7094793e+01   3.2159698e+02   3.8336195e+03
   2.4500000e+03   2.4480000e+03   1.6306590e+01   0.0000000e+00   0.0000000e+00
   2.4540000e+03   5.2100000e+02   3.5835457e+01   4.6518397e+02   2.9095197e+03
   2.4550000e+03   2.4540000e+03   2.9693857e+01   0.0000000e+00   0.0000000e+00
   2.4560000e+03   2.4550000e+03   3.0394157e+01   3.3433239e+02   2.8381661e+03
   2.4570000e+03   2.4550000e+03   2.6673814e+01   3.5955636e+02   3.1926935e+03
   2.4580000e+03   2.4540000e+03   1.6611488e+01   0.0000000e+00   0.0000000e+00
   2.4590000e+03   2.4580000e+03   6.8400906e+00   5.0337890e+02   3.3087000e+03
   2.4620000e+03   2.4600000e+03   4.1444381e+01   0.0000000e+00   0.0000000e+00
   2.4700000e+03   5.2500000e+02   3.2595282e+01   4.9340211e+02   3.1591891e+03
   2.4700000e+03   2.4770000e+03   1.0851837e+01   3.9336896e+02   3.2325635e+03
   2.4780000e+03   2.4770000e+03   2.1193463e+01   0.0000000e+00   0.0000000e+00
   2.4870000e+03   5.6600000e+02   2.1218794e+01   0.0000000e+00   0.0000000e+00
   2.4880000e+03   5.1500000e+02   4.1727867e+01   0.0000000e+00   0.0000000e+00
   2.4900000e+03   2.4880000e+03   2.0293951e+01   3.4831743e+02   3.6301360e+03
   2.4930000e+03   6.9800000e+02   2.6131334e+01   0.0000000e+00   0.0000000e+00
   2.4980000e+03   2.4930000e+03   1.7603495e+01   8.3338832e+02   4.3800535e+03
   2.5020000e+03   7.1300000e+02   3.0343272e+01   0.0000000e+00   0.0000000e+00
   2.5070000e+03   2.5060000e+03   1.4436823e+01   2.6004574e+02   2.4921172e+03
   2.5120000e+03   9.6000000e+02   4.7399807e+01   0.0000000e+00   0.0000000e+00
   2.5140000e+03   2.5120000e+03   3.2371119e+01   5.9833795e+02   3.2185045e+03
   2.5150000e+03   9.6300000e+02   2.2340546e+01   0.0000000e+00   0.0000000e+00
   2.5170000e+03   9.4800000e+02   1.8593729e+01   0.0000000e+00   0.0000000e+00
   2.5180000e+03   9.5200000e+02   6.9917233e+01   0.0000000e+00   0.0000000e+00
   2.5250000e+03   1.0720000e+03   4.4174364e+01   0.0000000e+00   0.0000000e+00
   2.5270000e+03   2.5250000e+03   2.1738016e+01   4.5217532e+02   3.4517410e+03
   2.5280000e+03   1.0850000e+03   4.0714758e+01   0.0000000e+00   0.0000000e+00
   2.5310000e+03   1.0030000e+03   2.4617461e+01   5.7976721e+02   4.1146823e+03
   2.5320000e+03   1.0030000e+03   2.9089410e+01   3.7259584e+02   3.8002180e+03
   2.5360000e+03   1.1220000e+03   2.7315937e+01   0.0000000e+00   0.0000000e+00
   2.5370000e+03   2.5360000e+03   2.6715594e+01   4.4149250e+02   3.5902493e+03
   2.5390000e+03   5.0100000e+02   2.8343748e+01   0.0000000e+00   0.0000000e+00
   2.5400000e+03   2.5390000e+03   3.5929046e+01   5.4765993e+02   2.2369981e+03
   2.5410000e+03   2.5400000e+03   3.2537575e+01   4.1931116e+02   2.9612859e+03
   2.5430000e+03   5.0000000e+02   4.9865005e+01   3.5285596e+02   1.9858651e+03
   2.5470000e+03   2.5450000e+03   4.2114235e+01   2.9447846e+02   1.1163631e+03
   2.5480000e+03   4.7600000e+02   2.1030133e+01   4.1116842e+02   3.1031641e+03
   2.5560000e+03   2.5540000e+03   2.1197723e+01   3.6776022e+02   2.8944416e+03
   2.5570000e+03   7.7200000e+02   4.6178542e+01   4.6944009e+02   4.5474121e+03
   2.5600000e+03   7.7800000e+02   4.7700629e+01   4.0335454e+02   3.7035245e+03
   2.5610000e+03   2.5600000e+03   3.1802904e+01   3.4831743e+02   3.5677982e+03
   2.5650000e+03   8.4800000e+02   3.2269418e+01   2.4099150e+02   3.3725248e+03
   2.5680000e+03   2.5650000e+03   3.5616373e+01   4.1068441e+02   2.4577216e+03
   2.5700000e+03   8.7100000e+02   2.2076092e+01   0.0000000e+00   0.0000000e+00
   2.5730000e+03   2.5710000e+03   1.8136034e+01   3.3194427e+02   3.7869535e+03
   2.5740000e+03   7.5400000e+02   1.9215251e+01   2.4263651e+02   2.6004574e+03
   2.5760000e+03   8.5900000e+02   3.1141009e+01   0.0000000e+00   0.0000000e+00
   2.5780000e+03   1.6110000e+03   3.5715264e+01   0.0000000e+00   0.0000000e+00
   2.5800000e+03   2.5780000e+03   9.7952561e+00   6.0132219e+02   3.9093448e+03
   2.5810000e+03   1.7390000e+03   3.1583847e+01   0.0000000e+00   0.0000000e+00
   2.5820000e+03   2.5810000e+03   3.5052450e+01   0.0000000e+00   0.0000000e+00
   2.5850000e+03   2.5810000e+03   2.4907815e+01   4.3923421e+02   3.7885288e+03
   2.5880000e+03   2.5870000e+03   1.2714441e+01   6.3384925e+02   3.8559155e+03
   2.5890000e+03   1.7530000e+03   2.3259757e+01   0.0000000e+00   0.0000000e+00
   2.5920000e+03   1.7530000e+03   2.4707217e+01   8.6959363e+02   3.7545143e+03
   2.5930000e+03   1.7600000e+03   2.4291859e+01   0.0000000e+00   0.0000000e+00
   2.5960000e+03   1.7420000e+03   4.2297403e+01   4.1931116e+02   3.6581351e+03
   2.5970000e+03   2.5960000e+03   1.1533583e+01   4.9861495e+02   3.5989363e+03
   2.6050000e+03   2.0510000e+03   3.9399728e+01   0.0000000e+00   0.0000000e+00
   2.6090000e+03   2.6030000e+03   3.3925890e+01   4.3146763e+02   2.2628111e+03
   2.6210000e+03   2.6170000e+03   3.8489630e+01   0.0000000e+00   0.0000000e+00
   2.6220000e+03   2.6210000e+03   1.2979055e+01   6.7015037e+02   4.2033921e+03
   2.6270000e+03   1.6380000e+03   2.3952973e+01   0.0000000e+00   0.0000000e+00
   2.6280000e+03   2.6270000e+03   9.5529551e+00   4.8527302e+02   2.8789390e+03
   2.6290000e+03   2.6280000e+03   2.1704586e+01   3.9588897e+02   3.0467618e+03
   2.6390000e+03   1.5680000e+03   3.0891020e+01   0.0000000e+00   0.0000000e+00
   2.6460000e+03   1.7750000e+03   3.4976989e+01   0.0000000e+00   0.0000000e+00
   2.6490000e+03   1.5390000e+03   2.0351751e+01   4.6944009e+02   3.9095991e+03
   2.6520000e+03   1.6680000e+03   2.4695365e+01   3.8519417e+02   2.5417432e+03
   2.6540000e+03   1.9260000e+03   3.2094350e+01   7.8699069e+02   3.9689750e+03
   2.6580000e+03   1.9950000e+03   2.3435290e+01   5.6693200e+02   2.8500545e+03
   2.6590000e+03   2.0250000e+03   1.5415561e+01   5.2655250e+02   3.5319400e+03
   2.6600000e+03   1.9910000e+03   3.2317629e+01   3.8364201e+02   3.1116769e+03
   2.6660000e+03   1.9810000e+03   1.6227168e+01   4.8280760e+02   2.8907973e+03
   2.6690000e+03   1.9780000e+03   4.6103334e+01   0.0000000e+00   0.0000000e+00
   2.6720000e+03   1.9730000e+03   3.2295187e+01   0.0000000e+00   0.0000000e+00
   2.6790000e+03   7.6500000e+02   4.4340815e+01   3.1154458e+02   2.2271071e+03
   4.9000000e+01   2.6800000e+03   5.5645833e+00   0.0000000e+00   0.0000000e+00
   4.9000000e+01   5.2000000e+01   6.4543397e+00   0.0000000e+00   0.0000000e+00
   2.6800000e+03   5.0000000e+01   1.1220576e+01   0.0000000e+00   0.0000000e+00
   4.9000000e+01   5.1000000e+01   8.8496350e+00   0.0000000e+00   0.0000000e+00
   2.6800000e+03   4.1000000e+01   4.3136428e+01   0.0000000e+00   0.0000000e+00
   5.8000000e+01   2.6810000e+03   8.4907474e+00   0.0000000e+00   0.0000000e+00
   5.8000000e+01   5.9000000e+01   1.0537921e+01   0.0000000e+00   0.0000000e+00
   2.6810000e+03   6.0000000e+01   9.0969647e+00   0.0000000e+00   0.0000000e+00
   5.8000000e+01   6.1000000e+01   6.7542081e+00   0.0000000e+00   0.0000000e+00
   2.6810000e+03   3.3000000e+01   6.6207479e+01   0.0000000e+00   0.0000000e+00
   6.4000000e+01   2.6820000e+03   7.0422428e+00   0.0000000e+00   0.0000000e+00
   6.4000000e+01   6.5000000e+01   7.4442783e+00   0.0000000e+00   0.0000000e+00
   2.6820000e+03   7.0000000e+01   1.3334989e+01   0.0000000e+00   0.0000000e+00
   6.4000000e+01   6.3000000e+01   5.2478058e+01   0.0000000e+00   0.0000000e+00
   2.6820000e+03   6.8000000e+01   6.2311658e+00   0.0000000e+00   0.0000000e+00
   2.0300000e+02   2.6830000e+03   8.4432632e+00   0.0000000e+00   0.0000000e+00
   2.0300000e+02   2.0400000e+02   1.1897401e+01   0.0000000e+00   0.0000000e+00
   2.6830000e+03   9.1600000e+02   1.3134443e+01   0.0000000e+00   0.0000000e+00
   2.0300000e+02   2.0200000e+02   5.5604093e+01   0.0000000e+00   0.0000000e+00
   2.6830000e+03   9.1700000e+02   1.1036481e+01   0.0000000e+00   0.0000000e+00
   2.2100000e+02   2.6840000e+03   5.9726782e+00   0.0000000e+00   0.0000000e+00
   2.2100000e+02   2.1230000e+03   3.1161345e+01   0.0000000e+00   0.0000000e+00
   2.6840000e+03   2.2000000e+02   1.5389952e+01   0.0000000e+00   0.0000000e+00
   2.2100000e+02   2.2200000e+02   3.0453717e+01   0.0000000e+00   0.0000000e+00
   2.6840000e+03   2.1250000e+03   6.3146106e+01   0.0000000e+00   0.0000000e+00
   3.0300000e+02   2.6850000e+03   1.5063946e+00   0.0000000e+00   0.0000000e+00
   3.0300000e+02   3.0400000e+02   2.0202033e+01   0.0000000e+00   0.0000000e+00
   2.6850000e+03   3.0500000e+02   4.6233452e+01   0.0000000e+00   0.0000000e+00
   2.6850000e+03   3.0200000e+02   5.4479852e+01   0.0000000e+00   0.0000000e+00
   4.0900000e+02   2.6860000e+03   8.5473232e-01   0.0000000e+00   0.0000000e+00
   4.0900000e+02   4.1000000e+02   4.9364470e+01   0.0000000e+00   0.0000000e+00
   2.6860000e+03   4.2000000e+02   5.5831597e+01   0.0000000e+00   0.0000000e+00
   4.0900000e+02   4.1600000e+02   2.8566737e+01   0.0000000e+00   0.0000000e+00
   2.6860000e+03   3.9900000e+02   9.6116939e+01   0.0000000e+00   0.0000000e+00
   4.2500000e+02   2.6870000e+03   3.0311581e-01   0.0000000e+00   0.0000000e+00
   4.2500000e+02   4.2600000e+02   2.4374605e+01   0.0000000e+00   0.0000000e+00
   2.6870000e+03   4.2100000e+02   2.6090741e+01   0.0000000e+00   0.0000000e+00
   4.2500000e+02   4.2700000e+02   2.4496332e+01   0.0000000e+00   0.0000000e+00
   2.6870000e+03   4.3000000e+02   3.9996097e+01   0.0000000e+00   0.0000000e+00
   7.1100000e+02   2.6880000e+03   1.6444263e+00   0.0000000e+00   0.0000000e+00
   7.1100000e+02   7.1200000e+02   3.3976966e+01   0.0000000e+00   0.0000000e+00
   2.6880000e+03   7.1000000e+02   4.7307873e+01   0.0000000e+00   0.0000000e+00
   7.1100000e+02   7.1300000e+02   3.4254426e+01   0.0000000e+00   0.0000000e+00
   2.6880000e+03   9.3800000e+02   1.6408104e+01   0.0000000e+00   0.0000000e+00
   8.9500000e+02   2.6890000e+03   6.6410303e+00   0.0000000e+00   0.0000000e+00
   8.9500000e+02   8.9600000e+02   9.8500547e+01   0.0000000e+00   0.0000000e+00
   2.6890000e+03   8.7800000e+02   4.4979741e+01   0.0000000e+00   0.0000000e+00
   8.9500000e+02   8.9900000e+02   3.1318941e+01   0.0000000e+00   0.0000000e+00
   2.6890000e+03   9.0300000e+02   2.4270585e+01   0.0000000e+00   0.0000000e+00
   9.5000000e+02   2.6900000e+03   1.0471461e+00   0.0000000e+00   0.0000000e+00
   2.6900000e+03   9.4600000e+02   2.8649370e+01   0.0000000e+00   0.0000000e+00
   9.5000000e+02   9.6600000e+02   6.6439995e+01   0.0000000e+00   0.0000000e+00
   2.6900000e+03   9.5100000e+02   5.5860652e+01   0.0000000e+00   0.0000000e+00
   9.6900000e+02   2.6910000e+03   1.9694820e+00   0.0000000e+00   0.0000000e+00
   9.6900000e+02   9.7200000e+02   4.0426189e+01   0.0000000e+00   0.0000000e+00
   2.6910000e+03   9.7000000e+02   2.0901349e+01   0.0000000e+00   0.0000000e+00
   9.6900000e+02   9.5000000e+02   5.6403600e+01   0.0000000e+00   0.0000000e+00
   2.6910000e+03   9.7100000e+02   4.5648732e+01   0.0000000e+00   0.0000000e+00
   1.0100000e+03   2.6920000e+03   7.8396978e+00   0.0000000e+00   0.0000000e+00
   1.0100000e+03   1.0110000e+03   3.4805483e+01   0.0000000e+00   0.0000000e+00
   2.6920000e+03   1.0180000e+03   5.5807327e+01   0.0000000e+00   0.0000000e+00
   1.0100000e+03   1.0190000e+03   5.1482457e+01   0.0000000e+00   0.0000000e+00
   2.6920000e+03   1.0090000e+03   6.1803243e+01   0.0000000e+00   0.0000000e+00
   1.2450000e+03   2.6930000e+03   2.2660001e+00   0.0000000e+00   0.0000000e+00
   1.2450000e+03   1.2510000e+03   7.3309731e+01   0.0000000e+00   0.0000000e+00
   2.6930000e+03   1.2540000e+03   4.0748784e+01   0.0000000e+00   0.0000000e+00
   1.2450000e+03   1.2460000e+03   1.5965358e+01   0.0000000e+00   0.0000000e+00
   2.6930000e+03   1.2380000e+03   2.9253801e+01   0.0000000e+00   0.0000000e+00
   1.2900000e+03   2.6940000e+03   8.1772582e+00   0.0000000e+00   0.0000000e+00
   1.2900000e+03   2.3860000e+03   6.3584587e+01   0.0000000e+00   0.0000000e+00
   2.6940000e+03   1.2780000e+03   6.4936100e+01   0.0000000e+00   0.0000000e+00
   1.2900000e+03   1.2920000e+03   4.6929263e+01   0.0000000e+00   0.0000000e+00
   2.6940000e+03   1.2910000e+03   2.2924609e+01   0.0000000e+00   0.0000000e+00
   1.3620000e+03   2.6950000e+03   4.1648086e+00   0.0000000e+00   0.0000000e+00
   1.3620000e+03   1.3630000e+03   5.7962678e+01   0.0000000e+00   0.0000000e+00
   1.3620000e+03   1.3580000e+03   2.2887589e+01   0.0000000e+00   0.0000000e+00
   2.6950000e+03   2.4310000e+03   6.3677249e+01   0.0000000e+00   0.0000000e+00
   1.3950000e+03   2.6960000e+03   8.0710460e+00   0.0000000e+00   0.0000000e+00
   1.3950000e+03   1.3960000e+03   1.3727811e+01   0.0000000e+00   0.0000000e+00
   2.6960000e+03   2.6950000e+03   4.5164090e+01   0.0000000e+00   0.0000000e+00
   1.3950000e+03   1.4000000e+03   2.8714932e+01   0.0000000e+00   0.0000000e+00
   2.6960000e+03   1.3970000e+03   5.1593205e+01   0.0000000e+00   0.0000000e+00
   1.6610000e+03   2.6970000e+03   4.9966705e+00   0.0000000e+00   0.0000000e+00
   1.6610000e+03   1.6630000e+03   2.6308699e+01   0.0000000e+00   0.0000000e+00
   2.6970000e+03   1.6640000e+03   2.8359771e+01   0.0000000e+00   0.0000000e+00
   1.6610000e+03   1.6620000e+03   3.3305385e+01   0.0000000e+00   0.0000000e+00
   2.6970000e+03   1.6600000e+03   5.2462529e+01   0.0000000e+00   0.0000000e+00
   1.7620000e+03   2.6980000e+03   8.2190310e+00   0.0000000e+00   0.0000000e+00
   1.7620000e+03   1.7640000e+03   9.7370145e+00   0.0000000e+00   0.0000000e+00
   2.6980000e+03   1.7630000e+03   1.4739651e+01   0.0000000e+00   0.0000000e+00
   1.7620000e+03   2.6100000e+03   2.6017582e+01   0.0000000e+00   0.0000000e+00
   2.6980000e+03   1.7550000e+03   7.7054258e+01   0.0000000e+00   0.0000000e+00
   1.8930000e+03   2.6990000e+03   2.9665843e+00   0.0000000e+00   0.0000000e+00
   1.8930000e+03   1.8980000e+03   5.4493683e+01   0.0000000e+00   0.0000000e+00
   2.6990000e+03   1.8740000e+03   6.4498892e+01   0.0000000e+00   0.0000000e+00
   1.8930000e+03   1.8970000e+03   5.9595520e+01   0.0000000e+00   0.0000000e+00
   2.6990000e+03   1.8940000e+03   4.0343650e+01   0.0000000e+00   0.0000000e+00
   2.3250000e+03   2.7000000e+03   1.4576622e+00   0.0000000e+00   0.0000000e+00
   2.3250000e+03   2.3260000e+03   1.3865915e+01   0.0000000e+00   0.0000000e+00
   2.7000000e+03   2.3230000e+03   9.5493781e+00   0.0000000e+00   0.0000000e+00
   2.3250000e+03   2.3270000e+03   1.7986707e+01   0.0000000e+00   0.0000000e+00
   2.7000000e+03   2.4140000e+03   1.8172575e+01   0.0000000e+00   0.0000000e+00
