# Supplementary material for: Inflationary theory of branching morphogenesis in the mouse salivary gland
Source: Nat Commun. 2023 Jun 9;14:3422. doi: 10.1038/s41467-023-39124-x (PMC10256724; doi:10.1038/s41467-023-39124-x)
Supplement: Supplementary file 7 — Source Data [file 41467_2023_39124_MOESM7_ESM.zip › Data branching tree/Control data/E18.6/Sample 1/node_positions.dat]

   1.0000000e+00   2.8631238e+03   2.8153866e+03   2.2900000e+02
   2.0000000e+00   2.1448352e+03   2.3174921e+03   1.3600000e+02
   3.0000000e+00   2.1006671e+03   2.3180498e+03   1.3900000e+02
   4.0000000e+00   1.9320255e+03   2.2749971e+03   1.4200000e+02
   5.0000000e+00   1.7598147e+03   2.2526900e+03   1.4200000e+02
   6.0000000e+00   1.6973548e+03   2.2906121e+03   1.4200000e+02
   7.0000000e+00   1.6623326e+03   2.3440376e+03   1.7200000e+02
   8.0000000e+00   1.6801783e+03   2.3462683e+03   1.8400000e+02
   9.0000000e+00   1.7145312e+03   2.3239612e+03   1.9000000e+02
   1.0000000e+01   1.7203311e+03   2.3279765e+03   1.9000000e+02
   1.1000000e+01   1.7154235e+03   2.3136999e+03   1.9000000e+02
   1.2000000e+01   1.6306336e+03   2.3947231e+03   1.6300000e+02
   1.3000000e+01   1.6091863e+03   2.3942517e+03   1.5400000e+02
   1.4000000e+01   1.6301622e+03   2.2726385e+03   1.3900000e+02
   1.5000000e+01   1.5406021e+03   2.2905505e+03   1.6900000e+02
   1.6000000e+01   1.4496278e+03   2.2787663e+03   1.7200000e+02
   1.7000000e+01   1.4458568e+03   2.2273870e+03   1.8100000e+02
   1.8000000e+01   1.4962934e+03   2.2137173e+03   1.6600000e+02
   1.9000000e+01   1.4997108e+03   2.2085322e+03   1.6300000e+02
   2.0000000e+01   1.4994751e+03   2.2163098e+03   1.6300000e+02
   2.1000000e+01   1.4165560e+03   2.2857490e+03   1.7200000e+02
   2.2000000e+01   1.3621691e+03   2.3316535e+03   1.8100000e+02
   2.3000000e+01   1.3741442e+03   2.3366432e+03   1.8100000e+02
   2.4000000e+01   1.3506929e+03   2.3381400e+03   1.8100000e+02
   2.5000000e+01   1.3804618e+03   2.3344909e+03   1.8400000e+02
   2.6000000e+01   1.3641649e+03   2.3191795e+03   2.0200000e+02
   2.7000000e+01   1.3372210e+03   2.3391380e+03   1.8100000e+02
   2.8000000e+01   1.3367220e+03   2.3286598e+03   1.8100000e+02
   2.9000000e+01   1.3292376e+03   2.3416328e+03   1.8100000e+02
   3.0000000e+01   1.3439570e+03   2.3523605e+03   1.9000000e+02
   3.1000000e+01   1.3172624e+03   2.3401359e+03   1.8400000e+02
   3.2000000e+01   1.3257448e+03   2.3458740e+03   1.8100000e+02
   3.3000000e+01   1.4240405e+03   2.2146468e+03   1.8700000e+02
   3.4000000e+01   1.4255373e+03   2.2041686e+03   1.9000000e+02
   3.5000000e+01   1.4310259e+03   2.1627547e+03   1.8700000e+02
   3.6000000e+01   1.3756411e+03   2.1867049e+03   2.3200000e+02
   3.7000000e+01   1.3686556e+03   2.1732329e+03   2.3200000e+02
   3.8000000e+01   1.3581774e+03   2.2525679e+03   2.3800000e+02
   3.9000000e+01   1.3666598e+03   2.2600524e+03   2.3800000e+02
   4.0000000e+01   1.3457033e+03   2.2575576e+03   2.3800000e+02
   4.1000000e+01   1.3284891e+03   2.1692412e+03   2.4100000e+02
   4.2000000e+01   1.3000482e+03   2.1537733e+03   2.5300000e+02
   4.3000000e+01   1.2885721e+03   2.1535239e+03   2.5600000e+02
   4.4000000e+01   1.2598817e+03   2.1627547e+03   2.6500000e+02
   4.5000000e+01   1.2820856e+03   2.1043760e+03   2.5300000e+02
   4.6000000e+01   1.2820856e+03   2.0938978e+03   2.5300000e+02
   4.7000000e+01   1.2751001e+03   2.0961432e+03   2.5300000e+02
   4.8000000e+01   1.3042894e+03   2.1694907e+03   2.5600000e+02
   4.9000000e+01   1.2838320e+03   2.1894492e+03   2.2600000e+02
   5.0000000e+01   1.2723558e+03   2.1989295e+03   2.2600000e+02
   5.1000000e+01   1.2803392e+03   2.1789710e+03   2.2300000e+02
   5.2000000e+01   1.2808382e+03   2.1904471e+03   2.2000000e+02
   5.3000000e+01   1.3756411e+03   2.0901556e+03   2.3200000e+02
   5.4000000e+01   1.3743937e+03   2.1931914e+03   2.3200000e+02
   5.5000000e+01   1.3973460e+03   2.1859564e+03   2.5300000e+02
   5.6000000e+01   1.4255373e+03   2.1535239e+03   1.8700000e+02
   5.7000000e+01   1.4350176e+03   2.1475363e+03   1.8700000e+02
   5.8000000e+01   1.3437075e+03   2.2328589e+03   1.9300000e+02
   5.9000000e+01   1.3322313e+03   2.2248755e+03   1.9300000e+02
   6.0000000e+01   1.3317324e+03   2.2343558e+03   1.9300000e+02
   6.1000000e+01   1.3397158e+03   2.2318610e+03   1.8700000e+02
   6.2000000e+01   1.5363071e+03   2.2942313e+03   1.8100000e+02
   6.3000000e+01   1.5018786e+03   2.3087012e+03   1.8700000e+02
   6.4000000e+01   1.4992677e+03   2.3690215e+03   1.7500000e+02
   6.5000000e+01   1.5086367e+03   2.3721445e+03   1.7500000e+02
   6.6000000e+01   1.5188980e+03   2.3797289e+03   1.7500000e+02
   6.7000000e+01   1.5282670e+03   2.3743752e+03   1.8100000e+02
   6.8000000e+01   1.4979293e+03   2.3708061e+03   1.6900000e+02
   6.9000000e+01   1.5095290e+03   2.3672370e+03   1.6300000e+02
   7.0000000e+01   1.4872219e+03   2.3779444e+03   1.7200000e+02
   7.1000000e+01   1.5079805e+03   2.3780202e+03   1.6300000e+02
   7.2000000e+01   1.4829547e+03   2.3034149e+03   2.1700000e+02
   7.3000000e+01   1.5566157e+03   2.2566685e+03   2.0200000e+02
   7.4000000e+01   1.6010012e+03   2.2514744e+03   2.0800000e+02
   7.5000000e+01   1.6151667e+03   2.2618625e+03   2.0800000e+02
   7.6000000e+01   1.6203608e+03   2.2816943e+03   2.0200000e+02
   7.7000000e+01   1.6236661e+03   2.2576128e+03   2.1400000e+02
   7.8000000e+01   1.6118614e+03   2.2467526e+03   2.0200000e+02
   7.9000000e+01   1.6189442e+03   2.2439195e+03   2.0200000e+02
   8.0000000e+01   1.6090283e+03   2.2306982e+03   1.9900000e+02
   8.1000000e+01   1.5363117e+03   2.2297539e+03   2.2600000e+02
   8.2000000e+01   1.5579142e+03   2.2396698e+03   2.5000000e+02
   8.3000000e+01   1.5598029e+03   2.2448638e+03   2.5000000e+02
   8.4000000e+01   1.5638165e+03   2.2283373e+03   2.5300000e+02
   8.5000000e+01   1.5701910e+03   2.2271569e+03   2.5600000e+02
   8.6000000e+01   1.5574420e+03   2.2127552e+03   2.6200000e+02
   8.7000000e+01   1.5186047e+03   2.1721472e+03   2.2900000e+02
   8.8000000e+01   1.5068001e+03   2.1449965e+03   2.5300000e+02
   8.9000000e+01   1.3784952e+03   2.0651326e+03   2.3500000e+02
   9.0000000e+01   1.3836892e+03   2.0707988e+03   2.3500000e+02
   9.1000000e+01   1.3699958e+03   2.0566332e+03   2.3500000e+02
   9.2000000e+01   1.3560720e+03   2.3074681e+03   1.5100000e+02
   9.3000000e+01   1.3342111e+03   2.3253137e+03   1.5100000e+02
   9.4000000e+01   1.2784433e+03   2.3552053e+03   1.5100000e+02
   9.5000000e+01   1.2833509e+03   2.3632358e+03   1.5100000e+02
   9.6000000e+01   1.2588131e+03   2.3444979e+03   1.5700000e+02
   9.7000000e+01   1.3832867e+03   2.2494696e+03   1.4500000e+02
   9.8000000e+01   1.3971171e+03   2.2481312e+03   1.3600000e+02
   9.9000000e+01   1.3846251e+03   2.2401006e+03   1.3900000e+02
   1.0000000e+02   1.3391186e+03   2.3257599e+03   1.3600000e+02
   1.0100000e+02   1.2887046e+03   2.3672511e+03   1.1200000e+02
   1.0200000e+02   1.6219726e+03   2.3134910e+03   1.1500000e+02
   1.0300000e+02   1.7321697e+03   2.2070861e+03   1.0600000e+02
   1.0400000e+02   1.7187855e+03   2.2142244e+03   1.0600000e+02
   1.0500000e+02   1.6875555e+03   2.2405468e+03   1.0600000e+02
   1.0600000e+02   1.7379696e+03   2.1932557e+03   1.0600000e+02
   1.0700000e+02   1.6826480e+03   2.1620258e+03   1.2400000e+02
   1.0800000e+02   1.7649500e+03   2.1796198e+03   9.7000000e+01
   1.0900000e+02   1.7644778e+03   2.1744258e+03   9.1000000e+01
   1.1000000e+02   1.7720328e+03   2.1810364e+03   1.0000000e+02
   1.1100000e+02   1.6778317e+03   2.1918967e+03   8.8000000e+01
   1.1200000e+02   1.8205733e+03   2.2807638e+03   1.0300000e+02
   1.1300000e+02   1.8205733e+03   2.3637462e+03   1.0000000e+02
   1.1400000e+02   1.8196811e+03   2.3686538e+03   9.7000000e+01
   1.1500000e+02   1.7105993e+03   2.4459479e+03   1.0300000e+02
   1.1600000e+02   1.7112686e+03   2.4608937e+03   1.0000000e+02
   1.1700000e+02   1.6874000e+03   2.5241343e+03   1.0000000e+02
   1.1800000e+02   1.6885153e+03   2.5317187e+03   1.0000000e+02
   1.1900000e+02   1.7164584e+03   2.5456227e+03   9.7000000e+01
   1.2000000e+02   1.7143335e+03   2.5508168e+03   1.0000000e+02
   1.2100000e+02   1.6563727e+03   2.5890638e+03   7.9000000e+01
   1.2200000e+02   1.6563727e+03   2.5987436e+03   7.9000000e+01
   1.2300000e+02   1.6481095e+03   2.6074791e+03   7.6000000e+01
   1.2400000e+02   1.6666427e+03   2.5191803e+03   1.1500000e+02
   1.2500000e+02   1.6550742e+03   2.5246104e+03   1.1500000e+02
   1.2600000e+02   1.6673510e+03   2.5146945e+03   1.1800000e+02
   1.2700000e+02   1.6700290e+03   2.4396789e+03   1.0900000e+02
   1.2800000e+02   1.6672848e+03   2.4182235e+03   1.6600000e+02
   1.2900000e+02   1.6722744e+03   2.4252090e+03   1.6600000e+02
   1.3000000e+02   1.6797588e+03   2.4152298e+03   1.6600000e+02
   1.3100000e+02   1.6699899e+03   2.3550674e+03   1.9600000e+02
   1.3200000e+02   1.7158449e+03   2.4796837e+03   6.7000000e+01
   1.3300000e+02   1.7327690e+03   2.4681041e+03   5.2000000e+01
   1.3400000e+02   1.8254060e+03   2.3879374e+03   7.6000000e+01
   1.3500000e+02   1.8458931e+03   2.4529615e+03   7.6000000e+01
   1.3600000e+02   1.9101982e+03   2.4536522e+03   5.5000000e+01
   1.3700000e+02   1.8418497e+03   2.4720356e+03   7.6000000e+01
   1.3800000e+02   1.8324223e+03   2.5116306e+03   6.4000000e+01
   1.3900000e+02   1.8451493e+03   2.5318995e+03   6.1000000e+01
   1.4000000e+02   1.8357219e+03   2.5455692e+03   6.1000000e+01
   1.4100000e+02   1.8512771e+03   2.4791061e+03   1.0600000e+02
   1.4200000e+02   1.8541053e+03   2.4904190e+03   1.1200000e+02
   1.4300000e+02   1.8663609e+03   2.4517667e+03   1.1200000e+02
   1.4400000e+02   1.9370866e+03   2.3676335e+03   8.2000000e+01
   1.4500000e+02   1.6907968e+03   2.3273275e+03   9.7000000e+01
   1.4600000e+02   1.6222098e+03   2.3611756e+03   9.4000000e+01
   1.4700000e+02   1.5714375e+03   2.4253090e+03   8.8000000e+01
   1.4800000e+02   1.5001783e+03   2.5417733e+03   7.6000000e+01
   1.4900000e+02   1.5095311e+03   2.5488992e+03   7.3000000e+01
   1.5000000e+02   1.5057552e+03   2.5580718e+03   7.3000000e+01
   1.5100000e+02   1.5361672e+03   2.5344762e+03   7.6000000e+01
   1.5200000e+02   1.5204369e+03   2.5921543e+03   6.7000000e+01
   1.5300000e+02   1.5660550e+03   2.4065358e+03   6.4000000e+01
   1.5400000e+02   1.5471785e+03   2.3703559e+03   4.9000000e+01
   1.5500000e+02   1.5445568e+03   2.3525282e+03   4.9000000e+01
   1.5600000e+02   1.5314481e+03   2.3860863e+03   4.3000000e+01
   1.5700000e+02   1.5744445e+03   2.4589704e+03   5.2000000e+01
   1.5800000e+02   1.5975157e+03   2.4511052e+03   4.6000000e+01
   1.5900000e+02   1.5660550e+03   2.4626408e+03   5.2000000e+01
   1.6000000e+02   1.5712984e+03   2.5176971e+03   4.3000000e+01
   1.6100000e+02   1.8188447e+03   2.3454997e+03   5.8000000e+01
   1.6200000e+02   1.7968903e+03   2.3355205e+03   5.8000000e+01
   1.6300000e+02   1.8243332e+03   2.3554790e+03   4.3000000e+01
   1.6400000e+02   1.7215469e+03   2.2741481e+03   5.8000000e+01
   1.6500000e+02   1.7504868e+03   2.2427134e+03   5.5000000e+01
   1.6600000e+02   1.7784287e+03   2.2487010e+03   5.5000000e+01
   1.6700000e+02   1.7524826e+03   2.2362269e+03   4.9000000e+01
   1.6800000e+02   1.5598830e+03   2.3509883e+03   9.4000000e+01
   1.6900000e+02   1.5224608e+03   2.3579738e+03   9.4000000e+01
   1.7000000e+02   1.5194671e+03   2.3544811e+03   9.7000000e+01
   1.7100000e+02   1.5010054e+03   2.3729427e+03   1.0900000e+02
   1.7200000e+02   1.4950179e+03   2.3734416e+03   1.0900000e+02
   1.7300000e+02   1.4955169e+03   2.4063732e+03   1.1200000e+02
   1.7400000e+02   1.5194671e+03   2.2821315e+03   1.0000000e+02
   1.7500000e+02   1.5249557e+03   2.2941066e+03   1.1200000e+02
   1.7600000e+02   1.5144774e+03   2.2596782e+03   1.0000000e+02
   1.7700000e+02   1.5224608e+03   2.2467051e+03   1.0000000e+02
   1.7800000e+02   1.5089888e+03   2.2546885e+03   9.7000000e+01
   1.7900000e+02   1.5099868e+03   2.3634624e+03   8.8000000e+01
   1.8000000e+02   1.4396330e+03   2.4398037e+03   8.2000000e+01
   1.8100000e+02   1.4296538e+03   2.4477871e+03   8.2000000e+01
   1.8200000e+02   1.4446227e+03   2.4457912e+03   8.8000000e+01
   1.8300000e+02   1.3772627e+03   2.4787228e+03   9.4000000e+01
   1.8400000e+02   1.3757658e+03   2.4862072e+03   1.0000000e+02
   1.8500000e+02   1.3677824e+03   2.4877041e+03   1.0000000e+02
   1.8600000e+02   1.3767637e+03   2.4936916e+03   1.0300000e+02
   1.8700000e+02   1.3892378e+03   2.4986813e+03   1.0900000e+02
   1.8800000e+02   1.3614099e+03   2.4832339e+03   6.4000000e+01
   1.8900000e+02   1.3333029e+03   2.4618191e+03   6.1000000e+01
   1.9000000e+02   1.3636406e+03   2.4926029e+03   5.5000000e+01
   1.9100000e+02   1.3645329e+03   2.5055410e+03   5.5000000e+01
   1.9200000e+02   1.3707789e+03   2.4582499e+03   4.3000000e+01
   1.9300000e+02   1.5367975e+03   2.4762700e+03   4.9000000e+01
   1.9400000e+02   1.5188544e+03   2.4814640e+03   4.6000000e+01
   1.9500000e+02   1.5221597e+03   2.4932687e+03   4.6000000e+01
   1.9600000e+02   1.4534567e+03   2.3435858e+03   7.6000000e+01
   1.9700000e+02   1.4510957e+03   2.3313089e+03   7.0000000e+01
   1.9800000e+02   1.5710309e+03   2.2784241e+03   6.1000000e+01
   1.9900000e+02   1.6177773e+03   2.2685082e+03   5.2000000e+01
   2.0000000e+02   1.5700866e+03   2.2576479e+03   5.5000000e+01
   2.0100000e+02   1.4128487e+03   2.3473632e+03   8.2000000e+01
   2.0200000e+02   1.8267360e+03   2.3650063e+03   1.0000000e+02
   2.0300000e+02   1.8142440e+03   2.3855288e+03   1.4200000e+02
   2.0400000e+02   1.8124594e+03   2.4006976e+03   1.4500000e+02
   2.0500000e+02   1.6711505e+03   2.2848400e+03   4.3000000e+01
   2.0600000e+02   1.6389102e+03   1.9815472e+03   1.3000000e+02
   2.0700000e+02   1.4624610e+03   1.9556710e+03   1.4200000e+02
   2.0800000e+02   1.2761968e+03   1.9942623e+03   1.5700000e+02
   2.0900000e+02   1.0787789e+03   2.2043951e+03   1.0300000e+02
   2.1000000e+02   1.0611563e+03   2.2843661e+03   1.0600000e+02
   2.1100000e+02   1.0531258e+03   2.3023233e+03   1.1200000e+02
   2.1200000e+02   1.0877018e+03   2.3201690e+03   1.2400000e+02
   2.1300000e+02   1.0903786e+03   2.3303187e+03   1.2400000e+02
   2.1400000e+02   1.1269623e+03   2.2994234e+03   1.2400000e+02
   2.1500000e+02   9.9860728e+02   2.3206403e+03   1.1800000e+02
   2.1600000e+02   1.0412877e+03   2.3624608e+03   7.6000000e+01
   2.1700000e+02   1.0961632e+03   2.3847679e+03   6.7000000e+01
   2.1800000e+02   1.1291777e+03   2.4008290e+03   7.6000000e+01
   2.1900000e+02   1.0319187e+03   2.3765142e+03   7.0000000e+01
   2.2000000e+02   1.0033657e+03   2.4059596e+03   7.0000000e+01
   2.2100000e+02   9.9397685e+02   2.4240895e+03   7.0000000e+01
   2.2200000e+02   9.6328477e+02   2.4056743e+03   5.8000000e+01
   2.2300000e+02   1.0730680e+03   2.2049953e+03   8.8000000e+01
   2.2400000e+02   1.0102673e+03   2.2352152e+03   7.3000000e+01
   2.2500000e+02   9.8996327e+02   2.2408814e+03   7.3000000e+01
   2.2600000e+02   1.0182944e+03   2.2234105e+03   5.8000000e+01
   2.2700000e+02   1.1297303e+03   2.2224661e+03   7.3000000e+01
   2.2800000e+02   1.1579553e+03   2.0226670e+03   1.4500000e+02
   2.2900000e+02   1.1200332e+03   2.0561276e+03   1.4200000e+02
   2.3000000e+02   1.0633732e+03   2.1523828e+03   1.4500000e+02
   2.3100000e+02   1.0830034e+03   2.2072582e+03   1.6300000e+02
   2.3200000e+02   1.1450172e+03   2.1724592e+03   1.8700000e+02
   2.3300000e+02   1.1633090e+03   2.1679977e+03   1.8700000e+02
   2.3400000e+02   1.1263995e+03   2.2518708e+03   1.8700000e+02
   2.3500000e+02   1.1188445e+03   2.2528151e+03   1.9600000e+02
   2.3600000e+02   1.1377320e+03   2.2532873e+03   1.8400000e+02
   2.3700000e+02   1.2007688e+03   2.1427958e+03   1.9600000e+02
   2.3800000e+02   1.1941582e+03   2.1002991e+03   1.9600000e+02
   2.3900000e+02   1.2121013e+03   2.1541283e+03   1.8400000e+02
   2.4000000e+02   1.0093695e+03   2.2471651e+03   1.7200000e+02
   2.4100000e+02   1.0128683e+03   2.3156414e+03   1.7200000e+02
   2.4200000e+02   9.8787694e+02   2.2681579e+03   1.9600000e+02
   2.4300000e+02   1.0478562e+03   2.1599453e+03   1.4500000e+02
   2.4400000e+02   8.9515901e+02   2.2494143e+03   1.4800000e+02
   2.4500000e+02   8.8566229e+02   2.2529131e+03   1.4800000e+02
   2.4600000e+02   8.2068477e+02   2.3183905e+03   1.4200000e+02
   2.4700000e+02   7.6920258e+02   2.3651243e+03   1.5700000e+02
   2.4800000e+02   7.8319774e+02   2.4063600e+03   1.6000000e+02
   2.4900000e+02   7.7245145e+02   2.4188557e+03   1.6300000e+02
   2.5000000e+02   7.3838154e+02   2.4678481e+03   1.5400000e+02
   2.5100000e+02   8.1345909e+02   2.4111858e+03   1.6900000e+02
   2.5200000e+02   8.3990150e+02   2.4418779e+03   1.6000000e+02
   2.5300000e+02   8.7012140e+02   2.4489607e+03   1.6000000e+02
   2.5400000e+02   8.3187434e+02   2.4673760e+03   1.4500000e+02
   2.5500000e+02   8.4745648e+02   2.3875765e+03   2.0500000e+02
   2.5600000e+02   8.5642801e+02   2.3866322e+03   2.0500000e+02
   2.5700000e+02   8.4792866e+02   2.3814381e+03   2.1400000e+02
   2.5800000e+02   7.5821335e+02   2.4262958e+03   1.8100000e+02
   2.5900000e+02   6.9116295e+02   2.3993812e+03   1.4500000e+02
   2.6000000e+02   7.1642490e+02   2.2723632e+03   1.6000000e+02
   2.6100000e+02   7.0320369e+02   2.2666970e+03   1.8700000e+02
   2.6200000e+02   6.7912222e+02   2.2166453e+03   1.9600000e+02
   2.6300000e+02   6.8337189e+02   2.2048406e+03   2.1400000e+02
   2.6400000e+02   6.7262966e+02   2.2131039e+03   1.9600000e+02
   2.6500000e+02   6.8254556e+02   2.2929033e+03   1.9600000e+02
   2.6600000e+02   6.6129720e+02   2.2985695e+03   1.9600000e+02
   2.6700000e+02   7.0332174e+02   2.3113185e+03   2.0200000e+02
   2.6800000e+02   6.9623895e+02   2.2754324e+03   1.5700000e+02
   2.6900000e+02   6.5138130e+02   2.2607946e+03   1.5100000e+02
   2.7000000e+02   6.7687933e+02   2.2999861e+03   1.3600000e+02
   2.7100000e+02   8.5005350e+02   2.1902029e+03   1.7500000e+02
   2.7200000e+02   8.1841705e+02   2.1623439e+03   1.7800000e+02
   2.7300000e+02   7.6836534e+02   2.1590386e+03   1.7800000e+02
   2.7400000e+02   8.3588792e+02   2.1344849e+03   1.7800000e+02
   2.7500000e+02   8.4958131e+02   2.1944525e+03   1.9300000e+02
   2.7600000e+02   8.5430317e+02   2.2223115e+03   2.0500000e+02
   2.7700000e+02   8.2786076e+02   2.2662248e+03   2.0500000e+02
   2.7800000e+02   8.4013759e+02   2.2751963e+03   2.0500000e+02
   2.7900000e+02   8.1369519e+02   2.2685857e+03   2.1400000e+02
   2.8000000e+02   8.7602372e+02   2.2251446e+03   2.4700000e+02
   2.8100000e+02   1.0192149e+03   2.1521426e+03   1.8100000e+02
   2.8200000e+02   1.0375067e+03   2.1351892e+03   1.8400000e+02
   2.8300000e+02   1.0789979e+03   2.0972672e+03   1.8400000e+02
   2.8400000e+02   1.0825671e+03   2.1057439e+03   1.8700000e+02
   2.8500000e+02   1.0830132e+03   2.0852213e+03   1.8400000e+02
   2.8600000e+02   9.5452433e+02   2.1168974e+03   1.5100000e+02
   2.8700000e+02   8.8894146e+02   2.0786408e+03   9.4000000e+01
   2.8800000e+02   8.3986585e+02   2.0465185e+03   1.0900000e+02
   2.8900000e+02   8.2469702e+02   2.0532107e+03   1.1500000e+02
   2.9000000e+02   8.3361986e+02   2.0674872e+03   1.3000000e+02
   2.9100000e+02   8.5146554e+02   2.0731755e+03   7.9000000e+01
   2.9200000e+02   7.7740597e+02   2.1242588e+03   7.6000000e+01
   2.9300000e+02   7.6268328e+02   2.1389815e+03   7.6000000e+01
   2.9400000e+02   7.3378993e+02   2.1635895e+03   7.0000000e+01
   2.9500000e+02   7.2765151e+02   2.1036219e+03   7.6000000e+01
   2.9600000e+02   7.1773561e+02   2.0918172e+03   8.2000000e+01
   2.9700000e+02   8.1476980e+02   2.0167397e+03   6.4000000e+01
   2.9800000e+02   8.0686069e+02   1.9990327e+03   5.2000000e+01
   2.9900000e+02   7.7593252e+02   2.3493946e+03   1.0600000e+02
   3.0000000e+02   7.6979410e+02   2.4013350e+03   9.1000000e+01
   3.0100000e+02   7.3957421e+02   2.3427840e+03   1.0600000e+02
   3.0200000e+02   1.0543847e+03   2.0355397e+03   9.7000000e+01
   3.0300000e+02   1.0086619e+03   2.0831480e+03   7.9000000e+01
   3.0400000e+02   9.5905029e+02   2.0998816e+03   6.1000000e+01
   3.0500000e+02   1.0560345e+03   2.0972891e+03   5.8000000e+01
   3.0600000e+02   1.0331494e+03   2.0053902e+03   9.1000000e+01
   3.0700000e+02   1.4443923e+03   1.9512096e+03   1.3600000e+02
   3.0800000e+02   1.3614099e+03   2.0101003e+03   1.3000000e+02
   3.0900000e+02   1.4104855e+03   2.0529299e+03   1.1200000e+02
   3.1000000e+02   1.3542716e+03   2.1028978e+03   1.0600000e+02
   3.1100000e+02   1.3435642e+03   2.1341278e+03   9.1000000e+01
   3.1200000e+02   1.3373182e+03   2.1591117e+03   9.1000000e+01
   3.1300000e+02   1.3533793e+03   2.2144333e+03   7.0000000e+01
   3.1400000e+02   1.3917475e+03   2.2144333e+03   7.0000000e+01
   3.1500000e+02   1.3221494e+03   2.2394173e+03   5.8000000e+01
   3.1600000e+02   1.3176880e+03   2.1912340e+03   9.1000000e+01
   3.1700000e+02   1.4684840e+03   2.0984364e+03   9.7000000e+01
   3.1800000e+02   1.2690585e+03   2.0007313e+03   1.1200000e+02
   3.1900000e+02   1.2239981e+03   2.1334586e+03   1.0600000e+02
   3.2000000e+02   1.2222136e+03   2.1481813e+03   1.0300000e+02
   3.2100000e+02   1.2601356e+03   2.0105465e+03   9.1000000e+01
   3.2200000e+02   1.2753045e+03   2.0074235e+03   9.1000000e+01
   3.2300000e+02   1.2913656e+03   1.9427329e+03   7.3000000e+01
   3.2400000e+02   1.3382105e+03   2.0426687e+03   6.7000000e+01
   3.2500000e+02   1.2235520e+03   2.0154540e+03   8.2000000e+01
   3.2600000e+02   1.2070448e+03   2.1051285e+03   5.2000000e+01
   3.2700000e+02   1.1963373e+03   2.1127130e+03   5.2000000e+01
   3.2800000e+02   1.2146292e+03   2.1140514e+03   5.2000000e+01
   3.2900000e+02   1.1856299e+03   1.9958238e+03   7.0000000e+01
   3.3000000e+02   1.1506078e+03   2.0251576e+03   6.4000000e+01
   3.3100000e+02   1.1836223e+03   1.9626977e+03   6.1000000e+01
   3.3200000e+02   1.4521998e+03   1.8890843e+03   1.2400000e+02
   3.3300000e+02   1.3870630e+03   1.8132402e+03   1.1800000e+02
   3.3400000e+02   1.2532204e+03   1.8460316e+03   1.0300000e+02
   3.3500000e+02   1.2956039e+03   1.7791103e+03   1.0300000e+02
   3.3600000e+02   1.2137369e+03   1.8450278e+03   1.0900000e+02
   3.3700000e+02   1.2434053e+03   1.8460316e+03   1.0300000e+02
   3.3800000e+02   1.2376055e+03   1.8449162e+03   9.4000000e+01
   3.3900000e+02   1.2331441e+03   1.8368857e+03   8.8000000e+01
   3.4000000e+02   1.2075209e+03   1.7984926e+03   7.3000000e+01
   3.4100000e+02   1.2438792e+03   1.8509052e+03   6.4000000e+01
   3.4200000e+02   1.4247977e+03   1.7172800e+03   1.0000000e+02
   3.4300000e+02   1.4863653e+03   1.6068599e+03   8.2000000e+01
   3.4400000e+02   1.4988573e+03   1.5796452e+03   8.2000000e+01
   3.4500000e+02   1.5492713e+03   1.5644764e+03   7.9000000e+01
   3.4600000e+02   1.4796732e+03   1.5461845e+03   6.7000000e+01
   3.4700000e+02   1.4778886e+03   1.6336284e+03   6.7000000e+01
   3.4800000e+02   1.3904448e+03   1.7170569e+03   8.8000000e+01
   3.4900000e+02   1.3770605e+03   1.7500714e+03   6.7000000e+01
   3.5000000e+02   1.3284310e+03   1.7536406e+03   5.2000000e+01
   3.5100000e+02   1.4111904e+03   1.7336757e+03   5.8000000e+01
   3.5200000e+02   1.3603302e+03   1.6854924e+03   8.2000000e+01
   3.5300000e+02   1.3652378e+03   1.6578316e+03   8.8000000e+01
   3.5400000e+02   1.3353462e+03   1.6596161e+03   7.0000000e+01
   3.5500000e+02   1.3643455e+03   1.6132174e+03   5.8000000e+01
   3.5600000e+02   1.2902859e+03   1.6524779e+03   5.8000000e+01
   3.5700000e+02   1.5445868e+03   1.8403036e+03   9.7000000e+01
   3.5800000e+02   1.6257847e+03   1.7028919e+03   8.8000000e+01
   3.5900000e+02   1.7002904e+03   1.6745619e+03   7.9000000e+01
   3.6000000e+02   1.7087671e+03   1.6567162e+03   7.9000000e+01
   3.6100000e+02   1.7190283e+03   1.6344091e+03   7.6000000e+01
   3.6200000e+02   1.7279512e+03   1.5835489e+03   6.7000000e+01
   3.6300000e+02   1.7185822e+03   1.6593931e+03   6.4000000e+01
   3.6400000e+02   1.7292896e+03   1.6638545e+03   6.4000000e+01
   3.6500000e+02   1.7074286e+03   1.6674236e+03   5.2000000e+01
   3.6600000e+02   1.7349830e+03   1.7116726e+03   8.2000000e+01
   3.6700000e+02   1.7264948e+03   1.6291480e+03   7.6000000e+01
   3.6800000e+02   1.6086026e+03   1.6932814e+03   7.6000000e+01
   3.6900000e+02   1.6100174e+03   1.6564990e+03   6.7000000e+01
   3.7000000e+02   1.5647468e+03   1.7156809e+03   7.3000000e+01
   3.7100000e+02   1.5557870e+03   1.7142662e+03   7.3000000e+01
   3.7200000e+02   1.5600311e+03   1.7321858e+03   7.0000000e+01
   3.7300000e+02   1.5608422e+03   1.8629114e+03   8.5000000e+01
   3.7400000e+02   1.4783059e+03   1.9195714e+03   7.3000000e+01
   3.7500000e+02   1.4800905e+03   1.9311711e+03   6.7000000e+01
   3.7600000e+02   1.4689369e+03   1.9454476e+03   6.7000000e+01
   3.7700000e+02   1.4957054e+03   1.9427708e+03   6.1000000e+01
   3.7800000e+02   1.5139973e+03   1.9276020e+03   4.6000000e+01
   3.7900000e+02   1.4680446e+03   1.9155561e+03   7.0000000e+01
   3.8000000e+02   1.4296764e+03   1.9441092e+03   6.4000000e+01
   3.8100000e+02   1.4363686e+03   1.8727265e+03   5.8000000e+01
   3.8200000e+02   1.6540858e+03   1.8745111e+03   7.6000000e+01
   3.8300000e+02   1.6616703e+03   1.8633575e+03   7.3000000e+01
   3.8400000e+02   1.7763287e+03   1.8131666e+03   6.1000000e+01
   3.8500000e+02   1.6353479e+03   1.8078128e+03   5.2000000e+01
   3.8600000e+02   1.6598857e+03   1.9264866e+03   6.7000000e+01
   3.8700000e+02   1.6853158e+03   1.9233636e+03   7.6000000e+01
   3.8800000e+02   1.7085152e+03   1.9238098e+03   7.6000000e+01
   3.8900000e+02   1.6862081e+03   1.9073025e+03   7.9000000e+01
   3.9000000e+02   1.6545320e+03   1.9688701e+03   5.5000000e+01
   3.9100000e+02   1.6402554e+03   1.9755622e+03   5.5000000e+01
   3.9200000e+02   1.6813005e+03   1.9684240e+03   4.6000000e+01
   3.9300000e+02   1.6228559e+03   1.9795775e+03   5.8000000e+01
   3.9400000e+02   1.6317787e+03   1.9630703e+03   5.8000000e+01
   3.9500000e+02   2.0368688e+03   2.2586014e+03   1.6300000e+02
   3.9600000e+02   1.9726244e+03   2.2184486e+03   1.6600000e+02
   3.9700000e+02   2.0239307e+03   2.0054158e+03   1.3300000e+02
   3.9800000e+02   2.0270537e+03   1.9915854e+03   1.3000000e+02
   3.9900000e+02   2.0993287e+03   1.9938161e+03   1.2100000e+02
   4.0000000e+02   2.1426045e+03   2.0330766e+03   1.1500000e+02
   4.0100000e+02   2.1254424e+03   1.9378134e+03   1.0900000e+02
   4.0200000e+02   2.1346501e+03   1.9345081e+03   1.0900000e+02
   4.0300000e+02   2.1448021e+03   1.9297863e+03   1.0900000e+02
   4.0400000e+02   2.1580233e+03   1.9352164e+03   1.0600000e+02
   4.0500000e+02   2.1516488e+03   1.9175094e+03   1.0900000e+02
   4.0600000e+02   2.1329974e+03   1.9078296e+03   9.1000000e+01
   4.0700000e+02   2.1202484e+03   1.9236478e+03   1.1500000e+02
   4.0800000e+02   1.9862066e+03   1.8848105e+03   1.1200000e+02
   4.0900000e+02   1.9241142e+03   1.8713532e+03   1.0600000e+02
   4.1000000e+02   1.9226976e+03   1.8479800e+03   9.4000000e+01
   4.1100000e+02   1.9245864e+03   1.8118578e+03   9.1000000e+01
   4.1200000e+02   1.9186841e+03   1.8534102e+03   8.2000000e+01
   4.1300000e+02   1.9082960e+03   1.8786721e+03   1.0600000e+02
   4.1400000e+02   1.9033380e+03   1.8829218e+03   1.0300000e+02
   4.1500000e+02   2.0002542e+03   1.8496327e+03   1.1200000e+02
   4.1600000e+02   2.0482991e+03   1.7762078e+03   9.7000000e+01
   4.1700000e+02   2.0381471e+03   1.7615700e+03   9.7000000e+01
   4.1800000e+02   2.0309462e+03   1.7429187e+03   9.7000000e+01
   4.1900000e+02   2.0353140e+03   1.8732420e+03   8.2000000e+01
   4.2000000e+02   1.9866788e+03   2.0049818e+03   9.1000000e+01
   4.2100000e+02   1.9455987e+03   1.9884553e+03   7.9000000e+01
   4.2200000e+02   1.9276556e+03   1.9879832e+03   8.2000000e+01
   4.2300000e+02   1.9710967e+03   1.9549301e+03   6.4000000e+01
   4.2400000e+02   2.0093437e+03   2.0252858e+03   7.9000000e+01
   4.2500000e+02   1.9904563e+03   2.0460620e+03   6.7000000e+01
   4.2600000e+02   2.0320087e+03   2.0082871e+03   6.7000000e+01
   4.2700000e+02   2.0542014e+03   2.0134812e+03   6.7000000e+01
   4.2800000e+02   2.0220928e+03   2.0163143e+03   5.2000000e+01
   4.2900000e+02   2.0258702e+03   2.0668382e+03   9.1000000e+01
   4.3000000e+02   1.5094730e+03   1.8016082e+03   1.4500000e+02
   4.3100000e+02   1.5644540e+03   1.5741868e+03   1.3300000e+02
   4.3200000e+02   1.6194350e+03   1.4502297e+03   1.4800000e+02
   4.3300000e+02   1.6604208e+03   1.3427669e+03   1.6600000e+02
   4.3400000e+02   1.7238988e+03   1.2153110e+03   1.3600000e+02
   4.3500000e+02   1.6804139e+03   1.0768589e+03   1.3000000e+02
   4.3600000e+02   1.7421425e+03   1.0558661e+03   1.2700000e+02
   4.3700000e+02   1.7301467e+03   1.0078827e+03   1.5700000e+02
   4.3800000e+02   1.7276475e+03   1.0028845e+03   1.6000000e+02
   4.3900000e+02   1.7009068e+03   9.9838601e+02   1.6900000e+02
   4.4000000e+02   1.7413928e+03   9.8014232e+02   1.6900000e+02
   4.4100000e+02   1.7763807e+03   1.0421209e+03   1.2400000e+02
   4.4200000e+02   1.8151173e+03   1.0216280e+03   1.3300000e+02
   4.4300000e+02   1.8248639e+03   1.0273760e+03   1.3300000e+02
   4.4400000e+02   1.8201155e+03   1.0218779e+03   1.3300000e+02
   4.4500000e+02   1.8361100e+03   1.0583653e+03   1.5400000e+02
   4.4600000e+02   1.8428577e+03   1.0438703e+03   1.6600000e+02
   4.4700000e+02   1.8343606e+03   1.0711109e+03   1.5700000e+02
   4.4800000e+02   1.8418580e+03   1.0831067e+03   1.2100000e+02
   4.4900000e+02   1.8668494e+03   1.0826069e+03   1.1800000e+02
   4.5000000e+02   1.8381093e+03   1.0888547e+03   1.1800000e+02
   4.5100000e+02   1.8171166e+03   9.8139189e+02   1.3300000e+02
   4.5200000e+02   1.8281128e+03   9.6139880e+02   1.4200000e+02
   4.5300000e+02   1.7311463e+03   1.0408713e+03   1.6000000e+02
   4.5400000e+02   1.8641003e+03   1.0108817e+03   1.4200000e+02
   4.5500000e+02   1.6356793e+03   1.0236273e+03   1.3000000e+02
   4.5600000e+02   1.6371788e+03   9.7864284e+02   1.2700000e+02
   4.5700000e+02   1.6184353e+03   9.5265183e+02   1.3900000e+02
   4.5800000e+02   1.6001124e+03   9.3277145e+02   1.4500000e+02
   4.5900000e+02   1.5730087e+03   9.1014573e+02   1.4200000e+02
   4.6000000e+02   1.5920991e+03   8.6536566e+02   1.3000000e+02
   4.6100000e+02   1.5499116e+03   9.1108847e+02   1.4200000e+02
   4.6200000e+02   1.6316942e+03   9.2664365e+02   1.5400000e+02
   4.6300000e+02   1.6162568e+03   9.9027850e+02   1.6300000e+02
   4.6400000e+02   1.6183780e+03   1.0011200e+03   1.6600000e+02
   4.6500000e+02   1.6087149e+03   9.9546356e+02   1.6600000e+02
   4.6600000e+02   1.6930900e+03   8.9977561e+02   1.0600000e+02
   4.6700000e+02   1.7256145e+03   9.0213246e+02   1.0900000e+02
   4.6800000e+02   1.7425838e+03   8.9034823e+02   1.1500000e+02
   4.6900000e+02   1.6879049e+03   8.5782375e+02   1.1500000e+02
   4.7000000e+02   1.7138302e+03   8.7714989e+02   1.0000000e+02
   4.7100000e+02   1.5946917e+03   1.0473142e+03   1.3000000e+02
   4.7200000e+02   1.5873855e+03   1.0527349e+03   1.3000000e+02
   4.7300000e+02   1.5899780e+03   1.0675831e+03   1.3600000e+02
   4.7400000e+02   1.5591033e+03   1.0338802e+03   1.3300000e+02
   4.7500000e+02   1.5933954e+03   1.0508494e+03   1.2100000e+02
   4.7600000e+02   1.6040012e+03   1.0626337e+03   1.1500000e+02
   4.7700000e+02   1.7660344e+03   1.0468428e+03   1.0600000e+02
   4.7800000e+02   1.7587282e+03   1.0451930e+03   1.0300000e+02
   4.7900000e+02   1.7577854e+03   1.0560345e+03   9.7000000e+01
   4.8000000e+02   1.6983929e+03   1.2818204e+03   1.0600000e+02
   4.8100000e+02   1.6229738e+03   1.3049175e+03   1.0300000e+02
   4.8200000e+02   1.5902137e+03   1.2686220e+03   1.1200000e+02
   4.8300000e+02   1.5887996e+03   1.2492959e+03   1.1200000e+02
   4.8400000e+02   1.5459050e+03   1.3011465e+03   1.1500000e+02
   4.8500000e+02   1.6008195e+03   1.2115863e+03   1.0900000e+02
   4.8600000e+02   1.5805506e+03   1.2389258e+03   1.3900000e+02
   4.8700000e+02   1.5734801e+03   1.2606087e+03   1.4200000e+02
   4.8800000e+02   1.5720660e+03   1.2285556e+03   1.3900000e+02
   4.8900000e+02   1.6262734e+03   1.3699664e+03   9.7000000e+01
   4.9000000e+02   1.6369971e+03   1.3801008e+03   9.1000000e+01
   4.9100000e+02   1.6035298e+03   1.3848145e+03   7.9000000e+01
   4.9200000e+02   1.7695697e+03   1.2973755e+03   9.4000000e+01
   4.9300000e+02   1.8379182e+03   1.2467034e+03   9.4000000e+01
   4.9400000e+02   1.8452244e+03   1.2193639e+03   1.1500000e+02
   4.9500000e+02   1.8650219e+03   1.2311482e+03   1.2100000e+02
   4.9600000e+02   1.8320261e+03   1.2165357e+03   1.1800000e+02
   4.9700000e+02   1.8716211e+03   1.2716859e+03   8.8000000e+01
   4.9800000e+02   1.7556643e+03   1.3221224e+03   7.6000000e+01
   4.9900000e+02   1.7782900e+03   1.3555896e+03   7.0000000e+01
   5.0000000e+02   1.7962020e+03   1.3716162e+03   7.0000000e+01
   5.0100000e+02   1.8112858e+03   1.3720876e+03   8.8000000e+01
   5.0200000e+02   1.7419946e+03   1.3329639e+03   7.0000000e+01
   5.0300000e+02   1.7316244e+03   1.3692593e+03   6.4000000e+01
   5.0400000e+02   1.7292676e+03   1.2782851e+03   7.0000000e+01
   5.0500000e+02   1.7141838e+03   1.2495316e+03   7.0000000e+01
   5.0600000e+02   1.7217257e+03   1.2231349e+03   6.7000000e+01
   5.0700000e+02   1.7434087e+03   1.1783548e+03   5.8000000e+01
   5.0800000e+02   1.6981572e+03   1.2382187e+03   6.4000000e+01
   5.0900000e+02   1.7081738e+03   1.2106436e+03   7.0000000e+01
   5.1000000e+02   1.7430551e+03   1.2681507e+03   6.1000000e+01
   5.1100000e+02   1.4122701e+03   1.5733273e+03   1.7500000e+02
   5.1200000e+02   1.4220852e+03   1.4858835e+03   1.9000000e+02
   5.1300000e+02   1.4345772e+03   1.4323465e+03   1.8100000e+02
   5.1400000e+02   1.4354694e+03   1.3841631e+03   1.7200000e+02
   5.1500000e+02   1.4087009e+03   1.4296696e+03   1.5400000e+02
   5.1600000e+02   1.4497460e+03   1.3654252e+03   1.6900000e+02
   5.1700000e+02   1.4426077e+03   1.3413335e+03   1.6300000e+02
   5.1800000e+02   1.4711608e+03   1.3859477e+03   1.6000000e+02
   5.1900000e+02   1.3765787e+03   1.4707147e+03   2.1400000e+02
   5.2000000e+02   1.3194725e+03   1.4153931e+03   2.2000000e+02
   5.2100000e+02   1.3132265e+03   1.4046856e+03   2.2000000e+02
   5.2200000e+02   1.3060883e+03   1.3573946e+03   2.0500000e+02
   5.2300000e+02   1.2971654e+03   1.4644687e+03   2.2300000e+02
   5.2400000e+02   1.4042395e+03   1.5135443e+03   2.2600000e+02
   5.2500000e+02   1.3881784e+03   1.5876039e+03   1.8400000e+02
   5.2600000e+02   1.2793198e+03   1.5670813e+03   1.8700000e+02
   5.2700000e+02   1.2641509e+03   1.5644045e+03   1.8700000e+02
   5.2800000e+02   1.2284596e+03   1.5224671e+03   1.8700000e+02
   5.2900000e+02   1.2266750e+03   1.6054495e+03   1.8100000e+02
   5.3000000e+02   1.2338133e+03   1.6382410e+03   1.8700000e+02
   5.3100000e+02   1.2070448e+03   1.6065649e+03   1.7800000e+02
   5.3200000e+02   1.2248904e+03   1.5115367e+03   1.9000000e+02
   5.3300000e+02   1.2137369e+03   1.5329515e+03   1.9900000e+02
   5.3400000e+02   1.2989500e+03   1.5168904e+03   1.7200000e+02
   5.3500000e+02   1.3673875e+03   1.6664159e+03   2.0800000e+02
   5.3600000e+02   1.3777756e+03   1.7070238e+03   2.0800000e+02
   5.3700000e+02   1.3683319e+03   1.7259113e+03   2.0800000e+02
   5.3800000e+02   1.3442504e+03   1.7457431e+03   2.1700000e+02
   5.3900000e+02   1.3215855e+03   1.7414934e+03   2.2000000e+02
   5.4000000e+02   1.3518054e+03   1.7769074e+03   2.2900000e+02
   5.4100000e+02   1.3470835e+03   1.6366682e+03   2.2900000e+02
   5.4200000e+02   1.3102530e+03   1.5880330e+03   2.3500000e+02
   5.4300000e+02   1.3097808e+03   1.5705621e+03   2.3500000e+02
   5.4400000e+02   1.2984484e+03   1.5847277e+03   2.4100000e+02
   5.4500000e+02   1.3617213e+03   1.6522503e+03   2.5000000e+02
   5.4600000e+02   1.3763590e+03   1.6531947e+03   2.5000000e+02
   5.4700000e+02   1.3551107e+03   1.6522503e+03   2.5900000e+02
   5.4800000e+02   1.3909968e+03   1.6989967e+03   2.0200000e+02
   5.4900000e+02   1.3725816e+03   1.7344106e+03   2.0200000e+02
   5.5000000e+02   1.5586046e+03   1.5800194e+03   1.4200000e+02
   5.5100000e+02   1.6835244e+03   1.6710324e+03   1.5700000e+02
   5.5200000e+02   1.7094006e+03   1.6986932e+03   1.5700000e+02
   5.5300000e+02   1.7076160e+03   1.7192157e+03   1.5700000e+02
   5.5400000e+02   1.7691836e+03   1.6558636e+03   1.4500000e+02
   5.5500000e+02   1.7450920e+03   1.7406306e+03   1.5700000e+02
   5.5600000e+02   1.6808475e+03   1.7495534e+03   1.6600000e+02
   5.5700000e+02   1.6085725e+03   1.6915549e+03   1.8400000e+02
   5.5800000e+02   1.5907269e+03   1.6951241e+03   1.9000000e+02
   5.5900000e+02   1.6152647e+03   1.7056084e+03   1.9300000e+02
   5.6000000e+02   1.5706505e+03   1.4015627e+03   1.9900000e+02
   5.6100000e+02   1.5362975e+03   1.2282365e+03   2.2300000e+02
   5.6200000e+02   1.5064060e+03   1.2625894e+03   2.5000000e+02
   5.6300000e+02   1.5791272e+03   1.2652663e+03   2.6200000e+02
   5.6400000e+02   1.5809117e+03   1.3085421e+03   2.7700000e+02
   5.6500000e+02   1.6228491e+03   1.3250493e+03   2.7100000e+02
   5.6600000e+02   1.6478330e+03   1.3152342e+03   2.7100000e+02
   5.6700000e+02   1.5340668e+03   1.3339721e+03   2.8600000e+02
   5.6800000e+02   1.5238056e+03   1.3544947e+03   2.8900000e+02
   5.6900000e+02   1.5220210e+03   1.3085421e+03   2.9500000e+02
   5.7000000e+02   1.6270698e+03   1.2175846e+03   2.4100000e+02
   5.7100000e+02   1.4528801e+03   1.2528224e+03   2.5900000e+02
   5.7200000e+02   1.4423837e+03   1.2308300e+03   2.6500000e+02
   5.7300000e+02   1.4773716e+03   1.1478587e+03   2.9500000e+02
   5.7400000e+02   1.3929008e+03   1.2253319e+03   2.4700000e+02
   5.7500000e+02   1.3679095e+03   1.2263316e+03   2.4400000e+02
   5.7600000e+02   1.4318874e+03   1.2608197e+03   2.2900000e+02
   5.7700000e+02   1.4103948e+03   1.3287962e+03   2.7400000e+02
   5.7800000e+02   1.4203913e+03   1.3392925e+03   2.6200000e+02
   5.7900000e+02   1.3929008e+03   1.3402922e+03   2.8300000e+02
   5.8000000e+02   1.3829043e+03   1.3702818e+03   2.8300000e+02
   5.8100000e+02   1.3794055e+03   1.3317951e+03   2.8900000e+02
   5.8200000e+02   1.4383851e+03   1.2258318e+03   2.6500000e+02
   5.8300000e+02   1.4103948e+03   1.2298304e+03   2.9200000e+02
   5.8400000e+02   1.5373509e+03   1.1133707e+03   2.4400000e+02
   5.8500000e+02   1.4813702e+03   1.0853804e+03   2.3800000e+02
   5.8600000e+02   1.4733730e+03   1.0818816e+03   2.3800000e+02
   5.8700000e+02   1.4583782e+03   1.0229020e+03   2.4400000e+02
   5.8800000e+02   1.4488815e+03   9.8741424e+02   2.4400000e+02
   5.8900000e+02   1.4588780e+03   1.0099065e+03   2.8000000e+02
   5.9000000e+02   1.4198915e+03   1.0798823e+03   2.1700000e+02
   5.9100000e+02   1.5178576e+03   1.0938774e+03   1.9600000e+02
   5.9200000e+02   1.5348517e+03   1.1008750e+03   1.9600000e+02
   5.9300000e+02   1.4913668e+03   1.0783828e+03   1.9000000e+02
   5.9400000e+02   1.5798362e+03   1.0528916e+03   2.6800000e+02
   5.9500000e+02   1.6118251e+03   1.0229020e+03   2.7700000e+02
   5.9600000e+02   1.5618424e+03   1.0708854e+03   2.8600000e+02
   5.9700000e+02   1.7039585e+03   1.2099855e+03   1.8100000e+02
   5.9800000e+02   1.8965581e+03   1.2828340e+03   1.9900000e+02
   5.9900000e+02   1.9235021e+03   1.3716494e+03   1.9900000e+02
   6.0000000e+02   1.9364751e+03   1.3866183e+03   1.9900000e+02
   6.0100000e+02   2.0203008e+03   1.3866183e+03   2.0500000e+02
   6.0200000e+02   2.0282842e+03   1.3177614e+03   2.0500000e+02
   6.0300000e+02   2.0462469e+03   1.3077822e+03   2.0500000e+02
   6.0400000e+02   2.0991369e+03   1.2938112e+03   2.0500000e+02
   6.0500000e+02   2.1161017e+03   1.2738527e+03   2.0500000e+02
   6.0600000e+02   2.1041266e+03   1.3117739e+03   2.1100000e+02
   6.0700000e+02   2.0372656e+03   1.3127718e+03   2.1400000e+02
   6.0800000e+02   2.0143133e+03   1.2728548e+03   1.8700000e+02
   6.0900000e+02   2.0262884e+03   1.2628755e+03   1.7500000e+02
   6.1000000e+02   1.9983465e+03   1.2528963e+03   1.9600000e+02
   6.1100000e+02   2.0302801e+03   1.3995913e+03   2.1100000e+02
   6.1200000e+02   2.1061224e+03   1.4584689e+03   2.2600000e+02
   6.1300000e+02   2.1175985e+03   1.4619616e+03   2.2600000e+02
   6.1400000e+02   2.1355612e+03   1.5363071e+03   2.4100000e+02
   6.1500000e+02   2.1689917e+03   1.4215456e+03   2.3200000e+02
   6.1600000e+02   2.1899481e+03   1.4315249e+03   2.3500000e+02
   6.1700000e+02   2.1654990e+03   1.3881151e+03   2.3200000e+02
   6.1800000e+02   2.1051245e+03   1.4836665e+03   2.6500000e+02
   6.1900000e+02   2.1315695e+03   1.4577204e+03   2.7700000e+02
   6.2000000e+02   2.1061224e+03   1.5006312e+03   2.8300000e+02
   6.2100000e+02   2.0163091e+03   1.4422526e+03   2.4100000e+02
   6.2200000e+02   2.0083257e+03   1.4292796e+03   2.4400000e+02
   6.2300000e+02   2.0138143e+03   1.4467433e+03   2.4400000e+02
   6.2400000e+02   1.9833776e+03   1.4866603e+03   1.7500000e+02
   6.2500000e+02   1.9773900e+03   1.5275752e+03   1.9000000e+02
   6.2600000e+02   2.0048330e+03   1.5620036e+03   1.9900000e+02
   6.2700000e+02   1.9838766e+03   1.5350596e+03   1.9000000e+02
   6.2800000e+02   1.9848745e+03   1.5275752e+03   1.9900000e+02
   6.2900000e+02   1.9564336e+03   1.5575130e+03   1.7500000e+02
   6.3000000e+02   1.9998434e+03   1.4816706e+03   1.5100000e+02
   6.3100000e+02   2.0038351e+03   1.4093211e+03   1.3900000e+02
   6.3200000e+02   2.0083257e+03   1.4003397e+03   1.3900000e+02
   6.3300000e+02   2.0597189e+03   1.4193003e+03   1.4500000e+02
   6.3400000e+02   2.0083257e+03   1.3938532e+03   1.3900000e+02
   6.3500000e+02   2.0178060e+03   1.3853709e+03   1.5100000e+02
   6.3600000e+02   1.9868703e+03   1.3738947e+03   1.3300000e+02
   6.3700000e+02   2.0053320e+03   1.4237910e+03   1.1500000e+02
   6.3800000e+02   2.0178060e+03   1.5365565e+03   1.3600000e+02
   6.3900000e+02   2.0198019e+03   1.5455379e+03   1.3600000e+02
   6.4000000e+02   2.0008413e+03   1.5844570e+03   1.3600000e+02
   6.4100000e+02   2.0527334e+03   1.5575130e+03   1.4800000e+02
   6.4200000e+02   2.0123174e+03   1.5450389e+03   1.2400000e+02
   6.4300000e+02   1.9818807e+03   1.5260783e+03   1.2400000e+02
   6.4400000e+02   2.0073278e+03   1.5644984e+03   1.0600000e+02
   6.4500000e+02   1.8663709e+03   1.3975954e+03   1.6300000e+02
   6.4600000e+02   1.8608823e+03   1.3955996e+03   1.5700000e+02
   6.4700000e+02   1.8543957e+03   1.3711504e+03   1.5700000e+02
   6.4800000e+02   1.8723584e+03   1.3157656e+03   1.5700000e+02
   6.4900000e+02   1.8064953e+03   1.3387178e+03   1.7200000e+02
   6.5000000e+02   1.8279507e+03   1.4235415e+03   1.9300000e+02
   6.5100000e+02   1.8469113e+03   1.4345187e+03   1.9300000e+02
   6.5200000e+02   1.8274518e+03   1.4125643e+03   2.0200000e+02
   6.5300000e+02   1.8449155e+03   1.4529803e+03   1.3900000e+02
   6.5400000e+02   1.7760586e+03   1.4624606e+03   1.3000000e+02
   6.5500000e+02   1.8528989e+03   1.4789263e+03   1.4500000e+02
   6.5600000e+02   1.8359341e+03   1.5088641e+03   1.4500000e+02
   6.5700000e+02   1.8638760e+03   1.5033755e+03   1.4500000e+02
   6.5800000e+02   1.9167661e+03   1.2633745e+03   2.4400000e+02
   6.5900000e+02   1.9756437e+03   1.2848299e+03   2.5600000e+02
   6.6000000e+02   2.0185545e+03   1.2613786e+03   2.6800000e+02
   6.6100000e+02   2.0370161e+03   1.2603807e+03   2.7100000e+02
   6.6200000e+02   2.1058729e+03   1.2658693e+03   2.9200000e+02
   6.6300000e+02   2.1497816e+03   1.2309419e+03   2.9200000e+02
   6.6400000e+02   2.1792204e+03   1.2010041e+03   2.8000000e+02
   6.6500000e+02   2.1991789e+03   1.2618776e+03   2.8600000e+02
   6.6600000e+02   2.1373076e+03   1.3347261e+03   3.0400000e+02
   6.6700000e+02   2.0604673e+03   1.2289461e+03   2.5900000e+02
   6.6800000e+02   2.0988874e+03   1.2563890e+03   2.5900000e+02
   6.6900000e+02   2.0519850e+03   1.2214616e+03   2.4700000e+02
   6.7000000e+02   1.9686582e+03   1.2199647e+03   2.8300000e+02
   6.7100000e+02   1.9696561e+03   1.3427095e+03   2.7700000e+02
   6.7200000e+02   2.0120679e+03   1.3826266e+03   2.7700000e+02
   6.7300000e+02   2.0180555e+03   1.4190508e+03   3.0400000e+02
   6.7400000e+02   1.9926084e+03   1.3965975e+03   2.6800000e+02
   6.7500000e+02   1.9586789e+03   1.3481981e+03   2.7700000e+02
   6.7600000e+02   1.9147702e+03   1.3442064e+03   2.6800000e+02
   6.7700000e+02   1.9247495e+03   1.3666598e+03   2.9800000e+02
   6.7800000e+02   1.9142713e+03   1.3975954e+03   3.0400000e+02
   6.7900000e+02   1.9117765e+03   1.3372210e+03   3.0400000e+02
   6.8000000e+02   1.8763501e+03   1.2638734e+03   2.4400000e+02
   6.8100000e+02   1.6353511e+03   1.5258288e+03   2.1700000e+02
   6.8200000e+02   1.6403408e+03   1.5862033e+03   2.1700000e+02
   6.8300000e+02   1.6094051e+03   1.6101535e+03   2.1700000e+02
   6.8400000e+02   1.5894466e+03   1.5966815e+03   2.0500000e+02
   6.8500000e+02   1.5839580e+03   1.6455799e+03   2.2900000e+02
   6.8600000e+02   1.5310679e+03   1.6191349e+03   2.2900000e+02
   6.8700000e+02   1.5260783e+03   1.5782199e+03   2.2600000e+02
   6.8800000e+02   1.5106105e+03   1.6485737e+03   2.2900000e+02
   6.8900000e+02   1.4951426e+03   1.6520664e+03   2.2900000e+02
   6.9000000e+02   1.5071177e+03   1.6705280e+03   2.5000000e+02
   6.9100000e+02   1.5779704e+03   1.7009647e+03   2.3800000e+02
   6.9200000e+02   1.5285731e+03   1.7548527e+03   2.4700000e+02
   6.9300000e+02   1.5056209e+03   1.7812977e+03   2.3500000e+02
   6.9400000e+02   1.5036250e+03   1.7638340e+03   2.3200000e+02
   6.9500000e+02   1.4617121e+03   1.7608402e+03   2.6500000e+02
   6.9600000e+02   1.5245814e+03   1.7613392e+03   2.4700000e+02
   6.9700000e+02   1.5410472e+03   1.7778050e+03   2.7100000e+02
   6.9800000e+02   1.6323574e+03   1.7269108e+03   2.4700000e+02
   6.9900000e+02   1.6994678e+03   1.5854549e+03   2.1100000e+02
   7.0000000e+02   1.7378880e+03   1.6049144e+03   2.1100000e+02
   7.0100000e+02   1.7663288e+03   1.6153926e+03   2.0800000e+02
   7.0200000e+02   1.7568485e+03   1.6218791e+03   2.2000000e+02
   7.0300000e+02   1.7872853e+03   1.6253719e+03   2.2000000e+02
   7.0400000e+02   1.7239170e+03   1.6622951e+03   2.2300000e+02
   7.0500000e+02   1.6894886e+03   1.5759746e+03   1.9000000e+02
   7.0600000e+02   1.7234180e+03   1.5560161e+03   1.8700000e+02
   7.0700000e+02   1.6805073e+03   1.5974300e+03   1.9000000e+02
   7.0800000e+02   1.7024616e+03   1.5016291e+03   2.3200000e+02
   7.0900000e+02   1.7438755e+03   1.4477412e+03   2.3500000e+02
   7.1000000e+02   1.7812977e+03   1.4821696e+03   2.5300000e+02
   7.1100000e+02   1.7603413e+03   1.5205897e+03   2.5600000e+02
   7.1200000e+02   1.8202168e+03   1.5041240e+03   2.5300000e+02
   7.1300000e+02   1.7438755e+03   1.4282816e+03   2.3200000e+02
   7.1400000e+02   1.6306110e+03   1.5470348e+03   2.6800000e+02
   7.1500000e+02   1.5941867e+03   1.5570140e+03   2.7100000e+02
   7.1600000e+02   1.5412967e+03   1.5076167e+03   2.7100000e+02
   7.1700000e+02   1.5263278e+03   1.5056209e+03   2.7100000e+02
   7.1800000e+02   1.5547687e+03   1.4956416e+03   2.7100000e+02
   7.1900000e+02   1.5452884e+03   1.5929393e+03   2.8600000e+02
   7.2000000e+02   1.5158496e+03   1.5889476e+03   2.9200000e+02
   7.2100000e+02   1.4779284e+03   1.6054134e+03   2.9800000e+02
   7.2200000e+02   1.5048724e+03   1.5535213e+03   2.9800000e+02
   7.2300000e+02   1.5722324e+03   1.6198833e+03   3.0100000e+02
   7.2400000e+02   1.5437915e+03   1.6902370e+03   3.0400000e+02
   7.2500000e+02   1.5857044e+03   1.6263698e+03   3.0100000e+02
   7.2600000e+02   1.6001743e+03   1.5562656e+03   2.7100000e+02
   7.2700000e+02   1.6041660e+03   1.6041660e+03   2.6500000e+02
   7.2800000e+02   1.7202372e+03   1.0471989e+03   2.0500000e+02
   7.2900000e+02   1.7499254e+03   1.0249951e+03   2.0500000e+02
   7.3000000e+02   1.7721293e+03   8.5759310e+02   2.4100000e+02
   7.3100000e+02   1.7841044e+03   7.9846603e+02   2.3800000e+02
   7.3200000e+02   1.8255183e+03   7.0790430e+02   2.4400000e+02
   7.3300000e+02   1.8187823e+03   6.8320565e+02   2.4700000e+02
   7.3400000e+02   1.7895930e+03   6.1459829e+02   2.3200000e+02
   7.3500000e+02   1.7861002e+03   5.6046084e+02   2.2300000e+02
   7.3600000e+02   1.7943331e+03   5.3950441e+02   2.1400000e+02
   7.3700000e+02   1.8162875e+03   5.4274767e+02   2.0500000e+02
   7.3800000e+02   1.7656428e+03   5.2453553e+02   2.0500000e+02
   7.3900000e+02   1.7746241e+03   5.2752930e+02   2.3800000e+02
   7.4000000e+02   1.7953310e+03   5.0083480e+02   2.4400000e+02
   7.4100000e+02   1.7449358e+03   5.3102204e+02   2.3800000e+02
   7.4200000e+02   1.7672644e+03   6.4466079e+02   2.1700000e+02
   7.4300000e+02   1.7438131e+03   6.4615768e+02   2.1700000e+02
   7.4400000e+02   1.7792395e+03   6.8881898e+02   2.0500000e+02
   7.4500000e+02   1.8900092e+03   6.0249844e+02   2.8600000e+02
   7.4600000e+02   1.9354148e+03   5.5260218e+02   2.9800000e+02
   7.4700000e+02   1.8880134e+03   6.1846525e+02   3.0400000e+02
   7.4800000e+02   1.9180135e+03   7.1676089e+02   2.3800000e+02
   7.4900000e+02   1.9412152e+03   6.9081483e+02   2.3500000e+02
   7.5000000e+02   1.9062879e+03   7.0054461e+02   2.2000000e+02
   7.5100000e+02   1.9733983e+03   6.6836151e+02   2.3500000e+02
   7.5200000e+02   1.9716520e+03   6.5588745e+02   2.3500000e+02
   7.5300000e+02   1.9696561e+03   6.4116805e+02   2.3500000e+02
   7.5400000e+02   1.9644170e+03   6.1996214e+02   2.1700000e+02
   7.5500000e+02   2.0155607e+03   6.8782106e+02   2.2900000e+02
   7.5600000e+02   2.0198019e+03   6.1646940e+02   2.5600000e+02
   7.5700000e+02   1.8998013e+03   7.8960944e+02   2.3200000e+02
   7.5800000e+02   1.8883252e+03   8.1231224e+02   2.2900000e+02
   7.5900000e+02   1.8775975e+03   8.1755135e+02   2.2600000e+02
   7.6000000e+02   1.8870778e+03   8.5023340e+02   2.2000000e+02
   7.6100000e+02   1.9222547e+03   7.8686515e+02   2.1700000e+02
   7.6200000e+02   1.9404668e+03   7.9410010e+02   2.1700000e+02
   7.6300000e+02   1.9501966e+03   8.0008766e+02   2.1700000e+02
   7.6400000e+02   1.9135228e+03   7.8461981e+02   2.0800000e+02
   7.6500000e+02   1.8713605e+03   7.9085685e+02   1.8700000e+02
   7.6600000e+02   1.7615887e+03   7.3160503e+02   2.8000000e+02
   7.6700000e+02   1.7531063e+03   7.3759258e+02   2.8600000e+02
   7.6800000e+02   1.7002163e+03   7.9148055e+02   2.8900000e+02
   7.6900000e+02   1.7366406e+03   6.2532599e+02   2.8600000e+02
   7.7000000e+02   1.7121914e+03   6.3031561e+02   2.8900000e+02
   7.7100000e+02   1.7446240e+03   6.2432806e+02   2.8600000e+02
   7.7200000e+02   1.7655804e+03   5.8491001e+02   2.8000000e+02
   7.7300000e+02   1.7850399e+03   5.8041935e+02   2.8300000e+02
   7.7400000e+02   1.7645825e+03   5.3501374e+02   2.8300000e+02
   7.7500000e+02   1.7780545e+03   5.0158325e+02   2.8300000e+02
   7.7600000e+02   1.7176800e+03   5.1106354e+02   2.8300000e+02
   7.7700000e+02   1.7456219e+03   7.3734310e+02   2.9200000e+02
   7.7800000e+02   1.7106945e+03   7.1987941e+02   3.0700000e+02
   7.7900000e+02   1.6191349e+03   8.3239549e+02   2.5600000e+02
   7.8000000e+02   1.5852054e+03   8.5185503e+02   2.5600000e+02
   7.8100000e+02   1.5737293e+03   9.1023366e+02   2.5300000e+02
   7.8200000e+02   1.5822116e+03   9.1921499e+02   2.4700000e+02
   7.8300000e+02   1.5412967e+03   9.2370565e+02   2.5000000e+02
   7.8400000e+02   1.5412967e+03   8.2940171e+02   2.8300000e+02
   7.8500000e+02   1.5896961e+03   8.2091935e+02   2.9500000e+02
   7.8600000e+02   1.5293216e+03   8.3663667e+02   2.8600000e+02
   7.8700000e+02   1.4971385e+03   7.9846603e+02   2.9800000e+02
   7.8800000e+02   1.5195918e+03   8.8852879e+02   3.0100000e+02
   7.8900000e+02   1.5123568e+03   8.9276997e+02   3.0700000e+02
   7.9000000e+02   1.5275752e+03   8.9351841e+02   2.9500000e+02
   7.9100000e+02   1.5288226e+03   8.3588823e+02   2.9200000e+02
   7.9200000e+02   1.4731883e+03   8.3913148e+02   2.6800000e+02
   7.9300000e+02   1.8082417e+03   1.0344754e+03   2.1100000e+02
   7.9400000e+02   1.8227116e+03   1.0479474e+03   2.5300000e+02
   7.9500000e+02   1.8207158e+03   1.1023343e+03   2.5600000e+02
   7.9600000e+02   1.8052479e+03   1.1282803e+03   2.4700000e+02
   7.9700000e+02   1.8012562e+03   1.1674489e+03   2.4100000e+02
   7.9800000e+02   1.8426701e+03   1.1659520e+03   2.2900000e+02
   7.9900000e+02   1.7702658e+03   1.1772518e+03   2.4100000e+02
   8.0000000e+02   1.8339921e+03   1.1293336e+03   2.3500000e+02
   8.0100000e+02   1.8239885e+03   9.7563712e+02   2.7100000e+02
   8.0200000e+02   1.8486886e+03   9.8156515e+02   2.8300000e+02
   8.0300000e+02   1.8595567e+03   9.7366111e+02   2.8600000e+02
   8.0400000e+02   1.8625207e+03   9.5291301e+02   2.9500000e+02
   8.0500000e+02   1.8669667e+03   9.7909514e+02   2.8300000e+02
   8.0600000e+02   1.8565927e+03   1.0220733e+03   2.9500000e+02
   8.0700000e+02   1.7824923e+03   9.5637103e+02   2.8300000e+02
   8.0800000e+02   1.7666842e+03   9.9193920e+02   2.7400000e+02
   8.0900000e+02   1.7765643e+03   9.4698499e+02   2.8300000e+02
   8.1000000e+02   1.7973124e+03   9.1882685e+02   2.9500000e+02
   8.1100000e+02   1.7123440e+03   9.4599698e+02   2.9200000e+02
   8.1200000e+02   1.7078980e+03   9.3117691e+02   3.0100000e+02
   8.1300000e+02   1.7019699e+03   9.3512893e+02   3.0400000e+02
   8.1400000e+02   1.6876439e+03   9.4896100e+02   3.1000000e+02
   8.1500000e+02   1.6797398e+03   9.0795880e+02   3.0400000e+02
   8.1600000e+02   1.7330921e+03   9.1339283e+02   3.0700000e+02
   8.1700000e+02   1.7197540e+03   9.8156515e+02   3.0700000e+02
   8.1800000e+02   1.8150965e+03   1.1085238e+03   2.7100000e+02
   8.1900000e+02   1.7375381e+03   1.0877757e+03   2.8600000e+02
   8.2000000e+02   1.8284345e+03   1.1174158e+03   2.7700000e+02
   8.2100000e+02   1.9188370e+03   1.0951857e+03   2.9200000e+02
   8.2200000e+02   1.8086744e+03   1.1643460e+03   2.8300000e+02
   8.2300000e+02   1.8121325e+03   1.1846001e+03   2.9500000e+02
   8.2400000e+02   1.8133675e+03   1.2028782e+03   2.9500000e+02
   8.2500000e+02   1.8484416e+03   1.2147343e+03   2.9500000e+02
   8.2600000e+02   1.8548637e+03   1.2068302e+03   2.8900000e+02
   8.2700000e+02   1.8558517e+03   1.2260963e+03   3.0100000e+02
   8.2800000e+02   1.8094154e+03   1.2127583e+03   2.9200000e+02
   8.2900000e+02   1.7743413e+03   1.1712621e+03   3.0400000e+02
   8.3000000e+02   1.7945954e+03   1.1638520e+03   2.8600000e+02
   8.3100000e+02   1.9404668e+03   9.8944398e+02   2.3800000e+02
   8.3200000e+02   1.9654149e+03   9.9044191e+02   2.4100000e+02
   8.3300000e+02   2.0232946e+03   1.0433320e+03   2.4400000e+02
   8.3400000e+02   2.1420477e+03   1.0612946e+03   2.5300000e+02
   8.3500000e+02   2.1490332e+03   1.0622925e+03   2.5900000e+02
   8.3600000e+02   2.1834616e+03   1.0847459e+03   2.6500000e+02
   8.3700000e+02   2.1570166e+03   1.0667832e+03   2.7100000e+02
   8.3800000e+02   2.1310705e+03   1.0348496e+03   2.5900000e+02
   8.3900000e+02   2.0173071e+03   1.0717728e+03   2.5600000e+02
   8.4000000e+02   2.0572241e+03   1.0872407e+03   2.8000000e+02
   8.4100000e+02   2.0507376e+03   1.1032075e+03   2.8000000e+02
   8.4200000e+02   2.0562261e+03   1.0882386e+03   2.9200000e+02
   8.4300000e+02   2.0023382e+03   1.0972199e+03   2.5000000e+02
   8.4400000e+02   2.0160596e+03   9.2732313e+02   2.6500000e+02
   8.4500000e+02   2.0420057e+03   9.0936048e+02   2.7100000e+02
   8.4600000e+02   2.0529829e+03   8.7792583e+02   2.7100000e+02
   8.4700000e+02   2.0998854e+03   8.7193828e+02   2.6500000e+02
   8.4800000e+02   2.1193449e+03   8.5197977e+02   2.6800000e+02
   8.4900000e+02   2.1617567e+03   8.7293620e+02   2.8000000e+02
   8.5000000e+02   2.1822142e+03   8.7942272e+02   2.8300000e+02
   8.5100000e+02   2.2236281e+03   9.2033766e+02   2.8300000e+02
   8.5200000e+02   2.1981810e+03   8.7193828e+02   2.8000000e+02
   8.5300000e+02   2.1807173e+03   8.6245799e+02   3.0100000e+02
   8.5400000e+02   2.1412993e+03   7.8861151e+02   2.8000000e+02
   8.5500000e+02   2.0360182e+03   8.0757210e+02   2.9200000e+02
   8.5600000e+02   2.0559767e+03   7.4121006e+02   3.0100000e+02
   8.5700000e+02   2.0644590e+03   7.3372562e+02   3.0100000e+02
   8.5800000e+02   2.0819227e+03   7.2175052e+02   3.0100000e+02
   8.5900000e+02   2.0420057e+03   7.4220799e+02   2.9800000e+02
   8.6000000e+02   2.0499891e+03   7.2125156e+02   2.9800000e+02
   8.6100000e+02   2.0165586e+03   8.0906898e+02   3.0700000e+02
   8.6200000e+02   2.0307790e+03   8.3127282e+02   3.1000000e+02
   8.6300000e+02   2.0170576e+03   8.0058662e+02   3.0700000e+02
   8.6400000e+02   2.1091162e+03   9.4304046e+02   2.9800000e+02
   8.6500000e+02   2.1308211e+03   9.0062863e+02   3.1300000e+02
   8.6600000e+02   2.1627547e+03   9.0661618e+02   3.1300000e+02
   8.6700000e+02   2.1278273e+03   8.9164730e+02   3.1300000e+02
   8.6800000e+02   2.1123594e+03   9.7497407e+02   2.8600000e+02
   8.6900000e+02   2.0060804e+03   9.5401763e+02   2.9800000e+02
   8.7000000e+02   2.0070783e+03   9.7297822e+02   2.9800000e+02
   8.7100000e+02   2.0065794e+03   9.6798859e+02   3.0100000e+02
   8.7200000e+02   1.9142713e+03   9.2657469e+02   2.5600000e+02
   8.7300000e+02   1.9232526e+03   8.8565975e+02   2.8000000e+02
   8.7400000e+02   1.9357267e+03   8.7867427e+02   2.8300000e+02
   8.7500000e+02   1.9142713e+03   8.6769710e+02   2.8600000e+02
   8.7600000e+02   1.8868283e+03   9.2657469e+02   2.4400000e+02
   8.7700000e+02   1.6178874e+03   7.8935996e+02   2.5000000e+02
   8.7800000e+02   1.5734798e+03   7.2798755e+02   2.5000000e+02
   8.7900000e+02   1.5829601e+03   6.8308091e+02   2.6500000e+02
   8.8000000e+02   1.6193843e+03   6.7060685e+02   2.6500000e+02
   8.8100000e+02   1.6278667e+03   6.5813278e+02   2.6200000e+02
   8.8200000e+02   1.6288646e+03   6.9256120e+02   2.6200000e+02
   8.8300000e+02   1.5679912e+03   6.6511826e+02   2.7700000e+02
   8.8400000e+02   1.5595088e+03   6.1771680e+02   2.7700000e+02
   8.8500000e+02   1.5540202e+03   5.7929668e+02   2.7100000e+02
   8.8600000e+02   1.5600078e+03   6.0673963e+02   2.7100000e+02
   8.8700000e+02   1.5605067e+03   6.2869398e+02   2.6500000e+02
   8.8800000e+02   1.5819621e+03   5.8827801e+02   2.9200000e+02
   8.8900000e+02   1.5909435e+03   5.7480602e+02   2.9200000e+02
   8.9000000e+02   1.5704860e+03   5.7680187e+02   2.9500000e+02
   8.9100000e+02   1.5600078e+03   6.6112656e+02   2.8600000e+02
   8.9200000e+02   1.5914424e+03   6.9206224e+02   2.9800000e+02
   8.9300000e+02   1.5350596e+03   6.5214523e+02   2.9500000e+02
   8.9400000e+02   1.6311100e+03   7.6341390e+02   2.1400000e+02
   8.9500000e+02   1.6111515e+03   6.3917220e+02   2.0200000e+02
   8.9600000e+02   1.6076587e+03   6.3767531e+02   1.9900000e+02
   8.9700000e+02   1.6271183e+03   6.3168776e+02   1.9600000e+02
   8.9800000e+02   1.6161411e+03   7.9834129e+02   2.0200000e+02
   8.9900000e+02   1.5931888e+03   8.3376763e+02   2.0500000e+02
   9.0000000e+02   1.5971805e+03   8.5173029e+02   2.0500000e+02
   9.0100000e+02   1.5802158e+03   8.4324793e+02   2.0500000e+02
   9.0200000e+02   1.6595508e+03   7.5692739e+02   2.0500000e+02
   9.0300000e+02   1.6844990e+03   7.6241598e+02   2.0500000e+02
   9.0400000e+02   1.6974720e+03   7.6341390e+02   2.0200000e+02
   9.0500000e+02   1.6790104e+03   7.2898548e+02   1.6300000e+02
   9.0600000e+02   1.7049564e+03   7.4295643e+02   1.6300000e+02
   9.0700000e+02   1.6715259e+03   7.1351763e+02   1.5400000e+02
   9.0800000e+02   1.5737293e+03   7.8187552e+02   1.8700000e+02
   9.0900000e+02   1.6914844e+03   7.4994191e+02   2.2300000e+02
   9.1000000e+02   1.7788029e+03   8.4424585e+02   2.0200000e+02
   9.1100000e+02   1.8077427e+03   8.8316494e+02   2.0200000e+02
   9.1200000e+02   1.7783039e+03   8.4873651e+02   1.9600000e+02
   9.1300000e+02   1.7768071e+03   8.6021266e+02   1.9300000e+02
   9.1400000e+02   1.7827946e+03   8.3825830e+02   1.9300000e+02
   9.1500000e+02   1.8286530e+03   2.3757311e+03   1.4200000e+02
   9.1600000e+02   1.8007691e+03   2.3798021e+03   1.4200000e+02
   9.1700000e+02   6.9405809e+02   2.1490332e+03   7.0000000e+01
   9.1800000e+02   9.7746888e+02   1.9793859e+03   6.7000000e+01
   9.1900000e+02   9.2407988e+02   1.9459554e+03   4.9000000e+01
   9.2000000e+02   9.1759336e+02   1.9379720e+03   4.9000000e+01
   9.2100000e+02   9.2058714e+02   1.9299886e+03   4.9000000e+01
   9.2200000e+02   9.0711515e+02   1.9379720e+03   4.9000000e+01
   9.2300000e+02   9.2906950e+02   1.9599263e+03   4.9000000e+01
   9.2400000e+02   1.0084046e+03   1.9599263e+03   6.1000000e+01
   9.2500000e+02   1.0478226e+03   1.9434606e+03   9.7000000e+01
   9.2600000e+02   1.0418351e+03   1.9259969e+03   9.7000000e+01
   9.2700000e+02   1.0338517e+03   1.9554357e+03   1.0300000e+02
   9.2800000e+02   1.6485737e+03   1.5457873e+03   2.8000000e+02
   9.2900000e+02   1.6934803e+03   1.5807147e+03   2.8600000e+02
   9.3000000e+02   1.6954761e+03   1.6256214e+03   2.8900000e+02
   9.3100000e+02   1.7363911e+03   1.5976795e+03   2.9800000e+02
   9.3200000e+02   1.6665363e+03   1.4909015e+03   2.8300000e+02
   9.3300000e+02   1.6894886e+03   1.5018786e+03   2.8300000e+02
   9.3400000e+02   1.6565571e+03   1.4749346e+03   2.9200000e+02
   9.3500000e+02   1.6565571e+03   1.4370135e+03   2.9800000e+02
   9.3600000e+02   1.6236255e+03   1.4799243e+03   3.0400000e+02
   9.3700000e+02   1.7812977e+03   1.4744357e+03   2.6800000e+02
   9.3800000e+02   1.7698216e+03   1.4569720e+03   2.6800000e+02
   9.3900000e+02   1.7598423e+03   1.4484896e+03   2.6800000e+02
   9.4000000e+02   1.7897801e+03   1.4385104e+03   2.8600000e+02
   9.4100000e+02   1.8242085e+03   1.5148517e+03   2.8000000e+02
   9.4200000e+02   1.8411732e+03   1.5218371e+03   2.8900000e+02
   9.4300000e+02   1.8202168e+03   1.5278247e+03   2.8300000e+02
   9.4400000e+02   2.0312780e+03   2.2717780e+03   2.2000000e+02
   9.4500000e+02   2.1240851e+03   2.2258734e+03   2.1400000e+02
   9.4600000e+02   2.1550207e+03   2.1879523e+03   1.8400000e+02
   9.4700000e+02   2.1729834e+03   2.1919440e+03   1.8400000e+02
   9.4800000e+02   2.1510290e+03   2.1879523e+03   1.7500000e+02
   9.4900000e+02   2.1330664e+03   2.2119025e+03   2.3800000e+02
   9.5000000e+02   2.1989295e+03   2.1909461e+03   2.3800000e+02
   9.5100000e+02   2.2129004e+03   2.2049170e+03   2.3500000e+02
   9.5200000e+02   2.1939398e+03   2.1330664e+03   2.3800000e+02
   9.5300000e+02   2.1799689e+03   2.0891577e+03   2.3200000e+02
   9.5400000e+02   2.2148963e+03   2.1151037e+03   2.5900000e+02
   9.5500000e+02   2.2348548e+03   2.1400519e+03   2.6500000e+02
   9.5600000e+02   2.2268714e+03   2.1550207e+03   2.7100000e+02
   9.5700000e+02   2.2617988e+03   2.1430456e+03   2.6500000e+02
   9.5800000e+02   2.2129004e+03   2.0996359e+03   2.6200000e+02
   9.5900000e+02   2.2483268e+03   2.0547293e+03   2.6500000e+02
   9.6000000e+02   2.2503226e+03   2.0437521e+03   2.6500000e+02
   9.6100000e+02   2.2049170e+03   2.0262884e+03   2.6500000e+02
   9.6200000e+02   2.2473288e+03   2.0377645e+03   2.7100000e+02
   9.6300000e+02   2.2458320e+03   2.0397604e+03   2.7700000e+02
   9.6400000e+02   2.1605093e+03   2.0796774e+03   2.8600000e+02
   9.6500000e+02   2.1590124e+03   2.2917365e+03   2.5000000e+02
   9.6600000e+02   2.1440436e+03   2.3136909e+03   2.5000000e+02
   9.6700000e+02   2.1739813e+03   2.3007178e+03   2.4700000e+02
   9.6800000e+02   2.0691992e+03   2.1859564e+03   2.5300000e+02
   9.6900000e+02   2.0537313e+03   2.1664969e+03   2.5600000e+02
   9.7000000e+02   2.1016317e+03   2.1505301e+03   2.7700000e+02
   9.7100000e+02   2.0247915e+03   2.2074118e+03   2.6800000e+02
   9.7200000e+02   2.2413413e+03   2.2538154e+03   2.3800000e+02
   9.7300000e+02   1.9649160e+03   2.3199279e+03   2.1700000e+02
   9.7400000e+02   1.9733983e+03   2.3598449e+03   2.1100000e+02
   9.7500000e+02   1.9569326e+03   2.3648345e+03   2.3200000e+02
   9.7600000e+02   1.9399678e+03   2.3718200e+03   2.3200000e+02
   9.7700000e+02   1.9519429e+03   2.3618408e+03   2.3800000e+02
   9.7800000e+02   2.0173071e+03   2.3857910e+03   1.8700000e+02
   9.7900000e+02   2.0207998e+03   2.3957702e+03   1.8700000e+02
   9.8000000e+02   2.0861639e+03   2.3892837e+03   1.9300000e+02
   9.8100000e+02   2.0203008e+03   2.3997619e+03   1.7800000e+02
   9.8200000e+02   1.9848745e+03   2.4292007e+03   1.6600000e+02
   9.8300000e+02   1.9933568e+03   2.4541489e+03   1.6600000e+02
   9.8400000e+02   1.9694066e+03   2.4292007e+03   1.6300000e+02
   9.8500000e+02   1.9474523e+03   2.4301987e+03   1.6000000e+02
   9.8600000e+02   2.0647085e+03   2.4212173e+03   1.4800000e+02
   9.8700000e+02   1.9993444e+03   2.3518615e+03   1.7200000e+02
   9.8800000e+02   1.9793859e+03   2.4401779e+03   1.3600000e+02
   9.8900000e+02   1.8970571e+03   2.3029632e+03   2.1400000e+02
   9.9000000e+02   1.8790944e+03   2.3229217e+03   2.1400000e+02
   9.9100000e+02   1.8391774e+03   2.3184310e+03   1.9900000e+02
   9.9200000e+02   1.8391774e+03   2.3104476e+03   1.9900000e+02
   9.9300000e+02   1.8329404e+03   2.3221732e+03   1.9900000e+02
   9.9400000e+02   1.8975560e+03   2.2700316e+03   2.3200000e+02
   9.9500000e+02   1.9294896e+03   2.2510711e+03   2.3200000e+02
   9.9600000e+02   1.8706120e+03   2.2525679e+03   2.4400000e+02
   9.9700000e+02   1.8606328e+03   2.3613418e+03   2.2000000e+02
   9.9800000e+02   1.9539388e+03   2.1966841e+03   1.6900000e+02
   9.9900000e+02   1.7962666e+03   2.0928999e+03   2.0200000e+02
   1.0000000e+03   1.7613392e+03   1.9646665e+03   2.1400000e+02
   1.0010000e+03   1.7758091e+03   1.9267453e+03   2.0200000e+02
   1.0020000e+03   1.8057469e+03   1.9202588e+03   2.0200000e+02
   1.0030000e+03   1.7832936e+03   1.8788449e+03   1.9000000e+02
   1.0040000e+03   1.7822956e+03   1.8788449e+03   1.8400000e+02
   1.0050000e+03   1.7588444e+03   1.8773480e+03   1.7200000e+02
   1.0060000e+03   1.8192189e+03   1.8504040e+03   1.7500000e+02
   1.0070000e+03   1.7094471e+03   1.9851240e+03   2.2300000e+02
   1.0080000e+03   1.6954761e+03   1.9731489e+03   2.2600000e+02
   1.0090000e+03   1.6176380e+03   1.9741468e+03   2.4100000e+02
   1.0100000e+03   1.6016712e+03   1.9327329e+03   2.4700000e+02
   1.0110000e+03   1.6061618e+03   1.9192609e+03   2.4700000e+02
   1.0120000e+03   1.6370975e+03   1.8653729e+03   2.4400000e+02
   1.0130000e+03   1.5777210e+03   1.9072858e+03   2.4700000e+02
   1.0140000e+03   1.5792178e+03   1.9252484e+03   2.6200000e+02
   1.0150000e+03   1.5587604e+03   1.9536893e+03   2.7100000e+02
   1.0160000e+03   1.5687396e+03   1.8953107e+03   2.7400000e+02
   1.0170000e+03   1.5482822e+03   1.9701551e+03   2.3200000e+02
   1.0180000e+03   1.6480747e+03   2.0200513e+03   2.6800000e+02
   1.0190000e+03   1.6600498e+03   1.9277433e+03   2.0800000e+02
   1.0200000e+03   1.6535633e+03   1.8908200e+03   2.0200000e+02
   1.0210000e+03   1.6400913e+03   1.9347287e+03   2.0500000e+02
   1.0220000e+03   1.6191349e+03   1.9422132e+03   2.0500000e+02
   1.0230000e+03   1.6630436e+03   1.9437101e+03   1.9000000e+02
   1.0240000e+03   1.7254139e+03   2.0589704e+03   2.4100000e+02
   1.0250000e+03   1.7688237e+03   2.0928999e+03   1.9600000e+02
   1.0260000e+03   1.8077427e+03   2.0220472e+03   1.7500000e+02
   1.0270000e+03   1.8112355e+03   2.0100721e+03   1.7200000e+02
   1.0280000e+03   1.8456639e+03   1.9911115e+03   1.7200000e+02
   1.0290000e+03   1.8531483e+03   1.9846250e+03   1.6900000e+02
   1.0300000e+03   1.7867863e+03   1.9851240e+03   1.6300000e+02
   1.0310000e+03   1.8147282e+03   2.0380140e+03   1.6300000e+02
   1.0320000e+03   1.8017552e+03   2.0494901e+03   1.6000000e+02
   1.0330000e+03   1.8446660e+03   2.0305296e+03   1.5400000e+02
   1.0340000e+03   1.7483662e+03   2.1048750e+03   1.9300000e+02
   1.0350000e+03   1.7618382e+03   2.1622557e+03   1.8400000e+02
   1.0360000e+03   1.7034595e+03   2.0958937e+03   1.9300000e+02
   1.0370000e+03   1.6869938e+03   2.0619642e+03   1.6600000e+02
   1.0380000e+03   1.6765156e+03   2.0529829e+03   1.6600000e+02
   1.0390000e+03   1.6999668e+03   2.0799269e+03   1.6600000e+02
   1.0400000e+03   1.6440830e+03   2.1013823e+03   1.8700000e+02
   1.0410000e+03   1.6321079e+03   2.0973906e+03   1.8700000e+02
   1.0420000e+03   1.6216297e+03   2.0839186e+03   1.9300000e+02
   1.0430000e+03   1.6096546e+03   2.0529829e+03   1.9900000e+02
   1.0440000e+03   1.5976795e+03   2.0973906e+03   2.0800000e+02
   1.0450000e+03   1.6126483e+03   2.1028791e+03   2.1400000e+02
   1.0460000e+03   1.5817127e+03   2.1003843e+03   2.0500000e+02
   1.0470000e+03   1.6380954e+03   2.1442930e+03   1.7500000e+02
   1.0480000e+03   1.6131473e+03   2.0973906e+03   1.6300000e+02
   1.0490000e+03   1.8541463e+03   2.0055814e+03   1.7500000e+02
   1.0500000e+03   1.7508610e+03   1.8274518e+03   2.0200000e+02
   1.0510000e+03   1.9409658e+03   2.0943968e+03   2.0500000e+02
   1.0520000e+03   1.9963506e+03   1.9851240e+03   1.9900000e+02
   1.0530000e+03   2.0672033e+03   2.0135648e+03   1.9900000e+02
   1.0540000e+03   2.0617147e+03   2.0390119e+03   1.9600000e+02
   1.0550000e+03   2.0657064e+03   2.0435026e+03   1.9300000e+02
   1.0560000e+03   2.0582220e+03   2.0240430e+03   1.8400000e+02
   1.0570000e+03   2.0791784e+03   2.0050825e+03   1.9900000e+02
   1.0580000e+03   2.1133574e+03   1.9951032e+03   2.0800000e+02
   1.0590000e+03   2.1178480e+03   2.0013402e+03   2.1400000e+02
   1.0600000e+03   2.1146048e+03   1.9853734e+03   2.0500000e+02
   1.0610000e+03   2.0694487e+03   1.9858724e+03   1.8400000e+02
   1.0620000e+03   2.0410078e+03   1.9289907e+03   2.0500000e+02
   1.0630000e+03   2.1345633e+03   1.8835851e+03   2.0200000e+02
   1.0640000e+03   2.1969336e+03   1.9704046e+03   1.7800000e+02
   1.0650000e+03   2.1934409e+03   1.8773480e+03   2.3200000e+02
   1.0660000e+03   2.2490752e+03   1.8344372e+03   2.2300000e+02
   1.0670000e+03   2.2647925e+03   1.7947697e+03   2.3800000e+02
   1.0680000e+03   2.2593039e+03   1.8424206e+03   2.1400000e+02
   1.0690000e+03   2.2615493e+03   1.8411732e+03   2.0800000e+02
   1.0700000e+03   2.2632956e+03   1.8651234e+03   2.1400000e+02
   1.0710000e+03   2.1887007e+03   1.8823377e+03   2.3800000e+02
   1.0720000e+03   2.1782225e+03   1.8863294e+03   2.4100000e+02
   1.0730000e+03   2.1627547e+03   1.9122754e+03   2.4100000e+02
   1.0740000e+03   2.1784720e+03   1.8810902e+03   2.4700000e+02
   1.0750000e+03   2.0435026e+03   1.8581380e+03   2.2600000e+02
   1.0760000e+03   2.0013402e+03   1.8042500e+03   2.1400000e+02
   1.0770000e+03   2.0058309e+03   1.7568485e+03   2.1700000e+02
   1.0780000e+03   2.0195524e+03   1.7503620e+03   2.1100000e+02
   1.0790000e+03   2.0340223e+03   1.7316509e+03   2.0800000e+02
   1.0800000e+03   2.0220472e+03   1.7131893e+03   2.1100000e+02
   1.0810000e+03   2.0706961e+03   1.7214222e+03   2.0200000e+02
   1.0820000e+03   2.0826712e+03   1.7059544e+03   2.0200000e+02
   1.0830000e+03   2.0766836e+03   1.7291561e+03   2.0200000e+02
   1.0840000e+03   1.9888662e+03   1.7463703e+03   2.3500000e+02
   1.0850000e+03   1.9499471e+03   1.7064533e+03   2.4100000e+02
   1.0860000e+03   1.9539388e+03   1.6894886e+03   2.4700000e+02
   1.0870000e+03   1.9060384e+03   1.7174305e+03   2.4100000e+02
   1.0880000e+03   1.9786374e+03   1.8107365e+03   2.1700000e+02
   1.0890000e+03   2.0928999e+03   1.8316929e+03   2.5900000e+02
   1.0900000e+03   2.1063719e+03   1.7743122e+03   2.6800000e+02
   1.0910000e+03   2.0672033e+03   1.7441250e+03   2.7400000e+02
   1.0920000e+03   2.0584715e+03   1.7426281e+03   2.7700000e+02
   1.0930000e+03   2.0405088e+03   1.7171810e+03   2.9500000e+02
   1.0940000e+03   2.0390119e+03   1.7867863e+03   2.8900000e+02
   1.0950000e+03   2.1452910e+03   1.7538548e+03   2.7400000e+02
   1.0960000e+03   2.1562682e+03   1.7099461e+03   2.7700000e+02
   1.0970000e+03   2.1572661e+03   1.6830021e+03   2.7700000e+02
   1.0980000e+03   2.1732329e+03   1.6909855e+03   2.6800000e+02
   1.0990000e+03   2.2001769e+03   1.6909855e+03   2.6200000e+02
   1.1000000e+03   2.1792204e+03   1.6844990e+03   2.6200000e+02
   1.1010000e+03   2.1827132e+03   1.7738133e+03   2.8600000e+02
   1.1020000e+03   2.0764341e+03   1.7199253e+03   2.7100000e+02
   1.1030000e+03   2.0909040e+03   1.8606328e+03   2.7100000e+02
   1.1040000e+03   1.9110568e+03   1.9721782e+03   2.6800000e+02
   1.1050000e+03   1.9092722e+03   1.9779781e+03   2.7400000e+02
   1.1060000e+03   1.8847344e+03   2.0025159e+03   2.9200000e+02
   1.1070000e+03   1.8686733e+03   1.9374907e+03   2.5900000e+02
   1.1080000e+03   1.8436894e+03   2.0079811e+03   2.6800000e+02
   1.1090000e+03   1.8401202e+03   1.9986122e+03   2.7400000e+02
   1.1100000e+03   1.8601966e+03   2.0160117e+03   2.7100000e+02
   1.1110000e+03   1.8579659e+03   1.9205373e+03   2.5900000e+02
   1.1120000e+03   1.8294128e+03   1.9071530e+03   2.6800000e+02
   1.1130000e+03   1.8262898e+03   1.8451393e+03   2.8600000e+02
   1.1140000e+03   1.8365511e+03   1.8308628e+03   2.8600000e+02
   1.1150000e+03   1.8450278e+03   1.7667299e+03   2.9500000e+02
   1.1160000e+03   1.8512738e+03   1.8291897e+03   2.9500000e+02
   1.1170000e+03   1.7905985e+03   1.8296359e+03   2.8300000e+02
   1.1180000e+03   1.7767681e+03   1.7903754e+03   2.7100000e+02
   1.1190000e+03   1.7678452e+03   1.8372203e+03   2.9200000e+02
   1.1200000e+03   1.7607069e+03   1.9465251e+03   2.7400000e+02
   1.1210000e+03   1.7602608e+03   1.9737397e+03   2.7400000e+02
   1.1220000e+03   1.7482150e+03   1.9326947e+03   2.8300000e+02
   1.1230000e+03   1.8789346e+03   1.8804961e+03   2.4400000e+02
   1.1240000e+03   1.9650400e+03   1.9692783e+03   2.7400000e+02
   1.1250000e+03   1.9672707e+03   1.9434021e+03   2.8900000e+02
   1.1260000e+03   1.9712860e+03   2.0125541e+03   2.8000000e+02
   1.1270000e+03   1.9498711e+03   1.7401844e+03   1.8100000e+02
   1.1280000e+03   1.4149469e+03   1.7366153e+03   1.4500000e+02
   1.1290000e+03   1.2391670e+03   1.7062776e+03   1.4500000e+02
   1.1300000e+03   1.0401877e+03   1.6857551e+03   1.5700000e+02
   1.1310000e+03   9.6434352e+02   1.7410767e+03   1.6300000e+02
   1.1320000e+03   9.5229769e+02   1.7517841e+03   1.6000000e+02
   1.1330000e+03   9.3980571e+02   1.8218284e+03   1.5100000e+02
   1.1340000e+03   1.0009272e+03   1.8396741e+03   1.5400000e+02
   1.1350000e+03   1.0076193e+03   1.8541737e+03   1.6600000e+02
   1.1360000e+03   1.0201113e+03   1.7939445e+03   1.8400000e+02
   1.1370000e+03   1.0044963e+03   1.8648811e+03   1.6600000e+02
   1.1380000e+03   9.4962083e+02   1.9429559e+03   1.8100000e+02
   1.1390000e+03   9.3935957e+02   1.9456328e+03   1.8100000e+02
   1.1400000e+03   9.3757500e+02   1.9643708e+03   1.9300000e+02
   1.1410000e+03   1.0254650e+03   1.9059262e+03   1.5700000e+02
   1.1420000e+03   1.0477721e+03   1.9045877e+03   1.6000000e+02
   1.1430000e+03   1.0379569e+03   1.9411714e+03   1.7500000e+02
   1.1440000e+03   1.0892633e+03   1.8166978e+03   1.3000000e+02
   1.1450000e+03   1.1164779e+03   1.8117902e+03   1.3300000e+02
   1.1460000e+03   1.1030937e+03   1.7961752e+03   1.3900000e+02
   1.1470000e+03   9.0054522e+02   1.8358819e+03   1.5100000e+02
   1.1480000e+03   8.3117014e+02   1.8701233e+03   1.2700000e+02
   1.1490000e+03   8.2983171e+02   1.8790461e+03   1.2400000e+02
   1.1500000e+03   8.0395548e+02   1.8928765e+03   1.2400000e+02
   1.1510000e+03   8.5927708e+02   1.9191989e+03   1.2400000e+02
   1.1520000e+03   8.2849329e+02   1.8808307e+03   1.1200000e+02
   1.1530000e+03   7.9592492e+02   1.8589697e+03   1.1200000e+02
   1.1540000e+03   8.5883094e+02   1.8946611e+03   1.0600000e+02
   1.1550000e+03   8.2938557e+02   1.8955534e+03   1.8400000e+02
   1.1560000e+03   7.7737208e+02   1.9754035e+03   2.0500000e+02
   1.1570000e+03   7.6637588e+02   1.9893987e+03   2.0800000e+02
   1.1580000e+03   7.9136724e+02   2.0213876e+03   2.1400000e+02
   1.1590000e+03   8.2135687e+02   1.8734388e+03   2.2600000e+02
   1.1600000e+03   8.8683422e+02   1.7724737e+03   1.9900000e+02
   1.1610000e+03   8.0686188e+02   1.7259898e+03   2.0800000e+02
   1.1620000e+03   7.7737208e+02   1.6865034e+03   2.1400000e+02
   1.1630000e+03   7.5238073e+02   1.7084958e+03   2.4100000e+02
   1.1640000e+03   7.7737208e+02   1.6720085e+03   2.1400000e+02
   1.1650000e+03   7.8386983e+02   1.6720085e+03   1.9900000e+02
   1.1660000e+03   7.7337346e+02   1.6350213e+03   2.2000000e+02
   1.1670000e+03   7.6187744e+02   1.6175273e+03   2.2600000e+02
   1.1680000e+03   7.9086741e+02   1.7649763e+03   2.1400000e+02
   1.1690000e+03   7.7637243e+02   1.7809708e+03   2.0800000e+02
   1.1700000e+03   7.9986430e+02   1.7819704e+03   2.2900000e+02
   1.1710000e+03   9.5606027e+02   1.8009639e+03   2.2600000e+02
   1.1720000e+03   9.0382834e+02   1.7244903e+03   2.4700000e+02
   1.1730000e+03   9.3281831e+02   1.7072463e+03   2.4700000e+02
   1.1740000e+03   9.1457462e+02   1.6955003e+03   2.4700000e+02
   1.1750000e+03   9.3856632e+02   1.6705090e+03   2.5000000e+02
   1.1760000e+03   9.7955215e+02   1.6355211e+03   2.5600000e+02
   1.1770000e+03   9.7505370e+02   1.6265242e+03   2.5900000e+02
   1.1780000e+03   9.9504679e+02   1.6445180e+03   2.5600000e+02
   1.1790000e+03   8.9258223e+02   1.6625117e+03   2.3200000e+02
   1.1800000e+03   8.8158603e+02   1.7634768e+03   2.7700000e+02
   1.1810000e+03   9.1907307e+02   1.7689749e+03   2.7700000e+02
   1.1820000e+03   8.6109312e+02   1.7724737e+03   2.8000000e+02
   1.1830000e+03   8.2960401e+02   1.7914671e+03   2.8900000e+02
   1.1840000e+03   8.2210661e+02   1.8029632e+03   2.9200000e+02
   1.1850000e+03   8.3560194e+02   1.7994644e+03   2.9500000e+02
   1.1860000e+03   8.2010730e+02   1.7079960e+03   2.7700000e+02
   1.1870000e+03   8.1710834e+02   1.6920015e+03   2.8000000e+02
   1.1880000e+03   7.9511594e+02   1.6630116e+03   2.8000000e+02
   1.1890000e+03   8.0561231e+02   1.6545145e+03   2.8000000e+02
   1.1900000e+03   7.8262027e+02   1.6690095e+03   2.8300000e+02
   1.1910000e+03   8.3360263e+02   1.6905021e+03   2.6500000e+02
   1.1920000e+03   8.1011076e+02   1.7184924e+03   2.8300000e+02
   1.1930000e+03   8.7633785e+02   1.7316128e+03   2.7700000e+02
   1.1940000e+03   8.7546315e+02   1.7401099e+03   2.7700000e+02
   1.1950000e+03   9.1394984e+02   1.7002487e+03   2.8600000e+02
   1.1960000e+03   9.1045105e+02   1.6767568e+03   2.9200000e+02
   1.1970000e+03   9.5068713e+02   1.7264896e+03   2.8900000e+02
   1.1980000e+03   8.5247110e+02   1.7804709e+03   2.7100000e+02
   1.1990000e+03   9.6791265e+02   1.8055442e+03   2.2600000e+02
   1.2000000e+03   8.9786836e+02   1.9170797e+03   2.5900000e+02
   1.2010000e+03   8.8983781e+02   1.9460789e+03   2.6500000e+02
   1.2020000e+03   8.6373850e+02   1.9655976e+03   2.6800000e+02
   1.2030000e+03   8.5838480e+02   1.9847818e+03   2.6800000e+02
   1.2040000e+03   8.4946196e+02   2.0244884e+03   2.6800000e+02
   1.2050000e+03   8.5303110e+02   2.0258268e+03   2.7100000e+02
   1.2060000e+03   8.3429313e+02   2.0244884e+03   2.7100000e+02
   1.2070000e+03   9.1593711e+02   1.9754128e+03   2.6500000e+02
   1.2080000e+03   9.3824421e+02   2.0039659e+03   2.6500000e+02
   1.2090000e+03   9.4672091e+02   1.9999506e+03   2.6200000e+02
   1.2100000e+03   9.4315177e+02   2.0119964e+03   2.6500000e+02
   1.2110000e+03   9.1950625e+02   1.9736282e+03   2.5000000e+02
   1.2120000e+03   8.0574005e+02   1.9464135e+03   2.7700000e+02
   1.2130000e+03   8.8559946e+02   1.8982302e+03   2.7100000e+02
   1.2140000e+03   8.9809144e+02   1.8848459e+03   2.7400000e+02
   1.2150000e+03   8.7578434e+02   1.8951072e+03   2.6800000e+02
   1.2160000e+03   8.9050702e+02   1.9526595e+03   2.8000000e+02
   1.2170000e+03   1.0332725e+03   1.7927176e+03   2.3200000e+02
   1.2180000e+03   1.0787789e+03   1.7347192e+03   2.5300000e+02
   1.2190000e+03   1.1242854e+03   1.6430370e+03   2.5900000e+02
   1.2200000e+03   1.1541769e+03   1.6256375e+03   2.6800000e+02
   1.2210000e+03   1.2036987e+03   1.6336680e+03   2.7400000e+02
   1.2220000e+03   1.1947758e+03   1.6492830e+03   2.7700000e+02
   1.2230000e+03   1.2425130e+03   1.6180530e+03   2.7400000e+02
   1.2240000e+03   1.1470387e+03   1.6104686e+03   2.6800000e+02
   1.2250000e+03   1.1639921e+03   1.5524702e+03   2.8900000e+02
   1.2260000e+03   1.1653305e+03   1.5444396e+03   2.8900000e+02
   1.2270000e+03   1.2014680e+03   1.5649622e+03   2.9200000e+02
   1.2280000e+03   1.2228828e+03   1.5613930e+03   2.9800000e+02
   1.2290000e+03   1.2090524e+03   1.5774541e+03   2.9800000e+02
   1.2300000e+03   1.1024245e+03   1.6260836e+03   2.7700000e+02
   1.2310000e+03   1.0836865e+03   1.6283143e+03   2.8300000e+02
   1.2320000e+03   1.1033167e+03   1.6234068e+03   2.8600000e+02
   1.2330000e+03   1.1202701e+03   1.6104686e+03   2.5300000e+02
   1.2340000e+03   1.1175933e+03   1.5703159e+03   2.4400000e+02
   1.2350000e+03   1.0988553e+03   1.5680851e+03   2.4400000e+02
   1.2360000e+03   1.1314237e+03   1.5631776e+03   2.2900000e+02
   1.2370000e+03   1.1131319e+03   1.7710797e+03   2.5900000e+02
   1.2380000e+03   1.1813916e+03   1.7652799e+03   2.5000000e+02
   1.2390000e+03   1.1970066e+03   1.7739797e+03   2.5000000e+02
   1.2400000e+03   1.2304672e+03   1.8181477e+03   2.5300000e+02
   1.2410000e+03   1.2411746e+03   1.8239476e+03   2.5300000e+02
   1.2420000e+03   1.2344825e+03   1.7971791e+03   2.5300000e+02
   1.2430000e+03   1.2157445e+03   1.7494419e+03   2.5900000e+02
   1.2440000e+03   1.1055475e+03   1.7873639e+03   2.8000000e+02
   1.2450000e+03   1.1251777e+03   1.7887024e+03   2.8300000e+02
   1.2460000e+03   1.1630998e+03   1.8672233e+03   2.8900000e+02
   1.2470000e+03   1.1532846e+03   1.7663953e+03   2.8600000e+02
   1.2480000e+03   1.1617613e+03   1.7659491e+03   2.8900000e+02
   1.2490000e+03   1.1474848e+03   1.7414113e+03   2.9200000e+02
   1.2500000e+03   1.0439799e+03   1.8480392e+03   2.8600000e+02
   1.2510000e+03   1.0323802e+03   1.8699002e+03   2.8600000e+02
   1.2520000e+03   1.0448721e+03   1.8322012e+03   2.8000000e+02
   1.2530000e+03   1.0667331e+03   1.7576955e+03   2.9500000e+02
   1.2540000e+03   1.0935016e+03   1.8206015e+03   2.3200000e+02
   1.2550000e+03   1.1073320e+03   1.9196450e+03   2.3200000e+02
   1.2560000e+03   1.0761021e+03   1.9365984e+03   2.3200000e+02
   1.2570000e+03   1.0542411e+03   1.9383830e+03   2.3200000e+02
   1.2580000e+03   1.1523924e+03   1.9151836e+03   2.3200000e+02
   1.2590000e+03   1.1742533e+03   1.9490904e+03   2.4100000e+02
   1.2600000e+03   1.1818377e+03   1.9508750e+03   2.4700000e+02
   1.2610000e+03   1.1755917e+03   1.9562287e+03   2.4700000e+02
   1.2620000e+03   1.1898683e+03   1.9397214e+03   2.5300000e+02
   1.2630000e+03   1.0810096e+03   1.9807665e+03   2.4400000e+02
   1.2640000e+03   1.0805635e+03   1.9950430e+03   2.4400000e+02
   1.2650000e+03   1.0787789e+03   2.0097657e+03   2.4700000e+02
   1.2660000e+03   1.0551334e+03   2.0084273e+03   2.4700000e+02
   1.2670000e+03   1.1140242e+03   1.7786642e+03   2.1700000e+02
   1.2680000e+03   1.1006399e+03   1.7773257e+03   2.1100000e+02
   1.2690000e+03   1.1461464e+03   1.7460958e+03   2.0500000e+02
   1.2700000e+03   7.1963465e+02   1.8188169e+03   1.6900000e+02
   1.2710000e+03   6.5628248e+02   1.7411882e+03   1.9000000e+02
   1.2720000e+03   6.2862168e+02   1.7423036e+03   2.0200000e+02
   1.2730000e+03   6.2282184e+02   1.6985817e+03   2.2300000e+02
   1.2740000e+03   6.0408387e+02   1.6727054e+03   2.3200000e+02
   1.2750000e+03   5.8579205e+02   1.7552417e+03   2.0200000e+02
   1.2760000e+03   5.3582415e+02   1.7291424e+03   1.9900000e+02
   1.2770000e+03   6.8907392e+02   1.8608658e+03   1.7500000e+02
   1.2780000e+03   6.2126034e+02   1.9144029e+03   1.7800000e+02
   1.2790000e+03   5.9984552e+02   1.9072646e+03   1.7800000e+02
   1.2800000e+03   5.2846281e+02   1.8769269e+03   1.8100000e+02
   1.2810000e+03   5.9716867e+02   1.9144029e+03   1.5700000e+02
   1.2820000e+03   5.6236960e+02   1.9500942e+03   1.5100000e+02
   1.2830000e+03   6.1679892e+02   1.9001263e+03   1.4200000e+02
   1.2840000e+03   6.2750633e+02   1.9447405e+03   1.7800000e+02
   1.2850000e+03   6.4445972e+02   1.9750782e+03   1.7500000e+02
   1.2860000e+03   5.9672253e+02   1.9971622e+03   2.0800000e+02
   1.2870000e+03   5.8779969e+02   1.9985006e+03   2.0800000e+02
   1.2880000e+03   5.9806096e+02   2.0252691e+03   2.1100000e+02
   1.2890000e+03   6.6988981e+02   1.8398971e+03   2.2900000e+02
   1.2900000e+03   6.9888904e+02   1.8316435e+03   2.2600000e+02
   1.2910000e+03   6.8952006e+02   1.8793807e+03   2.4700000e+02
   1.2920000e+03   9.2508302e+02   1.5983113e+03   1.6900000e+02
   1.2930000e+03   8.8582253e+02   1.5630660e+03   1.7200000e+02
   1.2940000e+03   8.3228549e+02   1.5764503e+03   1.7500000e+02
   1.2950000e+03   8.2782407e+02   1.5853731e+03   1.7200000e+02
   1.2960000e+03   8.9920679e+02   1.4916833e+03   1.7200000e+02
   1.2970000e+03   9.5006698e+02   1.4890065e+03   1.7200000e+02
   1.2980000e+03   8.8403796e+02   1.4809759e+03   1.6600000e+02
   1.2990000e+03   8.5370031e+02   1.4533151e+03   1.6600000e+02
   1.3000000e+03   8.4120833e+02   1.4459538e+03   1.6600000e+02
   1.3010000e+03   9.5765139e+02   1.4749530e+03   1.7500000e+02
   1.3020000e+03   1.0669562e+03   1.6616634e+03   1.2100000e+02
   1.3030000e+03   1.0446491e+03   1.6375718e+03   1.0300000e+02
   1.3040000e+03   1.0598179e+03   1.6108032e+03   1.0300000e+02
   1.3050000e+03   1.1160318e+03   1.6009881e+03   8.8000000e+01
   1.3060000e+03   1.1365543e+03   1.6277566e+03   8.5000000e+01
   1.3070000e+03   1.1490463e+03   1.6438177e+03   7.9000000e+01
   1.3080000e+03   1.1231701e+03   1.6768323e+03   7.6000000e+01
   1.3090000e+03   1.1240623e+03   1.7036008e+03   7.6000000e+01
   1.3100000e+03   1.0990784e+03   1.6777245e+03   6.1000000e+01
   1.3110000e+03   1.1999065e+03   1.6723708e+03   8.2000000e+01
   1.3120000e+03   1.1651074e+03   1.6248567e+03   6.7000000e+01
   1.3130000e+03   1.0999707e+03   1.5690890e+03   7.3000000e+01
   1.3140000e+03   1.1352159e+03   1.5521356e+03   6.7000000e+01
   1.3150000e+03   1.1744764e+03   1.5405359e+03   7.3000000e+01
   1.3160000e+03   1.1735841e+03   1.5405359e+03   7.9000000e+01
   1.3170000e+03   1.1878606e+03   1.5423204e+03   7.9000000e+01
   1.3180000e+03   1.1624306e+03   1.5280439e+03   7.9000000e+01
   1.3190000e+03   1.1254008e+03   1.5223277e+03   4.9000000e+01
   1.3200000e+03   1.1325390e+03   1.5098357e+03   4.9000000e+01
   1.3210000e+03   1.0968477e+03   1.5205431e+03   4.6000000e+01
   1.3220000e+03   1.0464336e+03   1.5392811e+03   5.2000000e+01
   1.3230000e+03   1.0473259e+03   1.5334813e+03   4.6000000e+01
   1.3240000e+03   1.0500028e+03   1.5531115e+03   5.5000000e+01
   1.3250000e+03   1.1990142e+03   1.5397272e+03   7.6000000e+01
   1.3260000e+03   9.7728164e+02   1.6563934e+03   9.7000000e+01
   1.3270000e+03   9.3043673e+02   1.5564576e+03   7.9000000e+01
   1.3280000e+03   9.2508302e+02   1.5457502e+03   7.9000000e+01
   1.3290000e+03   9.1571404e+02   1.5122895e+03   7.9000000e+01
   1.3300000e+03   8.9206852e+02   1.5308044e+03   9.1000000e+01
   1.3310000e+03   9.1794475e+02   1.5076050e+03   7.9000000e+01
   1.3320000e+03   8.9608380e+02   1.4902055e+03   6.7000000e+01
   1.3330000e+03   9.6925108e+02   1.4803904e+03   8.8000000e+01
   1.3340000e+03   8.1533210e+02   1.5535576e+03   6.1000000e+01
   1.3350000e+03   8.1443981e+02   1.5580191e+03   5.2000000e+01
   1.3360000e+03   8.0953225e+02   1.5379427e+03   4.9000000e+01
   1.3370000e+03   9.8308148e+02   1.5807723e+03   7.0000000e+01
   1.3380000e+03   9.2642145e+02   1.7076997e+03   8.8000000e+01
   1.3390000e+03   8.8894552e+02   1.7656982e+03   8.2000000e+01
   1.3400000e+03   9.1348333e+02   1.7866668e+03   7.9000000e+01
   1.3410000e+03   8.2603951e+02   1.8004972e+03   6.7000000e+01
   1.3420000e+03   8.9786836e+02   1.6782543e+03   7.6000000e+01
   1.3430000e+03   8.5013117e+02   1.6447937e+03   8.2000000e+01
   1.3440000e+03   9.0723735e+02   1.6818235e+03   6.1000000e+01
   1.3450000e+03   9.2865216e+02   1.6528242e+03   5.5000000e+01
   1.3460000e+03   9.3623657e+02   1.6563934e+03   5.5000000e+01
   1.3470000e+03   9.1794475e+02   1.6510397e+03   5.2000000e+01
   1.3480000e+03   8.9206852e+02   1.7005614e+03   5.5000000e+01
   1.3490000e+03   9.2329846e+02   1.7215301e+03   5.2000000e+01
   1.3500000e+03   8.5414645e+02   1.7233147e+03   5.2000000e+01
   1.3510000e+03   8.4076219e+02   1.7081458e+03   4.9000000e+01
   1.3520000e+03   8.5682330e+02   1.7366989e+03   4.9000000e+01
   1.3530000e+03   1.0589953e+03   1.5438471e+03   1.2700000e+02
   1.3540000e+03   1.0728257e+03   1.5086019e+03   1.4200000e+02
   1.3550000e+03   1.0063506e+03   1.5416164e+03   1.3300000e+02
   1.3560000e+03   7.7926431e+02   1.6415522e+03   1.2700000e+02
   1.3570000e+03   6.6817496e+02   1.5318013e+03   1.2700000e+02
   1.3580000e+03   6.8825135e+02   1.4894178e+03   1.2100000e+02
   1.3590000e+03   7.0565088e+02   1.4831718e+03   1.1800000e+02
   1.3600000e+03   6.9092820e+02   1.4809411e+03   1.1200000e+02
   1.3610000e+03   6.4006801e+02   1.5353704e+03   1.3300000e+02
   1.3620000e+03   6.1686863e+02   1.4648800e+03   1.3000000e+02
   1.3630000e+03   6.2222233e+02   1.4550648e+03   1.3000000e+02
   1.3640000e+03   6.4229872e+02   1.4340962e+03   1.3300000e+02
   1.3650000e+03   5.8876168e+02   1.4091122e+03   1.0300000e+02
   1.3660000e+03   5.3611693e+02   1.4668876e+03   1.2700000e+02
   1.3670000e+03   6.9985104e+02   1.6819280e+03   1.0600000e+02
   1.3680000e+03   6.8468221e+02   1.5864536e+03   7.9000000e+01
   1.3690000e+03   6.7531323e+02   1.6948661e+03   1.0600000e+02
   1.3700000e+03   6.6772881e+02   1.7078043e+03   9.7000000e+01
   1.3710000e+03   6.3159131e+02   1.7528646e+03   9.1000000e+01
   1.3720000e+03   6.3114517e+02   1.7762871e+03   8.5000000e+01
   1.3730000e+03   6.1419178e+02   1.8003787e+03   8.5000000e+01
   1.3740000e+03   6.4586786e+02   1.7825330e+03   7.9000000e+01
   1.3750000e+03   6.5612912e+02   1.7883329e+03   7.3000000e+01
   1.3760000e+03   6.7129795e+02   1.7985942e+03   7.0000000e+01
   1.3770000e+03   6.3917573e+02   1.6591748e+03   1.0600000e+02
   1.3780000e+03   6.1909934e+02   1.6591748e+03   1.2400000e+02
   1.3790000e+03   6.0348437e+02   1.6274987e+03   8.8000000e+01
   1.3800000e+03   5.9143854e+02   1.6167913e+03   8.5000000e+01
   1.3810000e+03   5.9143854e+02   1.5984995e+03   7.9000000e+01
   1.3820000e+03   7.2059664e+02   1.6869471e+03   6.1000000e+01
   1.3830000e+03   7.3933460e+02   1.6989930e+03   6.1000000e+01
   1.3840000e+03   7.0230482e+02   1.6775781e+03   5.2000000e+01
   1.3850000e+03   9.7712827e+02   1.5696118e+03   1.9300000e+02
   1.3860000e+03   9.8783568e+02   1.5829960e+03   1.9300000e+02
   1.3870000e+03   9.7623599e+02   1.5642581e+03   1.9300000e+02
   1.3880000e+03   1.0047891e+03   1.5374896e+03   1.9300000e+02
   1.3890000e+03   9.6329787e+02   1.5545545e+03   2.0500000e+02
   1.3900000e+03   8.0670204e+02   1.5949303e+03   1.7800000e+02
   1.3910000e+03   8.0179448e+02   1.5730694e+03   1.9900000e+02
   1.3920000e+03   8.3971655e+02   1.5860075e+03   2.0500000e+02
   1.3930000e+03   8.9816114e+02   1.4787104e+03   1.5400000e+02
   1.3940000e+03   6.1530713e+02   1.5469701e+03   1.7200000e+02
   1.3950000e+03   6.2333769e+02   1.5612466e+03   1.7800000e+02
   1.3960000e+03   5.5017040e+02   1.5585698e+03   1.8100000e+02
   1.3970000e+03   5.4035528e+02   1.5326935e+03   1.8100000e+02
   1.3980000e+03   5.5240111e+02   1.5755232e+03   1.8100000e+02
   1.3990000e+03   6.2824525e+02   1.5159632e+03   1.8400000e+02
   1.4000000e+03   6.2066084e+02   1.5057020e+03   1.9000000e+02
   1.4010000e+03   7.9331778e+02   1.5331397e+03   1.6300000e+02
   1.4020000e+03   7.7279525e+02   1.5126172e+03   1.6300000e+02
   1.4030000e+03   1.3141188e+03   1.5635122e+03   1.2700000e+02
   1.4040000e+03   1.2070448e+03   1.4122701e+03   1.1500000e+02
   1.4050000e+03   9.3132901e+02   1.3163495e+03   9.7000000e+01
   1.4060000e+03   8.8225340e+02   1.3520409e+03   9.4000000e+01
   1.4070000e+03   9.0456049e+02   1.3772479e+03   1.0300000e+02
   1.4080000e+03   9.2062160e+02   1.3799248e+03   1.1800000e+02
   1.4090000e+03   9.0857577e+02   1.3933090e+03   1.0300000e+02
   1.4100000e+03   9.1839090e+02   1.4022319e+03   1.0300000e+02
   1.4110000e+03   8.9206852e+02   1.4214160e+03   1.0300000e+02
   1.4120000e+03   8.4566975e+02   1.3513717e+03   8.8000000e+01
   1.4130000e+03   8.1310139e+02   1.3451257e+03   9.7000000e+01
   1.4140000e+03   7.5421065e+02   1.3137842e+03   1.0300000e+02
   1.4150000e+03   7.4038025e+02   1.3177995e+03   1.0300000e+02
   1.4160000e+03   7.6402577e+02   1.3124458e+03   1.0300000e+02
   1.4170000e+03   8.1354753e+02   1.3463526e+03   1.1500000e+02
   1.4180000e+03   8.3317778e+02   1.3414450e+03   1.1500000e+02
   1.4190000e+03   8.0105556e+02   1.3601830e+03   1.2400000e+02
   1.4200000e+03   8.9588861e+02   1.2669254e+03   9.7000000e+01
   1.4210000e+03   9.0168845e+02   1.2370339e+03   1.0900000e+02
   1.4220000e+03   9.2221099e+02   1.2124961e+03   1.1200000e+02
   1.4230000e+03   8.1647534e+02   1.2361416e+03   1.0900000e+02
   1.4240000e+03   9.1150358e+02   1.2334647e+03   1.0900000e+02
   1.4250000e+03   9.2845697e+02   1.2499720e+03   1.2700000e+02
   1.4260000e+03   8.7268923e+02   1.2504181e+03   8.5000000e+01
   1.4270000e+03   8.1915219e+02   1.2084808e+03   7.6000000e+01
   1.4280000e+03   8.2227518e+02   1.1875121e+03   7.3000000e+01
   1.4290000e+03   8.1290620e+02   1.1549437e+03   6.7000000e+01
   1.4300000e+03   8.4413614e+02   1.1843891e+03   6.1000000e+01
   1.4310000e+03   7.4910790e+02   1.2343570e+03   6.7000000e+01
   1.4320000e+03   7.4107734e+02   1.2365877e+03   6.4000000e+01
   1.4330000e+03   7.1743182e+02   1.1917504e+03   5.8000000e+01
   1.4340000e+03   8.7893521e+02   1.2711637e+03   5.2000000e+01
   1.4350000e+03   1.2309412e+03   1.3425464e+03   1.1500000e+02
   1.4360000e+03   1.1622354e+03   1.3068551e+03   1.0600000e+02
   1.4370000e+03   1.1738351e+03   1.3594998e+03   8.8000000e+01
   1.4380000e+03   1.1524202e+03   1.3594998e+03   8.2000000e+01
   1.4390000e+03   1.1345746e+03   1.3630690e+03   8.2000000e+01
   1.4400000e+03   1.0841605e+03   1.3543692e+03   7.3000000e+01
   1.4410000e+03   1.0752377e+03   1.3543692e+03   6.7000000e+01
   1.4420000e+03   1.0480230e+03   1.3097550e+03   6.4000000e+01
   1.4430000e+03   1.1243133e+03   1.4038910e+03   8.2000000e+01
   1.4440000e+03   1.1020062e+03   1.3641843e+03   4.6000000e+01
   1.4450000e+03   1.0346388e+03   1.3909528e+03   6.4000000e+01
   1.4460000e+03   1.0462385e+03   1.4007680e+03   6.4000000e+01
   1.4470000e+03   1.0225929e+03   1.3864914e+03   6.4000000e+01
   1.4480000e+03   1.1586662e+03   1.2981553e+03   6.1000000e+01
   1.4490000e+03   1.2536945e+03   1.4132599e+03   7.9000000e+01
   1.4500000e+03   1.3076777e+03   1.3954143e+03   8.2000000e+01
   1.4510000e+03   1.2278182e+03   1.4473898e+03   8.5000000e+01
   1.4520000e+03   1.2804630e+03   1.2426106e+03   1.1500000e+02
   1.4530000e+03   1.2108648e+03   1.1241599e+03   9.1000000e+01
   1.4540000e+03   1.1497434e+03   1.1232677e+03   6.7000000e+01
   1.4550000e+03   1.1492973e+03   1.1321905e+03   6.7000000e+01
   1.4560000e+03   1.1332361e+03   1.1156832e+03   6.7000000e+01
   1.4570000e+03   1.1211903e+03   1.0835610e+03   6.1000000e+01
   1.4580000e+03   1.1167289e+03   1.0697306e+03   6.1000000e+01
   1.4590000e+03   1.1066907e+03   1.0812188e+03   5.5000000e+01
   1.4600000e+03   1.1187365e+03   1.1240484e+03   6.7000000e+01
   1.4610000e+03   1.2369641e+03   1.0602501e+03   6.4000000e+01
   1.4620000e+03   1.2360719e+03   1.0303586e+03   6.4000000e+01
   1.4630000e+03   1.2311643e+03   1.0258972e+03   6.1000000e+01
   1.4640000e+03   1.2200108e+03   9.9823637e+02   5.5000000e+01
   1.4650000e+03   1.2579328e+03   1.0062669e+03   6.4000000e+01
   1.4660000e+03   1.2128725e+03   1.0316970e+03   7.6000000e+01
   1.4670000e+03   1.2454408e+03   1.0696191e+03   5.8000000e+01
   1.4680000e+03   1.2690864e+03   1.0486504e+03   4.9000000e+01
   1.4690000e+03   1.2503484e+03   1.1093257e+03   5.8000000e+01
   1.4700000e+03   1.2490100e+03   1.1316328e+03   5.8000000e+01
   1.4710000e+03   1.2561483e+03   1.1294021e+03   6.1000000e+01
   1.4720000e+03   1.3114699e+03   1.2438375e+03   9.7000000e+01
   1.4730000e+03   1.3471612e+03   1.2313455e+03   9.7000000e+01
   1.4740000e+03   1.3779450e+03   1.1202562e+03   9.4000000e+01
   1.4750000e+03   1.4542353e+03   1.0843418e+03   8.2000000e+01
   1.4760000e+03   1.4859114e+03   1.0727421e+03   5.8000000e+01
   1.4770000e+03   1.5158029e+03   1.0700652e+03   5.8000000e+01
   1.4780000e+03   1.4734194e+03   1.0919262e+03   4.9000000e+01
   1.4790000e+03   1.4917112e+03   1.1222638e+03   7.9000000e+01
   1.4800000e+03   1.4952804e+03   1.1347558e+03   7.0000000e+01
   1.4810000e+03   1.3641146e+03   1.0861263e+03   8.2000000e+01
   1.4820000e+03   1.3574225e+03   1.0821111e+03   8.2000000e+01
   1.4830000e+03   1.3413614e+03   1.0548964e+03   8.5000000e+01
   1.4840000e+03   1.2717632e+03   1.2759597e+03   7.0000000e+01
   1.4850000e+03   1.2673018e+03   1.2830980e+03   6.1000000e+01
   1.4860000e+03   1.2583790e+03   1.2946977e+03   5.2000000e+01
   1.4870000e+03   1.3859756e+03   1.2750675e+03   7.6000000e+01
   1.4880000e+03   1.3855294e+03   1.2830980e+03   6.1000000e+01
   1.4890000e+03   1.3902139e+03   1.2994380e+03   6.1000000e+01
   1.4900000e+03   1.3737067e+03   1.2454548e+03   5.2000000e+01
   1.4910000e+03   1.4156440e+03   1.2958688e+03   7.9000000e+01
   1.4920000e+03   1.4214439e+03   1.3043455e+03   8.2000000e+01
   1.4930000e+03   1.4134133e+03   1.3431599e+03   8.2000000e+01
   1.4940000e+03   1.4259053e+03   1.2757924e+03   9.4000000e+01
   1.4950000e+03   1.4647196e+03   1.2686542e+03   6.7000000e+01
   1.4960000e+03   1.0689917e+03   1.2090942e+03   9.4000000e+01
   1.4970000e+03   1.0176854e+03   1.1624724e+03   8.8000000e+01
   1.4980000e+03   9.6950204e+02   1.1459651e+03   9.4000000e+01
   1.4990000e+03   1.0109932e+03   1.1580110e+03   7.6000000e+01
   1.5000000e+03   9.9939355e+02   1.1111661e+03   7.0000000e+01
   1.5010000e+03   9.9314756e+02   1.1009048e+03   7.0000000e+01
   1.5020000e+03   9.7084046e+02   1.1062585e+03   6.4000000e+01
   1.5030000e+03   1.0828221e+03   1.1767489e+03   1.1200000e+02
   1.5040000e+03   1.1990421e+03   1.3167260e+03   1.4200000e+02
   1.5050000e+03   1.1624584e+03   1.1757451e+03   1.4500000e+02
   1.5060000e+03   1.0442308e+03   1.0523868e+03   1.4500000e+02
   1.5070000e+03   1.0321850e+03   1.0349873e+03   1.4500000e+02
   1.5080000e+03   9.0369609e+02   8.1057790e+02   1.5700000e+02
   1.5090000e+03   8.8674270e+02   7.7220969e+02   1.5700000e+02
   1.5100000e+03   9.1217279e+02   6.4974372e+02   1.8400000e+02
   1.5110000e+03   8.8941955e+02   5.8371470e+02   1.8700000e+02
   1.5120000e+03   9.0057310e+02   5.5382319e+02   1.9000000e+02
   1.5130000e+03   9.1618807e+02   5.1679341e+02   1.8700000e+02
   1.5140000e+03   9.4786415e+02   5.1054742e+02   1.8700000e+02
   1.5150000e+03   9.5678699e+02   5.0296301e+02   1.8700000e+02
   1.5160000e+03   9.6437140e+02   4.9627088e+02   1.8700000e+02
   1.5170000e+03   9.5678699e+02   4.6325637e+02   1.9300000e+02
   1.5180000e+03   9.4563344e+02   5.4757720e+02   1.6600000e+02
   1.5190000e+03   9.0191153e+02   4.9180946e+02   1.6900000e+02
   1.5200000e+03   8.1892912e+02   5.8728384e+02   1.7500000e+02
   1.5210000e+03   7.6717665e+02   5.4144275e+02   1.6000000e+02
   1.5220000e+03   7.4888483e+02   4.9972848e+02   1.8100000e+02
   1.5230000e+03   7.6271523e+02   5.3720440e+02   1.5400000e+02
   1.5240000e+03   7.5066940e+02   5.2783542e+02   1.5100000e+02
   1.5250000e+03   7.3103915e+02   5.2738928e+02   1.4800000e+02
   1.5260000e+03   7.8189933e+02   4.8902107e+02   1.3600000e+02
   1.5270000e+03   7.6673051e+02   5.5817308e+02   1.3300000e+02
   1.5280000e+03   7.4531569e+02   5.7869561e+02   1.3300000e+02
   1.5290000e+03   7.8680690e+02   5.5951150e+02   1.2700000e+02
   1.5300000e+03   8.0152958e+02   5.5281937e+02   1.2400000e+02
   1.5310000e+03   7.8680690e+02   5.4612724e+02   1.0900000e+02
   1.5320000e+03   8.2785196e+02   6.3401721e+02   1.5700000e+02
   1.5330000e+03   8.2785196e+02   8.9523334e+02   1.6600000e+02
   1.5340000e+03   7.9037603e+02   8.8987963e+02   1.7200000e+02
   1.5350000e+03   7.8591461e+02   8.7181088e+02   1.7200000e+02
   1.5360000e+03   7.4040813e+02   8.9411798e+02   1.8100000e+02
   1.5370000e+03   8.3142109e+02   9.4497817e+02   1.6900000e+02
   1.5380000e+03   8.2740582e+02   9.6148542e+02   1.6300000e+02
   1.5390000e+03   8.2651353e+02   9.7620811e+02   1.6300000e+02
   1.5400000e+03   8.4658992e+02   1.0011921e+03   1.5700000e+02
   1.5410000e+03   8.4614378e+02   9.1954808e+02   1.4800000e+02
   1.5420000e+03   8.9901160e+02   8.0232427e+02   1.5700000e+02
   1.5430000e+03   8.6108954e+02   8.1280861e+02   1.9300000e+02
   1.5440000e+03   8.4547457e+02   7.3517990e+02   2.0500000e+02
   1.5450000e+03   7.8435312e+02   7.2090336e+02   2.1700000e+02
   1.5460000e+03   7.7632256e+02   7.1599580e+02   2.1700000e+02
   1.5470000e+03   7.4018506e+02   6.9770398e+02   2.1400000e+02
   1.5480000e+03   7.8792225e+02   6.9859626e+02   2.1700000e+02
   1.5490000e+03   7.5847688e+02   7.2134950e+02   2.4100000e+02
   1.5500000e+03   8.7447379e+02   7.2157257e+02   2.3200000e+02
   1.5510000e+03   9.2265713e+02   7.4477196e+02   2.2900000e+02
   1.5520000e+03   8.7045852e+02   7.2068029e+02   2.3800000e+02
   1.5530000e+03   8.6555095e+02   6.7785066e+02   2.6200000e+02
   1.5540000e+03   8.5662812e+02   6.7829680e+02   2.6500000e+02
   1.5550000e+03   8.8071978e+02   6.5732813e+02   2.6500000e+02
   1.5560000e+03   8.6108954e+02   7.4967952e+02   2.4700000e+02
   1.5570000e+03   1.0330408e+03   1.1646422e+03   1.7200000e+02
   1.5580000e+03   9.5520267e+02   1.1556609e+03   1.7800000e+02
   1.5590000e+03   7.7358026e+02   1.1277190e+03   1.8700000e+02
   1.5600000e+03   7.2717674e+02   1.1591537e+03   1.8400000e+02
   1.5610000e+03   7.3965080e+02   1.1955779e+03   1.7800000e+02
   1.5620000e+03   7.9852840e+02   1.1945800e+03   1.6000000e+02
   1.5630000e+03   8.1000454e+02   1.2010665e+03   1.5700000e+02
   1.5640000e+03   8.0601284e+02   1.1870956e+03   1.6000000e+02
   1.5650000e+03   7.0771719e+02   1.2250167e+03   1.6900000e+02
   1.5660000e+03   7.0322653e+02   1.2325012e+03   1.6600000e+02
   1.5670000e+03   6.8526387e+02   1.2482185e+03   1.7800000e+02
   1.5680000e+03   6.7428670e+02   1.2571998e+03   1.8400000e+02
   1.5690000e+03   6.5382923e+02   1.2626884e+03   1.8700000e+02
   1.5700000e+03   6.8177114e+02   1.2447258e+03   1.8700000e+02
   1.5710000e+03   6.8077321e+02   1.2347465e+03   1.9300000e+02
   1.5720000e+03   7.5312280e+02   1.2447258e+03   1.5400000e+02
   1.5730000e+03   7.0073172e+02   1.1958274e+03   1.4500000e+02
   1.5740000e+03   7.0821616e+02   1.1918357e+03   1.4200000e+02
   1.5750000e+03   6.9773794e+02   1.1868461e+03   1.4500000e+02
   1.5760000e+03   6.1341325e+02   1.1599021e+03   1.7800000e+02
   1.5770000e+03   5.8946304e+02   1.1628959e+03   1.7800000e+02
   1.5780000e+03   5.7649002e+02   1.1738731e+03   1.8100000e+02
   1.5790000e+03   5.5852736e+02   1.1858482e+03   1.9000000e+02
   1.5800000e+03   5.5253981e+02   1.1988212e+03   1.9000000e+02
   1.5810000e+03   5.5852736e+02   1.2442268e+03   1.9000000e+02
   1.5820000e+03   5.5353773e+02   1.2512123e+03   1.8700000e+02
   1.5830000e+03   5.6850661e+02   1.2462226e+03   1.8100000e+02
   1.5840000e+03   5.0713421e+02   1.2088004e+03   1.9000000e+02
   1.5850000e+03   5.4755018e+02   1.2043098e+03   2.2900000e+02
   1.5860000e+03   5.5004499e+02   1.0621054e+03   1.6300000e+02
   1.5870000e+03   5.3357923e+02   1.1594031e+03   1.7800000e+02
   1.5880000e+03   6.1503488e+02   1.1646422e+03   1.4800000e+02
   1.5890000e+03   6.3549235e+02   1.1466796e+03   1.2700000e+02
   1.5900000e+03   5.5316351e+02   1.1955779e+03   1.3300000e+02
   1.5910000e+03   5.3470189e+02   1.1791122e+03   1.2400000e+02
   1.5920000e+03   5.4019048e+02   1.2210250e+03   1.3600000e+02
   1.5930000e+03   7.6622057e+02   1.1087584e+03   1.8400000e+02
   1.5940000e+03   7.1931808e+02   1.0813155e+03   1.6900000e+02
   1.5950000e+03   7.3378799e+02   1.1037688e+03   1.5400000e+02
   1.5960000e+03   6.9087720e+02   1.0598601e+03   1.7200000e+02
   1.5970000e+03   1.1035193e+03   1.0304213e+03   1.8700000e+02
   1.5980000e+03   1.1973243e+03   1.0209410e+03   1.9300000e+02
   1.5990000e+03   1.2312538e+03   1.0633528e+03   1.9300000e+02
   1.6000000e+03   1.2307548e+03   1.0947875e+03   1.9300000e+02
   1.6010000e+03   1.2068046e+03   1.1032698e+03   1.9900000e+02
   1.6020000e+03   1.2522102e+03   1.1446837e+03   1.7800000e+02
   1.6030000e+03   1.2517112e+03   1.1791122e+03   1.8100000e+02
   1.6040000e+03   1.2606926e+03   1.1880935e+03   1.8100000e+02
   1.6050000e+03   1.2472206e+03   1.1910873e+03   1.8100000e+02
   1.6060000e+03   1.2432289e+03   1.1381972e+03   1.6900000e+02
   1.6070000e+03   1.2953705e+03   1.0246832e+03   1.6600000e+02
   1.6080000e+03   1.2963684e+03   1.0566168e+03   1.6600000e+02
   1.6090000e+03   1.2739151e+03   1.0296728e+03   1.6600000e+02
   1.6100000e+03   1.1910873e+03   9.8326932e+02   1.9600000e+02
   1.6110000e+03   1.1841018e+03   9.3836268e+02   1.9900000e+02
   1.6120000e+03   1.0728331e+03   9.7628384e+02   2.1700000e+02
   1.6130000e+03   1.0878020e+03   9.3886164e+02   2.2600000e+02
   1.6140000e+03   1.1022719e+03   8.6701102e+02   2.4700000e+02
   1.6150000e+03   1.1132491e+03   8.5254110e+02   2.4700000e+02
   1.6160000e+03   1.1791122e+03   7.7021227e+02   2.5600000e+02
   1.6170000e+03   1.2185302e+03   7.9915210e+02   2.3800000e+02
   1.6180000e+03   1.2120437e+03   8.1611683e+02   2.3500000e+02
   1.6190000e+03   1.2060561e+03   8.2908986e+02   2.3500000e+02
   1.6200000e+03   1.2130416e+03   7.8817492e+02   2.1700000e+02
   1.6210000e+03   1.3010462e+03   7.7707300e+02   2.4100000e+02
   1.6220000e+03   1.3180109e+03   7.7906885e+02   2.4100000e+02
   1.6230000e+03   1.3284891e+03   7.6135568e+02   2.4400000e+02
   1.6240000e+03   1.3015451e+03   7.8231211e+02   2.2600000e+02
   1.6250000e+03   1.1254113e+03   6.9474416e+02   2.4700000e+02
   1.6260000e+03   1.1760560e+03   7.6509790e+02   2.5300000e+02
   1.6270000e+03   1.2022516e+03   7.3166740e+02   2.7400000e+02
   1.6280000e+03   1.3125223e+03   6.5831989e+02   2.8600000e+02
   1.6290000e+03   1.1867837e+03   6.9723898e+02   2.8600000e+02
   1.6300000e+03   1.0590493e+03   7.8805018e+02   2.6800000e+02
   1.6310000e+03   1.0435814e+03   7.9303981e+02   2.6800000e+02
   1.6320000e+03   1.0535607e+03   7.7607508e+02   2.7100000e+02
   1.6330000e+03   1.0355980e+03   7.4064873e+02   2.8300000e+02
   1.6340000e+03   1.0141426e+03   7.4264458e+02   2.8300000e+02
   1.6350000e+03   1.0490700e+03   6.8975454e+02   3.0100000e+02
   1.6360000e+03   1.0800057e+03   7.8505641e+02   2.8600000e+02
   1.6370000e+03   1.0341011e+03   8.8085724e+02   2.5300000e+02
   1.6380000e+03   9.8570176e+02   8.9083649e+02   2.7100000e+02
   1.6390000e+03   9.2657469e+02   9.0730226e+02   2.8000000e+02
   1.6400000e+03   9.9193880e+02   8.8434997e+02   2.9200000e+02
   1.6410000e+03   9.8445436e+02   9.1827943e+02   2.9200000e+02
   1.6420000e+03   9.7497407e+02   8.5191740e+02   2.9500000e+02
   1.6430000e+03   9.7148133e+02   1.0400263e+03   2.2900000e+02
   1.6440000e+03   9.4254149e+02   1.0135813e+03   2.2900000e+02
   1.6450000e+03   9.5351867e+02   1.0490077e+03   2.4100000e+02
   1.6460000e+03   9.2707365e+02   1.1767421e+03   2.1400000e+02
   1.6470000e+03   9.4503631e+02   1.2161601e+03   2.2300000e+02
   1.6480000e+03   1.0009201e+03   1.2196529e+03   2.3200000e+02
   1.6490000e+03   1.0243714e+03   1.1817317e+03   2.6200000e+02
   1.6500000e+03   1.0687790e+03   1.2021892e+03   2.6200000e+02
   1.6510000e+03   1.0884881e+03   1.1996944e+03   2.5000000e+02
   1.6520000e+03   1.1049538e+03   1.2590709e+03   2.6200000e+02
   1.6530000e+03   1.0141426e+03   1.1597774e+03   2.6500000e+02
   1.6540000e+03   1.0331032e+03   1.1004008e+03   2.6500000e+02
   1.6550000e+03   9.7073288e+02   1.1672618e+03   2.8000000e+02
   1.6560000e+03   9.5227127e+02   1.1617732e+03   2.8300000e+02
   1.6570000e+03   1.0176354e+03   1.1463054e+03   2.9500000e+02
   1.6580000e+03   7.2521142e+02   7.9079429e+02   1.5100000e+02
   1.6590000e+03   6.9665833e+02   7.9614799e+02   1.5100000e+02
   1.6600000e+03   6.4490586e+02   8.3719306e+02   1.5100000e+02
   1.6610000e+03   6.1278364e+02   8.6753071e+02   1.5100000e+02
   1.6620000e+03   6.1010679e+02   8.3451620e+02   1.5100000e+02
   1.6630000e+03   6.4579815e+02   8.4165448e+02   1.2700000e+02
   1.6640000e+03   6.8416636e+02   7.5956435e+02   1.2400000e+02
   1.6650000e+03   6.6096698e+02   7.4885694e+02   1.2400000e+02
   1.6660000e+03   6.8059722e+02   7.6581034e+02   1.1200000e+02
   1.6670000e+03   7.1182716e+02   7.4261096e+02   1.7500000e+02
   1.6680000e+03   7.0825802e+02   7.3011898e+02   1.8100000e+02
   1.6690000e+03   6.9755062e+02   7.1405787e+02   1.8400000e+02
   1.6700000e+03   7.3681111e+02   7.4261096e+02   1.8100000e+02
   1.6710000e+03   9.7237407e+02   6.0720687e+02   2.0800000e+02
   1.6720000e+03   1.0241265e+03   6.2460640e+02   2.0800000e+02
   1.6730000e+03   9.8174306e+02   5.7017708e+02   2.3500000e+02
   1.6740000e+03   1.0027117e+03   5.4385471e+02   2.4400000e+02
   1.6750000e+03   9.7415864e+02   5.6393110e+02   2.3800000e+02
   1.6760000e+03   8.6976142e+02   5.1351705e+02   2.2000000e+02
   1.6770000e+03   8.7333056e+02   4.3789599e+02   2.3200000e+02
   1.6780000e+03   8.6128472e+02   3.9551250e+02   2.3200000e+02
   1.6790000e+03   8.5459259e+02   3.9238951e+02   2.2900000e+02
   1.6800000e+03   8.3050093e+02   3.5982114e+02   2.2300000e+02
   1.6810000e+03   8.2960864e+02   4.0042006e+02   2.3200000e+02
   1.6820000e+03   9.1660633e+02   3.3773711e+02   2.3800000e+02
   1.6830000e+03   9.1839090e+02   3.2658356e+02   2.3800000e+02
   1.6840000e+03   9.2642145e+02   3.4219853e+02   2.3800000e+02
   1.6850000e+03   9.0902191e+02   4.3388071e+02   2.6500000e+02
   1.6860000e+03   9.0723735e+02   4.3120386e+02   2.7700000e+02
   1.6870000e+03   9.3043673e+02   4.5128025e+02   2.6200000e+02
   1.6880000e+03   8.2180116e+02   5.3370498e+02   2.3200000e+02
   1.6890000e+03   7.9770949e+02   5.5244294e+02   2.3500000e+02
   1.6900000e+03   8.2537029e+02   5.2968970e+02   2.4400000e+02
   1.6910000e+03   8.4990810e+02   5.2210529e+02   2.4700000e+02
   1.6920000e+03   8.1020147e+02   5.0738260e+02   2.5300000e+02
   1.6930000e+03   7.6469498e+02   1.0353916e+03   2.1700000e+02
   1.6940000e+03   7.7049483e+02   1.0197767e+03   2.2000000e+02
   1.6950000e+03   7.9592492e+02   9.9925413e+02   1.9900000e+02
   1.6960000e+03   7.8967894e+02   1.0255765e+03   2.2900000e+02
   1.6970000e+03   7.2320378e+02   1.0063924e+03   2.3500000e+02
   1.6980000e+03   7.1606551e+02   9.9568499e+02   2.3500000e+02
   1.6990000e+03   6.5539020e+02   9.9077743e+02   2.3500000e+02
   1.7000000e+03   7.1517323e+02   1.0090693e+03   2.4400000e+02
   1.7010000e+03   6.8483557e+02   1.0416376e+03   2.5000000e+02
   1.7020000e+03   6.9108156e+02   1.0465452e+03   2.5000000e+02
   1.7030000e+03   6.7502045e+02   1.0389608e+03   2.5000000e+02
   1.7040000e+03   7.7540239e+02   9.8921593e+02   2.8000000e+02
   1.7050000e+03   7.9726335e+02   1.1578576e+03   2.5300000e+02
   1.7060000e+03   8.2090887e+02   1.1003053e+03   2.7400000e+02
   1.7070000e+03   7.2320378e+02   1.1980104e+03   2.6200000e+02
   1.7080000e+03   6.9643526e+02   1.2216559e+03   2.6200000e+02
   1.7090000e+03   6.6163619e+02   1.2580165e+03   2.6800000e+02
   1.7100000e+03   6.5672863e+02   1.2780929e+03   2.7400000e+02
   1.7110000e+03   6.5048264e+02   1.2633702e+03   2.6800000e+02
   1.7120000e+03   6.5583634e+02   1.1982334e+03   2.7100000e+02
   1.7130000e+03   7.3569576e+02   1.1634344e+03   2.9500000e+02
   1.7140000e+03   1.1653305e+03   9.7984695e+02   2.6800000e+02
   1.7150000e+03   1.2193137e+03   9.0311053e+02   2.8300000e+02
   1.7160000e+03   1.2670508e+03   8.8682635e+02   2.8600000e+02
   1.7170000e+03   1.3112189e+03   8.6987296e+02   2.8900000e+02
   1.7180000e+03   1.3433411e+03   8.2347419e+02   2.9800000e+02
   1.7190000e+03   1.3580638e+03   7.8019842e+02   3.1000000e+02
   1.7200000e+03   1.3629714e+03   8.0741308e+02   2.8900000e+02
   1.7210000e+03   1.3486948e+03   8.5782712e+02   2.9500000e+02
   1.7220000e+03   1.2625894e+03   8.8325721e+02   2.9800000e+02
   1.7230000e+03   1.2719584e+03   8.3685845e+02   3.0700000e+02
   1.7240000e+03   1.2599126e+03   9.1359487e+02   3.0400000e+02
   1.7250000e+03   1.1876376e+03   8.6942681e+02   2.9800000e+02
   1.7260000e+03   1.1666689e+03   1.0177690e+03   2.6800000e+02
   1.7270000e+03   1.2112831e+03   1.0525681e+03   2.7400000e+02
   1.7280000e+03   1.2581280e+03   1.0333840e+03   2.7400000e+02
   1.7290000e+03   1.3214802e+03   1.0106307e+03   2.8000000e+02
   1.7300000e+03   1.2666047e+03   1.0507835e+03   2.8600000e+02
   1.7310000e+03   1.2728507e+03   1.0878133e+03   2.9500000e+02
   1.7320000e+03   1.2429592e+03   1.0378454e+03   3.0100000e+02
   1.7330000e+03   1.2135138e+03   1.1212740e+03   2.7100000e+02
   1.7340000e+03   1.1702380e+03   1.1181510e+03   2.6800000e+02
   1.7350000e+03   1.2219905e+03   1.1373351e+03   2.6800000e+02
   1.7360000e+03   1.2358209e+03   1.1391196e+03   2.5900000e+02
   1.7370000e+03   1.2126215e+03   1.1986796e+03   2.7400000e+02
   1.7380000e+03   1.1033167e+03   1.0391838e+03   2.7700000e+02
   1.7390000e+03   1.0515643e+03   1.0199997e+03   2.8900000e+02
   1.7400000e+03   9.1950625e+02   1.2370478e+03   2.2900000e+02
   1.7410000e+03   9.5073619e+02   1.3432296e+03   2.5300000e+02
   1.7420000e+03   9.4805934e+02   1.3490294e+03   2.5600000e+02
   1.7430000e+03   8.6463079e+02   1.3956513e+03   2.8300000e+02
   1.7440000e+03   8.5660023e+02   1.3662059e+03   2.9200000e+02
   1.7450000e+03   8.6970565e+02   1.3990252e+03   2.8300000e+02
   1.7460000e+03   9.4415559e+02   1.3405806e+03   2.6200000e+02
   1.7470000e+03   9.0645660e+02   1.2865974e+03   2.7700000e+02
   1.7480000e+03   8.9887218e+02   1.2772285e+03   2.8000000e+02
   1.7490000e+03   8.8861092e+02   1.2647365e+03   2.8600000e+02
   1.7500000e+03   8.8102650e+02   1.2995356e+03   2.8300000e+02
   1.7510000e+03   9.9523885e+02   1.3553033e+03   2.6500000e+02
   1.7520000e+03   1.0034925e+03   1.3121391e+03   2.6800000e+02
   1.7530000e+03   1.0150922e+03   1.3745989e+03   2.7100000e+02
   1.7540000e+03   1.0280303e+03   1.3919985e+03   2.8000000e+02
   1.7550000e+03   1.0579218e+03   1.3866448e+03   2.8300000e+02
   1.7560000e+03   1.0605986e+03   1.3522918e+03   2.9200000e+02
   1.7570000e+03   1.0521220e+03   1.3389076e+03   3.0100000e+02
   1.7580000e+03   1.1074436e+03   1.3442613e+03   2.8900000e+02
   1.7590000e+03   1.0753213e+03   1.4218900e+03   2.8300000e+02
   1.7600000e+03   1.0846903e+03   1.4321513e+03   2.7700000e+02
   1.7610000e+03   9.6110899e+02   1.4598121e+03   2.8000000e+02
   1.7620000e+03   9.4995544e+02   1.4758732e+03   2.8000000e+02
   1.7630000e+03   9.5486300e+02   1.4678426e+03   2.7400000e+02
   1.7640000e+03   1.0775520e+03   1.3712529e+03   2.5900000e+02
   1.7650000e+03   1.0815673e+03   1.3734836e+03   2.5300000e+02
   1.7660000e+03   8.6669917e+02   1.2878237e+03   2.2900000e+02
   1.7670000e+03   8.4674066e+02   1.3017946e+03   2.2900000e+02
   1.7680000e+03   8.3376763e+02   1.3197573e+03   2.2900000e+02
   1.7690000e+03   7.7089834e+02   1.3496950e+03   2.3500000e+02
   1.7700000e+03   7.5892324e+02   1.3556826e+03   2.3800000e+02
   1.7710000e+03   7.5393361e+02   1.3317324e+03   2.3800000e+02
   1.7720000e+03   7.3597095e+02   1.3666598e+03   2.3800000e+02
   1.7730000e+03   7.6890249e+02   1.3506929e+03   2.4100000e+02
   1.7740000e+03   7.7289419e+02   1.3646639e+03   2.4400000e+02
   1.7750000e+03   7.6491079e+02   1.3726473e+03   2.6200000e+02
   1.7760000e+03   7.6391286e+02   1.3387178e+03   2.7400000e+02
   1.7770000e+03   7.5692739e+02   1.4285311e+03   2.7700000e+02
   1.7780000e+03   7.7189627e+02   1.3197573e+03   2.5900000e+02
   1.7790000e+03   7.0802905e+02   1.3806307e+03   2.0200000e+02
   1.7800000e+03   8.4549326e+02   1.3746432e+03   2.0200000e+02
   1.7810000e+03   8.5048288e+02   1.3057863e+03   1.9600000e+02
   1.7820000e+03   8.7044139e+02   1.3157656e+03   1.9600000e+02
   1.7830000e+03   8.5048288e+02   1.2668672e+03   1.9300000e+02
   1.7840000e+03   8.3139756e+02   1.2285718e+03   2.5300000e+02
   1.7850000e+03   9.8174306e+02   7.1539630e+02   1.3000000e+02
   1.7860000e+03   1.0102961e+03   6.1032986e+02   1.3600000e+02
   1.7870000e+03   9.6434352e+02   4.9723287e+02   1.3000000e+02
   1.7880000e+03   9.6255895e+02   3.9685093e+02   1.3900000e+02
   1.7890000e+03   9.3935957e+02   3.7008241e+02   1.3600000e+02
   1.7900000e+03   9.2999059e+02   3.6071343e+02   1.3300000e+02
   1.7910000e+03   9.3043673e+02   3.1275316e+02   1.3300000e+02
   1.7920000e+03   9.1125262e+02   2.9713819e+02   1.3300000e+02
   1.7930000e+03   8.9117623e+02   2.9713819e+02   1.3300000e+02
   1.7940000e+03   9.0589892e+02   2.8643079e+02   1.3300000e+02
   1.7950000e+03   9.4917469e+02   2.8598465e+02   1.3900000e+02
   1.7960000e+03   9.5497454e+02   2.7795409e+02   1.4500000e+02
   1.7970000e+03   9.7148179e+02   2.5029329e+02   1.4200000e+02
   1.7980000e+03   8.9786836e+02   3.7476690e+02   1.2100000e+02
   1.7990000e+03   9.7371250e+02   3.5513665e+02   9.7000000e+01
   1.8000000e+03   1.0120807e+03   3.3149113e+02   8.2000000e+01
   1.8010000e+03   9.6746651e+02   3.8502816e+02   9.1000000e+01
   1.8020000e+03   1.0062809e+03   3.7432076e+02   1.5700000e+02
   1.8030000e+03   1.0178806e+03   3.5825965e+02   1.5700000e+02
   1.8040000e+03   1.0303725e+03   3.4799838e+02   1.5700000e+02
   1.8050000e+03   1.0210035e+03   3.7075162e+02   1.6900000e+02
   1.8060000e+03   1.0339417e+03   3.6182878e+02   1.4500000e+02
   1.8070000e+03   8.9028395e+02   4.7091049e+02   1.0600000e+02
   1.8080000e+03   1.0442029e+03   5.6995401e+02   1.1800000e+02
   1.8090000e+03   1.0798943e+03   5.0035586e+02   1.1500000e+02
   1.8100000e+03   1.1267392e+03   4.5596474e+02   1.0600000e+02
   1.8110000e+03   1.1383389e+03   4.3454992e+02   1.0300000e+02
   1.8120000e+03   1.1601998e+03   3.7922832e+02   1.0000000e+02
   1.8130000e+03   1.1851838e+03   3.7476690e+02   1.0000000e+02
   1.8140000e+03   1.1231701e+03   3.2524514e+02   8.8000000e+01
   1.8150000e+03   1.1963373e+03   3.6227492e+02   9.4000000e+01
   1.8160000e+03   1.1923221e+03   3.8681273e+02   1.0600000e+02
   1.8170000e+03   1.1691227e+03   4.0510455e+02   6.4000000e+01
   1.8180000e+03   1.0598179e+03   4.4124205e+02   8.2000000e+01
   1.8190000e+03   1.0812327e+03   4.3945748e+02   7.9000000e+01
   1.8200000e+03   1.0647255e+03   4.1848881e+02   7.0000000e+01
   1.8210000e+03   1.1196009e+03   4.2964236e+02   1.4500000e+02
   1.8220000e+03   1.0459875e+03   5.6482338e+02   9.7000000e+01
   1.8230000e+03   9.6992029e+02   5.4931995e+02   8.2000000e+01
   1.8240000e+03   9.6122052e+02   5.4441238e+02   8.2000000e+01
   1.8250000e+03   9.5854367e+02   5.3738565e+02   8.2000000e+01
   1.8260000e+03   9.3623657e+02   5.6013889e+02   9.1000000e+01
   1.8270000e+03   9.5631296e+02   5.5076991e+02   7.3000000e+01
   1.8280000e+03   1.0870326e+03   5.7620000e+02   8.8000000e+01
   1.8290000e+03   1.1771532e+03   5.5634668e+02   8.8000000e+01
   1.8300000e+03   1.0754329e+03   5.8713048e+02   8.2000000e+01
   1.8310000e+03   1.0705253e+03   5.9560718e+02   7.6000000e+01
   1.8320000e+03   1.0888171e+03   6.2862168e+02   6.7000000e+01
   1.8330000e+03   1.0624948e+03   5.5590054e+02   6.1000000e+01
   1.8340000e+03   1.0299822e+03   6.1269999e+02   7.0000000e+01
   1.8350000e+03   8.6446348e+02   6.9501318e+02   9.1000000e+01
   1.8360000e+03   8.5375608e+02   6.9010562e+02   8.5000000e+01
   1.8370000e+03   8.5330993e+02   6.9144405e+02   7.9000000e+01
   1.8380000e+03   8.1360330e+02   6.9322862e+02   7.9000000e+01
   1.8390000e+03   7.9129620e+02   6.7449065e+02   7.9000000e+01
   1.8400000e+03   7.7166595e+02   6.7047538e+02   8.2000000e+01
   1.8410000e+03   7.9531148e+02   7.1062815e+02   6.1000000e+01
   1.8420000e+03   8.6401734e+02   6.2407661e+02   7.6000000e+01
   1.8430000e+03   8.5420222e+02   7.2044328e+02   1.0000000e+02
   1.8440000e+03   9.2112351e+02   7.0438217e+02   7.6000000e+01
   1.8450000e+03   9.4298447e+02   7.0795130e+02   7.3000000e+01
   1.8460000e+03   9.0773926e+02   7.1598186e+02   5.8000000e+01
   1.8470000e+03   8.8320145e+02   7.2579698e+02   5.8000000e+01
   1.8480000e+03   9.1309296e+02   7.0572059e+02   5.8000000e+01
   1.8490000e+03   1.0356705e+03   1.0180757e+03   1.2100000e+02
   1.8500000e+03   8.4026028e+02   9.8149210e+02   1.2100000e+02
   1.8510000e+03   7.7601584e+02   9.9465329e+02   1.0900000e+02
   1.8520000e+03   7.6084701e+02   9.9420715e+02   1.0600000e+02
   1.8530000e+03   7.0017170e+02   1.0129451e+03   1.0000000e+02
   1.8540000e+03   7.2114037e+02   9.5360823e+02   9.1000000e+01
   1.8550000e+03   7.0195627e+02   9.5003909e+02   8.2000000e+01
   1.8560000e+03   7.2470951e+02   9.4200854e+02   9.4000000e+01
   1.8570000e+03   8.1036877e+02   1.0464058e+03   1.0600000e+02
   1.8580000e+03   8.6479809e+02   9.4401617e+02   1.0300000e+02
   1.8590000e+03   8.7238250e+02   9.3197034e+02   9.7000000e+01
   1.8600000e+03   9.3618081e+02   9.2349364e+02   9.1000000e+01
   1.8610000e+03   8.4472170e+02   8.9717127e+02   9.1000000e+01
   1.8620000e+03   8.1304562e+02   8.7084889e+02   1.0300000e+02
   1.8630000e+03   8.3892186e+02   8.7352574e+02   7.3000000e+01
   1.8640000e+03   8.3936800e+02   8.6192605e+02   7.0000000e+01
   1.8650000e+03   8.6836723e+02   8.4854179e+02   7.0000000e+01
   1.8660000e+03   7.7378513e+02   8.6326448e+02   7.0000000e+01
   1.8670000e+03   8.5052155e+02   8.9850969e+02   5.8000000e+01
   1.8680000e+03   8.6925951e+02   8.8780229e+02   5.8000000e+01
   1.8690000e+03   8.4695241e+02   9.0475568e+02   5.5000000e+01
   1.8700000e+03   8.5810596e+02   9.7792296e+02   7.9000000e+01
   1.8710000e+03   8.8398220e+02   9.9576864e+02   7.0000000e+01
   1.8720000e+03   9.7951235e+02   1.2035872e+03   7.3000000e+01
   1.8730000e+03   1.0822510e+03   9.1659544e+02   1.1800000e+02
   1.8740000e+03   1.0972199e+03   9.0561826e+02   1.1800000e+02
   1.8750000e+03   1.1560975e+03   9.3256224e+02   1.1500000e+02
   1.8760000e+03   1.1730622e+03   9.4054564e+02   1.1200000e+02
   1.8770000e+03   1.2119813e+03   8.9813382e+02   9.4000000e+01
   1.8780000e+03   1.2002557e+03   8.8640820e+02   9.4000000e+01
   1.8790000e+03   1.2521478e+03   9.0674092e+02   8.8000000e+01
   1.8800000e+03   1.1812951e+03   9.6212578e+02   1.1500000e+02
   1.8810000e+03   1.1663262e+03   9.5563926e+02   1.0000000e+02
   1.8820000e+03   1.1743096e+03   9.7659570e+02   1.0000000e+02
   1.8830000e+03   1.1498605e+03   9.3119009e+02   8.2000000e+01
   1.8840000e+03   1.1174279e+03   8.0644943e+02   1.1800000e+02
   1.8850000e+03   1.1508584e+03   7.7301893e+02   9.4000000e+01
   1.8860000e+03   1.1753076e+03   7.5805005e+02   9.4000000e+01
   1.8870000e+03   1.2267007e+03   7.5755109e+02   7.0000000e+01
   1.8880000e+03   1.2306924e+03   7.7950545e+02   6.7000000e+01
   1.8890000e+03   1.2047464e+03   7.1563823e+02   6.4000000e+01
   1.8900000e+03   1.1279061e+03   7.8449507e+02   7.3000000e+01
   1.8910000e+03   1.1817941e+03   7.2062785e+02   8.5000000e+01
   1.8920000e+03   1.0385918e+03   8.9875752e+02   7.9000000e+01
   1.8930000e+03   1.0690285e+03   8.6283221e+02   6.7000000e+01
   1.8940000e+03   1.0600472e+03   8.2640794e+02   5.8000000e+01
   1.8950000e+03   1.0904839e+03   8.9127308e+02   5.8000000e+01
   1.8960000e+03   9.9767687e+02   8.7430835e+02   5.2000000e+01
   1.8970000e+03   1.0236229e+03   9.6112785e+02   7.3000000e+01
   1.8980000e+03   1.2069917e+03   8.6769710e+02   1.5700000e+02
   1.8990000e+03   1.2354326e+03   5.9626141e+02   1.9600000e+02
   1.9000000e+03   1.2484056e+03   5.7929668e+02   1.9600000e+02
   1.9010000e+03   1.2708589e+03   5.5684336e+02   1.9600000e+02
   1.9020000e+03   1.3491961e+03   5.0195747e+02   2.0500000e+02
   1.9030000e+03   1.3626680e+03   4.6453527e+02   2.3800000e+02
   1.9040000e+03   1.4444979e+03   3.9018983e+02   2.5300000e+02
   1.9050000e+03   1.4973880e+03   4.4457676e+02   2.5300000e+02
   1.9060000e+03   1.4769305e+03   4.8349585e+02   2.4100000e+02
   1.9070000e+03   1.6001743e+03   3.9418154e+02   2.5000000e+02
   1.9080000e+03   1.4519824e+03   3.8120851e+02   2.5600000e+02
   1.9090000e+03   1.4654544e+03   3.3181120e+02   2.6200000e+02
   1.9100000e+03   1.5397998e+03   3.2233091e+02   2.5600000e+02
   1.9110000e+03   1.5537707e+03   3.1584440e+02   2.5600000e+02
   1.9120000e+03   1.5388019e+03   3.2582365e+02   2.4100000e+02
   1.9130000e+03   1.4634585e+03   2.9488797e+02   2.6200000e+02
   1.9140000e+03   1.4340197e+03   2.5546992e+02   2.5900000e+02
   1.9150000e+03   1.4130633e+03   2.2702905e+02   2.5900000e+02
   1.9160000e+03   1.4484896e+03   2.5696680e+02   2.5600000e+02
   1.9170000e+03   1.4759326e+03   2.3102075e+02   2.4100000e+02
   1.9180000e+03   1.4420031e+03   2.6295436e+02   2.4400000e+02
   1.9190000e+03   1.4968890e+03   2.7293361e+02   2.9500000e+02
   1.9200000e+03   1.4634585e+03   2.6744502e+02   3.0700000e+02
   1.9210000e+03   1.5118579e+03   2.9688382e+02   3.0400000e+02
   1.9220000e+03   1.3187593e+03   4.4906743e+02   2.5900000e+02
   1.9230000e+03   1.3037905e+03   5.1193672e+02   2.7400000e+02
   1.9240000e+03   1.2778444e+03   5.0844398e+02   2.8000000e+02
   1.9250000e+03   1.3097780e+03   4.2062656e+02   2.7700000e+02
   1.9260000e+03   1.3157656e+03   3.9717531e+02   2.8000000e+02
   1.9270000e+03   1.3232500e+03   3.7571992e+02   2.8000000e+02
   1.9280000e+03   1.3367220e+03   3.3480498e+02   2.9800000e+02
   1.9290000e+03   1.3686556e+03   3.4727905e+02   3.1000000e+02
   1.9300000e+03   1.3277407e+03   3.2632261e+02   3.0400000e+02
   1.9310000e+03   1.2983019e+03   3.9368257e+02   2.8600000e+02
   1.9320000e+03   1.2653703e+03   3.9068880e+02   2.8900000e+02
   1.9330000e+03   1.3327303e+03   4.1064730e+02   2.8900000e+02
   1.9340000e+03   1.4365145e+03   4.4707158e+02   2.8900000e+02
   1.9350000e+03   1.2159730e+03   3.3231017e+02   2.1700000e+02
   1.9360000e+03   1.1975114e+03   3.0636411e+02   2.1700000e+02
   1.9370000e+03   1.1331452e+03   3.1434751e+02   2.3800000e+02
   1.9380000e+03   1.1241639e+03   3.0486722e+02   2.4400000e+02
   1.9390000e+03   1.1151826e+03   2.9139523e+02   2.4700000e+02
   1.9400000e+03   1.0872407e+03   3.0536618e+02   2.3800000e+02
   1.9410000e+03   1.1531037e+03   3.4877593e+02   2.4700000e+02
   1.9420000e+03   1.2089876e+03   2.4598963e+02   2.0800000e+02
   1.9430000e+03   1.2499025e+03   2.2004357e+02   2.0200000e+02
   1.9440000e+03   1.1990083e+03   2.3850519e+02   2.0200000e+02
   1.9450000e+03   1.1501100e+03   1.7663382e+02   2.0200000e+02
   1.9460000e+03   1.2274492e+03   2.4349481e+02   1.6000000e+02
   1.9470000e+03   1.2289461e+03   2.4798548e+02   2.5900000e+02
   1.9480000e+03   1.2663683e+03   1.9958610e+02   2.6200000e+02
   1.9490000e+03   1.2234575e+03   2.3401452e+02   2.7400000e+02
   1.9500000e+03   1.1930207e+03   2.3351556e+02   2.8000000e+02
   1.9510000e+03   1.2379274e+03   2.2752801e+02   2.8000000e+02
   1.9520000e+03   1.1743096e+03   5.3763330e+02   2.1100000e+02
   1.9530000e+03   1.1558480e+03   4.8224844e+02   2.0200000e+02
   1.9540000e+03   1.1598397e+03   4.5530446e+02   2.0200000e+02
   1.9550000e+03   1.1528543e+03   4.4382832e+02   2.0200000e+02
   1.9560000e+03   1.1683221e+03   4.5330861e+02   2.0500000e+02
   1.9570000e+03   1.1461183e+03   4.3759129e+02   1.9900000e+02
   1.9580000e+03   1.1640809e+03   4.3384907e+02   1.9300000e+02
   1.9590000e+03   1.1765550e+03   4.8524222e+02   1.7800000e+02
   1.9600000e+03   1.1550996e+03   5.3463952e+02   2.3800000e+02
   1.9610000e+03   1.1461183e+03   5.8653164e+02   2.3800000e+02
   1.9620000e+03   1.1575944e+03   5.2216546e+02   2.4400000e+02
   1.9630000e+03   1.1725633e+03   5.0669761e+02   2.4700000e+02
   1.9640000e+03   1.1211701e+03   4.9023185e+02   2.5300000e+02
   1.9650000e+03   1.1086961e+03   4.7775778e+02   2.5600000e+02
   1.9660000e+03   1.1201722e+03   4.9522147e+02   2.5900000e+02
   1.9670000e+03   1.3711504e+03   4.3734180e+02   1.8100000e+02
   1.9680000e+03   1.4704440e+03   4.3384907e+02   1.7500000e+02
   1.9690000e+03   1.4928973e+03   4.6278890e+02   1.6900000e+02
   1.9700000e+03   1.5562656e+03   4.7675985e+02   1.6600000e+02
   1.9710000e+03   1.5797168e+03   4.5231068e+02   1.7200000e+02
   1.9720000e+03   1.5597583e+03   4.8973288e+02   1.6300000e+02
   1.9730000e+03   1.5722324e+03   5.2166649e+02   1.6000000e+02
   1.9740000e+03   1.4754336e+03   5.1418205e+02   1.6900000e+02
   1.9750000e+03   1.3591753e+03   3.9293413e+02   1.6900000e+02
   1.9760000e+03   1.3551836e+03   3.7247666e+02   1.6600000e+02
   1.9770000e+03   1.3731463e+03   3.4603164e+02   1.6000000e+02
   1.9780000e+03   1.3706515e+03   3.3754927e+02   1.5700000e+02
   1.9790000e+03   1.3457033e+03   3.6748703e+02   1.6900000e+02
   1.9800000e+03   1.3307344e+03   4.2536670e+02   1.5100000e+02
   1.9810000e+03   1.2898195e+03   5.6058558e+02   1.6000000e+02
   1.9820000e+03   1.3002977e+03   5.5110529e+02   1.5400000e+02
   1.9830000e+03   1.3132707e+03   5.5060633e+02   1.5400000e+02
   1.9840000e+03   1.2678651e+03   5.5409907e+02   1.5400000e+02
   1.9850000e+03   1.2953081e+03   5.7006587e+02   1.4500000e+02
   1.9860000e+03   1.3362230e+03   7.6815405e+02   1.4500000e+02
   1.9870000e+03   1.3407137e+03   7.5468205e+02   1.4500000e+02
   1.9880000e+03   1.3746432e+03   6.9780031e+02   1.6900000e+02
   1.9890000e+03   1.4025851e+03   6.9780031e+02   1.6900000e+02
   1.9900000e+03   1.4305270e+03   6.7933869e+02   1.6900000e+02
   1.9910000e+03   1.4430010e+03   6.6935944e+02   1.6300000e+02
   1.9920000e+03   1.4559741e+03   6.7434907e+02   1.6300000e+02
   1.9930000e+03   1.4360156e+03   6.7285218e+02   1.5400000e+02
   1.9940000e+03   1.4195498e+03   7.1027438e+02   1.6900000e+02
   1.9950000e+03   1.4080737e+03   7.4270695e+02   1.7800000e+02
   1.9960000e+03   1.3526888e+03   6.9829927e+02   1.9000000e+02
   1.9970000e+03   1.3407137e+03   7.0827853e+02   1.9000000e+02
   1.9980000e+03   1.3496950e+03   6.8133454e+02   1.9300000e+02
   1.9990000e+03   1.3387178e+03   6.6736359e+02   1.9600000e+02
   2.0000000e+03   1.3671587e+03   6.6886048e+02   2.0800000e+02
   2.0010000e+03   1.3591753e+03   7.9809180e+02   1.3600000e+02
   2.0020000e+03   1.3726473e+03   8.8291546e+02   1.3600000e+02
   2.0030000e+03   1.4000902e+03   8.9938122e+02   1.3600000e+02
   2.0040000e+03   1.4200488e+03   8.6894450e+02   1.4500000e+02
   2.0050000e+03   1.3965975e+03   9.1385114e+02   1.3300000e+02
   2.0060000e+03   1.3472002e+03   9.0736463e+02   1.2100000e+02
   2.0070000e+03   1.3965975e+03   8.0058662e+02   1.0900000e+02
   2.0080000e+03   1.4749346e+03   7.5967168e+02   1.0600000e+02
   2.0090000e+03   1.5078662e+03   7.4071110e+02   1.1200000e+02
   2.0100000e+03   1.5108600e+03   7.5418309e+02   1.1800000e+02
   2.0110000e+03   1.5303195e+03   7.2224948e+02   1.1800000e+02
   2.0120000e+03   1.4100695e+03   8.1056587e+02   1.0300000e+02
   2.0130000e+03   1.4330218e+03   8.6096110e+02   9.1000000e+01
   2.0140000e+03   1.4439990e+03   8.6844554e+02   9.1000000e+01
   2.0150000e+03   1.4250384e+03   8.6495280e+02   8.8000000e+01
   2.0160000e+03   1.3531878e+03   8.0757210e+02   1.0300000e+02
   2.0170000e+03   1.4629595e+03   7.7364263e+02   9.4000000e+01
   2.0180000e+03   1.5238330e+03   8.2753060e+02   8.2000000e+01
   2.0190000e+03   1.4395083e+03   7.5268620e+02   8.5000000e+01
   2.0200000e+03   1.3452044e+03   8.0208351e+02   1.0000000e+02
   2.0210000e+03   1.3476992e+03   8.0158454e+02   8.8000000e+01
   2.0220000e+03   1.3332293e+03   6.6536774e+02   1.2400000e+02
   2.0230000e+03   1.2838320e+03   6.5339263e+02   1.2100000e+02
   2.0240000e+03   1.2718568e+03   6.5289367e+02   1.2100000e+02
   2.0250000e+03   1.2608797e+03   6.8632417e+02   1.2400000e+02
   2.0260000e+03   1.2716074e+03   6.2370436e+02   1.0900000e+02
   2.0270000e+03   1.3641649e+03   6.2719710e+02   1.1200000e+02
   2.0280000e+03   1.3751421e+03   5.7330913e+02   1.0900000e+02
   2.0290000e+03   1.3901110e+03   5.7380809e+02   1.2100000e+02
   2.0300000e+03   1.3526888e+03   5.5135477e+02   1.0000000e+02
   2.0310000e+03   1.4000902e+03   6.2669813e+02   9.1000000e+01
   2.0320000e+03   1.4554751e+03   6.0474378e+02   9.1000000e+01
   2.0330000e+03   1.4744357e+03   6.0324689e+02   9.1000000e+01
   2.0340000e+03   1.5228351e+03   6.3567946e+02   9.1000000e+01
   2.0350000e+03   1.4978869e+03   6.0923444e+02   1.1500000e+02
   2.0360000e+03   1.4275332e+03   5.4436929e+02   7.9000000e+01
   2.0370000e+03   1.3556826e+03   6.5439056e+02   7.3000000e+01
   2.0380000e+03   1.3576784e+03   6.8931795e+02   7.3000000e+01
   2.0390000e+03   1.3467012e+03   6.3143828e+02   7.3000000e+01
   2.0400000e+03   1.4613379e+03   6.0836126e+02   9.1000000e+01
   2.0410000e+03   1.4546019e+03   6.1322614e+02   7.9000000e+01
   2.0420000e+03   1.1147616e+03   7.2108004e+02   1.3600000e+02
   2.0430000e+03   8.0590369e+02   1.3627460e+03   7.6000000e+01
   2.0440000e+03   7.6698460e+02   1.4061558e+03   6.7000000e+01
   2.0450000e+03   7.4652713e+02   1.4116444e+03   7.0000000e+01
   2.0460000e+03   7.5401157e+02   1.3861973e+03   7.3000000e+01
   2.0470000e+03   7.7646489e+02   1.3407917e+03   4.0000000e+01
   2.0480000e+03   8.8548823e+02   1.3582553e+03   9.4000000e+01
   2.0490000e+03   8.9122630e+02   1.3634945e+03   5.8000000e+01
   2.0500000e+03   1.0359255e+03   1.2537227e+03   2.1700000e+02
   2.0510000e+03   1.0404161e+03   1.2607081e+03   2.1100000e+02
   2.0520000e+03   1.0543871e+03   1.2936397e+03   1.9900000e+02
   2.0530000e+03   1.0429110e+03   1.2422465e+03   2.0200000e+02
   2.0540000e+03   1.0439089e+03   1.3071117e+03   1.8700000e+02
   2.0550000e+03   8.5879373e+02   8.5555047e+02   1.9900000e+02
   2.0560000e+03   9.0968792e+02   8.8548823e+02   2.0200000e+02
   2.0570000e+03   9.1717236e+02   8.6952143e+02   1.9900000e+02
   2.0580000e+03   8.2636116e+02   8.7451105e+02   2.1700000e+02
   2.0590000e+03   8.0789954e+02   8.7999964e+02   2.1700000e+02
   2.0600000e+03   5.8512284e+02   1.8195977e+03   8.3000000e+01
   2.0610000e+03   5.6281574e+02   1.8419048e+03   8.3000000e+01
   2.0620000e+03   5.5210833e+02   1.8615350e+03   8.3000000e+01
   2.0630000e+03   5.6906173e+02   1.8775961e+03   8.3000000e+01
   2.0640000e+03   6.6765910e+02   1.7992982e+03   8.1000000e+01
   2.0650000e+03   6.7212052e+02   1.8037596e+03   8.7000000e+01
   2.0660000e+03   6.7792037e+02   1.7966214e+03   8.7000000e+01
   2.0670000e+03   6.6988981e+02   1.8211592e+03   8.7000000e+01
   2.0680000e+03   6.1010679e+02   1.8064365e+03   1.1700000e+02
   2.0690000e+03   6.2081420e+02   1.8037596e+03   1.1700000e+02
   2.0700000e+03   5.9672253e+02   1.7979598e+03   1.2700000e+02
   2.0710000e+03   5.9850710e+02   1.8599735e+03   8.3000000e+01
   2.0720000e+03   5.3337037e+02   1.8622042e+03   8.3000000e+01
   2.0730000e+03   4.9857130e+02   1.8622042e+03   8.3000000e+01
   2.0740000e+03   5.3426265e+02   1.8688964e+03   9.5000000e+01
   2.0750000e+03   5.2310910e+02   1.8773731e+03   9.5000000e+01
   2.0760000e+03   5.3515494e+02   1.8680041e+03   1.0300000e+02
   2.0770000e+03   6.2884475e+02   1.7613762e+03   5.5000000e+01
   2.0780000e+03   6.1590664e+02   1.7524533e+03   5.5000000e+01
   2.0790000e+03   6.3286003e+02   1.7524533e+03   5.5000000e+01
   2.0800000e+03   6.7256667e+02   1.8019751e+03   6.1000000e+01
   2.0810000e+03   6.8639707e+02   1.8006367e+03   6.1000000e+01
   2.0820000e+03   6.6052083e+02   1.8216053e+03   6.1000000e+01
   2.0830000e+03   5.6727716e+02   1.8122363e+03   7.1000000e+01
   2.0840000e+03   5.5300062e+02   1.7957291e+03   7.1000000e+01
   2.0850000e+03   5.3292423e+02   1.7930522e+03   7.1000000e+01
   2.0860000e+03   5.5924660e+02   1.7810064e+03   7.1000000e+01
   2.0870000e+03   5.6950787e+02   1.8175900e+03   5.9000000e+01
   2.0880000e+03   5.8066142e+02   1.5876039e+03   5.9000000e+01
   2.0890000e+03   5.7932299e+02   1.6000958e+03   5.9000000e+01
   2.0900000e+03   5.7084630e+02   1.5751119e+03   5.9000000e+01
   2.0910000e+03   5.9136883e+02   1.5764503e+03   7.9000000e+01
   2.0920000e+03   5.3738565e+02   1.6148185e+03   9.5000000e+01
   2.0930000e+03   5.2444753e+02   1.6014343e+03   9.5000000e+01
   2.0940000e+03   5.3337037e+02   1.6219568e+03   1.0500000e+02
   2.0950000e+03   6.1010679e+02   1.6447100e+03   6.2000000e+01
   2.0960000e+03   7.2342685e+02   2.1985953e+03   7.0000000e+01
   2.0970000e+03   7.2119614e+02   2.2119796e+03   8.2000000e+01
   2.0980000e+03   7.3458040e+02   2.1932416e+03   5.6000000e+01
   2.0990000e+03   7.5867207e+02   2.2039490e+03   5.6000000e+01
   2.1000000e+03   7.5108765e+02   2.1963646e+03   4.6000000e+01
   2.1010000e+03   6.9978133e+02   2.0531530e+03   7.2000000e+01
   2.1020000e+03   6.8862778e+02   2.0527069e+03   7.2000000e+01
   2.1030000e+03   7.1004259e+02   2.0585067e+03   6.2000000e+01
   2.1040000e+03   7.2565756e+02   2.0558299e+03   5.2000000e+01
   2.1050000e+03   7.0647346e+02   2.0353073e+03   6.2000000e+01
   2.1060000e+03   8.1176296e+02   2.1722729e+03   7.6000000e+01
   2.1070000e+03   8.1443981e+02   2.1776266e+03   9.0000000e+01
   2.1080000e+03   8.1667052e+02   2.1740575e+03   6.8000000e+01
   2.1090000e+03   7.9659414e+02   1.9895778e+03   6.8000000e+01
   2.1100000e+03   7.8677901e+02   1.9730705e+03   6.8000000e+01
   2.1110000e+03   8.0417855e+02   1.9775319e+03   6.8000000e+01
   2.1120000e+03   8.6128472e+02   1.9993929e+03   1.0900000e+02
   2.1130000e+03   8.5013117e+02   1.9721782e+03   1.0300000e+02
   2.1140000e+03   8.7645355e+02   1.9971622e+03   1.1300000e+02
   2.1150000e+03   7.5822593e+02   2.0533761e+03   1.2400000e+02
   2.1160000e+03   7.4394938e+02   2.0591759e+03   1.2400000e+02
   2.1170000e+03   7.5331836e+02   2.0654219e+03   1.4400000e+02
   2.1180000e+03   9.9711335e+02   1.9497505e+03   1.0300000e+02
   2.1190000e+03   1.0433075e+03   1.9846319e+03   1.1700000e+02
   2.1200000e+03   1.0357656e+03   1.9950020e+03   1.1700000e+02
   2.1210000e+03   1.0612196e+03   1.9723763e+03   1.2300000e+02
   2.1220000e+03   1.0131399e+03   2.4607148e+03   7.0000000e+01
   2.1230000e+03   1.0197391e+03   2.4729704e+03   5.8000000e+01
   2.1240000e+03   9.5280465e+02   2.4786268e+03   8.2000000e+01
   2.1250000e+03   9.3112166e+02   2.4833405e+03   8.2000000e+01
   2.1260000e+03   9.5940382e+02   2.4899397e+03   8.6000000e+01
   2.1270000e+03   9.9994157e+02   2.3994368e+03   9.0000000e+01
   2.1280000e+03   1.1243830e+03   2.4135778e+03   7.6000000e+01
   2.1290000e+03   1.1413523e+03   2.3862384e+03   7.6000000e+01
   2.1300000e+03   1.1536079e+03   2.2778235e+03   1.3100000e+02
   2.1310000e+03   1.1470088e+03   2.2683961e+03   1.3700000e+02
   2.1320000e+03   1.1800046e+03   2.2646252e+03   1.2500000e+02
   2.1330000e+03   1.2054585e+03   1.8333155e+03   8.8000000e+01
   2.1340000e+03   1.0437568e+03   2.0917443e+03   4.4000000e+01
   2.1350000e+03   1.0517873e+03   2.0765755e+03   4.4000000e+01
   2.1360000e+03   1.0375108e+03   2.1176205e+03   4.4000000e+01
   2.1370000e+03   1.0830173e+03   2.1024517e+03   6.2000000e+01
   2.1380000e+03   1.1026475e+03   2.1024517e+03   6.2000000e+01
   2.1390000e+03   1.0955093e+03   2.1122668e+03   7.4000000e+01
   2.1400000e+03   1.1017552e+03   2.1220819e+03   8.2000000e+01
   2.1410000e+03   1.2231059e+03   2.1720498e+03   1.0300000e+02
   2.1420000e+03   1.2231059e+03   2.1434968e+03   1.1500000e+02
   2.1430000e+03   1.2231059e+03   2.1586656e+03   1.3500000e+02
   2.1440000e+03   1.2231059e+03   2.1310048e+03   8.5000000e+01
   2.1450000e+03   1.2052602e+03   2.1417122e+03   8.5000000e+01
   2.1460000e+03   1.2471975e+03   2.1265434e+03   8.5000000e+01
   2.1470000e+03   1.2338133e+03   2.1274356e+03   4.8000000e+01
   2.1480000e+03   1.2373824e+03   2.1461736e+03   4.8000000e+01
   2.1490000e+03   1.2427361e+03   2.1113745e+03   3.8000000e+01
   2.1500000e+03   1.1963373e+03   2.1167282e+03   4.0000000e+01
   2.1510000e+03   1.1432465e+03   2.2369635e+03   4.8000000e+01
   2.1520000e+03   1.1477079e+03   2.2316098e+03   4.4000000e+01
   2.1530000e+03   1.1503847e+03   2.2655166e+03   4.8000000e+01
   2.1540000e+03   1.1619844e+03   2.2931774e+03   4.8000000e+01
   2.1550000e+03   1.1744764e+03   2.3101308e+03   4.8000000e+01
   2.1560000e+03   1.1628767e+03   2.2978619e+03   4.4000000e+01
   2.1570000e+03   1.1771532e+03   2.2876006e+03   4.4000000e+01
   2.1580000e+03   1.1481540e+03   2.3286457e+03   3.0000000e+01
   2.1590000e+03   9.4337485e+02   2.2461094e+03   5.6000000e+01
   2.1600000e+03   8.8269954e+02   2.2840315e+03   5.6000000e+01
   2.1610000e+03   9.2419074e+02   2.2336174e+03   3.8000000e+01
   2.1620000e+03   1.0036040e+03   2.3362301e+03   4.2000000e+01
   2.1630000e+03   1.0227881e+03   2.3228458e+03   4.2000000e+01
   2.1640000e+03   9.6791265e+02   2.3491682e+03   6.0000000e+01
   2.1650000e+03   9.6389738e+02   2.3393531e+03   6.2000000e+01
   2.1660000e+03   9.6791265e+02   2.3545219e+03   6.2000000e+01
   2.1670000e+03   9.5051312e+02   2.4000284e+03   5.4000000e+01
   2.1680000e+03   9.7282022e+02   2.4098435e+03   4.2000000e+01
   2.1690000e+03   9.5586682e+02   2.2447710e+03   9.1000000e+01
   2.1700000e+03   9.6345123e+02   2.2474478e+03   9.9000000e+01
   2.1710000e+03   9.1705247e+02   2.2313867e+03   9.1000000e+01
   2.1720000e+03   9.0456049e+02   2.2367404e+03   9.1000000e+01
   2.1730000e+03   9.1214491e+02   2.2193409e+03   9.1000000e+01
   2.1740000e+03   9.7549707e+02   2.3442606e+03   1.1800000e+02
   2.1750000e+03   9.7103565e+02   2.3536296e+03   1.1400000e+02
   2.1760000e+03   9.6478966e+02   2.3420299e+03   1.0600000e+02
   2.1770000e+03   9.6166667e+02   2.3754906e+03   1.1400000e+02
   2.1780000e+03   9.5631296e+02   2.3353378e+03   1.1800000e+02
   2.1790000e+03   9.9780417e+02   2.3281995e+03   1.3400000e+02
   2.1800000e+03   1.1682304e+03   2.3400223e+03   1.1500000e+02
   2.1810000e+03   1.0410799e+03   2.4698496e+03   8.6000000e+01
   2.1820000e+03   1.0424184e+03   2.4689573e+03   9.6000000e+01
   2.1830000e+03   1.0651716e+03   2.4711880e+03   8.6000000e+01
   2.1840000e+03   1.0259111e+03   2.4685112e+03   4.0000000e+01
   2.1850000e+03   1.0272495e+03   2.4868030e+03   5.8000000e+01
   2.1860000e+03   1.0495566e+03   2.4899260e+03   5.8000000e+01
   2.1870000e+03   1.0143114e+03   2.5015257e+03   5.8000000e+01
   2.1880000e+03   1.1035398e+03   2.3824058e+03   5.1000000e+01
   2.1890000e+03   1.0999707e+03   2.3694677e+03   5.1000000e+01
   2.1900000e+03   1.1115704e+03   2.3926671e+03   4.3000000e+01
   2.1910000e+03   1.1240623e+03   2.4042667e+03   4.3000000e+01
   2.1920000e+03   1.0990784e+03   2.4002515e+03   3.7000000e+01
   2.1930000e+03   1.1066628e+03   2.2717626e+03   4.8000000e+01
   2.1940000e+03   1.0999707e+03   2.2664089e+03   3.4000000e+01
   2.1950000e+03   1.0968477e+03   2.2744394e+03   5.2000000e+01
   2.1960000e+03   1.1410157e+03   2.2229100e+03   4.4000000e+01
   2.1970000e+03   1.1829531e+03   2.2193409e+03   3.0000000e+01
   2.1980000e+03   1.1905375e+03   2.2059566e+03   3.0000000e+01
   2.1990000e+03   1.1976758e+03   2.2416480e+03   2.4000000e+01
   2.2000000e+03   1.1606460e+03   2.2443248e+03   7.2000000e+01
   2.2010000e+03   1.1566307e+03   2.2354020e+03   1.0200000e+02
   2.2020000e+03   1.1722457e+03   2.2162179e+03   1.0600000e+02
   2.2030000e+03   1.1383389e+03   2.2438787e+03   1.0800000e+02
   2.2040000e+03   1.1713534e+03   2.2715395e+03   7.2000000e+01
   2.2050000e+03   1.1869684e+03   2.2876006e+03   7.2000000e+01
   2.2060000e+03   1.1503847e+03   2.2840315e+03   7.2000000e+01
   2.2070000e+03   9.5720525e+02   2.1365816e+03   7.1000000e+01
   2.2080000e+03   9.4203642e+02   2.1397046e+03   7.1000000e+01
   2.2090000e+03   9.5274383e+02   2.1562118e+03   7.1000000e+01
   2.2100000e+03   9.2597531e+02   2.1401507e+03   7.7000000e+01
   2.2110000e+03   9.7995849e+02   2.1343508e+03   7.7000000e+01
   2.2120000e+03   1.0856941e+03   2.0959826e+03   7.4000000e+01
   2.2130000e+03   9.4337485e+02   2.0950904e+03   4.3000000e+01
   2.2140000e+03   9.4114414e+02   2.0928596e+03   3.9000000e+01
   2.2150000e+03   9.1526790e+02   2.1093669e+03   3.5000000e+01
   2.2160000e+03   1.8021981e+03   2.5100024e+03   6.4000000e+01
   2.2170000e+03   1.8298590e+03   2.5604164e+03   7.9000000e+01
   2.2180000e+03   1.7959522e+03   2.5898618e+03   5.7000000e+01
   2.2190000e+03   1.8753654e+03   2.5381093e+03   5.2000000e+01
   2.2200000e+03   1.8963341e+03   2.5354325e+03   5.2000000e+01
   2.2210000e+03   1.8798269e+03   2.5590780e+03   5.2000000e+01
   2.2220000e+03   1.7847986e+03   2.5055410e+03   8.4000000e+01
   2.2230000e+03   1.7798910e+03   2.5140177e+03   6.0000000e+01
   2.2240000e+03   1.5496818e+03   2.5242558e+03   4.3000000e+01
   2.2250000e+03   1.5777887e+03   2.5242558e+03   3.7000000e+01
   2.2260000e+03   1.6808475e+03   2.5443322e+03   4.8000000e+01
   2.2270000e+03   1.5278208e+03   2.6041152e+03   5.5000000e+01
   2.2280000e+03   1.5358514e+03   2.6054537e+03   5.5000000e+01
   2.2290000e+03   1.5287131e+03   2.6090228e+03   4.5000000e+01
   2.2300000e+03   1.5153289e+03   2.6295453e+03   6.7000000e+01
   2.2310000e+03   1.5251440e+03   2.6469449e+03   6.7000000e+01
   2.2320000e+03   1.5130981e+03   2.6268685e+03   8.1000000e+01
   2.2330000e+03   1.3489179e+03   2.4901491e+03   1.0300000e+02
   2.2340000e+03   1.3489179e+03   2.4624883e+03   9.4000000e+01
   2.2350000e+03   1.4760684e+03   2.5376632e+03   9.7000000e+01
   2.2360000e+03   1.4649148e+03   2.5483706e+03   9.7000000e+01
   2.2370000e+03   1.4863296e+03   2.5314172e+03   1.0300000e+02
   2.2380000e+03   1.4287773e+03   2.6143996e+03   4.5000000e+01
   2.2390000e+03   1.6928934e+03   2.5813620e+03   1.0000000e+02
   2.2400000e+03   1.6960164e+03   2.5938540e+03   1.0000000e+02
   2.2410000e+03   1.6826321e+03   2.5831466e+03   1.0800000e+02
   2.2420000e+03   1.7419690e+03   2.5568242e+03   7.9000000e+01
   2.2430000e+03   1.7477688e+03   2.5416554e+03   1.0600000e+02
   2.2440000e+03   1.7607069e+03   2.5505782e+03   1.0600000e+02
   2.2450000e+03   1.7401844e+03   2.5363017e+03   1.1600000e+02
   2.2460000e+03   1.6674633e+03   2.4426350e+03   1.1700000e+02
   2.2470000e+03   1.6558636e+03   2.4551269e+03   9.9000000e+01
   2.2480000e+03   1.3638637e+03   2.3284553e+03   1.2800000e+02
   2.2490000e+03   1.3759095e+03   2.3347013e+03   1.2800000e+02
   2.2500000e+03   1.3741249e+03   2.3480855e+03   1.2800000e+02
   2.2510000e+03   1.4035703e+03   2.3208709e+03   1.2200000e+02
   2.2520000e+03   1.3527101e+03   2.3168556e+03   1.1200000e+02
   2.2530000e+03   7.3814954e+02   1.4162853e+03   7.0000000e+01
   2.2540000e+03   7.5554907e+02   1.4118239e+03   9.0000000e+01
   2.2550000e+03   7.7384090e+02   1.3065344e+03   1.0300000e+02
   2.2560000e+03   7.5465679e+02   1.3038576e+03   1.0300000e+02
   2.2570000e+03   5.2533981e+02   1.7221157e+03   1.1300000e+02
   2.2580000e+03   5.1329398e+02   1.7372845e+03   1.2700000e+02
   2.2590000e+03   5.0214043e+02   1.7885908e+03   1.1300000e+02
   2.2600000e+03   2.1184013e+03   1.9131535e+03   9.1000000e+01
   2.2610000e+03   2.1364303e+03   1.8929258e+03   8.5000000e+01
   2.2620000e+03   1.8936983e+03   1.8500520e+03   1.2800000e+02
   2.2630000e+03   1.9803254e+03   1.8267462e+03   1.4000000e+02
   2.2640000e+03   1.9649348e+03   1.7924471e+03   1.4000000e+02
   2.2650000e+03   2.0040710e+03   1.8698399e+03   1.4000000e+02
   2.2660000e+03   2.0832227e+03   1.7891491e+03   9.4000000e+01
   2.2670000e+03   2.1065285e+03   1.7803545e+03   9.4000000e+01
   2.2680000e+03   2.0731089e+03   1.8067384e+03   9.8000000e+01
   2.2690000e+03   2.0348522e+03   1.7588076e+03   8.1000000e+01
   2.2700000e+03   7.9525571e+02   9.9044282e+02   6.0000000e+01
   2.2710000e+03   7.8767130e+02   9.7438171e+02   6.0000000e+01
   2.2720000e+03   7.9614799e+02   9.9891952e+02   5.6000000e+01
   2.2730000e+03   8.0105556e+02   1.0109654e+03   5.6000000e+01
   2.2740000e+03   7.8767130e+02   1.0073962e+03   5.6000000e+01
   2.2750000e+03   8.8493025e+02   1.0136422e+03   7.0000000e+01
   2.2760000e+03   8.8983781e+02   9.8330455e+02   6.0000000e+01
   2.2770000e+03   6.9665833e+02   9.3378279e+02   7.8000000e+01
   2.2780000e+03   6.8952006e+02   9.1058341e+02   6.8000000e+01
   2.2790000e+03   6.9710448e+02   9.4092106e+02   6.8000000e+01
   2.2800000e+03   6.5472099e+02   9.5876674e+02   7.0000000e+01
   2.2810000e+03   6.9442762e+02   1.0317110e+03   8.0000000e+01
   2.2820000e+03   6.8282793e+02   1.0111884e+03   1.0000000e+02
   2.2830000e+03   6.3598302e+02   1.0094039e+03   1.0000000e+02
   2.2840000e+03   6.8996620e+02   1.0138653e+03   1.1200000e+02
   2.2850000e+03   7.0201204e+02   1.0437568e+03   1.1200000e+02
   2.2860000e+03   7.0156590e+02   9.7549707e+02   1.3800000e+02
   2.2870000e+03   6.9130463e+02   9.8486605e+02   1.3800000e+02
   2.2880000e+03   7.2610370e+02   9.7282022e+02   1.3800000e+02
   2.2890000e+03   8.2916250e+02   1.0551334e+03   1.1800000e+02
   2.2900000e+03   7.9391728e+02   1.0689638e+03   1.0600000e+02
   2.2910000e+03   7.9831033e+02   6.5708408e+02   7.9000000e+01
   2.2920000e+03   8.0739650e+02   6.4280581e+02   7.9000000e+01
   2.2930000e+03   8.0220440e+02   6.5794943e+02   9.9000000e+01
   2.2940000e+03   8.5975015e+02   6.2679684e+02   5.4000000e+01
   2.2950000e+03   8.6710563e+02   6.1641265e+02   8.2000000e+01
   2.2960000e+03   7.0763395e+02   9.4936040e+02   2.4100000e+02
   2.2970000e+03   1.3535699e+03   2.1467750e+03   4.1000000e+01
   2.2980000e+03   1.3732964e+03   2.1591040e+03   4.1000000e+01
   2.2990000e+03   1.3404190e+03   2.1443092e+03   4.1000000e+01
   2.3000000e+03   1.4661752e+03   2.1204730e+03   9.7000000e+01
   2.3010000e+03   1.4587778e+03   2.0941711e+03   1.2500000e+02
   2.3020000e+03   1.4661752e+03   2.0818420e+03   1.2900000e+02
   2.3030000e+03   1.4423391e+03   2.1155414e+03   1.2500000e+02
   2.3040000e+03   1.5184519e+03   2.0060850e+03   5.1000000e+01
   2.3050000e+03   1.5318361e+03   2.0150079e+03   5.1000000e+01
   2.3060000e+03   1.5184519e+03   2.0087619e+03   3.7000000e+01
   2.3070000e+03   1.3743480e+03   2.0669834e+03   2.2800000e+02
   2.3080000e+03   1.3859477e+03   2.0692141e+03   2.2200000e+02
   2.3090000e+03   1.3605176e+03   2.0558299e+03   2.2800000e+02
   2.3100000e+03   1.5215748e+03   2.1443659e+03   2.1700000e+02
   2.3110000e+03   9.6523580e+02   2.2621705e+03   1.9600000e+02
   2.3120000e+03   1.0080654e+03   2.3103539e+03   2.1600000e+02
   2.3130000e+03   9.9289660e+02   2.2960773e+03   2.3400000e+02
   2.3140000e+03   9.7772778e+02   2.3121384e+03   2.3400000e+02
   2.3150000e+03   1.0089577e+03   2.2594937e+03   2.4200000e+02
   2.3160000e+03   1.0294802e+03   2.3380147e+03   2.0600000e+02
   2.3170000e+03   9.7683549e+02   2.1381431e+03   2.0200000e+02
   2.3180000e+03   9.6434352e+02   2.1292202e+03   2.0400000e+02
   2.3190000e+03   9.5988210e+02   2.1069131e+03   2.0400000e+02
   2.3200000e+03   9.4114414e+02   2.1211897e+03   2.1000000e+02
   2.3210000e+03   9.0723735e+02   2.1256511e+03   2.1600000e+02
   2.3220000e+03   1.0098500e+03   2.1461736e+03   2.3200000e+02
   2.3230000e+03   1.0285880e+03   2.1542042e+03   2.3200000e+02
   2.3240000e+03   1.0196651e+03   2.1470659e+03   2.3800000e+02
   2.3250000e+03   1.0241265e+03   2.1292202e+03   2.3800000e+02
   2.3260000e+03   1.0125269e+03   2.1426045e+03   2.5400000e+02
   2.3270000e+03   1.1597537e+03   1.7381768e+03   1.9700000e+02
   2.3280000e+03   1.1445849e+03   1.7444228e+03   2.1900000e+02
   2.3290000e+03   1.1927682e+03   1.7551302e+03   2.3600000e+02
   2.3300000e+03   1.1204932e+03   1.6311027e+03   2.3100000e+02
   2.3310000e+03   1.1668920e+03   1.9083799e+03   2.1600000e+02
   2.3320000e+03   1.1552923e+03   1.9289025e+03   1.9800000e+02
   2.3330000e+03   1.1544000e+03   1.9512096e+03   1.9800000e+02
   2.3340000e+03   1.1499386e+03   1.9244410e+03   1.9200000e+02
   2.3350000e+03   1.1900914e+03   1.8905343e+03   2.1600000e+02
   2.3360000e+03   9.5720525e+02   1.5487895e+03   2.1100000e+02
   2.3370000e+03   9.5898981e+02   1.5514664e+03   2.1700000e+02
   2.3380000e+03   9.6077438e+02   1.5496818e+03   2.2700000e+02
   2.3390000e+03   9.8843519e+02   1.5470049e+03   2.1900000e+02
   2.3400000e+03   9.3757500e+02   1.5773426e+03   2.1100000e+02
   2.3410000e+03   1.1196009e+03   2.1684807e+03   2.1300000e+02
   2.3420000e+03   1.1178164e+03   2.1649116e+03   2.2100000e+02
   2.3430000e+03   1.0928324e+03   2.1845418e+03   2.1300000e+02
   2.3440000e+03   7.9034815e+02   1.6415870e+03   2.3400000e+02
   2.3450000e+03   7.9168657e+02   1.6460485e+03   2.4000000e+02
   2.3460000e+03   8.1131682e+02   1.6286489e+03   2.3400000e+02
   2.3470000e+03   7.5532600e+02   1.6789514e+03   1.9900000e+02
   2.3480000e+03   8.0350934e+02   1.6753823e+03   1.8500000e+02
   2.3490000e+03   7.5398758e+02   1.5567085e+03   2.0200000e+02
   2.3500000e+03   7.2855748e+02   1.5696466e+03   2.0200000e+02
   2.3510000e+03   7.5487986e+02   1.5669698e+03   2.1400000e+02
   2.3520000e+03   8.9073009e+02   1.4807529e+03   1.7200000e+02
   2.3530000e+03   8.8849938e+02   1.4695993e+03   1.9000000e+02
   2.3540000e+03   8.9697608e+02   1.4615687e+03   1.9000000e+02
   2.3550000e+03   8.8359182e+02   1.4727223e+03   1.9800000e+02
   2.3560000e+03   9.5631296e+02   1.4825374e+03   1.9000000e+02
   2.3570000e+03   9.3712886e+02   1.5396436e+03   2.0500000e+02
   2.3580000e+03   8.2113194e+02   1.4472922e+03   1.6600000e+02
   2.3590000e+03   8.6039244e+02   1.4281081e+03   1.6600000e+02
   2.3600000e+03   6.4044444e+02   1.4927987e+03   1.8400000e+02
   2.3610000e+03   6.6275154e+02   1.4936910e+03   1.8400000e+02
   2.3620000e+03   6.4758272e+02   1.4861066e+03   1.7400000e+02
   2.3630000e+03   6.1189136e+02   1.4820913e+03   1.9000000e+02
   2.3640000e+03   6.1679892e+02   1.5084137e+03   2.0200000e+02
   2.3650000e+03   8.3317778e+02   1.4128277e+03   1.5200000e+02
   2.3660000e+03   8.0016327e+02   1.5383052e+03   1.5500000e+02
   2.3670000e+03   6.9505262e+02   1.5641814e+03   7.9000000e+01
   2.3680000e+03   6.7408395e+02   1.5686428e+03   6.1000000e+01
   2.3690000e+03   6.8345293e+02   1.5731042e+03   4.5000000e+01
   2.3700000e+03   6.6471497e+02   1.5539201e+03   6.1000000e+01
   2.3710000e+03   1.0401877e+03   1.9356830e+03   2.3200000e+02
   2.3720000e+03   1.0549103e+03   1.9352369e+03   2.5600000e+02
   2.3730000e+03   1.0602640e+03   1.9249756e+03   2.5600000e+02
   2.3740000e+03   1.0593718e+03   1.9374676e+03   2.6400000e+02
   2.3750000e+03   1.1062167e+03   2.0226807e+03   2.4700000e+02
   2.3760000e+03   1.0807866e+03   2.0275883e+03   2.6900000e+02
   2.3770000e+03   1.0705253e+03   2.0324958e+03   2.6900000e+02
   2.3780000e+03   1.0834634e+03   2.0244653e+03   2.7700000e+02
   2.3790000e+03   1.0776636e+03   1.9963583e+03   2.3800000e+02
   2.3800000e+03   1.2030295e+03   1.9354600e+03   2.5700000e+02
   2.3810000e+03   1.1762610e+03   1.9689206e+03   2.4100000e+02
   2.3820000e+03   1.1740302e+03   1.9506288e+03   2.5900000e+02
   2.3830000e+03   1.1552923e+03   1.9653515e+03   2.6900000e+02
   2.3840000e+03   1.1490463e+03   1.9408137e+03   2.5900000e+02
   2.3850000e+03   6.4222901e+02   1.7868063e+03   2.5400000e+02
   2.3860000e+03   6.4267515e+02   1.7783296e+03   2.5800000e+02
   2.3870000e+03   6.4669043e+02   1.7734220e+03   2.6200000e+02
   2.3880000e+03   6.3241389e+02   1.7671760e+03   2.5400000e+02
   2.3890000e+03   6.7479738e+02   1.7582532e+03   2.3600000e+02
   2.3900000e+03   6.5516713e+02   1.6917780e+03   2.2300000e+02
   2.3910000e+03   6.6765910e+02   1.7060546e+03   2.1900000e+02
   2.3920000e+03   6.6141312e+02   1.7015931e+03   2.3600000e+02
   2.3930000e+03   6.0519923e+02   1.6618865e+03   2.4000000e+02
   2.3940000e+03   5.9449182e+02   1.6431485e+03   2.4000000e+02
   2.3950000e+03   6.0296852e+02   1.6614404e+03   2.4300000e+02
   2.3960000e+03   5.8735355e+02   1.6641172e+03   2.2000000e+02
   2.3970000e+03   5.7263086e+02   1.6694709e+03   2.2000000e+02
   2.3980000e+03   6.0073781e+02   1.6659018e+03   2.1700000e+02
   2.3990000e+03   5.5924660e+02   1.7613762e+03   2.2900000e+02
   2.4000000e+03   5.4720077e+02   1.7444228e+03   2.3200000e+02
   2.4010000e+03   5.4675463e+02   1.7729758e+03   2.2900000e+02
   2.4020000e+03   7.2878056e+02   2.0114387e+03   2.4600000e+02
   2.4030000e+03   7.3324198e+02   2.0292844e+03   2.4600000e+02
   2.4040000e+03   7.3413426e+02   1.9980545e+03   2.5300000e+02
   2.4050000e+03   8.1890123e+02   1.9793165e+03   2.2400000e+02
   2.4060000e+03   7.9213272e+02   2.1729421e+03   2.3100000e+02
   2.4070000e+03   7.8856358e+02   2.1729421e+03   2.4500000e+02
   2.4080000e+03   8.2425494e+02   2.1550965e+03   2.4500000e+02
   2.4090000e+03   7.6804105e+02   2.1809727e+03   2.5300000e+02
   2.4100000e+03   8.9385309e+02   2.2300483e+03   2.4900000e+02
   2.4110000e+03   8.5191574e+02   2.2354020e+03   2.5200000e+02
   2.4120000e+03   7.7874846e+02   2.1550965e+03   2.3100000e+02
   2.4130000e+03   1.0348340e+03   2.1658039e+03   2.3800000e+02
   2.4140000e+03   9.4382099e+02   2.1256511e+03   2.3800000e+02
   2.4150000e+03   6.1546049e+02   1.6801783e+03   1.3700000e+02
   2.4160000e+03   6.1546049e+02   1.6775015e+03   1.4700000e+02
   2.4170000e+03   6.0118395e+02   1.6725939e+03   1.4700000e+02
   2.4180000e+03   6.0163009e+02   1.6859782e+03   1.4700000e+02
   2.4190000e+03   6.3286003e+02   1.7091775e+03   1.3900000e+02
   2.4200000e+03   6.1010679e+02   1.6766092e+03   1.2400000e+02
   2.4210000e+03   6.7592598e+02   1.6999461e+03   1.8400000e+02
   2.4220000e+03   6.6836064e+02   1.6762185e+03   1.8400000e+02
   2.4230000e+03   6.5116670e+02   1.6751868e+03   1.8400000e+02
   2.4240000e+03   6.8074028e+02   1.6688251e+03   1.9000000e+02
   2.4250000e+03   6.7179943e+02   1.6698567e+03   1.8400000e+02
   2.4260000e+03   6.7403464e+02   1.6596693e+03   1.7600000e+02
   2.4270000e+03   6.7575404e+02   1.7040297e+03   1.7600000e+02
   2.4280000e+03   6.8847755e+02   1.7078123e+03   1.7600000e+02
   2.4290000e+03   6.6715707e+02   1.7129705e+03   1.6700000e+02
   2.4300000e+03   5.6906173e+02   1.5766734e+03   1.2800000e+02
   2.4310000e+03   5.4809306e+02   1.5695351e+03   1.2800000e+02
   2.4320000e+03   5.6950787e+02   1.5873808e+03   1.3400000e+02
   2.4330000e+03   5.8779969e+02   1.5980882e+03   1.3400000e+02
   2.4340000e+03   5.7218472e+02   1.5913961e+03   1.4200000e+02
   2.4350000e+03   1.3286184e+03   2.1184013e+03   1.2100000e+02
   2.4360000e+03   1.3219263e+03   2.1210781e+03   1.3900000e+02
   2.4370000e+03   1.3223725e+03   2.1175090e+03   1.4300000e+02
   2.4380000e+03   1.3147880e+03   2.1005556e+03   1.3900000e+02
   2.4390000e+03   1.3089882e+03   2.1233088e+03   1.2100000e+02
   2.4400000e+03   1.2302441e+03   2.1102592e+03   1.1500000e+02
   2.4410000e+03   1.3654252e+03   1.2103908e+03   2.1900000e+02
   2.4420000e+03   1.3636406e+03   1.2108370e+03   2.1400000e+02
   2.4430000e+03   1.3819324e+03   1.2032525e+03   2.1900000e+02
   2.4440000e+03   1.3631944e+03   1.2139600e+03   2.5200000e+02
   2.4450000e+03   1.3515948e+03   1.2291288e+03   2.5200000e+02
   2.4460000e+03   1.3252724e+03   1.2362671e+03   2.5200000e+02
   2.4470000e+03   1.3493640e+03   1.1742533e+03   2.5200000e+02
   2.4480000e+03   1.3270569e+03   1.1497155e+03   2.4100000e+02
   2.4490000e+03   1.3520409e+03   1.1675612e+03   2.6700000e+02
   2.4500000e+03   1.3524870e+03   1.1675612e+03   2.7000000e+02
   2.4510000e+03   1.3373182e+03   1.1680073e+03   2.6700000e+02
   2.4520000e+03   1.3471333e+03   1.2518820e+03   2.5200000e+02
   2.4530000e+03   1.2909194e+03   1.3975474e+03   2.4000000e+02
   2.4540000e+03   1.3011807e+03   1.3596253e+03   2.4000000e+02
   2.4550000e+03   1.2993961e+03   1.3230417e+03   2.4000000e+02
   2.4560000e+03   1.3337491e+03   1.3457949e+03   2.4000000e+02
   2.4570000e+03   1.2735199e+03   1.4091471e+03   2.4500000e+02
   2.4580000e+03   1.2699508e+03   1.4109316e+03   2.5100000e+02
   2.4590000e+03   1.2619202e+03   1.4180699e+03   2.5400000e+02
   2.4600000e+03   1.2485360e+03   1.4229775e+03   2.5400000e+02
   2.4610000e+03   1.2396131e+03   1.3788094e+03   2.6700000e+02
   2.4620000e+03   1.2703969e+03   1.3832708e+03   2.6700000e+02
   2.4630000e+03   1.2382747e+03   1.3752403e+03   2.6900000e+02
   2.4640000e+03   1.2721815e+03   1.4220852e+03   2.5100000e+02
   2.4650000e+03   1.2498744e+03   1.3950936e+03   2.4500000e+02
   2.4660000e+03   1.4265466e+03   1.5195672e+03   2.2600000e+02
   2.4670000e+03   1.4292235e+03   1.5365206e+03   2.2600000e+02
   2.4680000e+03   1.4363617e+03   1.5043984e+03   2.2600000e+02
   2.4690000e+03   1.3890707e+03   1.5057368e+03   2.5200000e+02
   2.4700000e+03   1.3921937e+03   1.4838758e+03   2.5200000e+02
   2.4710000e+03   1.3855015e+03   1.5231363e+03   2.5400000e+02
   2.4720000e+03   1.3868400e+03   1.5414282e+03   2.5400000e+02
   2.4730000e+03   1.3600715e+03   1.5244748e+03   2.5400000e+02
   2.4740000e+03   1.3832708e+03   1.4687070e+03   2.5200000e+02
   2.4750000e+03   1.4104855e+03   1.4695993e+03   2.5200000e+02
   2.4760000e+03   1.3890707e+03   1.5101982e+03   2.5400000e+02
   2.4770000e+03   1.3823785e+03   1.5146596e+03   2.7400000e+02
   2.4780000e+03   1.3899630e+03   1.5244748e+03   2.7400000e+02
   2.4790000e+03   1.3654252e+03   1.5084137e+03   2.7400000e+02
   2.4800000e+03   1.5113589e+03   1.3776369e+03   2.8900000e+02
   2.4810000e+03   1.5063693e+03   1.3846224e+03   2.9500000e+02
   2.4820000e+03   1.5088641e+03   1.3841234e+03   2.8400000e+02
   2.4830000e+03   1.4918994e+03   1.3921068e+03   2.8400000e+02
   2.4840000e+03   1.5208392e+03   1.3891131e+03   2.8200000e+02
   2.4850000e+03   1.5058703e+03   1.3472002e+03   2.8600000e+02
   2.4860000e+03   1.6125878e+03   1.3339721e+03   2.5600000e+02
   2.4870000e+03   1.4162853e+03   1.3616329e+03   1.9400000e+02
   2.4880000e+03   1.4024549e+03   1.3469103e+03   1.9400000e+02
   2.4890000e+03   1.4363617e+03   1.3616329e+03   2.0600000e+02
   2.4900000e+03   1.3819324e+03   1.2117292e+03   2.1400000e+02
   2.4910000e+03   1.3596253e+03   1.2086062e+03   2.0900000e+02
   2.4920000e+03   1.5274338e+03   1.8086569e+03   2.7100000e+02
   2.4930000e+03   1.5161296e+03   1.8264827e+03   2.7100000e+02
   2.4940000e+03   1.5465640e+03   1.7764834e+03   2.7300000e+02
   2.4950000e+03   1.5509117e+03   1.7617010e+03   2.7300000e+02
   2.4960000e+03   1.5491726e+03   1.7747443e+03   2.7800000e+02
   2.4970000e+03   1.5222165e+03   1.8090917e+03   2.8700000e+02
   2.4980000e+03   1.4791914e+03   1.8006367e+03   2.3200000e+02
   2.4990000e+03   1.4666994e+03   1.8309743e+03   2.3200000e+02
   2.5000000e+03   1.4872219e+03   1.7930522e+03   2.2900000e+02
   2.5010000e+03   1.8303051e+03   1.4959217e+03   2.3400000e+02
   2.5020000e+03   1.8307512e+03   1.4807529e+03   2.3400000e+02
   2.5030000e+03   1.8280744e+03   1.5079675e+03   2.3100000e+02
   2.5040000e+03   1.8771500e+03   1.5467819e+03   2.6000000e+02
   2.5050000e+03   1.8811653e+03   1.5516894e+03   2.6300000e+02
   2.5060000e+03   1.8972264e+03   1.5543663e+03   2.7000000e+02
   2.5070000e+03   1.9007955e+03   1.5405359e+03   2.7000000e+02
   2.5080000e+03   1.8816114e+03   1.5695351e+03   2.7000000e+02
   2.5090000e+03   1.8628735e+03   1.5623968e+03   2.6300000e+02
   2.5100000e+03   1.8949957e+03   1.5579354e+03   2.5500000e+02
   2.5110000e+03   2.2849238e+03   2.0290613e+03   2.4800000e+02
   2.5120000e+03   2.2835853e+03   2.0143387e+03   2.4800000e+02
   2.5130000e+03   2.2911698e+03   1.9982775e+03   2.6900000e+02
   2.5140000e+03   2.2760009e+03   2.0415533e+03   2.7100000e+02
   2.5150000e+03   2.1836495e+03   2.2088566e+03   1.8400000e+02
   2.5160000e+03   2.1800804e+03   2.2021644e+03   1.9800000e+02
   2.5170000e+03   2.2617244e+03   2.1566579e+03   1.9900000e+02
   2.5180000e+03   2.2670781e+03   2.1633501e+03   1.9900000e+02
   2.5190000e+03   2.2447710e+03   2.1463967e+03   1.9900000e+02
   2.5200000e+03   2.0297306e+03   1.7948368e+03   2.8900000e+02
   2.5210000e+03   2.0283921e+03   1.7966214e+03   2.9800000e+02
   2.5220000e+03   2.0194693e+03   1.7060546e+03   2.9500000e+02
   2.5230000e+03   2.0297306e+03   1.7163158e+03   3.0200000e+02
   2.5240000e+03   2.2399894e+03   1.8881095e+03   2.5300000e+02
   2.5250000e+03   2.2621990e+03   1.8797809e+03   2.5800000e+02
   2.5260000e+03   2.2212500e+03   1.9012964e+03   2.6600000e+02
   2.5270000e+03   1.9708398e+03   1.7868063e+03   2.5200000e+02
   2.5280000e+03   1.9721782e+03   1.8077749e+03   2.5200000e+02
   2.5290000e+03   1.9614708e+03   1.7774373e+03   2.6000000e+02
   2.5300000e+03   1.8383356e+03   1.9196450e+03   2.0200000e+02
   2.5310000e+03   1.8178131e+03   1.8848459e+03   2.0200000e+02
   2.5320000e+03   1.7616817e+03   1.9995787e+03   2.8300000e+02
   2.5330000e+03   1.7665986e+03   2.0073637e+03   2.8500000e+02
   2.5340000e+03   1.7489797e+03   2.0102319e+03   2.8700000e+02
   2.5350000e+03   1.7567648e+03   2.0044955e+03   2.6400000e+02
   2.5360000e+03   1.7567648e+03   2.0393235e+03   2.6400000e+02
   2.5370000e+03   1.7690570e+03   2.0020371e+03   2.5900000e+02
   2.5380000e+03   1.8258437e+03   1.3930860e+03   6.6000000e+01
   2.5390000e+03   1.8423509e+03   1.4372540e+03   6.6000000e+01
   2.5400000e+03   1.8726886e+03   1.4658071e+03   6.6000000e+01
   2.5410000e+03   1.8329819e+03   1.4479614e+03   6.3000000e+01
   2.5420000e+03   1.7571378e+03   1.4122701e+03   7.7000000e+01
   2.5430000e+03   1.8079980e+03   1.4118239e+03   7.4000000e+01
   2.5440000e+03   1.5095290e+03   1.1015322e+03   7.9000000e+01
   2.5450000e+03   1.5264824e+03   1.1113473e+03   7.9000000e+01
   2.5460000e+03   1.5635122e+03   1.0881479e+03   7.9000000e+01
   2.5470000e+03   1.5929576e+03   1.0341647e+03   1.0600000e+02
   2.5480000e+03   1.8164747e+03   9.7482785e+02   1.2700000e+02
   2.5490000e+03   1.5920653e+03   9.3467508e+02   2.4700000e+02
   2.5500000e+03   1.5791272e+03   9.2039853e+02   2.4100000e+02
   2.5510000e+03   1.4666994e+03   8.1800895e+02   2.6800000e+02
   2.5520000e+03   1.4595611e+03   8.4700818e+02   2.6800000e+02
   2.5530000e+03   1.4823144e+03   7.3257276e+02   2.3100000e+02
   2.5540000e+03   1.4742838e+03   7.4328017e+02   2.3100000e+02
   2.5550000e+03   1.4782991e+03   7.0848110e+02   2.2400000e+02
   2.5560000e+03   1.7236772e+03   5.8802276e+02   3.0600000e+02
   2.5570000e+03   1.7169850e+03   5.7776150e+02   3.1000000e+02
   2.5580000e+03   1.7290309e+03   6.0854529e+02   3.0600000e+02
   2.5590000e+03   1.8079980e+03   7.4506474e+02   2.9000000e+02
   2.5600000e+03   1.8450278e+03   7.2855748e+02   2.9000000e+02
   2.5610000e+03   1.8169208e+03   7.6826412e+02   2.9200000e+02
   2.5620000e+03   1.8213823e+03   7.8209452e+02   2.9200000e+02
   2.5630000e+03   1.8396741e+03   7.5800285e+02   2.9200000e+02
   2.5640000e+03   2.0825424e+03   8.8402165e+02   2.4100000e+02
   2.5650000e+03   2.0608691e+03   8.8357934e+02   2.4100000e+02
   2.5660000e+03   2.0369841e+03   8.8756016e+02   2.4100000e+02
   2.5670000e+03   2.1130621e+03   9.1100279e+02   2.3500000e+02
   2.5680000e+03   2.0431148e+03   8.8203032e+02   2.3300000e+02
   2.5690000e+03   2.0007313e+03   9.9222739e+02   2.8600000e+02
   2.5700000e+03   1.9960468e+03   9.1359487e+02   3.0500000e+02
   2.5710000e+03   2.0094311e+03   9.1493329e+02   3.0500000e+02
   2.5720000e+03   1.9786473e+03   9.0422589e+02   3.0900000e+02
   2.5730000e+03   1.9703937e+03   6.1716819e+02   2.4100000e+02
   2.5740000e+03   2.1013363e+03   7.0926184e+02   3.0100000e+02
   2.5750000e+03   2.1053516e+03   7.4495320e+02   3.1500000e+02
   2.5760000e+03   1.3279492e+03   8.0484776e+02   2.4100000e+02
   2.5770000e+03   1.2146292e+03   9.5809753e+02   2.1800000e+02
   2.5780000e+03   1.2293519e+03   9.5586682e+02   2.1800000e+02
   2.5790000e+03   1.2079370e+03   9.6122052e+02   2.2600000e+02
   2.5800000e+03   1.1178164e+03   1.0466567e+03   2.9900000e+02
   2.5810000e+03   1.1102319e+03   1.0921632e+03   3.0100000e+02
   2.5820000e+03   1.0941708e+03   1.0935016e+03   3.0100000e+02
   2.5830000e+03   1.1213855e+03   1.1001937e+03   3.0100000e+02
   2.5840000e+03   1.1227239e+03   1.0154268e+03   3.0600000e+02
   2.5850000e+03   8.7392450e+02   1.2550482e+03   2.8600000e+02
   2.5860000e+03   8.8790275e+02   1.2731377e+03   2.9000000e+02
   2.5870000e+03   8.8132475e+02   1.2673820e+03   2.9900000e+02
   2.5880000e+03   1.0116514e+03   1.2994497e+03   2.8100000e+02
   2.5890000e+03   1.0034289e+03   1.3052055e+03   2.8100000e+02
   2.5900000e+03   1.0137070e+03   1.2887605e+03   2.8100000e+02
   2.5910000e+03   1.0054845e+03   1.3056166e+03   2.5700000e+02
   2.5920000e+03   1.0954431e+03   1.4131035e+03   3.0000000e+02
   2.5930000e+03   1.1137032e+03   1.4104312e+03   3.0000000e+02
   2.5940000e+03   1.0834181e+03   1.4309183e+03   3.0300000e+02
   2.5950000e+03   9.6077438e+02   1.3761326e+03   2.3100000e+02
   2.5960000e+03   9.6211281e+02   1.3765787e+03   2.2200000e+02
   2.5970000e+03   9.6032824e+02   1.3899630e+03   2.3100000e+02
   2.5980000e+03   9.7549707e+02   1.4002242e+03   2.3100000e+02
   2.5990000e+03   9.5408225e+02   1.4042395e+03   2.3100000e+02
   2.6000000e+03   1.0584795e+03   1.3072036e+03   1.9900000e+02
   2.6010000e+03   1.0584795e+03   1.3290646e+03   1.9900000e+02
   2.6020000e+03   1.0807866e+03   1.2924809e+03   1.9900000e+02
   2.6030000e+03   1.1075551e+03   1.3687712e+03   2.5900000e+02
   2.6040000e+03   1.0433106e+03   1.2875734e+03   2.3200000e+02
   2.6050000e+03   1.0535719e+03   1.3018499e+03   2.3300000e+02
   2.6060000e+03   1.0500028e+03   1.2755275e+03   2.3200000e+02
   2.6070000e+03   1.0879248e+03   1.2799890e+03   1.9900000e+02
   2.6080000e+03   1.1084474e+03   1.2906964e+03   2.1500000e+02
   2.6090000e+03   9.8888133e+02   1.4803067e+03   2.8000000e+02
   2.6100000e+03   9.2374460e+02   1.4789683e+03   2.8000000e+02
   2.6110000e+03   9.5229769e+02   1.4753992e+03   2.8600000e+02
   2.6120000e+03   9.5363611e+02   1.4994908e+03   2.8600000e+02
   2.6130000e+03   9.3668272e+02   1.4767376e+03   2.8600000e+02
   2.6140000e+03   7.3101127e+02   1.4495229e+03   2.7700000e+02
   2.6150000e+03   7.5331836e+02   1.4285542e+03   2.8400000e+02
   2.6160000e+03   6.7925880e+02   1.3888476e+03   2.3800000e+02
   2.6170000e+03   6.7345895e+02   1.4147238e+03   2.3800000e+02
   2.6180000e+03   6.5784398e+02   1.4240928e+03   2.3800000e+02
   2.6190000e+03   6.8595093e+02   1.4254313e+03   2.3800000e+02
   2.6200000e+03   6.5829012e+02   1.3915245e+03   2.6400000e+02
   2.6210000e+03   6.6052083e+02   1.3977704e+03   2.7500000e+02
   2.6220000e+03   6.3062932e+02   1.3843862e+03   2.6400000e+02
   2.6230000e+03   9.1125262e+02   1.2848965e+03   2.9000000e+02
   2.6240000e+03   9.0768349e+02   1.2645971e+03   2.8000000e+02
   2.6250000e+03   8.2737793e+02   8.7020756e+02   2.2400000e+02
   2.6260000e+03   1.0049424e+03   8.8738403e+02   2.4500000e+02
   2.6270000e+03   9.9735802e+02   8.8872245e+02   2.3900000e+02
   2.6280000e+03   9.9869645e+02   8.7623048e+02   2.2600000e+02
   2.6290000e+03   1.0040502e+03   8.6596921e+02   2.2600000e+02
   2.6300000e+03   1.0143114e+03   8.8693789e+02   2.2600000e+02
   2.6310000e+03   9.6969722e+02   8.7979961e+02   2.3900000e+02
   2.6320000e+03   9.8263534e+02   9.0166057e+02   2.4500000e+02
   2.6330000e+03   8.1131682e+02   9.8018156e+02   1.6300000e+02
   2.6340000e+03   9.1990747e+02   8.8787846e+02   2.0200000e+02
   2.6350000e+03   9.1025112e+02   9.0719117e+02   2.0200000e+02
   2.6360000e+03   9.4324365e+02   8.9109725e+02   1.9900000e+02
   2.6370000e+03   6.8820171e+02   1.2613655e+03   1.8700000e+02
   2.6380000e+03   6.8611941e+02   1.2776075e+03   1.6100000e+02
   2.6390000e+03   6.6321406e+02   1.2667795e+03   1.6100000e+02
   2.6400000e+03   6.9653093e+02   1.2901013e+03   1.5800000e+02
   2.6410000e+03   6.5738360e+02   1.2751087e+03   1.6100000e+02
   2.6420000e+03   6.4988731e+02   1.2559515e+03   1.6100000e+02
   2.6430000e+03   8.3229718e+02   1.3773498e+03   2.0200000e+02
   2.6440000e+03   8.5436961e+02   1.3785992e+03   2.0000000e+02
   2.6450000e+03   7.9314986e+02   1.4040033e+03   2.3800000e+02
   2.6460000e+03   8.0106261e+02   1.4110832e+03   2.4200000e+02
   2.6470000e+03   7.9481570e+02   1.4073350e+03   2.3200000e+02
   2.6480000e+03   8.5013117e+02   9.6858187e+02   1.7200000e+02
   2.6490000e+03   8.6619228e+02   9.2709066e+02   1.4800000e+02
   2.6500000e+03   8.4522361e+02   9.2352153e+02   1.4100000e+02
   2.6510000e+03   6.8952006e+02   7.5220301e+02   1.8900000e+02
   2.6520000e+03   1.3087651e+03   5.2781671e+02   2.7400000e+02
   2.6530000e+03   1.3043037e+03   3.9038187e+02   2.6000000e+02
   2.6540000e+03   1.3292877e+03   3.5692122e+02   2.7800000e+02
   2.6550000e+03   1.3489179e+03   6.8037415e+02   2.0800000e+02
   2.6560000e+03   1.3765787e+03   6.5360563e+02   2.1200000e+02
   2.6570000e+03   1.4363617e+03   7.2086154e+02   1.6000000e+02
   2.6580000e+03   1.2623664e+03   6.6018623e+02   1.3200000e+02
   2.6590000e+03   1.4448384e+03   6.5003650e+02   1.7600000e+02
   2.6600000e+03   1.4916833e+03   3.4889066e+02   1.6400000e+02
   2.6610000e+03   1.4894526e+03   3.3729097e+02   1.6400000e+02
   2.6620000e+03   1.5104213e+03   3.4130625e+02   1.6400000e+02
   2.6630000e+03   1.5193441e+03   3.3907554e+02   1.6900000e+02
   2.6640000e+03   1.5113136e+03   3.4891377e+02   1.5600000e+02
   2.6650000e+03   1.3208110e+03   4.2919622e+02   1.3800000e+02
   2.6660000e+03   1.3078728e+03   4.3187307e+02   1.3800000e+02
   2.6670000e+03   1.3337491e+03   4.3365764e+02   1.3800000e+02
   2.6680000e+03   1.3935321e+03   3.6026728e+02   1.2800000e+02
   2.6690000e+03   1.4091471e+03   3.5223673e+02   1.2800000e+02
   2.6700000e+03   1.4104855e+03   3.6829784e+02   1.2800000e+02
   2.6710000e+03   1.5559278e+03   4.8050255e+02   1.3200000e+02
   2.6720000e+03   1.5452204e+03   4.7291813e+02   1.3200000e+02
   2.6730000e+03   1.5626199e+03   4.8362554e+02   1.2900000e+02
   2.6740000e+03   1.3167957e+03   4.3022315e+02   1.5600000e+02
   2.6750000e+03   1.2654894e+03   1.2630356e+03   6.1000000e+01
   2.6760000e+03   1.2427361e+03   1.2732968e+03   7.0000000e+01
   2.6770000e+03   1.9811011e+03   7.8789437e+02   2.1700000e+02
   2.6780000e+03   1.9677168e+03   7.7272554e+02   2.0500000e+02
   2.6790000e+03   1.2838320e+03   2.1894492e+03   2.2600000e+02
   2.6800000e+03   1.3437075e+03   2.2328589e+03   1.9300000e+02
   2.6810000e+03   1.4992677e+03   2.3690215e+03   1.7500000e+02
   2.6820000e+03   1.8142440e+03   2.3855288e+03   1.4200000e+02
   2.6830000e+03   9.9397685e+02   2.4240895e+03   7.0000000e+01
   2.6840000e+03   1.9862066e+03   1.8848105e+03   1.1200000e+02
   2.6850000e+03   2.0093437e+03   2.0252858e+03   7.9000000e+01
   2.6860000e+03   1.7812977e+03   1.4821696e+03   2.5300000e+02
   2.6870000e+03   1.6311100e+03   7.6341390e+02   2.1400000e+02
   2.6880000e+03   2.1330664e+03   2.2119025e+03   2.3800000e+02
   2.6890000e+03   2.0691992e+03   2.1859564e+03   2.5300000e+02
   2.6900000e+03   1.6176380e+03   1.9741468e+03   2.4100000e+02
   2.6910000e+03   1.1055475e+03   1.7873639e+03   2.8000000e+02
   2.6920000e+03   6.6988981e+02   1.8398971e+03   2.2900000e+02
   2.6930000e+03   6.4006801e+02   1.5353704e+03   1.3300000e+02
   2.6940000e+03   6.1530713e+02   1.5469701e+03   1.7200000e+02
   2.6950000e+03   6.4490586e+02   8.3719306e+02   1.5100000e+02
   2.6960000e+03   9.6110899e+02   1.4598121e+03   2.8000000e+02
   2.6970000e+03   1.0385918e+03   8.9875752e+02   7.9000000e+01
   2.6980000e+03   1.0196651e+03   2.1470659e+03   2.3800000e+02
