# Supplementary material for: Inflationary theory of branching morphogenesis in the mouse salivary gland
Source: Nat Commun. 2023 Jun 9;14:3422. doi: 10.1038/s41467-023-39124-x (PMC10256724; doi:10.1038/s41467-023-39124-x)
Supplement: Supplementary file 7 — Source Data [file 41467_2023_39124_MOESM7_ESM.zip › Data branching tree/Control data/E16.5/Sample 3/node_positions.dat]

   1.0000000e+00   1.1285573e+03   1.5994036e+03   8.2000000e+01
   2.0000000e+00   1.0747693e+03   1.3770293e+03   8.4000000e+01
   3.0000000e+00   1.0038785e+03   1.1090463e+03   9.5000000e+01
   4.0000000e+00   9.6648549e+02   1.0545148e+03   9.1000000e+01
   5.0000000e+00   9.3766173e+02   1.0404924e+03   9.0000000e+01
   6.0000000e+00   8.8157225e+02   1.0568519e+03   9.0000000e+01
   7.0000000e+00   8.1847158e+02   1.0249120e+03   9.8000000e+01
   8.0000000e+00   7.7328839e+02   1.0241330e+03   1.0000000e+02
   9.0000000e+00   7.2498912e+02   1.0802225e+03   1.0300000e+02
   1.0000000e+01   6.8370103e+02   1.0786644e+03   1.0100000e+02
   1.1000000e+01   6.2761155e+02   1.0677582e+03   9.9000000e+01
   1.2000000e+01   5.9450317e+02   1.0373764e+03   9.2000000e+01
   1.3000000e+01   5.8048080e+02   1.0330917e+03   8.8000000e+01
   1.4000000e+01   5.9372415e+02   1.0537358e+03   8.4000000e+01
   1.5000000e+01   5.6957452e+02   1.0171218e+03   8.8000000e+01
   1.6000000e+01   6.1125212e+02   1.0451666e+03   9.2000000e+01
   1.7000000e+01   6.1008359e+02   1.0852861e+03   9.9000000e+01
   1.8000000e+01   6.9149123e+02   1.1012560e+03   9.6000000e+01
   1.9000000e+01   5.9684024e+02   1.1032036e+03   9.9000000e+01
   2.0000000e+01   6.0969407e+02   1.0813910e+03   1.0300000e+02
   2.1000000e+01   7.3005275e+02   1.1219001e+03   1.0700000e+02
   2.2000000e+01   7.3979051e+02   1.1779896e+03   1.0700000e+02
   2.3000000e+01   7.2654716e+02   1.1261847e+03   1.1000000e+02
   2.4000000e+01   7.2343108e+02   1.1293008e+03   1.1200000e+02
   2.5000000e+01   6.5331923e+02   1.1460497e+03   1.1200000e+02
   2.6000000e+01   7.3355834e+02   1.1678623e+03   1.1200000e+02
   2.7000000e+01   7.3122128e+02   1.1183945e+03   1.1800000e+02
   2.8000000e+01   7.3161079e+02   1.1191735e+03   1.2100000e+02
   2.9000000e+01   6.8448005e+02   1.1285218e+03   1.2100000e+02
   3.0000000e+01   7.4777971e+02   9.8552557e+02   1.1000000e+02
   3.1000000e+01   7.4368938e+02   9.3309499e+02   1.1000000e+02
   3.2000000e+01   7.3773981e+02   9.8403818e+02   1.1500000e+02
   3.3000000e+01   6.9163065e+02   1.0000276e+03   1.1600000e+02
   3.4000000e+01   6.3399420e+02   9.8812851e+02   1.1600000e+02
   3.5000000e+01   6.9304927e+02   1.0054365e+03   1.1900000e+02
   3.6000000e+01   6.4163392e+02   9.8751904e+02   1.1900000e+02
   3.7000000e+01   6.2916959e+02   9.6804353e+02   1.1900000e+02
   3.8000000e+01   6.3150665e+02   1.0027099e+03   1.1900000e+02
   3.9000000e+01   6.9188074e+02   1.0066050e+03   1.2200000e+02
   4.0000000e+01   7.5459190e+02   9.8167639e+02   1.2000000e+02
   4.1000000e+01   8.2859885e+02   1.0958029e+03   1.1000000e+02
   4.2000000e+01   8.3093591e+02   1.1121623e+03   1.1000000e+02
   4.3000000e+01   8.3327297e+02   1.1028141e+03   1.1400000e+02
   4.4000000e+01   7.0512409e+02   9.2948201e+02   9.2000000e+01
   4.5000000e+01   6.9694438e+02   8.8702539e+02   9.2000000e+01
   4.6000000e+01   7.0239752e+02   9.3298761e+02   8.9000000e+01
   4.7000000e+01   6.9421781e+02   9.5051557e+02   8.9000000e+01
   4.8000000e+01   6.8681711e+02   9.6843304e+02   8.9000000e+01
   4.9000000e+01   7.1836744e+02   9.4506242e+02   8.9000000e+01
   5.0000000e+01   6.7707935e+02   9.0727993e+02   8.4000000e+01
   5.1000000e+01   6.9265976e+02   8.8780441e+02   8.4000000e+01
   5.2000000e+01   6.5955139e+02   9.1623866e+02   7.8000000e+01
   5.3000000e+01   6.3072763e+02   9.2948201e+02   7.8000000e+01
   5.4000000e+01   6.7396327e+02   9.0611140e+02   7.6000000e+01
   5.5000000e+01   8.4924290e+02   1.0884022e+03   8.3000000e+01
   5.6000000e+01   8.3171493e+02   1.1308588e+03   8.3000000e+01
   5.7000000e+01   8.5041143e+02   1.1990231e+03   8.3000000e+01
   5.8000000e+01   8.4612681e+02   1.2122665e+03   8.2000000e+01
   5.9000000e+01   8.6326527e+02   1.2613448e+03   7.5000000e+01
   6.0000000e+01   8.7728764e+02   1.2769252e+03   7.5000000e+01
   6.1000000e+01   8.6482331e+02   1.2636818e+03   7.3000000e+01
   6.2000000e+01   8.8780441e+02   1.2558916e+03   7.3000000e+01
   6.3000000e+01   8.8040372e+02   1.2543336e+03   6.6000000e+01
   6.4000000e+01   8.5859114e+02   1.1877273e+03   8.5000000e+01
   6.5000000e+01   8.7572959e+02   1.1850008e+03   8.5000000e+01
   6.6000000e+01   8.7534008e+02   1.1947385e+03   9.0000000e+01
   6.7000000e+01   8.8819392e+02   1.2134350e+03   9.0000000e+01
   6.8000000e+01   8.6053869e+02   1.1920119e+03   9.2000000e+01
   6.9000000e+01   7.4251708e+02   1.1565665e+03   8.3000000e+01
   7.0000000e+01   7.3355834e+02   1.1635777e+03   8.0000000e+01
   7.1000000e+01   7.3005275e+02   1.1663043e+03   7.7000000e+01
   7.2000000e+01   7.2888422e+02   1.1737050e+03   8.5000000e+01
   7.3000000e+01   7.4485414e+02   1.1713679e+03   8.0000000e+01
   7.4000000e+01   8.0756530e+02   1.0436085e+03   7.4000000e+01
   7.5000000e+01   8.0055411e+02   1.0443875e+03   7.1000000e+01
   7.6000000e+01   7.8224713e+02   1.0202379e+03   7.4000000e+01
   7.7000000e+01   7.4641218e+02   9.9686729e+02   6.6000000e+01
   7.8000000e+01   7.2654716e+02   9.8985611e+02   6.6000000e+01
   7.9000000e+01   7.6549819e+02   9.9375121e+02   6.6000000e+01
   8.0000000e+01   8.0172264e+02   1.0880127e+03   6.7000000e+01
   8.1000000e+01   8.3483102e+02   1.1141099e+03   6.7000000e+01
   8.2000000e+01   7.6043455e+02   1.1043721e+03   5.8000000e+01
   8.3000000e+01   7.2888422e+02   1.0926868e+03   5.8000000e+01
   8.4000000e+01   7.6549819e+02   1.1070987e+03   5.4000000e+01
   8.5000000e+01   9.8868758e+02   1.0233540e+03   7.9000000e+01
   8.6000000e+01   9.5051557e+02   1.0408820e+03   6.0000000e+01
   8.7000000e+01   9.8829807e+02   1.0303652e+03   4.8000000e+01
   8.8000000e+01   1.0673687e+03   1.0689267e+03   4.6000000e+01
   8.9000000e+01   1.0837281e+03   1.0728218e+03   4.5000000e+01
   9.0000000e+01   1.1008665e+03   1.1191735e+03   4.5000000e+01
   9.1000000e+01   1.1016456e+03   1.1402071e+03   4.5000000e+01
   9.2000000e+01   1.0946344e+03   1.1203420e+03   4.9000000e+01
   9.3000000e+01   1.0919078e+03   1.0619155e+03   4.2000000e+01
   9.4000000e+01   1.1109938e+03   1.0642526e+03   4.2000000e+01
   9.5000000e+01   1.0907393e+03   1.0365973e+03   3.9000000e+01
   9.6000000e+01   1.0895707e+03   1.0521778e+03   4.9000000e+01
   9.7000000e+01   9.6882255e+02   9.7894982e+02   4.3000000e+01
   9.8000000e+01   9.9881484e+02   8.7495057e+02   4.3000000e+01
   9.9000000e+01   9.9608827e+02   8.5002192e+02   4.3000000e+01
   1.0000000e+02   9.9530925e+02   8.0172264e+02   4.3000000e+01
   1.0100000e+02   9.9998337e+02   8.4963241e+02   4.1000000e+01
   1.0200000e+02   1.0249120e+03   8.4963241e+02   4.1000000e+01
   1.0300000e+02   9.9141415e+02   8.3405200e+02   3.7000000e+01
   1.0400000e+02   9.7154912e+02   8.1107089e+02   2.9000000e+01
   1.0500000e+02   9.5713724e+02   8.0522823e+02   2.9000000e+01
   1.0600000e+02   9.8946660e+02   7.9899607e+02   2.9000000e+01
   1.0700000e+02   9.7427570e+02   8.4729534e+02   3.5000000e+01
   1.0800000e+02   9.9336170e+02   8.7689813e+02   4.7000000e+01
   1.0900000e+02   9.9608827e+02   9.7661276e+02   2.6000000e+01
   1.1000000e+02   1.0179008e+03   9.7115961e+02   2.6000000e+01
   1.1100000e+02   1.0381554e+03   9.5480018e+02   2.5000000e+01
   1.1200000e+02   1.0552938e+03   9.4623096e+02   2.5000000e+01
   1.1300000e+02   1.0381554e+03   9.3220859e+02   2.1000000e+01
   1.1400000e+02   9.7505472e+02   9.6882255e+02   2.4000000e+01
   1.1500000e+02   9.5168410e+02   9.6570647e+02   2.4000000e+01
   1.1600000e+02   9.5090508e+02   9.6570647e+02   2.1000000e+01
   1.1700000e+02   9.4623096e+02   9.3688271e+02   2.1000000e+01
   1.1800000e+02   9.3376663e+02   9.3454565e+02   1.8000000e+01
   1.1900000e+02   9.2208132e+02   9.4623096e+02   2.1000000e+01
   1.2000000e+02   9.3688271e+02   9.9141415e+02   2.1000000e+01
   1.2100000e+02   1.0319232e+03   1.0030995e+03   2.1000000e+01
   1.2200000e+02   9.3610369e+02   1.1020351e+03   5.5000000e+01
   1.2300000e+02   9.6259039e+02   1.1643567e+03   5.6000000e+01
   1.2400000e+02   9.7583374e+02   1.1904539e+03   5.6000000e+01
   1.2500000e+02   9.9375121e+02   1.2208357e+03   5.6000000e+01
   1.2600000e+02   9.8284492e+02   1.2107084e+03   5.2000000e+01
   1.2700000e+02   9.2987152e+02   1.1144994e+03   4.7000000e+01
   1.2800000e+02   8.8936245e+02   1.0724323e+03   4.5000000e+01
   1.2900000e+02   8.8313029e+02   1.0607470e+03   4.5000000e+01
   1.3000000e+02   8.8001421e+02   1.0763274e+03   4.2000000e+01
   1.3100000e+02   8.7611911e+02   1.0475036e+03   4.2000000e+01
   1.3200000e+02   8.7534008e+02   1.0841176e+03   4.0000000e+01
   1.3300000e+02   8.6910792e+02   1.1082672e+03   4.0000000e+01
   1.3400000e+02   8.5820163e+02   1.0708742e+03   3.7000000e+01
   1.3500000e+02   9.5441067e+02   1.1479973e+03   3.7000000e+01
   1.3600000e+02   9.6181137e+02   1.1709784e+03   3.7000000e+01
   1.3700000e+02   9.5908479e+02   1.1444917e+03   2.8000000e+01
   1.3800000e+02   9.3571418e+02   1.1464392e+03   2.8000000e+01
   1.3900000e+02   9.7271765e+02   1.1328064e+03   2.8000000e+01
   1.4000000e+02   9.7193863e+02   1.1701994e+03   6.2000000e+01
   1.4100000e+02   9.9102464e+02   1.2091504e+03   6.2000000e+01
   1.4200000e+02   9.6960157e+02   1.1752630e+03   6.4000000e+01
   1.4300000e+02   1.0420505e+03   1.0350393e+03   7.9000000e+01
   1.4400000e+02   1.0817805e+03   1.0810015e+03   7.9000000e+01
   1.4500000e+02   1.1020351e+03   1.1137204e+03   7.9000000e+01
   1.4600000e+02   1.0934658e+03   1.1456602e+03   7.5000000e+01
   1.4700000e+02   1.1479973e+03   1.1160574e+03   7.7000000e+01
   1.4800000e+02   1.1760420e+03   1.1106043e+03   7.5000000e+01
   1.4900000e+02   1.1947385e+03   1.1199525e+03   7.5000000e+01
   1.5000000e+02   1.1853903e+03   1.1129414e+03   7.1000000e+01
   1.5100000e+02   1.1799371e+03   1.1199525e+03   8.0000000e+01
   1.5200000e+02   1.1074882e+03   1.0412715e+03   7.0000000e+01
   1.5300000e+02   1.1160574e+03   9.6414843e+02   8.9000000e+01
   1.5400000e+02   1.1433232e+03   9.5168410e+02   8.9000000e+01
   1.5500000e+02   1.1705889e+03   9.5246312e+02   8.9000000e+01
   1.5600000e+02   1.1814952e+03   9.5791626e+02   8.7000000e+01
   1.5700000e+02   1.1846112e+03   9.8206590e+02   8.7000000e+01
   1.5800000e+02   1.1994126e+03   9.5635822e+02   8.5000000e+01
   1.5900000e+02   1.1869483e+03   9.4545193e+02   8.9000000e+01
   1.6000000e+02   1.1098253e+03   9.5324214e+02   9.1000000e+01
   1.6100000e+02   1.1051511e+03   9.2675544e+02   9.3000000e+01
   1.6200000e+02   1.1109938e+03   9.8557149e+02   9.5000000e+01
   1.6300000e+02   1.1203420e+03   9.9725680e+02   9.7000000e+01
   1.6400000e+02   1.1296903e+03   9.7349667e+02   1.0300000e+02
   1.6500000e+02   1.1491658e+03   9.7232814e+02   1.0300000e+02
   1.6600000e+02   1.1168365e+03   9.6687500e+02   1.0300000e+02
   1.6700000e+02   1.1129414e+03   9.3532467e+02   8.5000000e+01
   1.6800000e+02   8.3054640e+02   8.6949743e+02   7.0000000e+01
   1.6900000e+02   8.3444151e+02   8.6871841e+02   6.7000000e+01
   1.7000000e+02   8.8819392e+02   8.4690583e+02   6.7000000e+01
   1.7100000e+02   9.1273307e+02   8.5119045e+02   6.9000000e+01
   1.7200000e+02   9.2987152e+02   8.5352751e+02   7.1000000e+01
   1.7300000e+02   9.3921977e+02   8.4885339e+02   7.4000000e+01
   1.7400000e+02   9.4778900e+02   8.6287576e+02   7.1000000e+01
   1.7500000e+02   9.3376663e+02   8.6677086e+02   6.7000000e+01
   1.7600000e+02   8.8546735e+02   8.1068138e+02   6.2000000e+01
   1.7700000e+02   8.7689813e+02   7.8575272e+02   6.2000000e+01
   1.7800000e+02   8.5975967e+02   7.7796252e+02   6.2000000e+01
   1.7900000e+02   8.8468833e+02   7.8497370e+02   5.8000000e+01
   1.8000000e+02   8.9169952e+02   8.2314571e+02   5.9000000e+01
   1.8100000e+02   8.0211215e+02   8.6677086e+02   6.3000000e+01
   1.8200000e+02   7.6783525e+02   8.6287576e+02   5.8000000e+01
   1.8300000e+02   7.3823247e+02   8.6053869e+02   5.8000000e+01
   1.8400000e+02   7.1875695e+02   8.6832890e+02   5.7000000e+01
   1.8500000e+02   6.9382830e+02   8.9169952e+02   5.7000000e+01
   1.8600000e+02   6.8058495e+02   8.5041143e+02   5.7000000e+01
   1.8700000e+02   6.6110943e+02   8.2859885e+02   5.7000000e+01
   1.8800000e+02   6.5721433e+02   8.0600726e+02   5.7000000e+01
   1.8900000e+02   6.3695979e+02   8.3716808e+02   5.7000000e+01
   1.9000000e+02   6.6967866e+02   8.6053869e+02   5.4000000e+01
   1.9100000e+02   6.7980593e+02   8.8468833e+02   5.4000000e+01
   1.9200000e+02   6.3540175e+02   8.4495828e+02   5.4000000e+01
   1.9300000e+02   7.5848700e+02   7.6939329e+02   5.4000000e+01
   1.9400000e+02   7.4991778e+02   7.4758071e+02   5.4000000e+01
   1.9500000e+02   7.4446463e+02   7.7406741e+02   4.5000000e+01
   1.9600000e+02   8.2704081e+02   8.8390931e+02   5.3000000e+01
   1.9700000e+02   8.2704081e+02   8.9092050e+02   5.0000000e+01
   1.9800000e+02   8.0600726e+02   8.1068138e+02   3.7000000e+01
   1.9900000e+02   8.2002963e+02   7.8964782e+02   3.7000000e+01
   2.0000000e+02   8.3950514e+02   7.5303386e+02   3.7000000e+01
   2.0100000e+02   8.2470375e+02   7.2031499e+02   3.7000000e+01
   2.0200000e+02   8.5975967e+02   7.6627721e+02   3.7000000e+01
   2.0300000e+02   8.5041143e+02   7.7796252e+02   4.0000000e+01
   2.0400000e+02   7.4524365e+02   8.5975967e+02   6.3000000e+01
   2.0500000e+02   7.9587999e+02   8.4573730e+02   7.3000000e+01
   2.0600000e+02   8.4729534e+02   1.2531651e+03   8.2000000e+01
   2.0700000e+02   1.0950239e+03   1.2648504e+03   1.1500000e+02
   2.0800000e+02   1.1417651e+03   1.1916224e+03   1.1800000e+02
   2.0900000e+02   1.2149930e+03   1.0506197e+03   1.2100000e+02
   2.1000000e+02   1.3482056e+03   9.6570647e+02   1.2100000e+02
   2.1100000e+02   1.4097482e+03   8.9247854e+02   1.2000000e+02
   2.1200000e+02   1.4635006e+03   8.2080865e+02   1.2500000e+02
   2.1300000e+02   1.5562041e+03   7.2187304e+02   1.2500000e+02
   2.1400000e+02   1.5484138e+03   6.5254021e+02   1.2500000e+02
   2.1500000e+02   1.5242642e+03   6.3929686e+02   1.2500000e+02
   2.1600000e+02   1.4798600e+03   5.7385913e+02   1.2500000e+02
   2.1700000e+02   1.4572684e+03   5.9177660e+02   1.2500000e+02
   2.1800000e+02   1.4962195e+03   5.5126753e+02   1.2500000e+02
   2.1900000e+02   1.4860922e+03   5.2400181e+02   1.2500000e+02
   2.2000000e+02   1.5227062e+03   5.4737243e+02   1.2500000e+02
   2.2100000e+02   1.4931034e+03   5.5360459e+02   1.2800000e+02
   2.2200000e+02   1.5110209e+03   5.2633888e+02   1.2800000e+02
   2.2300000e+02   1.4712908e+03   5.7152207e+02   1.2800000e+02
   2.2400000e+02   1.4759649e+03   6.7045768e+02   1.1800000e+02
   2.2500000e+02   1.4557104e+03   6.7902690e+02   1.1800000e+02
   2.2600000e+02   1.4689537e+03   6.6656258e+02   1.1200000e+02
   2.2700000e+02   1.5881439e+03   6.3540175e+02   1.1800000e+02
   2.2800000e+02   1.6076194e+03   5.4815145e+02   1.1000000e+02
   2.2900000e+02   1.6021663e+03   5.2555985e+02   1.1000000e+02
   2.3000000e+02   1.5998292e+03   5.0686336e+02   1.1000000e+02
   2.3100000e+02   1.6270949e+03   5.5126753e+02   1.1000000e+02
   2.3200000e+02   1.6068404e+03   5.3023398e+02   1.0500000e+02
   2.3300000e+02   1.6169677e+03   5.4581439e+02   1.0500000e+02
   2.3400000e+02   1.6052823e+03   4.9829414e+02   1.0500000e+02
   2.3500000e+02   1.5889229e+03   6.7668984e+02   1.0900000e+02
   2.3600000e+02   1.5834698e+03   6.9304927e+02   1.0900000e+02
   2.3700000e+02   1.5725635e+03   7.1018773e+02   1.0900000e+02
   2.3800000e+02   1.6130726e+03   6.8370103e+02   1.0900000e+02
   2.3900000e+02   1.6068404e+03   6.9149123e+02   9.9000000e+01
   2.4000000e+02   1.6504655e+03   6.6656258e+02   1.3700000e+02
   2.4100000e+02   1.6894166e+03   6.4786608e+02   1.3700000e+02
   2.4200000e+02   1.7143452e+03   6.5098216e+02   1.3700000e+02
   2.4300000e+02   1.7953634e+03   7.1641989e+02   1.3400000e+02
   2.4400000e+02   1.8241871e+03   7.0551360e+02   1.3400000e+02
   2.4500000e+02   1.8530109e+03   6.8448005e+02   1.3800000e+02
   2.4600000e+02   1.9059843e+03   6.8370103e+02   1.3800000e+02
   2.4700000e+02   1.8569060e+03   6.9304927e+02   1.4000000e+02
   2.4800000e+02   1.8195130e+03   7.9120586e+02   1.3200000e+02
   2.4900000e+02   1.8086067e+03   8.1847158e+02   1.3200000e+02
   2.5000000e+02   1.7914683e+03   8.4417926e+02   1.3600000e+02
   2.5100000e+02   1.7984794e+03   8.6521282e+02   1.3200000e+02
   2.5200000e+02   1.8950780e+03   7.9587999e+02   1.2900000e+02
   2.5300000e+02   1.9106584e+03   7.7250937e+02   1.2100000e+02
   2.5400000e+02   1.9784332e+03   7.5848700e+02   1.2100000e+02
   2.5500000e+02   1.9013102e+03   7.6627721e+02   1.1600000e+02
   2.5600000e+02   1.8740444e+03   7.6861427e+02   1.1600000e+02
   2.5700000e+02   1.9013102e+03   7.8029958e+02   1.1000000e+02
   2.5800000e+02   1.9013102e+03   8.0055411e+02   1.1000000e+02
   2.5900000e+02   1.9122164e+03   7.6783525e+02   1.0700000e+02
   2.6000000e+02   1.9215647e+03   8.2002963e+02   1.3300000e+02
   2.6100000e+02   1.9129955e+03   8.4262122e+02   1.3300000e+02
   2.6200000e+02   1.9464933e+03   8.1457648e+02   1.3300000e+02
   2.6300000e+02   1.9706430e+03   8.2626179e+02   1.3300000e+02
   2.6400000e+02   1.9503885e+03   8.0678628e+02   1.3700000e+02
   2.6500000e+02   1.8631381e+03   6.9616536e+02   1.3400000e+02
   2.6600000e+02   1.7501802e+03   6.3695979e+02   1.4300000e+02
   2.6700000e+02   1.6052823e+03   7.4524365e+02   1.4200000e+02
   2.6800000e+02   1.5959341e+03   7.4056953e+02   1.4200000e+02
   2.6900000e+02   1.6177467e+03   7.5848700e+02   1.4200000e+02
   2.7000000e+02   1.7579704e+03   5.3568712e+02   1.3700000e+02
   2.7100000e+02   1.7478431e+03   4.1883404e+02   1.3000000e+02
   2.7200000e+02   1.7758878e+03   3.6001799e+02   1.3000000e+02
   2.7300000e+02   1.7899102e+03   3.4911170e+02   1.3000000e+02
   2.7400000e+02   1.7704347e+03   3.3742639e+02   1.3000000e+02
   2.7500000e+02   1.7361578e+03   4.0091657e+02   1.2200000e+02
   2.7600000e+02   1.6777313e+03   3.8923126e+02   1.2200000e+02
   2.7700000e+02   1.6551397e+03   3.7676693e+02   1.2200000e+02
   2.7800000e+02   1.6730571e+03   3.9857950e+02   1.2000000e+02
   2.7900000e+02   1.7751088e+03   3.5339631e+02   1.0800000e+02
   2.8000000e+02   1.7860151e+03   3.2768863e+02   1.0800000e+02
   2.8100000e+02   1.7766669e+03   3.5261729e+02   1.0500000e+02
   2.8200000e+02   1.7252515e+03   3.7832497e+02   1.0500000e+02
   2.8300000e+02   1.7003229e+03   3.6663966e+02   1.0500000e+02
   2.8400000e+02   1.7322627e+03   3.8923126e+02   1.0500000e+02
   2.8500000e+02   1.7953634e+03   2.9808585e+02   1.0300000e+02
   2.8600000e+02   1.7992585e+03   3.5962848e+02   9.6000000e+01
   2.8700000e+02   1.7844571e+03   3.7053476e+02   9.6000000e+01
   2.8800000e+02   1.8210710e+03   3.5807044e+02   9.6000000e+01
   2.8900000e+02   1.8078277e+03   5.2828643e+02   1.3200000e+02
   2.9000000e+02   1.9239018e+03   4.7765009e+02   1.2100000e+02
   2.9100000e+02   1.9511675e+03   4.1182285e+02   1.3100000e+02
   2.9200000e+02   1.9527255e+03   4.1026481e+02   1.3400000e+02
   2.9300000e+02   1.9472724e+03   4.1883404e+02   1.3600000e+02
   2.9400000e+02   1.9753171e+03   4.2350816e+02   1.3400000e+02
   2.9500000e+02   1.9363661e+03   3.9156832e+02   1.3100000e+02
   2.9600000e+02   1.9363661e+03   4.8349274e+02   1.1800000e+02
   2.9700000e+02   2.0516611e+03   5.7385913e+02   1.1900000e+02
   2.9800000e+02   2.0617884e+03   5.7152207e+02   1.2200000e+02
   2.9900000e+02   2.0656835e+03   5.8866052e+02   1.1500000e+02
   3.0000000e+02   2.0906122e+03   5.9567170e+02   1.1500000e+02
   3.0100000e+02   2.1077506e+03   5.9722975e+02   1.1500000e+02
   3.0200000e+02   2.0820429e+03   6.1203114e+02   1.1500000e+02
   3.0300000e+02   2.0360807e+03   5.9255562e+02   1.1500000e+02
   3.0400000e+02   1.9410402e+03   4.8115568e+02   1.1600000e+02
   3.0500000e+02   1.9760961e+03   4.8505079e+02   9.5000000e+01
   3.0600000e+02   1.9690849e+03   5.4581439e+02   9.5000000e+01
   3.0700000e+02   1.9870024e+03   4.9595707e+02   8.7000000e+01
   3.0800000e+02   1.9722010e+03   4.6947037e+02   8.7000000e+01
   3.0900000e+02   1.9573996e+03   4.5622703e+02   8.7000000e+01
   3.1000000e+02   2.0353017e+03   5.2711790e+02   8.7000000e+01
   3.1100000e+02   1.9870024e+03   4.8427177e+02   8.2000000e+01
   3.1200000e+02   1.9994667e+03   4.8193470e+02   8.0000000e+01
   3.1300000e+02   1.9612947e+03   4.6869135e+02   8.2000000e+01
   3.1400000e+02   2.0064779e+03   4.1260187e+02   1.1300000e+02
   3.1500000e+02   2.0952863e+03   4.4064661e+02   1.1300000e+02
   3.1600000e+02   2.1202149e+03   4.5311094e+02   1.1300000e+02
   3.1700000e+02   2.1435856e+03   4.7258646e+02   1.1300000e+02
   3.1800000e+02   2.1272261e+03   4.4921584e+02   1.1800000e+02
   3.1900000e+02   2.1256681e+03   4.6869135e+02   1.0700000e+02
   3.2000000e+02   2.0220583e+03   3.6819770e+02   1.0600000e+02
   3.2100000e+02   2.0851590e+03   3.5105925e+02   1.0200000e+02
   3.2200000e+02   2.1100877e+03   3.4560611e+02   1.0100000e+02
   3.2300000e+02   2.1739674e+03   3.7365085e+02   1.0000000e+02
   3.2400000e+02   2.1864317e+03   3.8222007e+02   9.7000000e+01
   3.2500000e+02   2.1833156e+03   3.7832497e+02   1.0200000e+02
   3.2600000e+02   2.1241100e+03   3.3625786e+02   1.0900000e+02
   3.2700000e+02   2.1085296e+03   3.2613059e+02   1.0900000e+02
   3.2800000e+02   2.1287842e+03   3.4326904e+02   1.1100000e+02
   3.2900000e+02   1.9877814e+03   3.2067745e+02   1.0200000e+02
   3.3000000e+02   1.9815493e+03   2.9574879e+02   1.0200000e+02
   3.3100000e+02   1.9636318e+03   3.2145647e+02   1.0200000e+02
   3.3200000e+02   2.1030765e+03   3.4249002e+02   9.6000000e+01
   3.3300000e+02   2.1295632e+03   3.0977116e+02   9.6000000e+01
   3.3400000e+02   2.0797059e+03   3.6196554e+02   8.8000000e+01
   3.3500000e+02   2.0563352e+03   3.5807044e+02   8.8000000e+01
   3.3600000e+02   2.0804849e+03   3.7832497e+02   8.8000000e+01
   3.3700000e+02   1.8140599e+03   5.7463815e+02   1.1100000e+02
   3.3800000e+02   1.8304193e+03   6.2449547e+02   1.1100000e+02
   3.3900000e+02   1.8054906e+03   5.4503537e+02   1.0500000e+02
   3.4000000e+02   1.7844571e+03   5.4347733e+02   1.0500000e+02
   3.4100000e+02   1.8163969e+03   5.2166475e+02   1.0300000e+02
   3.4200000e+02   1.8249661e+03   5.0374728e+02   1.0300000e+02
   3.4300000e+02   1.8047116e+03   5.1621161e+02   9.3000000e+01
   3.4400000e+02   1.7836781e+03   5.1075846e+02   9.3000000e+01
   3.4500000e+02   1.8218501e+03   5.2010671e+02   9.3000000e+01
   3.4600000e+02   1.3863776e+03   7.9510097e+02   1.3200000e+02
   3.4700000e+02   1.3598909e+03   7.9510097e+02   1.3200000e+02
   3.4800000e+02   1.3404154e+03   8.1146040e+02   1.3200000e+02
   3.4900000e+02   1.3583328e+03   7.6939329e+02   1.3200000e+02
   3.5000000e+02   1.4370139e+03   7.7484643e+02   1.3900000e+02
   3.5100000e+02   1.2380513e+03   1.1861167e+03   1.2300000e+02
   3.5200000e+02   1.2537532e+03   1.2061009e+03   1.3000000e+02
   3.5300000e+02   1.2416199e+03   1.2225165e+03   1.3000000e+02
   3.5400000e+02   1.2194946e+03   1.2225165e+03   1.3000000e+02
   3.5500000e+02   1.2508983e+03   1.2425007e+03   1.3000000e+02
   3.5600000e+02   1.3372586e+03   1.2146655e+03   1.3000000e+02
   3.5700000e+02   1.3736583e+03   1.2253714e+03   1.3000000e+02
   3.5800000e+02   1.4029209e+03   1.2239439e+03   1.3000000e+02
   3.5900000e+02   1.3879328e+03   1.2489242e+03   1.3000000e+02
   3.6000000e+02   1.3522467e+03   1.1939676e+03   1.3000000e+02
   3.6100000e+02   1.2773147e+03   1.1721469e+03   1.1100000e+02
   3.6200000e+02   1.3084755e+03   1.1830532e+03   1.1100000e+02
   3.6300000e+02   1.2726406e+03   1.1783791e+03   1.0600000e+02
   3.6400000e+02   1.2726406e+03   1.1604616e+03   1.0600000e+02
   3.6500000e+02   1.2726406e+03   1.1846112e+03   1.0400000e+02
   3.6600000e+02   1.4245496e+03   9.8440296e+02   1.3000000e+02
   3.6700000e+02   1.3910517e+03   1.0778854e+03   1.3300000e+02
   3.6800000e+02   1.4058531e+03   1.0895707e+03   1.3300000e+02
   3.6900000e+02   1.3692391e+03   1.0833386e+03   1.3500000e+02
   3.7000000e+02   1.3458685e+03   1.0685372e+03   1.3500000e+02
   3.7100000e+02   1.3598909e+03   1.1020351e+03   1.3500000e+02
   3.7200000e+02   1.4892083e+03   9.9998337e+02   1.3000000e+02
   3.7300000e+02   1.5219271e+03   1.0101106e+03   1.3500000e+02
   3.7400000e+02   1.5943761e+03   1.0397134e+03   1.3500000e+02
   3.7500000e+02   1.5904810e+03   1.0739903e+03   1.3500000e+02
   3.7600000e+02   1.6146306e+03   1.0147848e+03   1.3500000e+02
   3.7700000e+02   1.6060614e+03   9.9530925e+02   1.3500000e+02
   3.7800000e+02   1.6481285e+03   1.0163428e+03   1.3500000e+02
   3.7900000e+02   1.5203691e+03   1.0124477e+03   1.3800000e+02
   3.8000000e+02   1.5281593e+03   9.8284492e+02   1.3800000e+02
   3.8100000e+02   1.5071258e+03   1.0225750e+03   1.4100000e+02
   3.8200000e+02   1.2009707e+03   9.5635822e+02   1.3100000e+02
   3.8300000e+02   1.2095399e+03   8.8624637e+02   1.2300000e+02
   3.8400000e+02   1.2103189e+03   8.8936245e+02   1.2000000e+02
   3.8500000e+02   1.1861693e+03   8.9092050e+02   1.2300000e+02
   3.8600000e+02   1.1581245e+03   9.5791626e+02   1.3700000e+02
   3.8700000e+02   1.1316378e+03   9.5324214e+02   1.3700000e+02
   3.8800000e+02   1.1542294e+03   9.8050786e+02   1.3700000e+02
   3.8900000e+02   1.1464392e+03   9.4700998e+02   1.4100000e+02
   3.9000000e+02   1.5554250e+03   8.9014148e+02   1.1300000e+02
   3.9100000e+02   1.5608782e+03   8.8390931e+02   1.1000000e+02
   3.9200000e+02   1.6263159e+03   8.5975967e+02   1.0400000e+02
   3.9300000e+02   1.6637089e+03   8.6443380e+02   1.0400000e+02
   3.9400000e+02   1.6863005e+03   9.1195405e+02   1.0400000e+02
   3.9500000e+02   1.7135662e+03   9.1818622e+02   1.0400000e+02
   3.9600000e+02   1.6870795e+03   9.1507013e+02   1.0100000e+02
   3.9700000e+02   1.6691620e+03   8.5664359e+02   1.0000000e+02
   3.9800000e+02   1.6652669e+03   8.3561004e+02   1.0000000e+02
   3.9900000e+02   1.6021663e+03   8.6521282e+02   9.7000000e+01
   4.0000000e+02   1.6785103e+03   8.4651632e+02   9.5000000e+01
   4.0100000e+02   1.7135662e+03   8.2704081e+02   9.2000000e+01
   4.0200000e+02   1.7330417e+03   8.1379746e+02   9.2000000e+01
   4.0300000e+02   1.7252515e+03   8.3950514e+02   8.6000000e+01
   4.0400000e+02   1.6699411e+03   8.3015689e+02   9.5000000e+01
   4.0500000e+02   1.5608782e+03   9.3610369e+02   1.0700000e+02
   4.0600000e+02   1.5733425e+03   9.5791626e+02   1.0700000e+02
   4.0700000e+02   1.5671103e+03   9.5090508e+02   1.0200000e+02
   4.0800000e+02   1.5195901e+03   9.4467291e+02   1.0200000e+02
   4.0900000e+02   1.5780166e+03   9.5635822e+02   9.9000000e+01
   4.1000000e+02   1.6294320e+03   8.9169952e+02   1.2200000e+02
   4.1100000e+02   1.6418963e+03   9.0572189e+02   1.2200000e+02
   4.1200000e+02   1.6434544e+03   8.7066596e+02   1.2200000e+02
   4.1300000e+02   1.4931034e+03   1.0623050e+03   1.2300000e+02
   4.1400000e+02   1.5055677e+03   1.1152784e+03   1.2300000e+02
   4.1500000e+02   1.5040097e+03   1.0771064e+03   1.1400000e+02
   4.1600000e+02   1.4736279e+03   1.0763274e+03   1.1400000e+02
   4.1700000e+02   1.5211481e+03   1.0724323e+03   1.1200000e+02
   4.1800000e+02   1.5141369e+03   1.1074882e+03   1.1400000e+02
   4.1900000e+02   1.0568519e+03   1.2500490e+03   1.1700000e+02
   4.2000000e+02   1.0225750e+03   1.2149930e+03   1.1900000e+02
   4.2100000e+02   1.0225750e+03   1.1885063e+03   1.2300000e+02
   4.2200000e+02   1.0794435e+03   1.0996980e+03   1.2200000e+02
   4.2300000e+02   1.0786644e+03   1.0755484e+03   1.2000000e+02
   4.2400000e+02   1.0810015e+03   1.0802225e+03   1.2500000e+02
   4.2500000e+02   1.0217959e+03   1.1659148e+03   1.2800000e+02
   4.2600000e+02   1.0007624e+03   1.1277427e+03   1.3000000e+02
   4.2700000e+02   9.6492745e+02   1.1137204e+03   1.3000000e+02
   4.2800000e+02   9.5090508e+02   1.1324169e+03   1.3000000e+02
   4.2900000e+02   9.6103235e+02   1.0981400e+03   1.3000000e+02
   4.3000000e+02   1.0140057e+03   1.0989190e+03   1.3700000e+02
   4.3100000e+02   1.0521778e+03   1.1962966e+03   1.3500000e+02
   4.3200000e+02   9.6882255e+02   1.2375846e+03   1.2000000e+02
   4.3300000e+02   8.9715266e+02   1.2788727e+03   1.1700000e+02
   4.3400000e+02   8.6910792e+02   1.2991273e+03   1.1700000e+02
   4.3500000e+02   8.5664359e+02   1.3186028e+03   1.1700000e+02
   4.3600000e+02   8.2781983e+02   1.3474265e+03   1.1900000e+02
   4.3700000e+02   8.5430653e+02   1.3178238e+03   1.1400000e+02
   4.3800000e+02   8.9092050e+02   1.2679664e+03   1.1100000e+02
   4.3900000e+02   8.5898065e+02   1.3084755e+03   1.2200000e+02
   4.4000000e+02   8.0444921e+02   1.3700181e+03   1.2200000e+02
   4.4100000e+02   8.4729534e+02   1.2648504e+03   1.2200000e+02
   4.4200000e+02   7.7718349e+02   1.3817034e+03   1.2200000e+02
   4.4300000e+02   8.0756530e+02   1.3840405e+03   1.2200000e+02
   4.4400000e+02   9.4389389e+02   1.2609553e+03   1.3000000e+02
   4.4500000e+02   1.0521804e+03   1.2944363e+03   1.1700000e+02
   4.4600000e+02   9.8365220e+02   1.3644382e+03   1.3200000e+02
   4.4700000e+02   9.5417771e+02   1.3821229e+03   1.3200000e+02
   4.4800000e+02   1.0101792e+03   1.3393849e+03   1.3800000e+02
   4.4900000e+02   1.0038785e+03   1.4268866e+03   1.1200000e+02
   4.5000000e+02   1.0537358e+03   1.4370139e+03   1.1200000e+02
   4.5100000e+02   1.0887917e+03   1.4159804e+03   1.1200000e+02
   4.5200000e+02   1.1557875e+03   1.4307817e+03   1.2000000e+02
   4.5300000e+02   1.1627987e+03   1.4019580e+03   1.2000000e+02
   4.5400000e+02   1.1674728e+03   1.3676811e+03   1.2000000e+02
   4.5500000e+02   1.2025287e+03   1.4377929e+03   1.2200000e+02
   4.5600000e+02   1.2025287e+03   1.4557104e+03   1.2200000e+02
   4.5700000e+02   1.2095399e+03   1.4300027e+03   1.2500000e+02
   4.5800000e+02   1.2640713e+03   1.4120852e+03   1.2700000e+02
   4.5900000e+02   1.2890000e+03   1.3817034e+03   1.2700000e+02
   4.6000000e+02   1.2897790e+03   1.4152013e+03   1.2700000e+02
   4.6100000e+02   1.2064238e+03   1.4058531e+03   1.3500000e+02
   4.6200000e+02   1.1280567e+03   1.3784286e+03   1.3400000e+02
   4.6300000e+02   1.1265806e+03   1.3511210e+03   1.3400000e+02
   4.6400000e+02   1.1206763e+03   1.3983558e+03   1.3400000e+02
   4.6500000e+02   1.0771064e+03   1.5055677e+03   1.2500000e+02
   4.6600000e+02   1.0739903e+03   1.5086838e+03   1.2900000e+02
   4.6700000e+02   1.0708742e+03   1.5164740e+03   1.3100000e+02
   4.6800000e+02   1.1144994e+03   1.5663313e+03   1.2900000e+02
   4.6900000e+02   1.0926868e+03   1.5959341e+03   1.2900000e+02
   4.7000000e+02   1.1425441e+03   1.5756796e+03   1.2900000e+02
   4.7100000e+02   1.1378700e+03   1.5655523e+03   1.2500000e+02
   4.7200000e+02   9.4389389e+02   1.4814181e+03   1.0900000e+02
   4.7300000e+02   9.5012606e+02   1.5523089e+03   1.2100000e+02
   4.7400000e+02   9.4545193e+02   1.5881439e+03   1.2300000e+02
   4.7500000e+02   9.0727993e+02   1.6270949e+03   1.2300000e+02
   4.7600000e+02   8.4885339e+02   1.7423900e+03   1.2300000e+02
   4.7700000e+02   8.5041143e+02   1.7571914e+03   1.2100000e+02
   4.7800000e+02   8.5196947e+02   1.7501802e+03   1.2500000e+02
   4.7900000e+02   8.3950514e+02   1.7540753e+03   1.2700000e+02
   4.8000000e+02   8.5898065e+02   1.7735508e+03   1.2500000e+02
   4.8100000e+02   1.0210169e+03   1.5873649e+03   1.1300000e+02
   4.8200000e+02   1.0373764e+03   1.5710054e+03   1.0800000e+02
   4.8300000e+02   1.0498407e+03   1.5538670e+03   1.0800000e+02
   4.8400000e+02   1.0428295e+03   1.5702264e+03   1.0600000e+02
   4.8500000e+02   1.0404924e+03   1.6083984e+03   1.1300000e+02
   4.8600000e+02   1.0389344e+03   1.6372222e+03   1.1300000e+02
   4.8700000e+02   1.0630840e+03   1.6099565e+03   1.1300000e+02
   4.8800000e+02   1.0498407e+03   1.6239788e+03   1.1700000e+02
   4.8900000e+02   8.9481560e+02   1.5149160e+03   1.0900000e+02
   4.9000000e+02   8.6988694e+02   1.5304964e+03   1.0900000e+02
   4.9100000e+02   8.1535550e+02   1.6169677e+03   1.1100000e+02
   4.9200000e+02   8.0444921e+02   1.6270949e+03   1.1400000e+02
   4.9300000e+02   7.9587999e+02   1.6309900e+03   1.1600000e+02
   4.9400000e+02   7.8419468e+02   1.6574767e+03   1.1400000e+02
   4.9500000e+02   7.9743803e+02   1.6870795e+03   1.1400000e+02
   4.9600000e+02   7.7017231e+02   1.6683830e+03   1.1700000e+02
   4.9700000e+02   8.3561004e+02   1.6489075e+03   1.1100000e+02
   4.9800000e+02   8.6443380e+02   1.5562041e+03   1.0100000e+02
   4.9900000e+02   9.1117503e+02   1.5546460e+03   1.0100000e+02
   5.0000000e+02   8.9637364e+02   1.5530880e+03   9.4000000e+01
   5.0100000e+02   1.1581245e+03   1.4081901e+03   1.0500000e+02
   5.0200000e+02   1.2072028e+03   1.3528797e+03   1.0500000e+02
   5.0300000e+02   1.2274574e+03   1.3450895e+03   1.0500000e+02
   5.0400000e+02   1.2336895e+03   1.3248349e+03   1.0500000e+02
   5.0500000e+02   1.2438168e+03   1.3598909e+03   1.0500000e+02
   5.0600000e+02   1.2173301e+03   1.3622279e+03   1.0000000e+02
   5.0700000e+02   1.1534504e+03   1.4190964e+03   1.0300000e+02
   5.0800000e+02   1.1612406e+03   1.4580475e+03   9.7000000e+01
   5.0900000e+02   1.1604616e+03   1.4767440e+03   9.7000000e+01
   5.1000000e+02   1.1814952e+03   1.4588265e+03   9.7000000e+01
   5.1100000e+02   1.2072028e+03   1.4712908e+03   1.0300000e+02
   5.1200000e+02   8.5569431e+02   1.5187809e+03   1.1900000e+02
   5.1300000e+02   8.8546735e+02   1.6091774e+03   1.3100000e+02
   5.1400000e+02   8.6832890e+02   1.5897019e+03   1.3100000e+02
   5.1500000e+02   8.9403658e+02   1.6247579e+03   1.3400000e+02
   5.1600000e+02   9.8985611e+02   1.7073340e+03   1.2800000e+02
   5.1700000e+02   9.8440296e+02   1.7275886e+03   1.2800000e+02
   5.1800000e+02   1.0077736e+03   1.7065550e+03   1.2800000e+02
   5.1900000e+02   9.6371535e+02   9.1009081e+02   1.0500000e+02
   5.2000000e+02   8.1583709e+02   7.8313872e+02   1.0000000e+02
   5.2100000e+02   7.8933061e+02   7.7337317e+02   1.0000000e+02
   5.2200000e+02   6.9167516e+02   7.6779286e+02   9.8000000e+01
   5.2300000e+02   6.0099509e+02   7.1477990e+02   9.7000000e+01
   5.2400000e+02   5.5635260e+02   7.1617498e+02   9.8000000e+01
   5.2500000e+02   4.9673609e+02   7.3200030e+02   9.9000000e+01
   5.2600000e+02   4.7803960e+02   7.2966324e+02   1.0000000e+02
   5.2700000e+02   4.5077388e+02   7.4524365e+02   1.0000000e+02
   5.2800000e+02   4.7102842e+02   6.8136397e+02   1.0000000e+02
   5.2900000e+02   4.8582981e+02   7.3122128e+02   1.0300000e+02
   5.3000000e+02   5.7931227e+02   6.6656258e+02   9.5000000e+01
   5.3100000e+02   5.3490810e+02   7.2888422e+02   8.5000000e+01
   5.3200000e+02   5.3023398e+02   7.2498912e+02   8.0000000e+01
   5.3300000e+02   5.4659341e+02   6.9928144e+02   7.7000000e+01
   5.3400000e+02   5.5594166e+02   6.7902690e+02   7.7000000e+01
   5.3500000e+02   5.3646614e+02   6.7201572e+02   7.7000000e+01
   5.3600000e+02   5.7230109e+02   6.9928144e+02   7.7000000e+01
   5.3700000e+02   5.4737243e+02   6.9538634e+02   7.2000000e+01
   5.3800000e+02   4.7336548e+02   7.2109401e+02   8.0000000e+01
   5.3900000e+02   5.0920042e+02   7.7328839e+02   8.5000000e+01
   5.4000000e+02   6.7435278e+02   7.8497370e+02   1.0500000e+02
   5.4100000e+02   6.2060036e+02   8.0600726e+02   1.0500000e+02
   5.4200000e+02   5.6451088e+02   8.3483102e+02   1.0500000e+02
   5.4300000e+02   5.3724516e+02   8.4340024e+02   1.0500000e+02
   5.4400000e+02   4.9206197e+02   8.6053869e+02   1.0500000e+02
   5.4500000e+02   5.3490810e+02   8.7300302e+02   1.0500000e+02
   5.4600000e+02   5.9333464e+02   8.2158767e+02   9.1000000e+01
   5.4700000e+02   5.6139480e+02   8.4417926e+02   1.1200000e+02
   5.4800000e+02   5.4191929e+02   8.3716808e+02   1.1400000e+02
   5.4900000e+02   5.6528990e+02   8.7222400e+02   1.1200000e+02
   5.5000000e+02   6.7201572e+02   8.2470375e+02   1.2200000e+02
   5.5100000e+02   6.4864510e+02   8.0834432e+02   1.2200000e+02
   5.5200000e+02   6.7123670e+02   8.5430653e+02   1.2200000e+02
   5.5300000e+02   7.6615767e+02   7.1240753e+02   1.0600000e+02
   5.5400000e+02   7.1127990e+02   6.6128851e+02   1.0800000e+02
   5.5500000e+02   7.1954915e+02   6.2821149e+02   1.1100000e+02
   5.5600000e+02   7.2105265e+02   6.0866599e+02   1.1100000e+02
   5.5700000e+02   7.4059816e+02   5.9513448e+02   1.1100000e+02
   5.5800000e+02   7.0150715e+02   5.5153296e+02   1.1100000e+02
   5.5900000e+02   7.2556316e+02   6.1317649e+02   1.1700000e+02
   5.6000000e+02   6.3234612e+02   6.4550175e+02   1.1300000e+02
   5.6100000e+02   6.0753836e+02   6.3723250e+02   1.1600000e+02
   5.6200000e+02   5.9776561e+02   6.2294924e+02   1.1600000e+02
   5.6300000e+02   5.9099985e+02   6.0415548e+02   1.1600000e+02
   5.6400000e+02   5.8724110e+02   5.8611348e+02   1.1600000e+02
   5.6500000e+02   6.0678661e+02   6.0490723e+02   1.1900000e+02
   5.6600000e+02   6.2257337e+02   6.6955776e+02   1.1600000e+02
   5.6700000e+02   5.7897185e+02   6.5452275e+02   1.1900000e+02
   5.6800000e+02   6.1592624e+02   6.1670526e+02   1.1300000e+02
   5.6900000e+02   7.8653174e+02   7.5537092e+02   1.2100000e+02
   5.7000000e+02   7.9821705e+02   7.6627721e+02   1.2100000e+02
   5.7100000e+02   8.0211215e+02   7.9120586e+02   1.2100000e+02
   5.7200000e+02   8.2314571e+02   7.6705623e+02   1.2100000e+02
   5.7300000e+02   7.5614994e+02   7.2576814e+02   1.2900000e+02
   5.7400000e+02   7.4290659e+02   7.2966324e+02   1.2900000e+02
   5.7500000e+02   7.6939329e+02   7.0785067e+02   1.2900000e+02
   5.7600000e+02   9.8596100e+02   7.5848700e+02   9.6000000e+01
   5.7700000e+02   9.6414843e+02   7.4056953e+02   9.5000000e+01
   5.7800000e+02   9.2987152e+02   6.6188845e+02   8.5000000e+01
   5.7900000e+02   8.8079323e+02   6.0891505e+02   8.5000000e+01
   5.8000000e+02   9.2909250e+02   6.0891505e+02   7.1000000e+01
   5.8100000e+02   9.3766173e+02   6.4241294e+02   7.1000000e+01
   5.8200000e+02   9.4389389e+02   6.7668984e+02   7.1000000e+01
   5.8300000e+02   8.9403658e+02   6.0346191e+02   6.5000000e+01
   5.8400000e+02   8.5352751e+02   6.1436820e+02   5.9000000e+01
   5.8500000e+02   8.4495828e+02   6.0034583e+02   5.9000000e+01
   5.8600000e+02   9.3298761e+02   6.5331923e+02   6.5000000e+01
   5.8700000e+02   9.1429111e+02   6.6812062e+02   6.5000000e+01
   5.8800000e+02   9.5557920e+02   6.6889964e+02   6.5000000e+01
   5.8900000e+02   9.5324214e+02   6.5643531e+02   7.1000000e+01
   5.9000000e+02   8.4106318e+02   6.2683253e+02   5.6000000e+01
   5.9100000e+02   8.4106318e+02   6.4007588e+02   5.6000000e+01
   5.9200000e+02   8.3950514e+02   6.0346191e+02   5.6000000e+01
   5.9300000e+02   1.0303652e+03   7.0862969e+02   8.9000000e+01
   5.9400000e+02   1.0319232e+03   6.3228567e+02   8.6000000e+01
   5.9500000e+02   1.0272491e+03   6.0112485e+02   8.6000000e+01
   5.9600000e+02   9.4467291e+02   4.5856409e+02   8.9000000e+01
   5.9700000e+02   8.9014148e+02   4.0325363e+02   8.4000000e+01
   5.9800000e+02   8.7611911e+02   3.9546342e+02   8.3000000e+01
   5.9900000e+02   8.5820163e+02   4.2272914e+02   8.1000000e+01
   6.0000000e+02   8.3950514e+02   4.4064661e+02   8.1000000e+01
   6.0100000e+02   7.9743803e+02   4.0169559e+02   7.5000000e+01
   6.0200000e+02   7.9120586e+02   3.9857950e+02   7.1000000e+01
   6.0300000e+02   7.7328839e+02   3.8611518e+02   7.1000000e+01
   6.0400000e+02   8.0756530e+02   4.1883404e+02   7.1000000e+01
   6.0500000e+02   7.7952056e+02   3.9624244e+02   7.5000000e+01
   6.0600000e+02   8.8468833e+02   3.7676693e+02   8.3000000e+01
   6.0700000e+02   8.3950514e+02   3.9546342e+02   8.8000000e+01
   6.0800000e+02   8.0211215e+02   3.6196554e+02   8.8000000e+01
   6.0900000e+02   8.3638906e+02   3.9624244e+02   9.0000000e+01
   6.1000000e+02   8.3249395e+02   4.0870677e+02   9.2000000e+01
   6.1100000e+02   8.0678628e+02   3.6819770e+02   9.0000000e+01
   6.1200000e+02   9.3688271e+02   3.8222007e+02   9.3000000e+01
   6.1300000e+02   9.3921977e+02   3.4249002e+02   9.3000000e+01
   6.1400000e+02   9.3376663e+02   3.2535157e+02   9.3000000e+01
   6.1500000e+02   9.5713724e+02   3.4638513e+02   9.3000000e+01
   6.1600000e+02   9.6025333e+02   3.6663966e+02   9.9000000e+01
   6.1700000e+02   9.4700998e+02   3.5417533e+02   9.9000000e+01
   6.1800000e+02   9.7271765e+02   3.8144105e+02   9.9000000e+01
   6.1900000e+02   1.1222896e+03   5.5672068e+02   8.6000000e+01
   6.2000000e+02   1.1339749e+03   4.4376270e+02   8.7000000e+01
   6.2100000e+02   1.1916224e+03   3.8533615e+02   8.7000000e+01
   6.2200000e+02   1.2547231e+03   3.4872219e+02   8.7000000e+01
   6.2300000e+02   1.2632923e+03   3.2768863e+02   8.7000000e+01
   6.2400000e+02   1.2640713e+03   3.0899214e+02   8.7000000e+01
   6.2500000e+02   1.2625133e+03   3.6663966e+02   8.7000000e+01
   6.2600000e+02   1.2648504e+03   3.2535157e+02   9.2000000e+01
   6.2700000e+02   1.1807161e+03   3.6352358e+02   7.9000000e+01
   6.2800000e+02   1.1666938e+03   3.2223549e+02   7.9000000e+01
   6.2900000e+02   1.1760420e+03   3.7365085e+02   7.6000000e+01
   6.3000000e+02   1.1113833e+03   3.8728371e+02   9.4000000e+01
   6.3100000e+02   1.1012560e+03   3.4210051e+02   9.4000000e+01
   6.3200000e+02   1.1028141e+03   3.6391309e+02   9.8000000e+01
   6.3300000e+02   1.1183945e+03   3.4755366e+02   9.8000000e+01
   6.3400000e+02   1.1004770e+03   3.7559840e+02   1.0400000e+02
   6.3500000e+02   1.0880127e+03   3.4599562e+02   9.8000000e+01
   6.3600000e+02   1.1612406e+03   5.4347733e+02   8.8000000e+01
   6.3700000e+02   1.2196672e+03   4.8972491e+02   9.3000000e+01
   6.3800000e+02   1.2445958e+03   4.9439903e+02   9.3000000e+01
   6.3900000e+02   1.2983482e+03   5.1465357e+02   9.3000000e+01
   6.4000000e+02   1.3209398e+03   5.3101300e+02   9.3000000e+01
   6.4100000e+02   1.2975692e+03   5.0530532e+02   9.1000000e+01
   6.4200000e+02   1.3076965e+03   5.1854867e+02   9.7000000e+01
   6.4300000e+02   1.3123706e+03   5.5594166e+02   1.0100000e+02
   6.4400000e+02   1.3022433e+03   5.6606892e+02   1.0100000e+02
   6.4500000e+02   1.3341832e+03   5.5516264e+02   1.0300000e+02
   6.4600000e+02   1.3887146e+03   4.8505079e+02   1.0200000e+02
   6.4700000e+02   1.4089692e+03   4.9673609e+02   1.0200000e+02
   6.4800000e+02   1.3840405e+03   4.6713331e+02   1.0200000e+02
   6.4900000e+02   1.2103189e+03   4.3753053e+02   1.0400000e+02
   6.5000000e+02   1.2703035e+03   3.9624244e+02   1.0400000e+02
   6.5100000e+02   1.2757567e+03   3.7988301e+02   1.0400000e+02
   6.5200000e+02   1.1986336e+03   4.1338089e+02   1.0800000e+02
   6.5300000e+02   1.2664084e+03   4.2818229e+02   1.1000000e+02
   6.5400000e+02   1.1799371e+03   5.4970949e+02   1.0200000e+02
   6.5500000e+02   1.2103189e+03   6.1203114e+02   1.0600000e+02
   6.5600000e+02   1.1970756e+03   6.6110943e+02   1.0600000e+02
   6.5700000e+02   1.2188881e+03   6.0813603e+02   1.0800000e+02
   6.5800000e+02   1.2165511e+03   6.0112485e+02   1.1000000e+02
   6.5900000e+02   1.1962966e+03   6.0657799e+02   1.0800000e+02
   6.6000000e+02   1.1589036e+03   5.1932769e+02   1.0900000e+02
   6.6100000e+02   1.1495553e+03   5.0374728e+02   1.0900000e+02
   6.6200000e+02   1.1612406e+03   5.2400181e+02   1.1400000e+02
   6.6300000e+02   1.1565665e+03   5.4581439e+02   1.1400000e+02
   6.6400000e+02   1.1511134e+03   5.0296826e+02   1.1400000e+02
   6.6500000e+02   1.0319232e+03   5.0374728e+02   8.2000000e+01
   6.6600000e+02   1.0272491e+03   4.2389767e+02   8.3000000e+01
   6.6700000e+02   1.0288071e+03   3.9273685e+02   8.1000000e+01
   6.6800000e+02   1.0186799e+03   3.7559840e+02   8.1000000e+01
   6.6900000e+02   1.0451666e+03   3.9429489e+02   8.1000000e+01
   6.7000000e+02   1.0256911e+03   4.1844453e+02   8.6000000e+01
   6.7100000e+02   1.0303652e+03   4.9245148e+02   7.7000000e+01
   6.7200000e+02   9.8656584e+02   4.6980272e+02   6.7000000e+01
   6.7300000e+02   9.5578608e+02   4.7786409e+02   6.7000000e+01
   6.7400000e+02   9.6897740e+02   4.6760417e+02   6.0000000e+01
   6.7500000e+02   9.6751170e+02   4.3022874e+02   6.0000000e+01
   6.7600000e+02   9.5798463e+02   4.9765108e+02   5.4000000e+01
   6.7700000e+02   9.5432037e+02   5.3575935e+02   5.4000000e+01
   6.7800000e+02   9.3673194e+02   4.8519260e+02   4.9000000e+01
   6.7900000e+02   9.2060920e+02   4.7419983e+02   4.9000000e+01
   6.8000000e+02   9.4406045e+02   5.1597236e+02   4.9000000e+01
   6.8100000e+02   1.0810015e+03   4.6713331e+02   6.9000000e+01
   6.8200000e+02   1.0848966e+03   4.5311094e+02   5.9000000e+01
   6.8300000e+02   1.0856756e+03   4.5856409e+02   5.7000000e+01
   6.8400000e+02   1.0771064e+03   4.6713331e+02   5.1000000e+01
   6.8500000e+02   1.0732113e+03   4.4609976e+02   5.1000000e+01
   6.8600000e+02   1.0708742e+03   5.1621161e+02   4.2000000e+01
   6.8700000e+02   1.0887917e+03   4.9439903e+02   4.0000000e+01
   6.8800000e+02   1.0560729e+03   5.3101300e+02   4.2000000e+01
   6.8900000e+02   1.0841176e+03   5.2400181e+02   4.2000000e+01
   6.9000000e+02   1.0724323e+03   4.9751511e+02   5.7000000e+01
   6.9100000e+02   1.1137204e+03   4.5311094e+02   5.9000000e+01
   6.9200000e+02   1.1067092e+03   4.6090115e+02   6.9000000e+01
   6.9300000e+02   1.2329105e+03   6.8448005e+02   8.1000000e+01
   6.9400000e+02   1.3201608e+03   7.8185762e+02   8.1000000e+01
   6.9500000e+02   1.3770293e+03   8.3483102e+02   8.1000000e+01
   6.9600000e+02   1.4455831e+03   8.0522823e+02   8.3000000e+01
   6.9700000e+02   1.3848195e+03   8.6131771e+02   8.1000000e+01
   6.9800000e+02   1.3902727e+03   8.8001421e+02   7.9000000e+01
   6.9900000e+02   1.3801454e+03   8.9948972e+02   7.9000000e+01
   7.0000000e+02   1.3653440e+03   9.1507013e+02   7.9000000e+01
   7.0100000e+02   1.4058531e+03   9.0182678e+02   7.9000000e+01
   7.0200000e+02   1.4167594e+03   9.2052328e+02   7.9000000e+01
   7.0300000e+02   1.4128643e+03   9.0572189e+02   7.3000000e+01
   7.0400000e+02   1.4292237e+03   9.2208132e+02   7.3000000e+01
   7.0500000e+02   1.4089692e+03   8.8157225e+02   7.2000000e+01
   7.0600000e+02   1.3637860e+03   8.9481560e+02   7.6000000e+01
   7.0700000e+02   1.3292828e+03   7.6063714e+02   8.9000000e+01
   7.0800000e+02   1.3515092e+03   7.3322457e+02   8.9000000e+01
   7.0900000e+02   1.3307645e+03   7.5841449e+02   9.2000000e+01
   7.1000000e+02   1.3100199e+03   7.6285978e+02   9.2000000e+01
   7.1100000e+02   1.2855708e+03   7.6285978e+02   9.2000000e+01
   7.1200000e+02   1.3663268e+03   7.3618809e+02   9.2000000e+01
   7.1300000e+02   1.2818664e+03   7.6656418e+02   9.5000000e+01
   7.1400000e+02   1.2566765e+03   7.6211890e+02   9.5000000e+01
   7.1500000e+02   1.2388954e+03   7.5619185e+02   9.5000000e+01
   7.1600000e+02   1.2774212e+03   7.8953146e+02   9.5000000e+01
   7.1700000e+02   1.2722350e+03   8.0805346e+02   9.5000000e+01
   7.1800000e+02   1.2677897e+03   7.3692897e+02   9.5000000e+01
   7.1900000e+02   1.2966840e+03   7.9545850e+02   1.0700000e+02
   7.2000000e+02   1.3661230e+03   8.6287576e+02   9.3000000e+01
   7.2100000e+02   7.5614994e+02   6.5643531e+02   8.9000000e+01
   7.2200000e+02   7.4290659e+02   6.2839057e+02   8.9000000e+01
   7.2300000e+02   7.2810520e+02   5.7619619e+02   9.0000000e+01
   7.2400000e+02   7.0940871e+02   5.2633888e+02   9.0000000e+01
   7.2500000e+02   7.5537092e+02   5.9489268e+02   9.6000000e+01
   7.2600000e+02   7.3979051e+02   5.7308011e+02   7.1000000e+01
   7.2700000e+02   7.4446463e+02   5.6295284e+02   6.9000000e+01
   7.2800000e+02   7.3979051e+02   5.4425635e+02   6.7000000e+01
   7.2900000e+02   7.3745345e+02   5.2711790e+02   6.0000000e+01
   7.3000000e+02   7.2187304e+02   5.1543259e+02   5.5000000e+01
   7.3100000e+02   7.2031499e+02   5.4347733e+02   5.5000000e+01
   7.3200000e+02   7.2343108e+02   4.8894589e+02   5.5000000e+01
   7.3300000e+02   7.6783525e+02   5.3724516e+02   6.0000000e+01
   7.3400000e+02   7.5381288e+02   5.6528990e+02   6.7000000e+01
   7.3500000e+02   7.8419468e+02   5.7308011e+02   7.1000000e+01
   7.3600000e+02   7.3433736e+02   5.3880320e+02   6.9000000e+01
   7.3700000e+02   6.9227025e+02   6.4397098e+02   8.9000000e+01
   7.3800000e+02   6.1203114e+02   5.4425635e+02   9.1000000e+01
   7.3900000e+02   5.9800877e+02   5.2711790e+02   9.1000000e+01
   7.4000000e+02   5.9489268e+02   5.1932769e+02   9.1000000e+01
   7.4100000e+02   5.8788150e+02   5.2555985e+02   9.5000000e+01
   7.4200000e+02   5.9333464e+02   5.0374728e+02   9.5000000e+01
   7.4300000e+02   5.8476542e+02   5.3568712e+02   9.7000000e+01
   7.4400000e+02   5.8398640e+02   5.2244377e+02   8.7000000e+01
   7.4500000e+02   5.7152207e+02   5.3412908e+02   8.7000000e+01
   7.4600000e+02   5.7619619e+02   4.9985218e+02   8.7000000e+01
   7.4700000e+02   6.6891000e+02   6.3346080e+02   7.6000000e+01
   7.4800000e+02   6.9693778e+02   6.6693843e+02   7.6000000e+01
   7.4900000e+02   6.5022481e+02   6.1088286e+02   7.6000000e+01
   7.5000000e+02   6.2141848e+02   5.8596927e+02   6.9000000e+01
   7.5100000e+02   5.9339069e+02   5.8596927e+02   6.9000000e+01
   7.5200000e+02   6.2842542e+02   5.9219767e+02   6.3000000e+01
   7.5300000e+02   6.2063993e+02   5.7195538e+02   6.3000000e+01
   7.5400000e+02   6.4788916e+02   6.0231881e+02   6.3000000e+01
   7.5500000e+02   1.2858839e+03   6.4085490e+02   6.7000000e+01
   7.5600000e+02   1.3256140e+03   6.5799335e+02   6.1000000e+01
   7.5700000e+02   1.4206545e+03   6.0501995e+02   5.9000000e+01
   7.5800000e+02   1.5055677e+03   5.6139480e+02   5.9000000e+01
   7.5900000e+02   1.5328334e+03   5.3958222e+02   5.9000000e+01
   7.6000000e+02   1.5928180e+03   5.3763467e+02   5.9000000e+01
   7.6100000e+02   1.6598138e+03   5.4620390e+02   5.9000000e+01
   7.6200000e+02   1.6972068e+03   5.4230880e+02   5.9000000e+01
   7.6300000e+02   1.7174613e+03   5.5788921e+02   5.9000000e+01
   7.6400000e+02   1.7096711e+03   5.7736472e+02   5.9000000e+01
   7.6500000e+02   1.7587494e+03   5.8593395e+02   5.9000000e+01
   7.6600000e+02   1.7369368e+03   5.0179973e+02   5.9000000e+01
   7.6700000e+02   1.7657606e+03   4.6518576e+02   5.9000000e+01
   7.6800000e+02   1.7392739e+03   4.8660883e+02   6.5000000e+01
   7.6900000e+02   1.7540753e+03   4.7414450e+02   6.5000000e+01
   7.7000000e+02   1.7345998e+03   4.8660883e+02   6.8000000e+01
   7.7100000e+02   1.7642025e+03   5.5204655e+02   5.1000000e+01
   7.7200000e+02   1.8031536e+03   5.4659341e+02   5.1000000e+01
   7.7300000e+02   1.7945843e+03   5.4425635e+02   4.4000000e+01
   7.7400000e+02   1.8171759e+03   5.4036125e+02   4.4000000e+01
   7.7500000e+02   1.7797830e+03   5.5672068e+02   4.4000000e+01
   7.7600000e+02   1.6582557e+03   5.9567170e+02   7.3000000e+01
   7.7700000e+02   1.6559187e+03   6.1047310e+02   7.3000000e+01
   7.7800000e+02   1.6582557e+03   5.9567170e+02   7.6000000e+01
   7.7900000e+02   1.5764586e+03   5.7074305e+02   6.9000000e+01
   7.8000000e+02   1.5523089e+03   6.0891505e+02   6.9000000e+01
   7.8100000e+02   1.5616572e+03   5.8710248e+02   7.4000000e+01
   7.8200000e+02   1.5523089e+03   5.6528990e+02   7.4000000e+01
   7.8300000e+02   1.5655523e+03   6.1514722e+02   7.4000000e+01
   7.8400000e+02   1.5577621e+03   4.5233192e+02   5.9000000e+01
   7.8500000e+02   1.5655523e+03   4.3363543e+02   5.9000000e+01
   7.8600000e+02   1.6224208e+03   3.9078930e+02   6.1000000e+01
   7.8700000e+02   1.6574767e+03   3.9078930e+02   5.8000000e+01
   7.8800000e+02   1.6605928e+03   4.0559069e+02   5.8000000e+01
   7.8900000e+02   1.6816264e+03   3.7676693e+02   5.8000000e+01
   7.9000000e+02   1.7018809e+03   3.6586064e+02   5.8000000e+01
   7.9100000e+02   1.6816264e+03   3.7131378e+02   5.5000000e+01
   7.9200000e+02   1.6146306e+03   3.6508162e+02   6.8000000e+01
   7.9300000e+02   1.6083984e+03   3.4249002e+02   6.8000000e+01
   7.9400000e+02   1.6309900e+03   3.4872219e+02   7.2000000e+01
   7.9500000e+02   1.6309900e+03   3.7365085e+02   7.2000000e+01
   7.9600000e+02   1.6559187e+03   3.4249002e+02   7.2000000e+01
   7.9700000e+02   1.4946614e+03   5.3490810e+02   6.0000000e+01
   7.9800000e+02   1.4183174e+03   5.3412908e+02   5.7000000e+01
   7.9900000e+02   1.3552167e+03   4.5622703e+02   5.3000000e+01
   8.0000000e+02   1.3365203e+03   4.4765780e+02   5.3000000e+01
   8.0100000e+02   1.3598909e+03   3.8377811e+02   5.3000000e+01
   8.0200000e+02   1.3411944e+03   4.6479625e+02   4.9000000e+01
   8.0300000e+02   1.3411944e+03   4.8582981e+02   4.9000000e+01
   8.0400000e+02   1.3419734e+03   4.6401723e+02   4.7000000e+01
   8.0500000e+02   1.3606699e+03   4.8505079e+02   4.4000000e+01
   8.0600000e+02   1.3778083e+03   4.7648156e+02   4.4000000e+01
   8.0700000e+02   1.3466475e+03   4.9517805e+02   4.4000000e+01
   8.0800000e+02   1.3162657e+03   4.5077388e+02   4.7000000e+01
   8.0900000e+02   1.3170447e+03   4.4843682e+02   5.3000000e+01
   8.1000000e+02   1.4159804e+03   4.8349274e+02   6.5000000e+01
   8.1100000e+02   1.4152013e+03   4.7570254e+02   7.1000000e+01
   8.1200000e+02   1.4144223e+03   4.5077388e+02   7.1000000e+01
   8.1300000e+02   1.4050741e+03   4.9362001e+02   7.1000000e+01
   8.1400000e+02   1.3933888e+03   5.2088573e+02   7.1000000e+01
   8.1500000e+02   1.4120852e+03   4.7959764e+02   7.7000000e+01
   8.1600000e+02   1.4502573e+03   4.4454172e+02   6.3000000e+01
   8.1700000e+02   1.5390656e+03   3.9468440e+02   7.9000000e+01
   8.1800000e+02   1.5429607e+03   3.9935852e+02   8.3000000e+01
   8.1900000e+02   1.5336125e+03   4.1805502e+02   8.3000000e+01
   8.2000000e+02   1.5562041e+03   3.9078930e+02   8.3000000e+01
   8.2100000e+02   1.5320544e+03   3.7520889e+02   7.9000000e+01
   8.2200000e+02   1.1994126e+03   6.2916959e+02   6.0000000e+01
   8.2300000e+02   1.2282364e+03   5.7074305e+02   6.3000000e+01
   8.2400000e+02   1.2297944e+03   5.4737243e+02   6.3000000e+01
   8.2500000e+02   1.2009707e+03   5.6061578e+02   6.5000000e+01
   8.2600000e+02   1.1713679e+03   6.6110943e+02   5.8000000e+01
   8.2700000e+02   1.1347539e+03   6.9460732e+02   6.0000000e+01
   8.2800000e+02   1.1152784e+03   6.8681711e+02   6.0000000e+01
   8.2900000e+02   1.1191735e+03   7.1797793e+02   5.8000000e+01
   8.3000000e+02   1.1300798e+03   7.1797793e+02   6.5000000e+01
   8.3100000e+02   1.1503343e+03   7.3823247e+02   6.5000000e+01
   8.3200000e+02   1.1113833e+03   7.3044226e+02   6.5000000e+01
   8.3300000e+02   1.1768210e+03   6.4552902e+02   4.9000000e+01
   8.3400000e+02   1.2009707e+03   6.2761155e+02   4.6000000e+01
   8.3500000e+02   1.0926868e+03   6.7045768e+02   4.0000000e+01
   8.3600000e+02   1.0724323e+03   6.7045768e+02   4.0000000e+01
   8.3700000e+02   1.1160574e+03   6.6967866e+02   4.0000000e+01
   8.3800000e+02   1.3301483e+03   6.8798366e+02   6.1000000e+01
   8.3900000e+02   1.2503103e+03   8.0574471e+02   6.1000000e+01
   8.4000000e+02   1.2529715e+03   8.9689310e+02   6.5000000e+01
   8.4100000e+02   1.2383346e+03   9.3481615e+02   6.5000000e+01
   8.4200000e+02   1.2602900e+03   8.8358677e+02   6.8000000e+01
   8.4300000e+02   1.2453748e+03   8.2470375e+02   5.9000000e+01
   8.4400000e+02   1.2095399e+03   8.4495828e+02   5.4000000e+01
   8.4500000e+02   1.1908434e+03   8.6599184e+02   5.4000000e+01
   8.4600000e+02   1.1846112e+03   8.3015689e+02   5.4000000e+01
   8.4700000e+02   1.2928951e+03   9.2052328e+02   5.5000000e+01
   8.4800000e+02   1.2897790e+03   9.4545193e+02   5.5000000e+01
   8.4900000e+02   1.3108126e+03   9.1351209e+02   5.3000000e+01
   8.5000000e+02   1.3598909e+03   7.3901149e+02   5.6000000e+01
   8.5100000e+02   1.4463622e+03   7.3355834e+02   5.2000000e+01
   8.5200000e+02   1.4642796e+03   7.3277932e+02   5.1000000e+01
   8.5300000e+02   1.5491929e+03   7.8497370e+02   5.1000000e+01
   8.5400000e+02   1.5717845e+03   7.9665901e+02   5.0000000e+01
   8.5500000e+02   1.6473495e+03   8.3405200e+02   5.6000000e+01
   8.5600000e+02   1.7026599e+03   8.2626179e+02   5.6000000e+01
   8.5700000e+02   1.6590348e+03   8.3950514e+02   5.8000000e+01
   8.5800000e+02   1.6644879e+03   8.6832890e+02   6.4000000e+01
   8.5900000e+02   1.6738362e+03   8.7456106e+02   6.6000000e+01
   8.6000000e+02   1.6465704e+03   8.9403658e+02   6.4000000e+01
   8.6100000e+02   1.6208628e+03   7.7095133e+02   5.8000000e+01
   8.6200000e+02   1.6115145e+03   7.4602267e+02   5.8000000e+01
   8.6300000e+02   1.5974921e+03   7.2343108e+02   5.8000000e+01
   8.6400000e+02   1.6193047e+03   7.8731076e+02   6.6000000e+01
   8.6500000e+02   1.6045033e+03   7.9821705e+02   6.6000000e+01
   8.6600000e+02   1.6317690e+03   7.7562545e+02   6.6000000e+01
   8.6700000e+02   1.6052823e+03   7.2732618e+02   5.3000000e+01
   8.6800000e+02   1.5258222e+03   8.2704081e+02   5.5000000e+01
   8.6900000e+02   1.5110209e+03   8.3405200e+02   5.5000000e+01
   8.7000000e+02   1.5336125e+03   8.6599184e+02   5.5000000e+01
   8.7100000e+02   9.5090508e+02   6.9694438e+02   1.0200000e+02
   8.7200000e+02   9.3610369e+02   6.4708706e+02   1.0200000e+02
   8.7300000e+02   9.9608827e+02   5.4893047e+02   1.0500000e+02
   8.7400000e+02   9.9998337e+02   5.2633888e+02   1.0900000e+02
   8.7500000e+02   1.0030995e+03   5.1465357e+02   1.1300000e+02
   8.7600000e+02   9.9842533e+02   4.9206197e+02   1.1300000e+02
   8.7700000e+02   1.0093316e+03   5.0764238e+02   1.1500000e+02
   8.7800000e+02   9.8751904e+02   4.7024940e+02   1.0900000e+02
   8.7900000e+02   9.8674002e+02   4.6012213e+02   1.0900000e+02
   8.8000000e+02   1.0085526e+03   4.7881862e+02   1.0900000e+02
   8.8100000e+02   1.0171218e+03   5.2789692e+02   1.0500000e+02
   8.8200000e+02   9.1117503e+02   6.2449547e+02   1.0500000e+02
   8.8300000e+02   8.6910792e+02   5.2789692e+02   1.0500000e+02
   8.8400000e+02   8.8858343e+02   5.0920042e+02   1.0500000e+02
   8.8500000e+02   8.9481560e+02   4.9595707e+02   1.0500000e+02
   8.8600000e+02   8.4184220e+02   4.9751511e+02   1.0700000e+02
   8.8700000e+02   8.1613452e+02   4.7648156e+02   1.0700000e+02
   8.8800000e+02   8.2859885e+02   4.8738785e+02   1.1400000e+02
   8.8900000e+02   8.8235127e+02   5.2400181e+02   1.0000000e+02
   8.9000000e+02   9.1351209e+02   6.2137938e+02   1.1700000e+02
   8.9100000e+02   9.1429111e+02   6.1982134e+02   1.1900000e+02
   8.9200000e+02   9.2519740e+02   5.5438362e+02   1.2600000e+02
   8.9300000e+02   9.1507013e+02   5.2945496e+02   1.2600000e+02
   8.9400000e+02   8.9948972e+02   5.0764238e+02   1.2600000e+02
   8.9500000e+02   9.3142956e+02   5.0842140e+02   1.2600000e+02
   8.9600000e+02   9.2052328e+02   5.5516264e+02   1.2800000e+02
   8.9700000e+02   8.8858343e+02   5.5905774e+02   1.2800000e+02
   8.9800000e+02   9.4545193e+02   5.5516264e+02   1.2800000e+02
   8.9900000e+02   8.9325756e+02   6.6889964e+02   1.1700000e+02
   9.0000000e+02   8.9871070e+02   6.6578356e+02   1.2400000e+02
   9.0100000e+02   8.6677086e+02   6.5098216e+02   1.2400000e+02
   9.0200000e+02   9.0650091e+02   6.6967866e+02   1.2800000e+02
   9.0300000e+02   9.3454565e+02   6.7668984e+02   1.2800000e+02
   9.0400000e+02   8.9871070e+02   6.6578356e+02   1.3000000e+02
   9.0500000e+02   1.0116687e+03   6.8837515e+02   1.1200000e+02
   9.0600000e+02   1.0381554e+03   6.4007588e+02   1.1200000e+02
   9.0700000e+02   1.0638631e+03   6.0891505e+02   1.1000000e+02
   9.0800000e+02   1.0506197e+03   6.2605351e+02   1.1800000e+02
   9.0900000e+02   1.0739903e+03   6.4007588e+02   1.1800000e+02
   9.1000000e+02   1.0529568e+03   6.0813603e+02   1.2100000e+02
   9.1100000e+02   1.0552938e+03   5.8164933e+02   1.2100000e+02
   9.1200000e+02   1.0482826e+03   6.0424093e+02   1.2500000e+02
   9.1300000e+02   1.0085526e+03   7.1953597e+02   1.1800000e+02
   9.1400000e+02   1.0256911e+03   7.4368561e+02   1.2200000e+02
   9.1500000e+02   1.0327022e+03   7.4056953e+02   1.2400000e+02
   9.1600000e+02   1.0085526e+03   7.5926602e+02   1.2200000e+02
   9.1700000e+02   1.0475036e+03   7.4835973e+02   1.1800000e+02
   9.1800000e+02   1.5499719e+03   4.2740326e+02   4.8000000e+01
   9.1900000e+02   1.5312754e+03   4.1493894e+02   4.8000000e+01
   9.2000000e+02   1.5569831e+03   4.3051935e+02   4.6000000e+01
   9.2100000e+02   1.3100336e+03   8.0289117e+02   3.8000000e+01
   9.2200000e+02   1.2500490e+03   7.7874154e+02   3.4000000e+01
   9.2300000e+02   1.2453748e+03   7.5147582e+02   3.4000000e+01
   9.2400000e+02   1.2282364e+03   7.7952056e+02   2.6000000e+01
   9.2500000e+02   1.2305735e+03   7.7095133e+02   2.4000000e+01
   9.2600000e+02   1.1931805e+03   8.0990236e+02   2.6000000e+01
   9.2700000e+02   1.1962966e+03   8.3483102e+02   2.6000000e+01
   9.2800000e+02   1.1752630e+03   7.7874154e+02   2.6000000e+01
   9.2900000e+02   1.1814952e+03   8.4885339e+02   2.6000000e+01
   9.3000000e+02   1.2142140e+03   8.3405200e+02   2.3000000e+01
   9.3100000e+02   1.3326252e+03   8.6287576e+02   3.3000000e+01
   9.3200000e+02   1.3193818e+03   9.2987152e+02   2.6000000e+01
   9.3300000e+02   1.3824825e+03   1.0217959e+03   2.6000000e+01
   9.3400000e+02   1.4027370e+03   9.9920435e+02   2.6000000e+01
   9.3500000e+02   1.3980629e+03   1.0490617e+03   2.6000000e+01
   9.3600000e+02   1.4214335e+03   1.0638631e+03   2.6000000e+01
   9.3700000e+02   1.3996209e+03   1.0615260e+03   3.1000000e+01
   9.3800000e+02   1.3715762e+03   1.0630840e+03   2.4000000e+01
   9.3900000e+02   1.2983482e+03   9.4311487e+02   2.5000000e+01
   9.4000000e+02   1.2819888e+03   9.5480018e+02   2.5000000e+01
   9.4100000e+02   1.2469329e+03   9.5635822e+02   2.5000000e+01
   9.4200000e+02   1.2913371e+03   9.3999879e+02   2.0000000e+01
   9.4300000e+02   1.2812098e+03   9.8518198e+02   2.7000000e+01
   9.4400000e+02   1.2648504e+03   1.0093316e+03   2.7000000e+01
   9.4500000e+02   1.2788727e+03   1.0101106e+03   3.3000000e+01
   9.4600000e+02   1.3513216e+03   8.7144498e+02   3.5000000e+01
   9.4700000e+02   1.5375076e+03   6.9071221e+02   3.7000000e+01
   9.4800000e+02   1.5421817e+03   6.7123670e+02   3.6000000e+01
   9.4900000e+02   1.6130726e+03   6.3695979e+02   3.6000000e+01
   9.5000000e+02   1.6294320e+03   6.1904232e+02   3.6000000e+01
   9.5100000e+02   1.6216418e+03   5.9255562e+02   3.6000000e+01
   9.5200000e+02   1.6683830e+03   6.1592624e+02   3.6000000e+01
   9.5300000e+02   1.6395593e+03   6.1514722e+02   3.0000000e+01
   9.5400000e+02   1.5297174e+03   6.5799335e+02   3.5000000e+01
   9.5500000e+02   1.5141369e+03   6.3150665e+02   3.1000000e+01
   9.5600000e+02   1.5133579e+03   6.0813603e+02   3.1000000e+01
   9.5700000e+02   1.5094628e+03   6.4241294e+02   2.9000000e+01
   9.5800000e+02   1.5203691e+03   6.2839057e+02   3.5000000e+01
   9.5900000e+02   1.5982712e+03   7.4758071e+02   3.0000000e+01
   9.6000000e+02   1.6325481e+03   7.4991778e+02   3.0000000e+01
   9.6100000e+02   1.6574767e+03   7.3122128e+02   3.0000000e+01
   9.6200000e+02   1.6341061e+03   7.6160308e+02   3.2000000e+01
   9.6300000e+02   1.6091774e+03   7.4368561e+02   2.4000000e+01
   9.6400000e+02   1.6068404e+03   7.4602267e+02   2.0000000e+01
   9.6500000e+02   1.6535816e+03   7.6316112e+02   2.4000000e+01
   9.6600000e+02   1.6208628e+03   8.5898065e+02   4.4000000e+01
   9.6700000e+02   1.6302110e+03   8.9559462e+02   4.4000000e+01
   9.6800000e+02   1.6442334e+03   8.7534008e+02   3.9000000e+01
   9.6900000e+02   1.4300027e+03   7.4056953e+02   3.9000000e+01
   9.7000000e+02   1.4042950e+03   6.7980593e+02   3.5000000e+01
   9.7100000e+02   1.4136433e+03   6.7123670e+02   2.9000000e+01
   9.7200000e+02   1.3707972e+03   6.4241294e+02   3.5000000e+01
   9.7300000e+02   1.3443105e+03   6.3851784e+02   3.5000000e+01
   9.7400000e+02   1.3871566e+03   6.2839057e+02   3.5000000e+01
   9.7500000e+02   1.4518153e+03   8.0990236e+02   3.1000000e+01
   9.7600000e+02   1.4206545e+03   8.0367019e+02   2.7000000e+01
   9.7700000e+02   1.4658377e+03   8.3327297e+02   3.1000000e+01
   9.7800000e+02   1.4853132e+03   8.6287576e+02   2.7000000e+01
   9.7900000e+02   1.5180320e+03   9.3610369e+02   2.7000000e+01
   9.8000000e+02   1.5351705e+03   9.2441838e+02   2.7000000e+01
   9.8100000e+02   1.5063467e+03   9.4856802e+02   2.7000000e+01
   9.8200000e+02   1.4923244e+03   8.6209674e+02   2.1000000e+01
   9.8300000e+02   1.5040097e+03   8.4495828e+02   2.1000000e+01
   9.8400000e+02   1.4720698e+03   8.7767715e+02   2.1000000e+01
   9.8500000e+02   1.4557104e+03   8.5898065e+02   3.5000000e+01
   9.8600000e+02   7.9225220e+02   8.4443694e+02   3.2000000e+01
   9.8700000e+02   7.8298760e+02   8.3131209e+02   3.2000000e+01
   9.8800000e+02   7.9225220e+02   8.6451024e+02   3.2000000e+01
   9.8900000e+02   8.1847158e+02   1.0249120e+03   9.8000000e+01
   9.9000000e+02   1.4962195e+03   5.5126753e+02   1.2500000e+02
   9.9100000e+02   1.7766669e+03   3.5261729e+02   1.0500000e+02
   9.9200000e+02   1.1581245e+03   9.5791626e+02   1.3700000e+02
   9.9300000e+02   1.5040097e+03   1.0771064e+03   1.1400000e+02
   9.9400000e+02   1.0404924e+03   1.6083984e+03   1.1300000e+02
   9.9500000e+02   1.1028141e+03   3.6391309e+02   9.8000000e+01
   9.9600000e+02   1.0708742e+03   5.1621161e+02   4.2000000e+01
   9.9700000e+02   6.6891000e+02   6.3346080e+02   7.6000000e+01
   9.9800000e+02   1.6972068e+03   5.4230880e+02   5.9000000e+01
   9.9900000e+02   1.1347539e+03   6.9460732e+02   6.0000000e+01
   1.0000000e+03   1.3980629e+03   1.0490617e+03   2.6000000e+01
