# Supplementary material for: Inflationary theory of branching morphogenesis in the mouse salivary gland
Source: Nat Commun. 2023 Jun 9;14:3422. doi: 10.1038/s41467-023-39124-x (PMC10256724; doi:10.1038/s41467-023-39124-x)
Supplement: Supplementary file 7 — Source Data [file 41467_2023_39124_MOESM7_ESM.zip › Data branching tree/Control data/E16.5/Sample 3/edge_list_width.dat]

   4.0000000e+00   5.0000000e+00   2.4215256e+01   4.4175765e+01   1.4184674e+02
   1.3000000e+01   1.5000000e+01   1.4572182e+01   0.0000000e+00   0.0000000e+00
   1.2000000e+01   1.6000000e+01   1.3919110e+01   0.0000000e+00   0.0000000e+00
   1.1000000e+01   1.7000000e+01   1.8678557e+01   0.0000000e+00   0.0000000e+00
   1.7000000e+01   1.9000000e+01   1.6788956e+01   7.9372913e+00   1.2296536e+02
   1.7000000e+01   2.0000000e+01   7.5299867e+00   0.0000000e+00   0.0000000e+00
   2.1000000e+01   2.3000000e+01   6.6634333e+00   0.0000000e+00   0.0000000e+00
   2.3000000e+01   2.4000000e+01   4.7986139e+00   2.5632602e+01   1.1795909e+02
   2.7000000e+01   2.8000000e+01   5.2374335e+00   5.8410858e+00   1.1918344e+02
   3.3000000e+01   3.5000000e+01   6.6898698e+00   0.0000000e+00   0.0000000e+00
   3.6000000e+01   3.7000000e+01   1.7423465e+01   7.9219348e+00   1.6234018e+02
   3.6000000e+01   3.8000000e+01   1.3757226e+01   0.0000000e+00   0.0000000e+00
   3.5000000e+01   3.9000000e+01   5.3432742e+00   0.0000000e+00   0.0000000e+00
   4.1000000e+01   4.2000000e+01   1.2452371e+01   7.6777664e+00   1.2320547e+02
   4.1000000e+01   4.3000000e+01   9.3976728e+00   0.0000000e+00   0.0000000e+00
   4.4000000e+01   4.6000000e+01   6.1805303e+00   0.0000000e+00   0.0000000e+00
   4.6000000e+01   4.7000000e+01   1.4575150e+01   0.0000000e+00   0.0000000e+00
   4.7000000e+01   4.8000000e+01   1.4607625e+01   4.9848661e+00   1.2116808e+02
   4.7000000e+01   4.9000000e+01   1.8655513e+01   0.0000000e+00   0.0000000e+00
   5.0000000e+01   5.1000000e+01   1.8793541e+01   0.0000000e+00   0.0000000e+00
   5.2000000e+01   5.3000000e+01   2.3902255e+01   4.2160548e+00   1.0996930e+02
   5.2000000e+01   5.4000000e+01   1.3717424e+01   0.0000000e+00   0.0000000e+00
   5.7000000e+01   5.8000000e+01   1.0630558e+01   0.0000000e+00   0.0000000e+00
   5.9000000e+01   6.0000000e+01   1.5794858e+01   7.8529471e+00   1.1595129e+02
   5.9000000e+01   6.1000000e+01   4.0594836e+00   0.0000000e+00   0.0000000e+00
   6.1000000e+01   6.2000000e+01   1.8284719e+01   0.0000000e+00   0.0000000e+00
   5.7000000e+01   6.4000000e+01   1.1065201e+01   0.0000000e+00   0.0000000e+00
   6.4000000e+01   6.5000000e+01   1.3076651e+01   0.0000000e+00   0.0000000e+00
   6.6000000e+01   6.7000000e+01   1.7096557e+01   1.4284646e+01   1.3723044e+02
   6.6000000e+01   6.8000000e+01   1.1858141e+01   0.0000000e+00   0.0000000e+00
   6.9000000e+01   7.0000000e+01   1.0024090e+01   1.4233765e+01   1.2450516e+02
   7.0000000e+01   7.1000000e+01   6.1805346e+00   6.7338466e+00   1.2478528e+02
   6.9000000e+01   7.2000000e+01   1.6861413e+01   0.0000000e+00   0.0000000e+00
   7.0000000e+01   7.3000000e+01   1.0339570e+01   0.0000000e+00   0.0000000e+00
   7.4000000e+01   7.5000000e+01   7.4334236e+00   3.0749430e+01   1.3391046e+02
   7.4000000e+01   7.6000000e+01   2.5963227e+01   0.0000000e+00   0.0000000e+00
   7.7000000e+01   7.8000000e+01   1.5873746e+01   9.4273852e+00   1.5098059e+02
   7.7000000e+01   7.9000000e+01   1.4572203e+01   0.0000000e+00   0.0000000e+00
   8.2000000e+01   8.3000000e+01   2.5352166e+01   8.4321097e+00   1.1294971e+02
   8.2000000e+01   8.4000000e+01   8.1718951e+00   0.0000000e+00   0.0000000e+00
   8.8000000e+01   8.9000000e+01   1.2789638e+01   1.6361855e+01   1.1385779e+02
   9.0000000e+01   9.1000000e+01   1.5860214e+01   8.2252220e+00   1.4112189e+02
   9.0000000e+01   9.2000000e+01   8.4159428e+00   0.0000000e+00   0.0000000e+00
   8.9000000e+01   9.3000000e+01   1.1512098e+01   0.0000000e+00   0.0000000e+00
   9.3000000e+01   9.4000000e+01   1.4489200e+01   9.0344032e+00   1.6355625e+02
   9.3000000e+01   9.5000000e+01   1.9792460e+01   0.0000000e+00   0.0000000e+00
   9.8000000e+01   9.9000000e+01   1.8896386e+01   1.4105761e+01   1.3320495e+02
   9.9000000e+01   1.0100000e+02   4.5498017e+00   0.0000000e+00   0.0000000e+00
   1.0100000e+02   1.0200000e+02   1.8784347e+01   9.7953746e+00   1.3094726e+02
   1.0400000e+02   1.0500000e+02   1.1718198e+01   7.6184777e+00   1.4038092e+02
   1.0400000e+02   1.0600000e+02   1.6280978e+01   0.0000000e+00   0.0000000e+00
   1.0300000e+02   1.0700000e+02   1.6684187e+01   0.0000000e+00   0.0000000e+00
   9.8000000e+01   1.0800000e+02   8.1876846e+00   0.0000000e+00   0.0000000e+00
   1.0900000e+02   1.1000000e+02   1.6942141e+01   1.7382934e+01   9.7686475e+01
   1.1000000e+02   1.1100000e+02   1.9695180e+01   0.0000000e+00   0.0000000e+00
   1.1100000e+02   1.1200000e+02   1.4438537e+01   1.4455045e+01   9.0127952e+01
   1.0900000e+02   1.1400000e+02   1.7252792e+01   0.0000000e+00   0.0000000e+00
   1.1400000e+02   1.1500000e+02   1.7766194e+01   1.8318043e+01   9.7531580e+01
   1.1400000e+02   1.1600000e+02   1.9069797e+01   0.0000000e+00   0.0000000e+00
   1.1600000e+02   1.1700000e+02   2.2003145e+01   7.4499598e+00   1.0632230e+02
   1.1700000e+02   1.1800000e+02   1.0877241e+01   7.2899915e+00   1.0681163e+02
   1.1700000e+02   1.1900000e+02   1.9513169e+01   0.0000000e+00   0.0000000e+00
   1.1600000e+02   1.2000000e+02   2.2065700e+01   0.0000000e+00   0.0000000e+00
   1.2300000e+02   1.2400000e+02   2.2052039e+01   0.0000000e+00   0.0000000e+00
   1.2400000e+02   1.2500000e+02   2.6578074e+01   7.5467165e+00   1.2252048e+02
   1.2400000e+02   1.2600000e+02   1.7574075e+01   0.0000000e+00   0.0000000e+00
   1.2800000e+02   1.2900000e+02   9.9791884e+00   1.2202949e+01   1.1086865e+02
   1.2800000e+02   1.3000000e+02   9.2322457e+00   0.0000000e+00   0.0000000e+00
   1.3000000e+02   1.3100000e+02   2.1916872e+01   1.2120924e+01   1.0179474e+02
   1.3000000e+02   1.3200000e+02   7.6722361e+00   0.0000000e+00   0.0000000e+00
   1.3200000e+02   1.3300000e+02   1.8793510e+01   8.5601997e+00   2.0314934e+02
   1.3200000e+02   1.3400000e+02   1.7127843e+01   0.0000000e+00   0.0000000e+00
   1.3500000e+02   1.3600000e+02   1.8192619e+01   1.5426242e+01   1.2005827e+02
   1.3700000e+02   1.3800000e+02   1.7671378e+01   7.0496652e+00   1.4706881e+02
   1.3700000e+02   1.3900000e+02   1.3529943e+01   0.0000000e+00   0.0000000e+00
   1.4000000e+02   1.4200000e+02   5.4460679e+00   0.0000000e+00   0.0000000e+00
   1.4400000e+02   1.4500000e+02   2.8996279e+01   2.3755060e+01   1.2387815e+02
   1.4700000e+02   1.4800000e+02   2.1805089e+01   8.5283575e+00   1.2487246e+02
   1.4800000e+02   1.4900000e+02   1.5751160e+01   5.9624019e+00   1.1131600e+02
   1.4800000e+02   1.5000000e+02   1.0036025e+01   0.0000000e+00   0.0000000e+00
   1.4700000e+02   1.5100000e+02   2.4796294e+01   0.0000000e+00   0.0000000e+00
   1.5300000e+02   1.5400000e+02   2.2590467e+01   1.1514703e+01   1.0234079e+02
   1.5400000e+02   1.5500000e+02   2.0553772e+01   0.0000000e+00   0.0000000e+00
   1.5500000e+02   1.5600000e+02   9.8195133e+00   1.2113439e+01   1.1407542e+02
   1.5600000e+02   1.5700000e+02   1.8348212e+01   5.7138583e+00   1.8276111e+02
   1.5600000e+02   1.5800000e+02   1.3987887e+01   0.0000000e+00   0.0000000e+00
   1.5500000e+02   1.5900000e+02   1.3411619e+01   0.0000000e+00   0.0000000e+00
   1.5300000e+02   1.6000000e+02   1.0079237e+01   0.0000000e+00   0.0000000e+00
   1.6000000e+02   1.6100000e+02   2.0560710e+01   1.5636450e+01   1.1386773e+02
   1.6200000e+02   1.6300000e+02   1.1796206e+01   1.7056715e+01   1.3202324e+02
   1.6400000e+02   1.6500000e+02   1.4701669e+01   3.1004958e+00   1.6929110e+02
   1.6400000e+02   1.6600000e+02   1.0895323e+01   0.0000000e+00   0.0000000e+00
   1.6800000e+02   1.6900000e+02   5.9965971e+00   3.0248046e+01   1.1299187e+02
   1.7000000e+02   1.7100000e+02   1.9087580e+01   0.0000000e+00   0.0000000e+00
   1.7100000e+02   1.7200000e+02   1.3486257e+01   1.7749786e+01   8.6910980e+01
   1.7200000e+02   1.7300000e+02   9.4352991e+00   1.2202949e+01   1.4133059e+02
   1.7200000e+02   1.7400000e+02   1.5228401e+01   0.0000000e+00   0.0000000e+00
   1.7100000e+02   1.7500000e+02   2.0025827e+01   0.0000000e+00   0.0000000e+00
   1.7600000e+02   1.7700000e+02   1.9863206e+01   1.9590749e+01   9.9683676e+01
   1.7700000e+02   1.7800000e+02   1.4185778e+01   1.1467328e+01   1.1467328e+02
   1.7700000e+02   1.7900000e+02   9.0996035e+00   0.0000000e+00   0.0000000e+00
   1.7600000e+02   1.8000000e+02   1.1716077e+01   0.0000000e+00   0.0000000e+00
   1.8200000e+02   1.8300000e+02   2.2375843e+01   0.0000000e+00   0.0000000e+00
   1.8300000e+02   1.8400000e+02   1.5900393e+01   2.0959846e+01   9.8748376e+01
   1.8400000e+02   1.8600000e+02   3.1774618e+01   0.0000000e+00   0.0000000e+00
   1.8600000e+02   1.8700000e+02   2.2034450e+01   0.0000000e+00   0.0000000e+00
   1.8700000e+02   1.8800000e+02   1.7274498e+01   7.6777664e+00   1.1005504e+02
   1.8700000e+02   1.8900000e+02   1.9309023e+01   0.0000000e+00   0.0000000e+00
   1.8600000e+02   1.9000000e+02   1.2360120e+01   0.0000000e+00   0.0000000e+00
   1.9000000e+02   1.9100000e+02   1.9732672e+01   1.4054233e+01   1.3374511e+02
   1.9000000e+02   1.9200000e+02   2.8371551e+01   0.0000000e+00   0.0000000e+00
   1.9300000e+02   1.9400000e+02   1.7659196e+01   1.3688106e+01   1.0492794e+02
   1.9600000e+02   1.9700000e+02   7.4102107e+00   1.3279085e+01   6.7726526e+01
   1.9800000e+02   1.9900000e+02   1.9048504e+01   0.0000000e+00   0.0000000e+00
   1.9900000e+02   2.0000000e+02   3.1249744e+01   9.8033393e+00   9.3973728e+01
   2.0000000e+02   2.0100000e+02   2.7059898e+01   1.1396751e+01   1.7591992e+02
   2.0000000e+02   2.0200000e+02   1.8235186e+01   0.0000000e+00   0.0000000e+00
   1.9900000e+02   2.0300000e+02   2.5072712e+01   0.0000000e+00   0.0000000e+00
   1.8300000e+02   2.0400000e+02   1.0161482e+01   0.0000000e+00   0.0000000e+00
   5.8000000e+01   2.0600000e+02   3.0830696e+01   0.0000000e+00   0.0000000e+00
   2.1400000e+02   2.1500000e+02   2.0753966e+01   1.8328853e+01   1.1217499e+02
   2.1600000e+02   2.1700000e+02   2.1727358e+01   7.5780481e+00   1.1487167e+02
   2.2100000e+02   2.2200000e+02   2.4584507e+01   7.2709318e+00   1.5165120e+02
   2.2100000e+02   2.2300000e+02   2.1270580e+01   0.0000000e+00   0.0000000e+00
   2.2400000e+02   2.2500000e+02   1.6572007e+01   1.4524431e+01   1.1911397e+02
   2.2800000e+02   2.2900000e+02   1.7512232e+01   1.4852156e+01   1.1142338e+02
   2.2900000e+02   2.3000000e+02   1.4197915e+01   1.2003072e+01   1.1587011e+02
   2.2800000e+02   2.3100000e+02   1.4861934e+01   0.0000000e+00   0.0000000e+00
   2.3200000e+02   2.3300000e+02   1.4002421e+01   1.1164675e+01   1.2998844e+02
   2.3200000e+02   2.3400000e+02   2.4096089e+01   0.0000000e+00   0.0000000e+00
   2.3500000e+02   2.3600000e+02   1.2994042e+01   1.6895119e+01   9.3038958e+01
   2.3600000e+02   2.3700000e+02   1.5307397e+01   1.6211481e+01   1.0124150e+02
   2.3500000e+02   2.3800000e+02   1.8948792e+01   0.0000000e+00   0.0000000e+00
   2.4100000e+02   2.4200000e+02   1.8930509e+01   3.0161371e+01   1.4262513e+02
   2.4300000e+02   2.4400000e+02   2.3222180e+01   0.0000000e+00   0.0000000e+00
   2.4500000e+02   2.4700000e+02   7.8936034e+00   0.0000000e+00   0.0000000e+00
   2.4800000e+02   2.4900000e+02   2.2128080e+01   0.0000000e+00   0.0000000e+00
   2.4900000e+02   2.5100000e+02   3.6037927e+01   0.0000000e+00   0.0000000e+00
   2.5500000e+02   2.5600000e+02   2.0620798e+01   2.2603755e+01   9.6239807e+01
   2.5700000e+02   2.5800000e+02   1.5262296e+01   9.0228019e+00   1.1437065e+02
   2.5700000e+02   2.5900000e+02   1.3518514e+01   0.0000000e+00   0.0000000e+00
   2.6000000e+02   2.6100000e+02   1.8206811e+01   1.5355381e+01   1.2481606e+02
   2.6000000e+02   2.6200000e+02   1.9228506e+01   0.0000000e+00   0.0000000e+00
   2.6200000e+02   2.6300000e+02   2.0215751e+01   1.1179793e+01   1.0258723e+02
   2.6200000e+02   2.6400000e+02   9.5432276e+00   0.0000000e+00   0.0000000e+00
   2.4400000e+02   2.6500000e+02   3.0184016e+01   0.0000000e+00   0.0000000e+00
   2.6700000e+02   2.6800000e+02   7.8755532e+00   1.0566195e+01   1.8625211e+02
   2.6700000e+02   2.6900000e+02   1.3703959e+01   0.0000000e+00   0.0000000e+00
   2.7200000e+02   2.7300000e+02   1.3385941e+01   1.0108707e+01   1.3226194e+02
   2.7200000e+02   2.7400000e+02   1.7512232e+01   0.0000000e+00   0.0000000e+00
   2.7600000e+02   2.7700000e+02   1.9442405e+01   6.9986923e+00   1.5115756e+02
   2.7600000e+02   2.7800000e+02   8.6037891e+00   0.0000000e+00   0.0000000e+00
   2.7900000e+02   2.8000000e+02   2.1042545e+01   2.3033072e+01   9.7088999e+01
   2.8200000e+02   2.8300000e+02   2.0745649e+01   7.5557269e+00   1.4728192e+02
   2.8200000e+02   2.8400000e+02   9.7698260e+00   0.0000000e+00   0.0000000e+00
   2.8600000e+02   2.8700000e+02   1.3853971e+01   8.6695770e+00   1.0386757e+02
   2.8600000e+02   2.8800000e+02   1.6478141e+01   0.0000000e+00   0.0000000e+00
   2.9100000e+02   2.9200000e+02   5.4549597e+00   1.7904657e+01   1.0353530e+02
   2.9200000e+02   2.9300000e+02   8.4011185e+00   2.8055038e+01   1.3450769e+02
   2.9200000e+02   2.9400000e+02   1.9732672e+01   0.0000000e+00   0.0000000e+00
   2.9100000e+02   2.9500000e+02   1.8903230e+01   0.0000000e+00   0.0000000e+00
   2.9700000e+02   2.9800000e+02   9.3987264e+00   1.9472696e+01   1.4607919e+02
   2.9900000e+02   3.0000000e+02   1.9513196e+01   9.0787867e+00   1.4019389e+02
   3.0000000e+02   3.0100000e+02   1.2967469e+01   6.9986923e+00   1.4796098e+02
   3.0000000e+02   3.0200000e+02   1.3916043e+01   0.0000000e+00   0.0000000e+00
   2.9900000e+02   3.0300000e+02   2.2498718e+01   0.0000000e+00   0.0000000e+00
   2.9600000e+02   3.0400000e+02   5.2446243e+00   0.0000000e+00   0.0000000e+00
   3.0700000e+02   3.0800000e+02   2.2863330e+01   0.0000000e+00   0.0000000e+00
   3.0800000e+02   3.0900000e+02   1.4965916e+01   1.3809084e+01   8.7727063e+01
   3.1100000e+02   3.1200000e+02   1.0164348e+01   5.5291349e+00   8.8988700e+01
   3.1100000e+02   3.1300000e+02   2.2651361e+01   0.0000000e+00   0.0000000e+00
   3.1500000e+02   3.1600000e+02   2.1001523e+01   0.0000000e+00   0.0000000e+00
   3.1600000e+02   3.1700000e+02   2.2923583e+01   1.6007028e+01   1.1137487e+02
   3.1600000e+02   3.1800000e+02   1.0560580e+01   0.0000000e+00   0.0000000e+00
   3.2100000e+02   3.2200000e+02   1.9306429e+01   1.4686332e+01   1.0293240e+02
   3.2300000e+02   3.2400000e+02   1.2526258e+01   7.6446208e+00   1.1197681e+02
   3.2300000e+02   3.2500000e+02   8.6037397e+00   0.0000000e+00   0.0000000e+00
   3.2600000e+02   3.2700000e+02   1.4002403e+01   1.6033385e+01   8.5929657e+01
   3.2600000e+02   3.2800000e+02   7.2330160e+00   0.0000000e+00   0.0000000e+00
   3.2900000e+02   3.3000000e+02   1.9362473e+01   8.4625418e+00   9.1463471e+01
   3.2900000e+02   3.3100000e+02   1.8206794e+01   0.0000000e+00   0.0000000e+00
   3.3400000e+02   3.3500000e+02   1.7853319e+01   1.7339154e+01   9.9076235e+01
   3.3400000e+02   3.3600000e+02   1.2341208e+01   0.0000000e+00   0.0000000e+00
   3.3900000e+02   3.4000000e+02   1.5892692e+01   8.8527233e+00   9.4835197e+01
   3.4100000e+02   3.4200000e+02   1.4965905e+01   9.8033393e+00   8.6232806e+01
   3.4300000e+02   3.4400000e+02   1.6373268e+01   6.2192160e+00   1.2946048e+02
   3.4300000e+02   3.4500000e+02   1.3243618e+01   0.0000000e+00   0.0000000e+00
   3.4600000e+02   3.4700000e+02   1.9958392e+01   0.0000000e+00   0.0000000e+00
   3.4700000e+02   3.4800000e+02   1.9165714e+01   1.3157696e+01   1.7031033e+02
   3.4700000e+02   3.4900000e+02   1.9406927e+01   0.0000000e+00   0.0000000e+00
   3.5200000e+02   3.5300000e+02   1.5381676e+01   0.0000000e+00   0.0000000e+00
   3.5300000e+02   3.5400000e+02   1.6671968e+01   9.9402163e+00   1.1457722e+02
   3.5300000e+02   3.5500000e+02   1.6602484e+01   0.0000000e+00   0.0000000e+00
   3.5600000e+02   3.5700000e+02   2.8589841e+01   5.1495316e+00   1.6620414e+02
   3.5700000e+02   3.5800000e+02   2.2076323e+01   1.4027519e+01   2.1257067e+02
   3.5700000e+02   3.5900000e+02   2.0752684e+01   0.0000000e+00   0.0000000e+00
   3.5600000e+02   3.6000000e+02   1.9256158e+01   0.0000000e+00   0.0000000e+00
   3.6100000e+02   3.6200000e+02   2.4877089e+01   1.7265941e+01   1.1607401e+02
   3.6300000e+02   3.6400000e+02   1.3501285e+01   1.3418269e+01   1.4595773e+02
   3.6300000e+02   3.6500000e+02   5.8354798e+00   0.0000000e+00   0.0000000e+00
   3.6700000e+02   3.6800000e+02   1.4210046e+01   1.0274434e+01   1.1694021e+02
   3.6700000e+02   3.6900000e+02   1.7292720e+01   0.0000000e+00   0.0000000e+00
   3.6900000e+02   3.7000000e+02   2.0845101e+01   9.2993562e+00   1.0373088e+02
   3.6900000e+02   3.7100000e+02   1.5751160e+01   0.0000000e+00   0.0000000e+00
   3.7400000e+02   3.7500000e+02   2.5994732e+01   5.4055632e+00   1.0849880e+02
   3.7400000e+02   3.7600000e+02   2.4203054e+01   0.0000000e+00   0.0000000e+00
   3.7600000e+02   3.7700000e+02   1.6033062e+01   8.7856925e+00   1.2002298e+02
   3.7600000e+02   3.7800000e+02   2.5268793e+01   0.0000000e+00   0.0000000e+00
   3.7300000e+02   3.7900000e+02   5.6106685e+00   0.0000000e+00   0.0000000e+00
   3.7900000e+02   3.8000000e+02   2.3065890e+01   1.5390928e+01   1.3466077e+02
   3.7900000e+02   3.8100000e+02   1.3594794e+01   0.0000000e+00   0.0000000e+00
   3.8300000e+02   3.8400000e+02   5.7321790e+00   8.3997820e+00   1.7944103e+02
   3.8300000e+02   3.8500000e+02   1.7959087e+01   0.0000000e+00   0.0000000e+00
   3.9000000e+02   3.9100000e+02   8.1202346e+00   2.2607491e+01   1.2797310e+02
   3.9200000e+02   3.9300000e+02   2.8395839e+01   1.1981946e+01   8.1021975e+01
   3.9400000e+02   3.9500000e+02   2.1075253e+01   5.4206419e+00   1.0812218e+02
   3.9400000e+02   3.9600000e+02   5.7321790e+00   0.0000000e+00   0.0000000e+00
   3.9300000e+02   3.9700000e+02   9.9670738e+00   0.0000000e+00   0.0000000e+00
   3.9700000e+02   3.9800000e+02   1.6118780e+01   1.6384156e+01   8.2661361e+01
   4.0100000e+02   4.0200000e+02   1.7746777e+01   0.0000000e+00   0.0000000e+00
   4.0100000e+02   4.0300000e+02   1.6545213e+01   0.0000000e+00   0.0000000e+00
   4.0000000e+02   4.0400000e+02   1.3916001e+01   0.0000000e+00   0.0000000e+00
   4.0500000e+02   4.0600000e+02   1.8930538e+01   1.4157102e+01   7.6386875e+01
   4.0700000e+02   4.0900000e+02   1.0555702e+01   0.0000000e+00   0.0000000e+00
   4.1000000e+02   4.1100000e+02   1.4137095e+01   6.2009916e+00   1.6938750e+02
   4.1000000e+02   4.1200000e+02   1.9048516e+01   0.0000000e+00   0.0000000e+00
   2.0700000e+02   4.1900000e+02   3.1044109e+01   0.0000000e+00   0.0000000e+00
   4.2200000e+02   4.2300000e+02   1.8533414e+01   1.5479061e+01   1.2153800e+02
   4.2200000e+02   4.2400000e+02   1.5612239e+01   0.0000000e+00   0.0000000e+00
   4.2600000e+02   4.2700000e+02   2.8996213e+01   0.0000000e+00   0.0000000e+00
   4.2700000e+02   4.2800000e+02   1.7610349e+01   8.1920779e+00   1.1359263e+02
   4.2700000e+02   4.2900000e+02   1.2101544e+01   0.0000000e+00   0.0000000e+00
   4.3300000e+02   4.3400000e+02   2.6067570e+01   1.6895119e+01   1.1188326e+02
   4.3400000e+02   4.3500000e+02   1.7423458e+01   0.0000000e+00   0.0000000e+00
   4.3500000e+02   4.3600000e+02   3.0910595e+01   6.6661680e+00   1.2117706e+02
   4.3500000e+02   4.3700000e+02   5.5177715e+00   0.0000000e+00   0.0000000e+00
   4.4000000e+02   4.4200000e+02   2.2352730e+01   8.9436029e+00   1.3271317e+02
   4.4000000e+02   4.4300000e+02   1.0823981e+01   0.0000000e+00   0.0000000e+00
   4.1900000e+02   4.4500000e+02   3.3631667e+01   0.0000000e+00   0.0000000e+00
   4.4600000e+02   4.4700000e+02   2.5900818e+01   1.7168008e+01   1.3250732e+02
   4.5000000e+02   4.5100000e+02   3.0805485e+01   1.9897417e+01   1.0058876e+02
   4.5200000e+02   4.5300000e+02   2.2352690e+01   0.0000000e+00   0.0000000e+00
   4.5300000e+02   4.5400000e+02   2.6067535e+01   1.4060684e+01   9.9209467e+01
   4.5500000e+02   4.5600000e+02   1.3501285e+01   1.0230129e+01   1.2720805e+02
   4.5500000e+02   4.5700000e+02   9.4535445e+00   0.0000000e+00   0.0000000e+00
   4.5800000e+02   4.5900000e+02   2.9613571e+01   1.0883029e+01   1.5676823e+02
   4.5800000e+02   4.6000000e+02   1.9513184e+01   0.0000000e+00   0.0000000e+00
   4.6200000e+02   4.6300000e+02   2.0607001e+01   1.3872378e+01   1.3088006e+02
   4.6200000e+02   4.6400000e+02   1.6012427e+01   0.0000000e+00   0.0000000e+00
   4.6600000e+02   4.6700000e+02   7.2091320e+00   2.1753556e+01   1.4097851e+02
   4.6800000e+02   4.6900000e+02   2.7707960e+01   1.4783822e+01   1.2884719e+02
   4.6800000e+02   4.7000000e+02   2.2275504e+01   0.0000000e+00   0.0000000e+00
   4.7600000e+02   4.7700000e+02   1.1737665e+01   6.6115264e+00   1.2286862e+02
   4.7600000e+02   4.7800000e+02   7.2091271e+00   0.0000000e+00   0.0000000e+00
   4.7800000e+02   4.7900000e+02   1.0432051e+01   4.5869310e+00   1.6840164e+02
   4.7800000e+02   4.8000000e+02   1.8385727e+01   0.0000000e+00   0.0000000e+00
   4.8200000e+02   4.8300000e+02   1.5968395e+01   1.3872378e+01   1.2782395e+02
   4.8200000e+02   4.8400000e+02   5.4063699e+00   0.0000000e+00   0.0000000e+00
   4.8900000e+02   4.9000000e+02   2.2151419e+01   2.3551549e+01   1.1938450e+02
   4.9100000e+02   4.9200000e+02   1.2360092e+01   6.3312484e+00   8.1352002e+01
   4.9200000e+02   4.9300000e+02   7.8936034e+00   0.0000000e+00   0.0000000e+00
   4.9200000e+02   4.9400000e+02   2.7514498e+01   0.0000000e+00   0.0000000e+00
   4.9400000e+02   4.9500000e+02   2.4436901e+01   9.6366968e+00   1.0324373e+02
   4.9400000e+02   4.9600000e+02   1.4359076e+01   0.0000000e+00   0.0000000e+00
   4.9100000e+02   4.9700000e+02   2.8498764e+01   0.0000000e+00   0.0000000e+00
   5.0200000e+02   5.0300000e+02   1.6352293e+01   0.0000000e+00   0.0000000e+00
   5.0300000e+02   5.0400000e+02   1.5968472e+01   7.0881532e+00   1.2925127e+02
   5.0300000e+02   5.0500000e+02   1.6623921e+01   0.0000000e+00   0.0000000e+00
   5.0100000e+02   5.0700000e+02   9.5887000e+00   0.0000000e+00   0.0000000e+00
   5.0800000e+02   5.0900000e+02   1.4100505e+01   7.2899915e+00   1.1919099e+02
   5.0800000e+02   5.1000000e+02   1.5273632e+01   0.0000000e+00   0.0000000e+00
   5.1300000e+02   5.1400000e+02   1.9548444e+01   1.0362250e+01   1.0275859e+02
   5.1300000e+02   5.1500000e+02   1.4371120e+01   0.0000000e+00   0.0000000e+00
   5.1600000e+02   5.1700000e+02   1.5805817e+01   8.1030310e+00   1.5378195e+02
   5.1600000e+02   5.1800000e+02   1.3514032e+01   0.0000000e+00   0.0000000e+00
   5.2000000e+02   5.2100000e+02   2.1285708e+01   3.7796514e+01   1.2458106e+02
   5.2300000e+02   5.2400000e+02   3.3700195e+01   2.5160409e+01   9.5580294e+01
   5.2500000e+02   5.2600000e+02   1.4303171e+01   0.0000000e+00   0.0000000e+00
   5.2600000e+02   5.2700000e+02   2.3663190e+01   1.8666242e+01   1.3085235e+02
   5.2500000e+02   5.2900000e+02   1.0764881e+01   0.0000000e+00   0.0000000e+00
   5.3300000e+02   5.3400000e+02   1.6809456e+01   8.2692075e+00   1.0361287e+02
   5.3400000e+02   5.3500000e+02   1.5597286e+01   8.7384471e+00   1.3510721e+02
   5.3400000e+02   5.3600000e+02   1.9618837e+01   0.0000000e+00   0.0000000e+00
   5.3300000e+02   5.3700000e+02   9.1629216e+00   0.0000000e+00   0.0000000e+00
   5.4200000e+02   5.4300000e+02   2.1536202e+01   0.0000000e+00   0.0000000e+00
   5.4300000e+02   5.4500000e+02   2.2375843e+01   0.0000000e+00   0.0000000e+00
   5.4700000e+02   5.4800000e+02   1.5977332e+01   7.0496652e+00   1.2220030e+02
   5.4700000e+02   5.4900000e+02   2.1335264e+01   0.0000000e+00   0.0000000e+00
   5.5000000e+02   5.5100000e+02   2.1496167e+01   8.5707875e+00   1.4148900e+02
   5.5000000e+02   5.5200000e+02   2.2314159e+01   0.0000000e+00   0.0000000e+00
   5.5500000e+02   5.5600000e+02   1.4771534e+01   0.0000000e+00   0.0000000e+00
   5.5600000e+02   5.5700000e+02   1.7913126e+01   1.2525679e+01   1.2760950e+02
   5.6100000e+02   5.6200000e+02   1.3040951e+01   1.3264139e+01   1.1618179e+02
   5.6200000e+02   5.6300000e+02   1.5051291e+01   0.0000000e+00   0.0000000e+00
   5.6300000e+02   5.6400000e+02   1.3886998e+01   9.1143553e+00   1.3253195e+02
   5.6300000e+02   5.6500000e+02   1.2993422e+01   0.0000000e+00   0.0000000e+00
   5.6100000e+02   5.6600000e+02   2.6863712e+01   0.0000000e+00   0.0000000e+00
   5.6000000e+02   5.6800000e+02   2.4978535e+01   0.0000000e+00   0.0000000e+00
   5.6900000e+02   5.7000000e+02   1.2044471e+01   0.0000000e+00   0.0000000e+00
   5.7000000e+02   5.7100000e+02   1.9012281e+01   9.3791630e+00   1.6163476e+02
   5.7000000e+02   5.7200000e+02   1.8793540e+01   0.0000000e+00   0.0000000e+00
   5.7300000e+02   5.7400000e+02   1.0401870e+01   2.4876984e+01   1.4728325e+02
   5.7300000e+02   5.7500000e+02   1.6788938e+01   0.0000000e+00   0.0000000e+00
   5.7600000e+02   5.7700000e+02   2.1340961e+01   4.7673374e+01   1.4348997e+02
   5.8000000e+02   5.8100000e+02   2.6054324e+01   0.0000000e+00   0.0000000e+00
   5.8100000e+02   5.8200000e+02   2.6251949e+01   1.2931791e+01   1.1386773e+02
   5.8400000e+02   5.8500000e+02   1.2383023e+01   0.0000000e+00   0.0000000e+00
   5.8600000e+02   5.8700000e+02   1.7968693e+01   9.6555001e+00   8.9060054e+01
   5.8600000e+02   5.8800000e+02   2.0679137e+01   0.0000000e+00   0.0000000e+00
   5.8100000e+02   5.8900000e+02   1.5794864e+01   0.0000000e+00   0.0000000e+00
   5.9000000e+02   5.9100000e+02   9.9791960e+00   7.4996331e+00   1.3806026e+02
   5.9000000e+02   5.9200000e+02   1.7649438e+01   0.0000000e+00   0.0000000e+00
   5.9400000e+02   5.9500000e+02   2.3743142e+01   3.2532175e+01   1.1774699e+02
   5.9700000e+02   5.9800000e+02   1.2210775e+01   0.0000000e+00   0.0000000e+00
   5.9900000e+02   6.0000000e+02   1.9513163e+01   1.3157696e+01   7.3150507e+01
   6.0200000e+02   6.0300000e+02   1.6446796e+01   5.2630782e+00   1.0288726e+02
   6.0200000e+02   6.0400000e+02   1.9618841e+01   0.0000000e+00   0.0000000e+00
   6.0100000e+02   6.0500000e+02   1.4112713e+01   0.0000000e+00   0.0000000e+00
   5.9800000e+02   6.0600000e+02   1.5497544e+01   0.0000000e+00   0.0000000e+00
   6.0700000e+02   6.0900000e+02   4.2258602e+00   0.0000000e+00   0.0000000e+00
   6.0900000e+02   6.1000000e+02   1.0432053e+01   3.3134054e+00   8.5649102e+01
   6.0900000e+02   6.1100000e+02   3.0727122e+01   0.0000000e+00   0.0000000e+00
   6.1300000e+02   6.1400000e+02   1.3552210e+01   3.7215583e+00   1.1192175e+02
   6.1300000e+02   6.1500000e+02   1.3816609e+01   0.0000000e+00   0.0000000e+00
   6.1600000e+02   6.1700000e+02   1.3703922e+01   5.7242523e+00   1.7729327e+02
   6.1600000e+02   6.1800000e+02   1.4581059e+01   0.0000000e+00   0.0000000e+00
   6.2200000e+02   6.2300000e+02   1.7114175e+01   9.4614094e+00   9.9711781e+01
   6.2300000e+02   6.2400000e+02   1.4100497e+01   7.2709318e+00   1.0165856e+02
   6.2200000e+02   6.2500000e+02   1.4722170e+01   0.0000000e+00   0.0000000e+00
   6.2700000e+02   6.2900000e+02   9.8812611e+00   0.0000000e+00   0.0000000e+00
   6.3700000e+02   6.3800000e+02   1.9111667e+01   1.8310414e+01   1.2208864e+02
   6.3900000e+02   6.4000000e+02   2.1017965e+01   7.8517115e+00   1.0727139e+02
   6.3900000e+02   6.4100000e+02   7.8717520e+00   0.0000000e+00   0.0000000e+00
   6.4300000e+02   6.4400000e+02   1.0792089e+01   4.1911632e+00   1.3717659e+02
   6.4300000e+02   6.4500000e+02   1.6807673e+01   0.0000000e+00   0.0000000e+00
   6.4600000e+02   6.4700000e+02   1.7620166e+01   8.5814593e+00   1.4625829e+02
   6.4600000e+02   6.4800000e+02   1.3953105e+01   0.0000000e+00   0.0000000e+00
   6.5000000e+02   6.5100000e+02   1.2994066e+01   1.0526156e+01   8.2476512e+01
   6.5500000e+02   6.5700000e+02   7.8935938e+00   0.0000000e+00   0.0000000e+00
   6.5700000e+02   6.5800000e+02   6.5583704e+00   5.5898965e+00   1.2714686e+02
   6.5700000e+02   6.5900000e+02   1.7063697e+01   0.0000000e+00   0.0000000e+00
   6.6000000e+02   6.6100000e+02   1.3691363e+01   6.9866152e+00   1.0926202e+02
   6.6200000e+02   6.6300000e+02   1.6809451e+01   9.8976456e+00   1.3111144e+02
   6.6200000e+02   6.6400000e+02   1.7590742e+01   0.0000000e+00   0.0000000e+00
   6.6700000e+02   6.6800000e+02   1.5000385e+01   1.0850114e+01   1.2825194e+02
   6.6700000e+02   6.6900000e+02   1.2383072e+01   0.0000000e+00   0.0000000e+00
   6.6600000e+02   6.7000000e+02   6.7277616e+00   0.0000000e+00   0.0000000e+00
   6.7800000e+02   6.7900000e+02   1.4704047e+01   7.7543054e+00   7.9037048e+01
   6.7800000e+02   6.8000000e+02   2.3841665e+01   0.0000000e+00   0.0000000e+00
   6.8200000e+02   6.8300000e+02   5.4063985e+00   1.3654939e+01   1.2053773e+02
   6.8400000e+02   6.8500000e+02   1.6118780e+01   1.0096280e+01   8.3059753e+01
   6.8200000e+02   6.9100000e+02   2.1719455e+01   0.0000000e+00   0.0000000e+00
   6.8100000e+02   6.9200000e+02   1.9932492e+01   0.0000000e+00   0.0000000e+00
   6.9500000e+02   6.9700000e+02   2.0803733e+01   0.0000000e+00   0.0000000e+00
   6.9700000e+02   6.9800000e+02   1.5078612e+01   1.9188726e+01   1.0008459e+02
   6.9800000e+02   6.9900000e+02   1.6540822e+01   0.0000000e+00   0.0000000e+00
   6.9900000e+02   7.0000000e+02   1.6193438e+01   5.6820260e+00   8.2884871e+01
   6.9800000e+02   7.0100000e+02   2.0198647e+01   0.0000000e+00   0.0000000e+00
   7.0100000e+02   7.0200000e+02   1.6310058e+01   1.3250458e+01   9.1850260e+01
   7.0300000e+02   7.0400000e+02   1.7433334e+01   9.6084228e+00   7.8558337e+01
   7.0300000e+02   7.0500000e+02   1.8513736e+01   0.0000000e+00   0.0000000e+00
   6.9900000e+02   7.0600000e+02   1.3833483e+01   0.0000000e+00   0.0000000e+00
   7.0700000e+02   7.0900000e+02   5.5723961e+00   0.0000000e+00   0.0000000e+00
   7.0900000e+02   7.1000000e+02   1.5986439e+01   0.0000000e+00   0.0000000e+00
   7.1000000e+02   7.1100000e+02   1.8423009e+01   5.5528721e+00   7.6802465e+01
   7.1300000e+02   7.1400000e+02   1.9274511e+01   0.0000000e+00   0.0000000e+00
   7.1400000e+02   7.1500000e+02   1.4123268e+01   1.1243709e+01   7.5404651e+01
   7.1300000e+02   7.1600000e+02   1.7627587e+01   0.0000000e+00   0.0000000e+00
   7.1600000e+02   7.1700000e+02   1.4493583e+01   1.3209329e+01   1.0982324e+02
   7.1400000e+02   7.1800000e+02   2.0746391e+01   0.0000000e+00   0.0000000e+00
   7.2100000e+02   7.2200000e+02   2.3370136e+01   2.1688549e+01   9.7527275e+01
   7.2600000e+02   7.2700000e+02   9.0906231e+00   0.0000000e+00   0.0000000e+00
   7.2700000e+02   7.2800000e+02   1.4929314e+01   1.6300917e+01   8.4578829e+01
   7.3000000e+02   7.3100000e+02   2.1165001e+01   6.4448224e+00   8.2692075e+01
   7.3000000e+02   7.3200000e+02   1.9992892e+01   0.0000000e+00   0.0000000e+00
   7.2800000e+02   7.3400000e+02   1.9048498e+01   0.0000000e+00   0.0000000e+00
   7.2700000e+02   7.3600000e+02   1.9732672e+01   0.0000000e+00   0.0000000e+00
   7.3800000e+02   7.3900000e+02   1.6686001e+01   9.6295074e+00   1.2154373e+02
   7.3900000e+02   7.4000000e+02   6.3223127e+00   1.0857894e+01   1.2588123e+02
   7.3900000e+02   7.4100000e+02   1.0373660e+01   0.0000000e+00   0.0000000e+00
   7.4100000e+02   7.4200000e+02   1.6942168e+01   6.6252290e+00   1.7930250e+02
   7.4100000e+02   7.4300000e+02   8.7033205e+00   0.0000000e+00   0.0000000e+00
   7.4400000e+02   7.4500000e+02   1.2874169e+01   5.1283448e+00   1.1119618e+02
   7.4400000e+02   7.4600000e+02   1.8006999e+01   0.0000000e+00   0.0000000e+00
   7.5000000e+02   7.5100000e+02   2.1119642e+01   1.4112189e+01   1.3666424e+02
   7.5200000e+02   7.5300000e+02   1.6342361e+01   5.5528721e+00   1.0693891e+02
   7.5200000e+02   7.5400000e+02   1.6530812e+01   0.0000000e+00   0.0000000e+00
   7.5800000e+02   7.5900000e+02   2.6310944e+01   1.0748873e+01   9.5649070e+01
   7.6300000e+02   7.6400000e+02   1.5805764e+01   1.8801787e+01   9.6434702e+01
   7.6800000e+02   7.6900000e+02   1.4581069e+01   8.5283575e+00   1.2077825e+02
   7.6800000e+02   7.7000000e+02   6.2773280e+00   0.0000000e+00   0.0000000e+00
   7.7300000e+02   7.7400000e+02   1.7274505e+01   7.2275226e+00   1.8993745e+02
   7.7300000e+02   7.7500000e+02   1.4581012e+01   0.0000000e+00   0.0000000e+00
   7.7600000e+02   7.7700000e+02   1.1291391e+01   1.5426242e+01   1.1201122e+02
   7.7600000e+02   7.7800000e+02   5.1961524e+00   0.0000000e+00   0.0000000e+00
   7.8100000e+02   7.8200000e+02   1.7882205e+01   1.5479061e+01   1.6610913e+02
   7.8100000e+02   7.8300000e+02   2.1335264e+01   0.0000000e+00   0.0000000e+00
   7.8400000e+02   7.8500000e+02   1.5262295e+01   2.1060334e+01   9.7008941e+01
   7.8700000e+02   7.8800000e+02   1.1397704e+01   7.4377767e+00   1.5319168e+02
   7.8700000e+02   7.8900000e+02   2.1042582e+01   0.0000000e+00   0.0000000e+00
   7.8900000e+02   7.9000000e+02   1.7334220e+01   1.0123191e+01   1.3577412e+02
   7.8900000e+02   7.9100000e+02   6.6245438e+00   0.0000000e+00   0.0000000e+00
   7.9200000e+02   7.9300000e+02   1.7659205e+01   1.6161232e+01   8.7306600e+01
   7.9400000e+02   7.9500000e+02   1.8784370e+01   1.0238990e+01   9.6251145e+01
   7.9400000e+02   7.9600000e+02   1.9362515e+01   0.0000000e+00   0.0000000e+00
   7.5800000e+02   7.9700000e+02   2.1653539e+01   0.0000000e+00   0.0000000e+00
   7.9900000e+02   8.0000000e+02   1.5497486e+01   0.0000000e+00   0.0000000e+00
   8.0200000e+02   8.0300000e+02   1.5849314e+01   1.1624422e+01   1.1301714e+02
   8.0200000e+02   8.0400000e+02   3.5621828e+00   0.0000000e+00   0.0000000e+00
   8.0500000e+02   8.0600000e+02   1.4438540e+01   7.3272173e+00   6.1907457e+01
   8.0500000e+02   8.0700000e+02   1.3033786e+01   0.0000000e+00   0.0000000e+00
   8.0400000e+02   8.0800000e+02   2.1790717e+01   0.0000000e+00   0.0000000e+00
   8.0000000e+02   8.0900000e+02   1.4687088e+01   0.0000000e+00   0.0000000e+00
   8.1100000e+02   8.1200000e+02   1.8793539e+01   1.4157102e+01   8.6211121e+01
   8.1100000e+02   8.1300000e+02   1.5508635e+01   0.0000000e+00   0.0000000e+00
   8.1300000e+02   8.1400000e+02   2.2352730e+01   1.9259272e+01   1.2898788e+02
   8.1800000e+02   8.1900000e+02   1.5751160e+01   7.5346899e+00   1.3090154e+02
   8.1800000e+02   8.2000000e+02   1.1886106e+01   0.0000000e+00   0.0000000e+00
   8.1700000e+02   8.2100000e+02   1.5597284e+01   0.0000000e+00   0.0000000e+00
   8.2300000e+02   8.2400000e+02   1.7649436e+01   2.0201540e+01   1.2964010e+02
   8.3000000e+02   8.3100000e+02   2.1584135e+01   1.7713985e+01   1.1083920e+02
   8.3000000e+02   8.3200000e+02   1.6932005e+01   0.0000000e+00   0.0000000e+00
   8.3500000e+02   8.3600000e+02   1.5262273e+01   9.4524793e+00   1.8578404e+02
   8.3500000e+02   8.3700000e+02   1.7620113e+01   0.0000000e+00   0.0000000e+00
   7.5600000e+02   8.3800000e+02   2.2855280e+01   0.0000000e+00   0.0000000e+00
   8.4000000e+02   8.4200000e+02   1.2567633e+01   0.0000000e+00   0.0000000e+00
   8.3900000e+02   8.4300000e+02   1.5163249e+01   0.0000000e+00   0.0000000e+00
   8.4400000e+02   8.4500000e+02   2.1205670e+01   1.2580204e+01   1.1513236e+02
   8.4400000e+02   8.4600000e+02   2.1846005e+01   0.0000000e+00   0.0000000e+00
   8.4700000e+02   8.4800000e+02   1.8930548e+01   9.8805659e+00   1.9976459e+02
   8.4700000e+02   8.4900000e+02   1.4906238e+01   0.0000000e+00   0.0000000e+00
   8.5100000e+02   8.5200000e+02   1.3624509e+01   2.5483911e+01   9.5779771e+01
   8.5300000e+02   8.5400000e+02   1.9243832e+01   1.9241467e+01   8.4739107e+01
   8.5500000e+02   8.5700000e+02   1.0315787e+01   0.0000000e+00   0.0000000e+00
   8.5800000e+02   8.5900000e+02   9.1473327e+00   1.0167018e+01   1.2561730e+02
   8.5800000e+02   8.6000000e+02   2.3612181e+01   0.0000000e+00   0.0000000e+00
   8.6100000e+02   8.6200000e+02   2.0061730e+01   0.0000000e+00   0.0000000e+00
   8.6200000e+02   8.6300000e+02   2.0035941e+01   1.1217499e+01   6.9718527e+01
   8.6400000e+02   8.6500000e+02   1.3853976e+01   1.2580204e+01   9.1673750e+01
   8.6400000e+02   8.6600000e+02   1.2874152e+01   0.0000000e+00   0.0000000e+00
   8.6800000e+02   8.6900000e+02   1.2341150e+01   1.5404800e+01   9.4454186e+01
   8.7500000e+02   8.7600000e+02   1.7383878e+01   5.3584892e+00   1.4261151e+02
   8.7500000e+02   8.7700000e+02   7.8717245e+00   0.0000000e+00   0.0000000e+00
   8.7800000e+02   8.7900000e+02   7.6536957e+00   8.2605428e+00   1.7211122e+02
   8.7800000e+02   8.8000000e+02   1.7114181e+01   0.0000000e+00   0.0000000e+00
   8.7300000e+02   8.8100000e+02   2.2414294e+01   0.0000000e+00   0.0000000e+00
   8.8300000e+02   8.8400000e+02   2.0343147e+01   0.0000000e+00   0.0000000e+00
   8.8400000e+02   8.8500000e+02   1.1028947e+01   1.7128440e+01   1.4699207e+02
   8.8600000e+02   8.8700000e+02   2.5029002e+01   8.1057406e+00   1.3231748e+02
   8.8400000e+02   8.8900000e+02   1.4881113e+01   0.0000000e+00   0.0000000e+00
   8.9000000e+02   8.9100000e+02   3.7044446e+00   2.2696967e+01   9.4979349e+01
   8.9200000e+02   8.9300000e+02   2.0275281e+01   0.0000000e+00   0.0000000e+00
   8.9300000e+02   8.9400000e+02   2.0198658e+01   6.8400265e+00   1.3085612e+02
   8.9300000e+02   8.9500000e+02   2.0078885e+01   0.0000000e+00   0.0000000e+00
   8.9200000e+02   8.9600000e+02   4.9748904e+00   0.0000000e+00   0.0000000e+00
   8.9600000e+02   8.9700000e+02   2.4245783e+01   6.7405299e+00   1.0705941e+02
   8.9600000e+02   8.9800000e+02   1.8784362e+01   0.0000000e+00   0.0000000e+00
   9.0000000e+02   9.0100000e+02   2.6526167e+01   9.0134372e+00   8.5976818e+01
   9.0200000e+02   9.0300000e+02   2.1782793e+01   1.1918344e+01   1.1138700e+02
   9.0200000e+02   9.0400000e+02   7.4211077e+00   0.0000000e+00   0.0000000e+00
   9.0800000e+02   9.0900000e+02   2.0537004e+01   6.1646604e+00   8.3702277e+01
   9.1000000e+02   9.1100000e+02   2.0035930e+01   6.1646604e+00   1.4384736e+02
   9.1400000e+02   9.1500000e+02   6.7397195e+00   8.4325505e+00   8.3120108e+01
   9.1400000e+02   9.1600000e+02   1.7453133e+01   0.0000000e+00   0.0000000e+00
   9.1300000e+02   9.1700000e+02   3.6512853e+01   0.0000000e+00   0.0000000e+00
   9.1800000e+02   9.1900000e+02   1.6932001e+01   9.0228019e+00   1.0715796e+02
   9.1800000e+02   9.2000000e+02   6.7397811e+00   0.0000000e+00   0.0000000e+00
   9.2200000e+02   9.2300000e+02   2.0845118e+01   0.0000000e+00   0.0000000e+00
   9.2400000e+02   9.2500000e+02   7.5363031e+00   3.9837255e+01   1.3509220e+02
   9.2600000e+02   9.2700000e+02   1.8930555e+01   7.4089998e+00   9.2122205e+01
   9.2600000e+02   9.2800000e+02   2.7085358e+01   0.0000000e+00   0.0000000e+00
   9.2700000e+02   9.2900000e+02   1.5363566e+01   5.5138399e+00   8.4601465e+01
   9.2700000e+02   9.3000000e+02   1.4478510e+01   0.0000000e+00   0.0000000e+00
   9.3300000e+02   9.3400000e+02   2.2863282e+01   8.4325505e+00   1.3021174e+02
   9.3200000e+02   9.3900000e+02   1.8809202e+01   0.0000000e+00   0.0000000e+00
   9.3900000e+02   9.4000000e+02   1.5148973e+01   2.8381386e+01   1.0729112e+02
   9.4000000e+02   9.4300000e+02   2.3161487e+01   0.0000000e+00   0.0000000e+00
   9.4300000e+02   9.4400000e+02   2.1979618e+01   1.1426353e+01   8.2871830e+01
   9.3100000e+02   9.4600000e+02   1.5879923e+01   0.0000000e+00   0.0000000e+00
   9.4700000e+02   9.4800000e+02   1.5191077e+01   2.6059203e+01   9.9917214e+01
   9.4900000e+02   9.5000000e+02   1.8282352e+01   0.0000000e+00   0.0000000e+00
   9.5000000e+02   9.5100000e+02   2.0803740e+01   1.0966244e+01   1.1554020e+02
   9.4800000e+02   9.5400000e+02   1.3812931e+01   0.0000000e+00   0.0000000e+00
   9.5500000e+02   9.5600000e+02   1.7620128e+01   1.1217499e+01   1.0534577e+02
   9.5500000e+02   9.5700000e+02   9.5886936e+00   0.0000000e+00   0.0000000e+00
   9.5400000e+02   9.5800000e+02   2.3392254e+01   0.0000000e+00   0.0000000e+00
   9.5900000e+02   9.6000000e+02   2.5888469e+01   0.0000000e+00   0.0000000e+00
   9.6000000e+02   9.6100000e+02   2.3480428e+01   8.6403043e+00   1.4514077e+02
   9.6000000e+02   9.6200000e+02   9.5346321e+00   0.0000000e+00   0.0000000e+00
   9.6600000e+02   9.6700000e+02   2.8474590e+01   1.3061065e+01   1.2450512e+02
   9.7000000e+02   9.7200000e+02   3.7829196e+01   0.0000000e+00   0.0000000e+00
   9.7200000e+02   9.7300000e+02   2.0173050e+01   6.1646604e+00   1.4841917e+02
   9.7200000e+02   9.7400000e+02   1.6235918e+01   0.0000000e+00   0.0000000e+00
   9.7500000e+02   9.7700000e+02   2.0537022e+01   0.0000000e+00   0.0000000e+00
   9.7900000e+02   9.8000000e+02   1.5630417e+01   6.8892360e+00   1.3949519e+02
   9.7900000e+02   9.8100000e+02   1.2874164e+01   0.0000000e+00   0.0000000e+00
   9.8200000e+02   9.8300000e+02   1.5630388e+01   1.0850114e+01   1.0608073e+02
   9.8200000e+02   9.8400000e+02   1.9255448e+01   0.0000000e+00   0.0000000e+00
   9.8600000e+02   9.8700000e+02   1.2105621e+01   1.0274434e+01   9.8738113e+01
   9.8600000e+02   9.8800000e+02   1.5125734e+01   0.0000000e+00   0.0000000e+00
   2.0000000e+00   1.0000000e+00   1.7372858e+02   3.7315296e+01   1.4905849e+02
   3.0000000e+00   2.0000000e+00   2.1240673e+02   3.8895485e+01   1.4211084e+02
   4.0000000e+00   3.0000000e+00   5.2007197e+01   3.3521748e+01   1.4530244e+02
   6.0000000e+00   5.0000000e+00   4.4064305e+01   2.1315427e+01   1.1754958e+02
   9.0000000e+00   8.0000000e+00   5.7629632e+01   1.7128440e+01   9.3324444e+01
   1.0000000e+01   9.0000000e+00   3.2033471e+01   2.0242460e+01   1.0366573e+02
   1.1000000e+01   1.0000000e+01   4.3358594e+01   1.6075468e+01   1.0925275e+02
   1.2000000e+01   1.1000000e+01   3.7052729e+01   0.0000000e+00   0.0000000e+00
   1.3000000e+01   1.2000000e+01   1.5363431e+01   1.1418960e+01   9.6674072e+01
   1.4000000e+01   1.3000000e+01   2.3006481e+01   9.0228019e+00   1.4528442e+02
   1.8000000e+01   1.0000000e+01   2.0219874e+01   1.1103997e+01   1.0153220e+02
   2.1000000e+01   9.0000000e+00   3.3988736e+01   1.8101675e+01   1.1480695e+02
   2.2000000e+01   2.1000000e+01   4.2910372e+01   2.0334037e+01   1.1758550e+02
   2.5000000e+01   2.4000000e+01   5.4944114e+01   1.2356689e+01   1.1850124e+02
   2.6000000e+01   2.4000000e+01   3.0776922e+01   6.0680080e+00   8.6505610e+01
   2.7000000e+01   2.3000000e+01   1.5510773e+01   0.0000000e+00   0.0000000e+00
   2.9000000e+01   2.7000000e+01   3.8262453e+01   8.0744240e+00   1.1859314e+02
   3.0000000e+01   8.0000000e+00   4.3780730e+01   2.1433957e+01   9.9355424e+01
   3.1000000e+01   3.0000000e+01   3.9766713e+01   2.7612052e+01   1.2700863e+02
   3.2000000e+01   3.0000000e+01   1.1963875e+01   2.4672337e+01   1.2285749e+02
   3.3000000e+01   3.2000000e+01   3.7001264e+01   1.0756307e+01   9.1488398e+01
   3.4000000e+01   3.3000000e+01   4.4353885e+01   8.9436029e+00   1.1574462e+02
   3.6000000e+01   3.5000000e+01   4.1491489e+01   1.2000614e+01   9.4283471e+01
   4.0000000e+01   3.2000000e+01   1.8440137e+01   7.0496652e+00   1.0697452e+02
   4.5000000e+01   4.4000000e+01   3.2581925e+01   1.2390814e+01   1.2899846e+02
   5.0000000e+01   4.6000000e+01   3.0335476e+01   0.0000000e+00   0.0000000e+00
   5.2000000e+01   5.0000000e+01   3.7837445e+01   6.5148008e+00   1.7297311e+02
   5.5000000e+01   6.0000000e+00   3.8634237e+01   2.9967549e+01   1.2182481e+02
   5.6000000e+01   5.5000000e+01   3.5155672e+01   1.7648116e+01   9.4528367e+01
   5.7000000e+01   5.6000000e+01   5.3334881e+01   2.6034694e+01   9.2604974e+01
   5.9000000e+01   5.8000000e+01   4.5919483e+01   1.5256064e+01   9.2473560e+01
   6.3000000e+01   6.1000000e+01   1.9272396e+01   6.4869000e+00   1.4313820e+02
   6.6000000e+01   6.4000000e+01   1.7036126e+01   1.8392156e+01   9.9665479e+01
   6.9000000e+01   5.6000000e+01   7.0798190e+01   0.0000000e+00   0.0000000e+00
   7.4000000e+01   5.5000000e+01   5.2299068e+01   0.0000000e+00   0.0000000e+00
   7.7000000e+01   7.5000000e+01   5.8157665e+01   0.0000000e+00   0.0000000e+00
   8.0000000e+01   7.5000000e+01   3.4452581e+01   0.0000000e+00   0.0000000e+00
   8.1000000e+01   8.0000000e+01   3.2203610e+01   1.0291997e+01   1.2786013e+02
   8.2000000e+01   8.0000000e+01   4.5210530e+01   0.0000000e+00   0.0000000e+00
   8.5000000e+01   4.0000000e+00   3.7086042e+01   2.0732983e+01   1.0863882e+02
   8.6000000e+01   8.5000000e+01   5.4265590e+01   3.4993462e+01   1.2194953e+02
   8.7000000e+01   8.6000000e+01   3.8188839e+01   2.2837920e+01   9.3069814e+01
   8.8000000e+01   8.7000000e+01   6.7191313e+01   0.0000000e+00   0.0000000e+00
   9.0000000e+01   8.9000000e+01   3.8396557e+01   0.0000000e+00   0.0000000e+00
   9.6000000e+01   8.8000000e+01   2.4911108e+01   1.0908000e+01   1.2139241e+02
   9.7000000e+01   8.7000000e+01   4.3089569e+01   0.0000000e+00   0.0000000e+00
   9.8000000e+01   9.7000000e+01   8.1783616e+01   0.0000000e+00   0.0000000e+00
   1.0000000e+02   9.9000000e+01   3.6399462e+01   8.9840719e+00   1.2533279e+02
   1.0300000e+02   1.0100000e+02   1.8451822e+01   0.0000000e+00   0.0000000e+00
   1.0400000e+02   1.0300000e+02   3.3790683e+01   6.9850473e+00   1.2347826e+02
   1.0900000e+02   9.7000000e+01   4.0679963e+01   1.4891905e+01   9.3330778e+01
   1.1300000e+02   1.1100000e+02   2.1286523e+01   1.4310018e+01   8.6186923e+01
   1.2100000e+02   1.1000000e+02   2.8696041e+01   9.7116917e+00   1.0333592e+02
   1.2200000e+02   8.6000000e+01   4.8289690e+01   2.0781805e+01   9.0718075e+01
   1.2300000e+02   1.2200000e+02   5.1405173e+01   0.0000000e+00   0.0000000e+00
   1.2700000e+02   1.2200000e+02   1.9098139e+01   2.6902542e+01   1.0658981e+02
   1.2800000e+02   1.2700000e+02   4.5792074e+01   0.0000000e+00   0.0000000e+00
   1.3500000e+02   1.2700000e+02   3.7485088e+01   0.0000000e+00   0.0000000e+00
   1.3700000e+02   1.3500000e+02   1.8937857e+01   0.0000000e+00   0.0000000e+00
   1.4000000e+02   1.2300000e+02   1.3663408e+01   0.0000000e+00   0.0000000e+00
   1.4100000e+02   1.4000000e+02   3.3840203e+01   1.9756697e+01   1.4943982e+02
   1.4300000e+02   8.5000000e+01   4.1403464e+01   1.6546624e+01   1.0606083e+02
   1.4400000e+02   1.4300000e+02   4.7840668e+01   1.9606679e+01   1.1663144e+02
   1.4600000e+02   1.4500000e+02   2.6042364e+01   9.9424053e+00   1.0657873e+02
   1.4700000e+02   1.4500000e+02   3.5616222e+01   0.0000000e+00   0.0000000e+00
   1.5200000e+02   1.4400000e+02   5.6231314e+01   2.9732811e+01   1.3362843e+02
   1.5300000e+02   1.4300000e+02   8.7332294e+01   1.9850675e+01   1.0036266e+02
   1.6200000e+02   1.6000000e+02   2.5441216e+01   1.2532917e+01   1.3035517e+02
   1.6400000e+02   1.6200000e+02   2.5399395e+01   0.0000000e+00   0.0000000e+00
   1.6700000e+02   1.5400000e+02   2.8253297e+01   1.3534864e+01   1.0612850e+02
   1.6800000e+02   5.0000000e+00   1.6242636e+02   1.9537641e+01   9.5094869e+01
   1.7000000e+02   1.6900000e+02   4.7828318e+01   9.4614094e+00   6.3864348e+01
   1.7600000e+02   1.7000000e+02   3.0683771e+01   0.0000000e+00   0.0000000e+00
   1.8100000e+02   1.6900000e+02   2.5647664e+01   1.3462253e+01   8.4742097e+01
   1.8200000e+02   1.8100000e+02   2.8974172e+01   1.4530244e+01   8.6813557e+01
   1.8500000e+02   1.8400000e+02   2.5791789e+01   9.9424053e+00   9.9742794e+01
   1.9300000e+02   1.8200000e+02   7.1670740e+01   0.0000000e+00   0.0000000e+00
   1.9500000e+02   1.9300000e+02   2.1194618e+01   0.0000000e+00   0.0000000e+00
   1.9600000e+02   1.8100000e+02   2.9608593e+01   0.0000000e+00   0.0000000e+00
   1.9800000e+02   1.9600000e+02   6.7520973e+01   0.0000000e+00   0.0000000e+00
   2.0500000e+02   1.6800000e+02   3.3316117e+01   2.8903135e+01   1.1220962e+02
   2.0700000e+02   2.0000000e+00   1.1036882e+02   6.6909841e+01   1.7100461e+02
   2.0800000e+02   2.0700000e+02   6.6956833e+01   3.8771527e+01   1.3883494e+02
   2.0900000e+02   2.0800000e+02   1.2185484e+02   3.0603329e+01   1.0499325e+02
   2.1000000e+02   2.0900000e+02   1.1957403e+02   2.5093189e+01   1.1196098e+02
   2.1100000e+02   2.1000000e+02   7.2390165e+01   3.0178166e+01   1.3656389e+02
   2.1200000e+02   2.1100000e+02   6.9600740e+01   3.9590582e+01   1.2324114e+02
   2.1300000e+02   2.1200000e+02   1.0259166e+02   2.6801901e+01   1.0579455e+02
   2.1400000e+02   2.1300000e+02   5.2702671e+01   2.5510408e+01   1.1918344e+02
   2.1600000e+02   2.1500000e+02   6.4147744e+01   0.0000000e+00   0.0000000e+00
   2.2400000e+02   2.1500000e+02   4.8492009e+01   0.0000000e+00   0.0000000e+00
   2.2600000e+02   2.2400000e+02   1.6979753e+01   2.2154691e+01   1.2044161e+02
   2.2700000e+02   2.1400000e+02   3.7854648e+01   1.3234492e+01   1.1563153e+02
   2.2800000e+02   2.2700000e+02   7.0050551e+01   0.0000000e+00   0.0000000e+00
   2.3200000e+02   2.2900000e+02   1.1298342e+01   0.0000000e+00   0.0000000e+00
   2.3500000e+02   2.2700000e+02   3.5184234e+01   0.0000000e+00   0.0000000e+00
   2.3900000e+02   2.3600000e+02   2.6293469e+01   1.1925427e+01   1.2871008e+02
   2.4000000e+02   2.1300000e+02   8.6971479e+01   3.2373436e+01   1.1788676e+02
   2.4100000e+02   2.4000000e+02   3.2973321e+01   4.3201521e+01   1.3635781e+02
   2.4300000e+02   2.4200000e+02   8.0545594e+01   2.9205429e+01   1.2529419e+02
   2.4500000e+02   2.4400000e+02   2.7819525e+01   1.5211715e+01   1.2792161e+02
   2.4600000e+02   2.4500000e+02   4.0215125e+01   1.7093892e+01   1.5179815e+02
   2.4800000e+02   2.4300000e+02   6.0304834e+01   2.2614961e+01   1.4145385e+02
   2.5000000e+02   2.4900000e+02   2.4563677e+01   1.3784600e+01   1.1092202e+02
   2.5200000e+02   2.4800000e+02   5.8760509e+01   2.0975956e+01   9.0037815e+01
   2.5300000e+02   2.5200000e+02   2.6604408e+01   2.0053842e+01   8.2039153e+01
   2.5400000e+02   2.5300000e+02   5.2222600e+01   1.4171272e+01   7.3847955e+01
   2.5500000e+02   2.5300000e+02   1.3358175e+01   0.0000000e+00   0.0000000e+00
   2.5700000e+02   2.5500000e+02   1.5098733e+01   0.0000000e+00   0.0000000e+00
   2.6000000e+02   2.5200000e+02   2.8417779e+01   0.0000000e+00   0.0000000e+00
   2.6600000e+02   2.4200000e+02   3.4618567e+01   1.4045569e+01   8.6086760e+01
   2.6700000e+02   2.4000000e+02   7.4585926e+01   0.0000000e+00   0.0000000e+00
   2.7000000e+02   2.4100000e+02   1.0070410e+02   3.3047282e+01   1.3401896e+02
   2.7100000e+02   2.7000000e+02   9.1634810e+01   2.4188383e+01   1.2255466e+02
   2.7200000e+02   2.7100000e+02   5.1066993e+01   0.0000000e+00   0.0000000e+00
   2.7500000e+02   2.7100000e+02   2.4223629e+01   2.9885713e+01   1.1827654e+02
   2.7600000e+02   2.7500000e+02   4.6410218e+01   0.0000000e+00   0.0000000e+00
   2.7900000e+02   2.7500000e+02   5.5453907e+01   0.0000000e+00   0.0000000e+00
   2.8900000e+02   2.7000000e+02   4.1467819e+01   3.0423430e+01   1.1550292e+02
   2.9000000e+02   2.8900000e+02   1.0047419e+02   1.6190630e+01   9.5024685e+01
   2.9100000e+02   2.9000000e+02   6.0274209e+01   0.0000000e+00   0.0000000e+00
   2.9600000e+02   2.9000000e+02   1.4258705e+01   2.9618896e+01   1.0399027e+02
   2.9700000e+02   2.9600000e+02   1.1410282e+02   1.9765405e+01   9.8237345e+01
   2.9900000e+02   2.9700000e+02   1.6903812e+01   0.0000000e+00   0.0000000e+00
   3.0500000e+02   3.0400000e+02   4.8374747e+01   1.6075468e+01   9.6145868e+01
   3.0600000e+02   3.0500000e+02   4.6200798e+01   1.0716978e+01   9.1237900e+01
   3.0700000e+02   3.0500000e+02   2.2090313e+01   1.7285495e+01   9.8381663e+01
   3.1000000e+02   3.0700000e+02   4.4552601e+01   6.0680080e+00   7.6522396e+01
   3.1100000e+02   3.0800000e+02   1.8334585e+01   0.0000000e+00   0.0000000e+00
   3.1400000e+02   3.0400000e+02   7.5293317e+01   1.3112690e+01   8.2528716e+01
   3.1500000e+02   3.1400000e+02   7.1621532e+01   1.9188726e+01   9.4278780e+01
   3.1900000e+02   3.1500000e+02   3.2893838e+01   4.9488228e+00   1.2029919e+02
   3.2000000e+02   3.1400000e+02   3.7830449e+01   2.5230797e+01   1.0825178e+02
   3.2100000e+02   3.2000000e+02   5.0290546e+01   1.7445977e+01   1.0091147e+02
   3.2300000e+02   3.2200000e+02   5.2729893e+01   0.0000000e+00   0.0000000e+00
   3.2600000e+02   3.2200000e+02   2.5658473e+01   0.0000000e+00   0.0000000e+00
   3.2900000e+02   3.2000000e+02   4.5861962e+01   0.0000000e+00   0.0000000e+00
   3.3200000e+02   3.2100000e+02   1.8339643e+01   1.8962943e+01   1.0014701e+02
   3.3300000e+02   3.3200000e+02   3.1939116e+01   1.1103997e+01   8.9352377e+01
   3.3400000e+02   3.3200000e+02   2.8200757e+01   0.0000000e+00   0.0000000e+00
   3.3700000e+02   2.8900000e+02   5.8058545e+01   1.6623006e+01   1.0527761e+02
   3.3800000e+02   3.3700000e+02   4.0070186e+01   7.8517115e+00   1.0211609e+02
   3.3900000e+02   3.3700000e+02   2.6025325e+01   0.0000000e+00   0.0000000e+00
   3.4100000e+02   3.3900000e+02   2.0397368e+01   0.0000000e+00   0.0000000e+00
   3.4300000e+02   3.4100000e+02   2.5072836e+01   0.0000000e+00   0.0000000e+00
   3.4600000e+02   2.1200000e+02   6.5893659e+01   0.0000000e+00   0.0000000e+00
   3.5000000e+02   3.4600000e+02   4.7869085e+01   0.0000000e+00   0.0000000e+00
   3.5100000e+02   2.0800000e+02   7.4315517e+01   2.6459411e+01   1.1471276e+02
   3.5200000e+02   3.5100000e+02   2.6746051e+01   2.8282888e+01   1.1942552e+02
   3.5600000e+02   3.5200000e+02   6.6020925e+01   0.0000000e+00   0.0000000e+00
   3.6100000e+02   3.5100000e+02   4.5009865e+01   0.0000000e+00   0.0000000e+00
   3.6300000e+02   3.6100000e+02   1.4212320e+01   0.0000000e+00   0.0000000e+00
   3.6600000e+02   2.1000000e+02   6.4325825e+01   2.5351008e+01   1.1754958e+02
   3.6700000e+02   3.6600000e+02   7.5876432e+01   0.0000000e+00   0.0000000e+00
   3.7200000e+02   3.6600000e+02   5.0311923e+01   2.6713529e+01   1.0979943e+02
   3.7300000e+02   3.7200000e+02   2.7467599e+01   2.3029405e+01   1.2089303e+02
   3.7400000e+02   3.7300000e+02   5.8982564e+01   0.0000000e+00   0.0000000e+00
   3.8200000e+02   2.0900000e+02   7.8330456e+01   4.4571627e+01   1.2003494e+02
   3.8300000e+02   3.8200000e+02   6.0351378e+01   0.0000000e+00   0.0000000e+00
   3.9000000e+02   2.1100000e+02   1.1905320e+02   2.8226098e+01   1.0527761e+02
   3.9200000e+02   3.9100000e+02   5.6433526e+01   1.8512238e+01   9.5700383e+01
   3.9400000e+02   3.9300000e+02   3.9648462e+01   0.0000000e+00   0.0000000e+00
   3.9900000e+02   3.9200000e+02   2.4510438e+01   1.2840300e+01   8.1797806e+01
   4.0000000e+02   3.9700000e+02   1.5716253e+01   0.0000000e+00   0.0000000e+00
   4.0100000e+02   4.0000000e+02   3.1652562e+01   1.1506802e+01   9.5064171e+01
   4.0500000e+02   3.9100000e+02   3.9862416e+01   0.0000000e+00   0.0000000e+00
   4.0700000e+02   4.0500000e+02   1.5747120e+01   0.0000000e+00   0.0000000e+00
   4.0800000e+02   4.0700000e+02   3.6453194e+01   2.4394748e+01   1.0456517e+02
   4.1000000e+02   3.9000000e+02   5.8988809e+01   0.0000000e+00   0.0000000e+00
   4.1300000e+02   3.7200000e+02   5.0756188e+01   1.7791096e+01   1.0956999e+02
   4.1400000e+02   4.1300000e+02   4.1196249e+01   1.6037303e+01   1.0391353e+02
   4.2000000e+02   4.1900000e+02   3.7220485e+01   5.3022451e+01   1.5006303e+02
   4.2100000e+02   4.2000000e+02   2.1266239e+01   2.8618311e+01   1.1996175e+02
   4.2200000e+02   4.2100000e+02   8.3743814e+01   0.0000000e+00   0.0000000e+00
   4.2500000e+02   4.2100000e+02   2.3364200e+01   3.6315147e+01   1.2375538e+02
   4.2600000e+02   4.2500000e+02   3.3064071e+01   1.4153383e+01   1.0297833e+02
   4.3000000e+02   4.2600000e+02   2.9157901e+01   2.4760053e+01   1.2395108e+02
   4.3100000e+02   4.2500000e+02   3.7699153e+01   2.0557541e+01   1.0477138e+02
   4.3200000e+02   4.2000000e+02   4.4180533e+01   2.3612429e+01   1.0939257e+02
   4.3300000e+02   4.3200000e+02   6.3231869e+01   0.0000000e+00   0.0000000e+00
   4.3800000e+02   4.3300000e+02   1.5695882e+01   1.5946568e+01   1.0686680e+02
   4.3900000e+02   4.3400000e+02   1.5630802e+01   1.2766785e+01   1.1362762e+02
   4.4000000e+02   4.3900000e+02   6.2626309e+01   0.0000000e+00   0.0000000e+00
   4.4100000e+02   4.3900000e+02   3.4633643e+01   1.1863807e+01   1.1445479e+02
   4.4400000e+02   4.3200000e+02   3.2219971e+01   1.0397199e+01   8.3293082e+01
   4.4600000e+02   4.4500000e+02   8.1960493e+01   0.0000000e+00   0.0000000e+00
   4.4800000e+02   4.4600000e+02   3.0846060e+01   5.7926739e+00   1.0597029e+02
   4.4900000e+02   4.4500000e+02   1.0834158e+02   2.1060334e+01   1.0917620e+02
   4.5000000e+02   4.4900000e+02   4.1619070e+01   3.1153060e+01   1.2693813e+02
   4.5200000e+02   4.5100000e+02   5.7537381e+01   2.2226999e+01   1.0444001e+02
   4.5500000e+02   4.5200000e+02   3.6026168e+01   0.0000000e+00   0.0000000e+00
   4.5800000e+02   4.5700000e+02   4.4628842e+01   0.0000000e+00   0.0000000e+00
   4.6100000e+02   4.5700000e+02   2.8872187e+01   1.5266686e+01   6.9208744e+01
   4.6200000e+02   4.5300000e+02   4.5740123e+01   0.0000000e+00   0.0000000e+00
   4.5000000e+02   4.6500000e+02   6.7135683e+01   2.1232063e+01   1.1829653e+02
   4.6600000e+02   4.6500000e+02   1.4140093e+01   0.0000000e+00   0.0000000e+00
   4.6800000e+02   4.6600000e+02   5.4404420e+01   0.0000000e+00   0.0000000e+00
   4.7100000e+02   4.6500000e+02   6.5264223e+01   1.1340086e+01   1.1073032e+02
   4.7200000e+02   4.4900000e+02   6.2229835e+01   2.3266546e+01   1.2294476e+02
   4.7300000e+02   4.7200000e+02   5.8402116e+01   1.8909425e+01   9.5273204e+01
   4.7400000e+02   4.7300000e+02   2.7788586e+01   3.2098358e+01   1.1015803e+02
   4.7500000e+02   4.7400000e+02   4.1197271e+01   1.7445977e+01   1.0806829e+02
   4.7600000e+02   4.7500000e+02   9.8001312e+01   0.0000000e+00   0.0000000e+00
   4.8100000e+02   4.7300000e+02   6.2477458e+01   1.9171114e+01   1.0775839e+02
   4.8200000e+02   4.8100000e+02   1.9501075e+01   0.0000000e+00   0.0000000e+00
   4.8900000e+02   4.7200000e+02   4.4909596e+01   2.3139157e+01   1.1391860e+02
   4.9100000e+02   4.9000000e+02   7.8522955e+01   0.0000000e+00   0.0000000e+00
   4.9800000e+02   4.9000000e+02   2.9214562e+01   2.1232063e+01   1.0618338e+02
   4.9900000e+02   4.9800000e+02   3.6169776e+01   1.4486381e+01   1.1565056e+02
   5.0000000e+02   4.9800000e+02   2.8318121e+01   1.6745494e+01   1.4879516e+02
   5.0100000e+02   4.5100000e+02   5.7028910e+01   2.0404519e+01   9.0610956e+01
   5.0200000e+02   5.0100000e+02   5.6407244e+01   1.2499389e+01   9.6169581e+01
   5.0600000e+02   5.0200000e+02   1.7259060e+01   1.9957649e+01   9.9319101e+01
   5.0800000e+02   5.0700000e+02   3.8085135e+01   0.0000000e+00   0.0000000e+00
   5.1100000e+02   5.0700000e+02   5.6568052e+01   1.0858001e+01   1.9224018e+02
   5.1200000e+02   4.8900000e+02   3.8971019e+01   2.3423722e+01   1.1084901e+02
   5.1300000e+02   4.7500000e+02   2.6889045e+01   0.0000000e+00   0.0000000e+00
   5.1600000e+02   4.7400000e+02   9.9018067e+01   0.0000000e+00   0.0000000e+00
   5.1900000e+02   3.0000000e+00   1.5574337e+02   3.0180964e+01   1.2848877e+02
   5.2000000e+02   5.1900000e+02   1.4993132e+02   3.5572696e+01   1.2526385e+02
   5.2200000e+02   5.2100000e+02   7.9353647e+01   2.8653700e+01   9.6419529e+01
   5.2300000e+02   5.2200000e+02   8.7075723e+01   2.1657376e+01   1.0291517e+02
   5.2400000e+02   5.2500000e+02   4.6903827e+01   1.0440720e+01   1.0509116e+02
   5.2800000e+02   5.2600000e+02   3.6778783e+01   1.2350690e+01   9.8154447e+01
   5.3000000e+02   5.2300000e+02   4.1307614e+01   1.7378022e+01   1.0289353e+02
   5.3100000e+02   5.2400000e+02   3.5383264e+01   1.3310846e+01   9.3980019e+01
   5.3200000e+02   5.3100000e+02   1.1244860e+01   3.4729411e+01   1.2229529e+02
   5.3300000e+02   5.3200000e+02   2.5762082e+01   0.0000000e+00   0.0000000e+00
   5.3800000e+02   5.3200000e+02   4.2969354e+01   1.7341453e+01   1.0112973e+02
   5.3900000e+02   5.3100000e+02   3.8770274e+01   2.2002271e+01   9.4907590e+01
   5.4000000e+02   5.2200000e+02   2.3384266e+01   3.2723710e+01   1.2168331e+02
   5.4100000e+02   5.4000000e+02   4.3544801e+01   1.8045604e+01   1.1444447e+02
   5.4200000e+02   5.4100000e+02   4.7530730e+01   1.2526385e+01   1.2207965e+02
   5.4400000e+02   5.4300000e+02   3.6664981e+01   1.3229909e+01   1.5206690e+02
   5.4600000e+02   5.4100000e+02   3.8766785e+01   2.4005006e+01   1.2014662e+02
   5.4700000e+02   5.4200000e+02   1.4536355e+01   0.0000000e+00   0.0000000e+00
   5.5000000e+02   5.4000000e+02   5.9293008e+01   0.0000000e+00   0.0000000e+00
   5.5300000e+02   5.2100000e+02   5.0993188e+01   2.4631228e+01   1.0215495e+02
   5.5400000e+02   5.5300000e+02   6.4244177e+01   1.8420774e+01   9.0438368e+01
   5.5500000e+02   5.5400000e+02   2.6494132e+01   1.6377332e+01   9.3469119e+01
   5.5800000e+02   5.5600000e+02   4.5978380e+01   9.9424053e+00   1.2072944e+02
   5.5900000e+02   5.5500000e+02   1.6317644e+01   1.4765408e+01   9.5483000e+01
   5.6000000e+02   5.5400000e+02   6.2430810e+01   0.0000000e+00   0.0000000e+00
   5.6100000e+02   5.6000000e+02   2.1169440e+01   3.4209001e+01   1.3163938e+02
   5.6700000e+02   5.6200000e+02   3.0803799e+01   8.2692075e+00   1.4477927e+02
   5.6900000e+02   5.5300000e+02   4.7227789e+01   3.0940891e+01   1.0872274e+02
   5.7300000e+02   5.6900000e+02   3.6324257e+01   0.0000000e+00   0.0000000e+00
   5.7600000e+02   5.1900000e+02   1.1846138e+02   3.0548089e+01   1.2440061e+02
   5.7800000e+02   5.7700000e+02   7.2069794e+01   2.0651357e+01   9.6309106e+01
   5.7900000e+02   5.7800000e+02   5.9019841e+01   2.1890699e+01   1.1882826e+02
   5.8000000e+02   5.7800000e+02   5.7909463e+01   3.3850167e+01   1.2914175e+02
   5.8300000e+02   5.8000000e+02   2.9562399e+01   1.9241467e+01   1.3703800e+02
   5.8400000e+02   5.8300000e+02   3.7523183e+01   0.0000000e+00   0.0000000e+00
   5.9000000e+02   5.8400000e+02   2.0407468e+01   5.7926739e+00   1.0647657e+02
   5.8600000e+02   5.8300000e+02   4.7768097e+01   0.0000000e+00   0.0000000e+00
   5.9300000e+02   5.7600000e+02   5.1828332e+01   3.4061570e+01   1.2724380e+02
   5.9400000e+02   5.9300000e+02   5.8312960e+01   2.7276639e+01   1.0749238e+02
   5.9600000e+02   5.9500000e+02   1.2756798e+02   1.7705447e+01   8.8116077e+01
   5.9700000e+02   5.9600000e+02   6.1005977e+01   2.1216147e+01   1.0035256e+02
   5.9900000e+02   5.9800000e+02   2.6554954e+01   2.0041205e+01   1.0077329e+02
   6.0100000e+02   5.9900000e+02   6.3054011e+01   0.0000000e+00   0.0000000e+00
   6.0200000e+02   6.0100000e+02   1.0525489e+01   5.7536831e+00   1.2229529e+02
   6.0700000e+02   5.9700000e+02   3.9904645e+01   1.0881203e+01   8.5874603e+01
   6.0800000e+02   6.0700000e+02   3.8348089e+01   7.4089998e+00   8.5154668e+01
   6.1200000e+02   5.9600000e+02   5.9013586e+01   1.1946653e+01   7.8457936e+01
   6.1300000e+02   6.1200000e+02   2.9992219e+01   0.0000000e+00   0.0000000e+00
   6.1600000e+02   6.1200000e+02   2.3591962e+01   0.0000000e+00   0.0000000e+00
   6.1900000e+02   5.9500000e+02   8.0624404e+01   1.9731194e+01   1.0542991e+02
   6.2000000e+02   6.1900000e+02   8.6953473e+01   2.3378797e+01   8.9921434e+01
   6.2100000e+02   6.2000000e+02   6.2260104e+01   1.6315335e+01   9.4468491e+01
   6.2200000e+02   6.2100000e+02   5.6857879e+01   0.0000000e+00   0.0000000e+00
   6.2600000e+02   6.2300000e+02   9.5756684e+00   8.6403043e+00   1.1418960e+02
   6.2700000e+02   6.2100000e+02   2.4758985e+01   0.0000000e+00   0.0000000e+00
   6.2800000e+02   6.2700000e+02   3.2924793e+01   1.5443127e+01   1.0029279e+02
   6.3000000e+02   6.2000000e+02   4.9762210e+01   2.4438471e+01   1.0154135e+02
   6.3100000e+02   6.3000000e+02   3.4896275e+01   1.1217499e+01   1.0161701e+02
   6.3600000e+02   6.1900000e+02   3.2354035e+01   1.5089083e+01   1.0323388e+02
   6.3700000e+02   6.3600000e+02   6.2451428e+01   1.5622546e+01   8.4650363e+01
   6.3900000e+02   6.3800000e+02   4.3366820e+01   0.0000000e+00   0.0000000e+00
   6.4200000e+02   6.3800000e+02   5.4626453e+01   9.9317167e+00   1.0764312e+02
   6.4300000e+02   6.4200000e+02   3.0944686e+01   0.0000000e+00   0.0000000e+00
   6.4600000e+02   6.4200000e+02   7.4277779e+01   0.0000000e+00   0.0000000e+00
   6.4900000e+02   6.3700000e+02   4.7502779e+01   1.9385763e+01   1.0604968e+02
   6.5000000e+02   6.4900000e+02   5.5894223e+01   0.0000000e+00   0.0000000e+00
   6.5200000e+02   6.4900000e+02   2.6658247e+01   9.5325488e+00   1.2847891e+02
   6.5300000e+02   6.5000000e+02   2.8208613e+01   9.4881492e+00   1.1514703e+02
   6.5400000e+02   6.3600000e+02   3.3527841e+01   1.6444231e+01   7.6021926e+01
   6.5500000e+02   6.5400000e+02   5.6063453e+01   7.8517115e+00   8.1146957e+01
   6.5600000e+02   6.5500000e+02   3.8311217e+01   5.9839207e+00   1.4909418e+02
   6.6000000e+02   6.5400000e+02   3.2415823e+01   0.0000000e+00   0.0000000e+00
   6.6200000e+02   6.6000000e+02   1.2945244e+01   0.0000000e+00   0.0000000e+00
   6.6500000e+02   5.9400000e+02   9.7817348e+01   2.4839494e+01   1.0046779e+02
   6.6600000e+02   6.6500000e+02   6.0673628e+01   0.0000000e+00   0.0000000e+00
   6.6700000e+02   6.6600000e+02   2.4632580e+01   2.4303326e+01   9.9947802e+01
   6.7100000e+02   6.6500000e+02   1.2745444e+01   3.9530810e+01   1.4064075e+02
   6.7200000e+02   6.7100000e+02   4.5682527e+01   1.1065904e+01   8.5534648e+01
   6.7300000e+02   6.7200000e+02   2.3977573e+01   2.0963874e+01   1.1261455e+02
   6.7400000e+02   6.7200000e+02   2.2121028e+01   1.8498547e+01   9.5405188e+01
   6.7500000e+02   6.7400000e+02   2.8204172e+01   2.2648544e+01   1.0658347e+02
   6.7600000e+02   6.7400000e+02   2.8575178e+01   7.9053074e+00   1.1246822e+02
   6.7700000e+02   6.7600000e+02   2.8988940e+01   1.7261049e+01   9.9762586e+01
   6.7800000e+02   6.7600000e+02   2.1499666e+01   0.0000000e+00   0.0000000e+00
   6.8100000e+02   6.7100000e+02   4.5963004e+01   0.0000000e+00   0.0000000e+00
   6.8200000e+02   6.8100000e+02   2.3114077e+01   1.3635000e+01   1.0033025e+02
   6.8400000e+02   6.8300000e+02   1.5035374e+01   0.0000000e+00   0.0000000e+00
   6.9000000e+02   6.8300000e+02   3.1258405e+01   1.5946568e+01   1.0961412e+02
   6.9300000e+02   5.9300000e+02   1.5775846e+02   2.7214647e+01   1.3017866e+02
   6.9400000e+02   6.9300000e+02   1.0287366e+02   1.8068988e+01   1.2225454e+02
   6.9500000e+02   6.9400000e+02   5.8711666e+01   1.9069527e+01   1.0122148e+02
   6.9600000e+02   6.9500000e+02   5.7092538e+01   2.0334037e+01   1.0836874e+02
   7.0300000e+02   7.0100000e+02   1.3110546e+01   0.0000000e+00   0.0000000e+00
   7.0700000e+02   6.9400000e+02   2.4795669e+01   9.3897310e+00   1.0027932e+02
   7.0800000e+02   7.0700000e+02   2.6896131e+01   2.0358057e+01   1.0185174e+02
   7.1200000e+02   7.0900000e+02   3.1850876e+01   0.0000000e+00   0.0000000e+00
   7.1300000e+02   7.1000000e+02   2.2578668e+01   0.0000000e+00   0.0000000e+00
   7.1900000e+02   7.1600000e+02   3.8699260e+01   1.3635000e+01   1.3562509e+02
   7.2000000e+02   6.9700000e+02   3.4799494e+01   1.0916311e+01   9.6960844e+01
   7.2100000e+02   5.2000000e+02   1.1668775e+02   1.9140253e+01   1.1066973e+02
   7.2300000e+02   7.2200000e+02   4.1418982e+01   2.5563321e+01   1.0689915e+02
   7.2400000e+02   7.2300000e+02   4.1169033e+01   9.9424053e+00   7.3771740e+01
   7.2500000e+02   7.2300000e+02   2.7893570e+01   2.0583993e+01   8.8403891e+01
   7.2600000e+02   7.2200000e+02   6.0181154e+01   2.9320866e+01   1.1113424e+02
   7.2900000e+02   7.2800000e+02   1.8884270e+01   1.8680812e+01   9.3083099e+01
   7.3000000e+02   7.2900000e+02   2.8731636e+01   0.0000000e+00   0.0000000e+00
   7.3300000e+02   7.2900000e+02   2.5752389e+01   2.1345338e+01   9.3707470e+01
   7.3500000e+02   7.2600000e+02   3.3543193e+01   2.2345821e+01   1.2949802e+02
   7.3700000e+02   7.2100000e+02   4.9043214e+01   9.7688204e+00   7.5741467e+01
   7.3800000e+02   7.3700000e+02   1.0001692e+02   1.4431100e+01   7.8225091e+01
   7.4400000e+02   7.3800000e+02   2.7747821e+01   0.0000000e+00   0.0000000e+00
   7.5200000e+02   7.5000000e+02   1.5082768e+01   0.0000000e+00   0.0000000e+00
   7.5500000e+02   6.9300000e+02   6.3089105e+01   2.9618896e+01   1.2010809e+02
   7.5600000e+02   7.5500000e+02   3.6530266e+01   2.6122130e+01   1.0386350e+02
   7.5700000e+02   7.5600000e+02   8.3484025e+01   3.3352529e+01   1.2540266e+02
   7.5800000e+02   7.5700000e+02   7.2720772e+01   0.0000000e+00   0.0000000e+00
   7.6000000e+02   7.5900000e+02   4.6028344e+01   0.0000000e+00   0.0000000e+00
   7.6100000e+02   7.6000000e+02   5.0899549e+01   1.0716978e+01   1.0573626e+02
   7.6500000e+02   7.6300000e+02   3.7931314e+01   0.0000000e+00   0.0000000e+00
   7.6700000e+02   7.6600000e+02   3.5175157e+01   1.1932407e+01   8.3900594e+01
   7.6800000e+02   7.6600000e+02   1.7868553e+01   0.0000000e+00   0.0000000e+00
   7.7200000e+02   7.7100000e+02   2.9725132e+01   2.3986109e+01   1.1913391e+02
   7.7300000e+02   7.7100000e+02   2.7123079e+01   0.0000000e+00   0.0000000e+00
   7.7600000e+02   7.6100000e+02   4.6395450e+01   0.0000000e+00   0.0000000e+00
   7.7900000e+02   7.6000000e+02   3.6952881e+01   1.4732263e+01   9.0438368e+01
   7.8000000e+02   7.7900000e+02   3.4739970e+01   1.1081219e+01   1.4004135e+02
   7.8100000e+02   7.7900000e+02   1.9180498e+01   0.0000000e+00   0.0000000e+00
   7.8400000e+02   7.5900000e+02   7.0064400e+01   0.0000000e+00   0.0000000e+00
   7.8600000e+02   7.8500000e+02   5.4001316e+01   1.5404800e+01   7.4551339e+01
   7.8700000e+02   7.8600000e+02   2.7271690e+01   0.0000000e+00   0.0000000e+00
   7.9200000e+02   7.8600000e+02   3.0377852e+01   0.0000000e+00   0.0000000e+00
   7.9400000e+02   7.9200000e+02   1.8819535e+01   0.0000000e+00   0.0000000e+00
   7.9800000e+02   7.5700000e+02   5.5375334e+01   2.6893123e+01   1.2274677e+02
   7.9900000e+02   7.9800000e+02   7.8623988e+01   1.3253622e+01   8.0359475e+01
   8.0100000e+02   8.0000000e+02   5.1914764e+01   1.7257576e+01   8.6559662e+01
   8.0200000e+02   7.9900000e+02   1.4248976e+01   0.0000000e+00   0.0000000e+00
   8.0500000e+02   8.0400000e+02   2.2172861e+01   9.3501103e+00   1.0064792e+02
   8.1000000e+02   7.9800000e+02   4.2135085e+01   2.1406359e+01   1.0897179e+02
   8.1100000e+02   8.1000000e+02   1.6832719e+01   0.0000000e+00   0.0000000e+00
   8.1500000e+02   8.1300000e+02   2.1842735e+01   2.2002271e+01   8.2129743e+01
   8.1600000e+02   8.1000000e+02   4.5617807e+01   1.7466513e+01   9.7884284e+01
   8.1700000e+02   7.8400000e+02   6.2911008e+01   0.0000000e+00   0.0000000e+00
   8.1800000e+02   8.1700000e+02   8.8039811e+00   1.9423383e+01   9.9099712e+01
   8.2200000e+02   7.5500000e+02   6.7971101e+01   2.0154658e+01   9.8347321e+01
   8.2300000e+02   8.2200000e+02   5.1889863e+01   0.0000000e+00   0.0000000e+00
   8.2500000e+02   8.2300000e+02   2.2517278e+01   1.0256690e+01   1.2279996e+02
   8.2600000e+02   8.2200000e+02   3.2331867e+01   2.0732983e+01   1.0906398e+02
   8.3300000e+02   8.2600000e+02   2.0832540e+01   1.8250357e+01   8.8798695e+01
   8.3400000e+02   8.3300000e+02   2.4732679e+01   1.1103997e+01   7.6193917e+01
   8.3500000e+02   8.3300000e+02   7.1501200e+01   0.0000000e+00   0.0000000e+00
   8.3900000e+02   8.3800000e+02   1.1076449e+02   3.2150935e+01   1.3053886e+02
   8.4000000e+02   8.3900000e+02   7.0514009e+01   2.8009849e+01   1.1138169e+02
   8.4100000e+02   8.4000000e+02   3.0633094e+01   1.2904951e+01   1.0910656e+02
   8.4400000e+02   8.4300000e+02   3.4701566e+01   0.0000000e+00   0.0000000e+00
   8.4700000e+02   8.4300000e+02   8.3245961e+01   0.0000000e+00   0.0000000e+00
   8.5000000e+02   8.3800000e+02   4.7748207e+01   2.4703124e+01   1.1957464e+02
   8.5100000e+02   8.5000000e+02   6.6467433e+01   2.5190599e+01   1.0546996e+02
   8.5300000e+02   8.5200000e+02   7.6254605e+01   2.1088385e+01   9.8638848e+01
   8.5500000e+02   8.5400000e+02   6.9926898e+01   1.2363522e+01   6.0385708e+01
   8.5600000e+02   8.5500000e+02   4.2303758e+01   1.5751750e+01   8.8509106e+01
   8.5800000e+02   8.5700000e+02   2.5135481e+01   0.0000000e+00   0.0000000e+00
   8.6100000e+02   8.5700000e+02   6.0123534e+01   7.8517115e+00   7.3762136e+01
   8.6400000e+02   8.6100000e+02   2.1193248e+01   0.0000000e+00   0.0000000e+00
   8.6700000e+02   8.6200000e+02   1.7613790e+01   7.6776907e+00   7.3592494e+01
   8.6800000e+02   8.5300000e+02   3.7343475e+01   0.0000000e+00   0.0000000e+00
   8.7000000e+02   8.6800000e+02   3.0801063e+01   7.4996331e+00   1.5007597e+02
   8.7100000e+02   5.7700000e+02   4.0694461e+01   2.1700227e+01   9.6548196e+01
   8.7200000e+02   8.7100000e+02   3.9335495e+01   2.5321009e+01   1.0865125e+02
   8.7300000e+02   8.7200000e+02   8.7847735e+01   0.0000000e+00   0.0000000e+00
   8.7400000e+02   8.7300000e+02   1.8727218e+01   1.0787667e+01   1.5389333e+02
   8.7500000e+02   8.7400000e+02   1.2727073e+01   0.0000000e+00   0.0000000e+00
   8.7800000e+02   8.7400000e+02   4.3530689e+01   0.0000000e+00   0.0000000e+00
   8.8200000e+02   8.7200000e+02   2.6212156e+01   2.1323350e+01   1.0258640e+02
   8.8300000e+02   8.8200000e+02   8.1927333e+01   1.5344378e+01   9.6454557e+01
   8.8600000e+02   8.8300000e+02   3.2129163e+01   0.0000000e+00   0.0000000e+00
   8.8800000e+02   8.8600000e+02   1.7752466e+01   8.1576677e+00   1.4270860e+02
   8.9000000e+02   8.8200000e+02   2.7273920e+01   1.5228361e+01   8.7023426e+01
   8.9200000e+02   8.9100000e+02   5.2310082e+01   0.0000000e+00   0.0000000e+00
   8.9900000e+02   8.9000000e+02   3.9931890e+01   6.4981227e+00   8.6412816e+01
   9.0000000e+02   8.9100000e+02   4.1672689e+01   0.0000000e+00   0.0000000e+00
   9.0200000e+02   9.0000000e+02   9.9368932e+00   0.0000000e+00   0.0000000e+00
   9.0500000e+02   8.7100000e+02   5.0129294e+01   2.0959846e+01   1.1184702e+02
   9.0600000e+02   9.0500000e+02   4.1554569e+01   1.1105744e+01   8.6009965e+01
   9.0700000e+02   9.0600000e+02   3.2441547e+01   1.5985910e+01   1.1006984e+02
   9.0800000e+02   9.0600000e+02   2.0184768e+01   0.0000000e+00   0.0000000e+00
   9.1000000e+02   9.0800000e+02   1.7649989e+01   0.0000000e+00   0.0000000e+00
   9.1200000e+02   9.1000000e+02   1.3448472e+01   9.3717258e+00   1.4508025e+02
   9.1300000e+02   9.0500000e+02   2.7332466e+01   0.0000000e+00   0.0000000e+00
   9.1400000e+02   9.1300000e+02   2.4176566e+01   6.8892360e+00   1.0982404e+02
   9.1800000e+02   7.8500000e+02   2.5662939e+01   0.0000000e+00   0.0000000e+00
   9.2100000e+02   8.5000000e+02   7.5426600e+01   1.9122596e+01   9.4493518e+01
   9.2200000e+02   9.2100000e+02   5.1383669e+01   0.0000000e+00   0.0000000e+00
   9.2400000e+02   9.2200000e+02   2.1879427e+01   1.9765405e+01   1.0079089e+02
   9.2600000e+02   9.2400000e+02   3.5175533e+01   0.0000000e+00   0.0000000e+00
   9.3100000e+02   9.2100000e+02   4.9508356e+01   0.0000000e+00   0.0000000e+00
   9.3200000e+02   9.3100000e+02   5.4283239e+01   2.5632602e+01   1.0747903e+02
   9.3300000e+02   9.3200000e+02   8.4565435e+01   2.6308579e+01   1.0860089e+02
   9.4100000e+02   9.4000000e+02   3.1754173e+01   1.8639534e+01   1.3159621e+02
   9.4200000e+02   9.3900000e+02   1.2560074e+01   3.0337257e+01   1.0035256e+02
   9.4500000e+02   9.4300000e+02   2.2933152e+01   1.3380454e+01   8.1952637e+01
   9.4700000e+02   8.5200000e+02   7.1406027e+01   2.1216147e+01   9.7527275e+01
   9.4900000e+02   9.4800000e+02   5.9753909e+01   1.0748873e+01   6.9575985e+01
   9.5200000e+02   9.5000000e+02   3.0508087e+01   9.3897310e+00   1.8158783e+02
   9.5300000e+02   9.4900000e+02   2.8084800e+01   1.5211715e+01   1.1129067e+02
   9.5500000e+02   9.5400000e+02   2.4613314e+01   1.5874583e+01   1.0861005e+02
   9.5900000e+02   9.4700000e+02   6.7369883e+01   1.6804961e+01   8.1139917e+01
   9.6300000e+02   9.5900000e+02   1.4380756e+01   2.3427593e+01   1.2112017e+02
   9.6400000e+02   9.6300000e+02   7.5729693e+00   1.1573228e+01   9.6551695e+01
   9.6500000e+02   9.6300000e+02   3.8532430e+01   6.7780123e+00   1.0676714e+02
   9.6600000e+02   8.5400000e+02   6.2370298e+01   0.0000000e+00   0.0000000e+00
   9.6800000e+02   9.6600000e+02   2.7758202e+01   0.0000000e+00   0.0000000e+00
   9.6900000e+02   8.5100000e+02   3.4330748e+01   1.9333417e+01   9.4992686e+01
   9.7000000e+02   9.6900000e+02   5.2014409e+01   1.9069987e+01   8.2705234e+01
   9.7100000e+02   9.7000000e+02   1.7423752e+01   1.4685345e+01   9.8670500e+01
   9.7500000e+02   9.6900000e+02   5.8396986e+01   1.7083279e+01   1.0227292e+02
   9.7600000e+02   9.7500000e+02   2.7022774e+01   2.6408294e+01   9.9117141e+01
   9.7800000e+02   9.7700000e+02   2.7767332e+01   2.0088995e+01   9.6352850e+01
   9.7900000e+02   9.7800000e+02   6.0796463e+01   0.0000000e+00   0.0000000e+00
   9.8200000e+02   9.7800000e+02   1.3309524e+01   0.0000000e+00   0.0000000e+00
   9.8500000e+02   9.7700000e+02   2.3588915e+01   1.8402426e+01   8.8772062e+01
   9.8600000e+02   1.9800000e+02   3.0575795e+01   1.7305027e+01   1.0005759e+02
   7.0000000e+00   9.8900000e+02   1.3530884e+00   0.0000000e+00   0.0000000e+00
   7.0000000e+00   4.1000000e+01   5.9828075e+01   0.0000000e+00   0.0000000e+00
   9.8900000e+02   4.4000000e+01   1.2265254e+02   0.0000000e+00   0.0000000e+00
   7.0000000e+00   8.0000000e+00   3.5699671e+01   0.0000000e+00   0.0000000e+00
   9.8900000e+02   6.0000000e+00   5.6171972e+01   0.0000000e+00   0.0000000e+00
   2.1800000e+02   9.9000000e+02   7.7084501e+00   0.0000000e+00   0.0000000e+00
   2.1800000e+02   2.1900000e+02   2.1916852e+01   0.0000000e+00   0.0000000e+00
   9.9000000e+02   2.2000000e+02   2.0173050e+01   0.0000000e+00   0.0000000e+00
   2.1800000e+02   2.1600000e+02   2.1017996e+01   0.0000000e+00   0.0000000e+00
   9.9000000e+02   2.2100000e+02   5.9677987e+00   0.0000000e+00   0.0000000e+00
   2.8100000e+02   9.9100000e+02   2.1196463e+00   0.0000000e+00   0.0000000e+00
   2.8100000e+02   2.7900000e+02   5.3593858e+00   0.0000000e+00   0.0000000e+00
   9.9100000e+02   2.8500000e+02   4.3754918e+01   0.0000000e+00   0.0000000e+00
   2.8100000e+02   2.8200000e+02   4.3344390e+01   0.0000000e+00   0.0000000e+00
   9.9100000e+02   2.8600000e+02   2.6321562e+01   0.0000000e+00   0.0000000e+00
   3.8600000e+02   9.9200000e+02   5.9873871e-01   0.0000000e+00   0.0000000e+00
   3.8600000e+02   3.8800000e+02   1.7274505e+01   0.0000000e+00   0.0000000e+00
   9.9200000e+02   3.8900000e+02   1.3894928e+01   0.0000000e+00   0.0000000e+00
   3.8600000e+02   3.8700000e+02   2.0266780e+01   0.0000000e+00   0.0000000e+00
   9.9200000e+02   3.8200000e+02   4.8860803e+01   0.0000000e+00   0.0000000e+00
   4.1500000e+02   9.9300000e+02   3.0333076e+00   0.0000000e+00   0.0000000e+00
   4.1500000e+02   4.1700000e+02   1.3826849e+01   0.0000000e+00   0.0000000e+00
   9.9300000e+02   4.1600000e+02   2.2900971e+01   0.0000000e+00   0.0000000e+00
   4.1500000e+02   4.1800000e+02   2.4131796e+01   0.0000000e+00   0.0000000e+00
   9.9300000e+02   4.1300000e+02   2.4857233e+01   0.0000000e+00   0.0000000e+00
   4.8500000e+02   9.9400000e+02   3.4058753e+00   0.0000000e+00   0.0000000e+00
   4.8500000e+02   4.8800000e+02   1.5344486e+01   0.0000000e+00   0.0000000e+00
   9.9400000e+02   4.8100000e+02   2.1600072e+01   0.0000000e+00   0.0000000e+00
   4.8500000e+02   4.8700000e+02   1.7063775e+01   0.0000000e+00   0.0000000e+00
   9.9400000e+02   4.8600000e+02   2.1751161e+01   0.0000000e+00   0.0000000e+00
   6.3200000e+02   9.9500000e+02   4.0587915e+00   0.0000000e+00   0.0000000e+00
   6.3200000e+02   6.3500000e+02   1.7512239e+01   0.0000000e+00   0.0000000e+00
   9.9500000e+02   6.3400000e+02   2.2077429e+01   0.0000000e+00   0.0000000e+00
   6.3200000e+02   6.3000000e+02   2.0104168e+01   0.0000000e+00   0.0000000e+00
   9.9500000e+02   6.3300000e+02   1.7023327e+01   0.0000000e+00   0.0000000e+00
   6.8600000e+02   9.9600000e+02   3.1492368e-01   0.0000000e+00   0.0000000e+00
   6.8600000e+02   6.8900000e+02   1.1577707e+01   0.0000000e+00   0.0000000e+00
   9.9600000e+02   6.8700000e+02   2.3231159e+01   0.0000000e+00   0.0000000e+00
   6.8600000e+02   6.8800000e+02   1.5772984e+01   0.0000000e+00   0.0000000e+00
   9.9600000e+02   6.8400000e+02   4.5585470e+01   0.0000000e+00   0.0000000e+00
   7.4700000e+02   9.9700000e+02   3.0039152e+00   0.0000000e+00   0.0000000e+00
   7.4700000e+02   7.5000000e+02   5.5567916e+01   0.0000000e+00   0.0000000e+00
   9.9700000e+02   7.4900000e+02   2.2083552e+01   0.0000000e+00   0.0000000e+00
   7.4700000e+02   7.4800000e+02   3.2910185e+01   0.0000000e+00   0.0000000e+00
   9.9700000e+02   7.3700000e+02   3.1316616e+01   0.0000000e+00   0.0000000e+00
   7.6200000e+02   9.9800000e+02   8.0787631e+00   0.0000000e+00   0.0000000e+00
   7.6200000e+02   7.6100000e+02   2.8329017e+01   0.0000000e+00   0.0000000e+00
   9.9800000e+02   7.7100000e+02   5.9619999e+01   0.0000000e+00   0.0000000e+00
   7.6200000e+02   7.6300000e+02   1.9255388e+01   0.0000000e+00   0.0000000e+00
   9.9800000e+02   7.6600000e+02   4.3015097e+01   0.0000000e+00   0.0000000e+00
   8.2700000e+02   9.9900000e+02   8.0233765e-01   0.0000000e+00   0.0000000e+00
   8.2700000e+02   8.2600000e+02   3.8169982e+01   0.0000000e+00   0.0000000e+00
   9.9900000e+02   8.2800000e+02   1.5805760e+01   0.0000000e+00   0.0000000e+00
   8.2700000e+02   8.3000000e+02   2.0449068e+01   0.0000000e+00   0.0000000e+00
   9.9900000e+02   8.2900000e+02   2.1446605e+01   0.0000000e+00   0.0000000e+00
   9.3500000e+02   1.0000000e+03   5.6749100e+00   0.0000000e+00   0.0000000e+00
   9.3500000e+02   9.3800000e+02   2.3144697e+01   0.0000000e+00   0.0000000e+00
   1.0000000e+03   9.3700000e+02   1.4687784e+01   0.0000000e+00   0.0000000e+00
   9.3500000e+02   9.3600000e+02   2.0845101e+01   0.0000000e+00   0.0000000e+00
   1.0000000e+03   9.3300000e+02   2.3663239e+01   0.0000000e+00   0.0000000e+00
