# Supplementary material for: Inflationary theory of branching morphogenesis in the mouse salivary gland
Source: Nat Commun. 2023 Jun 9;14:3422. doi: 10.1038/s41467-023-39124-x (PMC10256724; doi:10.1038/s41467-023-39124-x)
Supplement: Supplementary file 7 — Source Data [file 41467_2023_39124_MOESM7_ESM.zip › Data branching tree/Control data/E16.5/Sample 2/edge_list.dat]

   1.2000000e+01   1.3000000e+01   3.3750707e+01   2.9106283e+01   1.1124643e+02
   1.3000000e+01   1.4000000e+01   2.5289590e+01   2.8612805e+01   1.0566260e+02
   1.5000000e+01   1.6000000e+01   1.2849869e+01   1.9883815e+01   7.3912129e+01
   1.7000000e+01   1.8000000e+01   1.2306052e+01   7.3190914e+00   5.2376144e+01
   2.2000000e+01   2.3000000e+01   1.1705599e+01   0.0000000e+00   0.0000000e+00
   2.3000000e+01   2.4000000e+01   1.7165187e+01   0.0000000e+00   0.0000000e+00
   2.4000000e+01   2.5000000e+01   1.1095357e+01   0.0000000e+00   0.0000000e+00
   2.3000000e+01   2.6000000e+01   2.0965738e+01   0.0000000e+00   0.0000000e+00
   2.7000000e+01   2.8000000e+01   9.9851004e+00   2.6075575e+01   1.1760091e+02
   2.7000000e+01   2.9000000e+01   2.2562433e+01   0.0000000e+00   0.0000000e+00
   2.8000000e+01   3.0000000e+01   1.4643124e+01   0.0000000e+00   0.0000000e+00
   2.8000000e+01   3.1000000e+01   6.9495302e+00   0.0000000e+00   0.0000000e+00
   3.2000000e+01   3.3000000e+01   1.4706107e+01   1.2268500e+01   6.1139822e+01
   3.4000000e+01   3.5000000e+01   2.3930090e+01   1.5681047e+01   8.3705298e+01
   3.4000000e+01   3.6000000e+01   8.0562033e+00   0.0000000e+00   0.0000000e+00
   3.8000000e+01   3.9000000e+01   2.8205922e+01   2.6090602e+01   1.1939594e+02
   3.9000000e+01   4.0000000e+01   2.6925129e+01   0.0000000e+00   0.0000000e+00
   4.0000000e+01   4.1000000e+01   2.5047233e+01   2.3603361e+01   1.3224353e+02
   4.5000000e+01   4.6000000e+01   1.8887862e+01   1.5043164e+01   1.3609978e+02
   4.8000000e+01   4.9000000e+01   2.1829570e+01   2.6065551e+01   1.1605758e+02
   5.2000000e+01   5.3000000e+01   4.8937915e+00   3.0199027e+01   1.6522748e+02
   5.1000000e+01   5.4000000e+01   1.7629113e+01   0.0000000e+00   0.0000000e+00
   5.4000000e+01   5.5000000e+01   1.7441833e+01   0.0000000e+00   0.0000000e+00
   5.5000000e+01   5.6000000e+01   1.7033684e+01   1.5871529e+01   9.4105721e+01
   5.2000000e+01   5.7000000e+01   2.7605586e+01   0.0000000e+00   0.0000000e+00
   5.7000000e+01   5.8000000e+01   1.4785352e+01   3.5452983e+01   1.3011304e+02
   5.7000000e+01   5.9000000e+01   1.3646851e+01   0.0000000e+00   0.0000000e+00
   6.6000000e+01   6.7000000e+01   2.1795677e+01   1.9242663e+01   1.3828260e+02
   7.4000000e+01   7.5000000e+01   2.2887804e+01   2.1076801e+01   1.0237160e+02
   8.0000000e+01   8.1000000e+01   1.7605466e+01   2.7924130e+01   1.0580594e+02
   8.8000000e+01   8.9000000e+01   2.2701280e+01   1.0223750e+01   1.1522715e+02
   9.1000000e+01   9.2000000e+01   2.3650413e+01   2.7924130e+01   1.1463031e+02
   9.9000000e+01   1.0000000e+02   1.7283246e+01   1.4903549e+01   1.2423539e+02
   1.0200000e+02   1.0300000e+02   2.0239002e+01   0.0000000e+00   0.0000000e+00
   1.0400000e+02   1.0500000e+02   1.9494659e+01   0.0000000e+00   0.0000000e+00
   1.0500000e+02   1.0600000e+02   1.5584838e+01   8.6751399e+00   1.1010486e+02
   1.0500000e+02   1.0700000e+02   2.2265554e+01   0.0000000e+00   0.0000000e+00
   1.0900000e+02   1.1000000e+02   1.5041619e+01   1.4539668e+01   1.5802228e+02
   1.0800000e+02   1.1200000e+02   3.2590216e+01   0.0000000e+00   0.0000000e+00
   1.0300000e+02   1.1300000e+02   1.5393880e+01   1.5034476e+01   8.7674248e+01
   1.1600000e+02   1.1700000e+02   6.0316818e+00   2.2585003e+01   1.2272334e+02
   1.1900000e+02   1.2000000e+02   1.5315167e+01   1.6051614e+01   1.4504760e+02
   1.1900000e+02   1.2100000e+02   7.2985718e+00   0.0000000e+00   0.0000000e+00
   1.2100000e+02   1.2200000e+02   1.2146396e+01   1.3092789e+01   1.1892665e+02
   1.2100000e+02   1.2300000e+02   1.7327152e+01   0.0000000e+00   0.0000000e+00
   1.1800000e+02   1.2400000e+02   1.7435108e+01   0.0000000e+00   0.0000000e+00
   1.2400000e+02   1.2500000e+02   9.9842702e+00   9.8726708e+00   1.3176844e+02
   1.2400000e+02   1.2600000e+02   9.2526826e+00   0.0000000e+00   0.0000000e+00
   1.2800000e+02   1.2900000e+02   1.0336336e+01   7.4430026e+00   1.2415018e+02
   1.2800000e+02   1.3000000e+02   1.9092283e+01   0.0000000e+00   0.0000000e+00
   1.3700000e+02   1.3800000e+02   1.4181407e+01   1.1532916e+01   1.3909750e+02
   1.3700000e+02   1.3900000e+02   2.0815306e+01   0.0000000e+00   0.0000000e+00
   1.3600000e+02   1.4000000e+02   1.9572742e+01   0.0000000e+00   0.0000000e+00
   1.4900000e+02   1.5000000e+02   2.2570628e+01   2.0040898e+01   1.3068217e+02
   1.4900000e+02   1.5100000e+02   8.4372415e+00   0.0000000e+00   0.0000000e+00
   1.4800000e+02   1.5200000e+02   1.2836174e+01   0.0000000e+00   0.0000000e+00
   1.5500000e+02   1.5600000e+02   2.0393664e+01   8.7351761e+00   1.3931056e+02
   1.5500000e+02   1.5700000e+02   1.4452532e+01   0.0000000e+00   0.0000000e+00
   1.5400000e+02   1.5800000e+02   1.8779880e+01   0.0000000e+00   0.0000000e+00
   1.5800000e+02   1.5900000e+02   1.2998045e+01   1.3290875e+01   1.0096827e+02
   1.5800000e+02   1.6000000e+02   1.7506369e+01   0.0000000e+00   0.0000000e+00
   1.6300000e+02   1.6400000e+02   1.6860948e+01   1.8607507e+01   8.4715355e+01
   1.6300000e+02   1.6500000e+02   1.7160932e+01   0.0000000e+00   0.0000000e+00
   1.6500000e+02   1.6600000e+02   2.2298726e+01   0.0000000e+00   0.0000000e+00
   1.6600000e+02   1.6700000e+02   9.2810848e+00   8.7052098e+00   9.2049246e+01
   1.6600000e+02   1.6900000e+02   1.3698188e+01   0.0000000e+00   0.0000000e+00
   1.7100000e+02   1.7200000e+02   1.8692732e+01   2.8516750e+01   1.5636991e+02
   1.7100000e+02   1.7300000e+02   1.7777018e+01   0.0000000e+00   0.0000000e+00
   1.7300000e+02   1.7400000e+02   1.6818152e+01   1.4859651e+01   1.0762288e+02
   1.7700000e+02   1.7800000e+02   3.6682586e+00   7.6678128e+00   1.1344333e+02
   1.7700000e+02   1.7900000e+02   1.9085475e+01   0.0000000e+00   0.0000000e+00
   1.8300000e+02   1.8500000e+02   1.6255137e+01   0.0000000e+00   0.0000000e+00
   1.8800000e+02   1.9000000e+02   1.8356051e+01   0.0000000e+00   0.0000000e+00
   1.8700000e+02   1.9100000e+02   2.2253742e+01   0.0000000e+00   0.0000000e+00
   1.8600000e+02   1.9200000e+02   6.7962365e+00   0.0000000e+00   0.0000000e+00
   1.9500000e+02   1.9600000e+02   1.8829413e+01   3.7215013e+01   1.0588494e+02
   1.9700000e+02   1.9800000e+02   2.6475402e+01   0.0000000e+00   0.0000000e+00
   1.9800000e+02   1.9900000e+02   2.3668309e+01   0.0000000e+00   0.0000000e+00
   1.9900000e+02   2.0000000e+02   1.6924677e+01   8.9421295e+00   1.2549107e+02
   2.0200000e+02   2.0300000e+02   2.0556887e+01   1.0350758e+01   8.8736323e+01
   2.0200000e+02   2.0400000e+02   8.2774066e+00   0.0000000e+00   0.0000000e+00
   2.0600000e+02   2.0700000e+02   1.8995221e+01   0.0000000e+00   0.0000000e+00
   2.0700000e+02   2.0800000e+02   1.4905837e+01   2.0883746e+01   1.4566333e+02
   2.1600000e+02   2.1700000e+02   2.2356670e+01   2.3144999e+01   1.3558135e+02
   2.1600000e+02   2.1800000e+02   2.5853439e+01   0.0000000e+00   0.0000000e+00
   2.2100000e+02   2.2200000e+02   1.3500266e+01   1.0223750e+01   1.1302794e+02
   2.2100000e+02   2.2300000e+02   3.2041071e+01   0.0000000e+00   0.0000000e+00
   2.2000000e+02   2.2400000e+02   2.4540288e+01   0.0000000e+00   0.0000000e+00
   2.2400000e+02   2.2500000e+02   2.3960988e+01   1.4212484e+01   1.0326114e+02
   2.2700000e+02   2.2800000e+02   1.4726700e+01   0.0000000e+00   0.0000000e+00
   2.2800000e+02   2.3000000e+02   1.2834292e+01   1.9665776e+01   1.0827767e+02
   2.3700000e+02   2.3800000e+02   2.8926982e+01   8.0825843e+00   9.4869022e+01
   2.3900000e+02   2.4000000e+02   1.0425160e+01   0.0000000e+00   0.0000000e+00
   2.4000000e+02   2.4100000e+02   1.5938514e+01   7.2653397e+00   1.4831928e+02
   2.4000000e+02   2.4200000e+02   1.0963666e+01   0.0000000e+00   0.0000000e+00
   2.4400000e+02   2.4500000e+02   1.6992156e+01   8.3215299e+00   9.7619418e+01
   2.4800000e+02   2.4900000e+02   7.8488815e+00   0.0000000e+00   0.0000000e+00
   2.4900000e+02   2.5000000e+02   1.4503604e+01   2.6170604e+01   1.0882052e+02
   2.5100000e+02   2.5200000e+02   1.5584809e+01   9.0582659e+00   1.3766898e+02
   2.5500000e+02   2.5600000e+02   1.8077779e+01   5.5293384e+00   1.3337391e+02
   2.5500000e+02   2.5700000e+02   2.1651048e+01   0.0000000e+00   0.0000000e+00
   2.6100000e+02   2.6200000e+02   1.3325145e+01   1.4929826e+01   1.2286592e+02
   2.6100000e+02   2.6300000e+02   9.2145987e+00   0.0000000e+00   0.0000000e+00
   2.6000000e+02   2.6400000e+02   1.7629120e+01   0.0000000e+00   0.0000000e+00
   2.6500000e+02   2.6600000e+02   1.4252178e+01   4.2153603e+00   1.2421962e+02
   2.6500000e+02   2.6700000e+02   1.5308339e+01   0.0000000e+00   0.0000000e+00
   2.6900000e+02   2.7000000e+02   2.6711470e+01   0.0000000e+00   0.0000000e+00
   2.7400000e+02   2.7600000e+02   2.1349156e+01   0.0000000e+00   0.0000000e+00
   2.7900000e+02   2.8000000e+02   1.4181365e+01   1.9995209e+01   1.4226267e+02
   2.7900000e+02   2.8100000e+02   1.7165187e+01   0.0000000e+00   0.0000000e+00
   2.8200000e+02   2.8300000e+02   1.2883742e+01   1.2289781e+01   1.4240770e+02
   2.8200000e+02   2.8400000e+02   2.6152052e+01   0.0000000e+00   0.0000000e+00
   2.8500000e+02   2.8700000e+02   7.8488798e+00   0.0000000e+00   0.0000000e+00
   2.8700000e+02   2.8800000e+02   1.6224057e+01   1.8202870e+01   9.3635266e+01
   2.9600000e+02   2.9800000e+02   1.5565969e+01   0.0000000e+00   0.0000000e+00
   3.0100000e+02   3.0200000e+02   1.6052208e+01   2.5069045e+01   1.2203578e+02
   3.0900000e+02   3.1000000e+02   2.2323600e+01   1.1257737e+01   1.1053241e+02
   3.0900000e+02   3.1100000e+02   2.3720624e+01   0.0000000e+00   0.0000000e+00
   3.1400000e+02   3.1500000e+02   8.6552554e+00   0.0000000e+00   0.0000000e+00
   3.1500000e+02   3.1600000e+02   2.0574138e+01   2.4247753e+01   1.3491671e+02
   3.1700000e+02   3.1800000e+02   2.0239009e+01   1.6588015e+01   1.0632823e+02
   3.1900000e+02   3.2000000e+02   6.3679620e+00   2.3116756e+01   1.4804418e+02
   3.1900000e+02   3.2100000e+02   1.2475514e+01   0.0000000e+00   0.0000000e+00
   3.2400000e+02   3.2500000e+02   2.2505037e+01   0.0000000e+00   0.0000000e+00
   3.2500000e+02   3.2600000e+02   2.5652469e+01   1.3754649e+01   1.0056892e+02
   3.1300000e+02   3.2900000e+02   3.4200829e+00   0.0000000e+00   0.0000000e+00
   3.3300000e+02   3.3400000e+02   2.3176716e+01   2.0574901e+01   1.1678817e+02
   3.3500000e+02   3.3600000e+02   1.3334933e+01   6.3230404e+00   1.1297244e+02
   3.3800000e+02   3.3900000e+02   1.6063779e+01   8.2305862e+00   1.2187637e+02
   3.3800000e+02   3.4000000e+02   1.3865021e+01   0.0000000e+00   0.0000000e+00
   3.4100000e+02   3.4200000e+02   1.6052217e+01   2.2123260e+01   1.4150572e+02
   3.4100000e+02   3.4300000e+02   1.9579802e+01   0.0000000e+00   0.0000000e+00
   3.4600000e+02   3.4700000e+02   6.2788089e+00   1.2459989e+01   1.4235856e+02
   3.4600000e+02   3.4800000e+02   1.5785173e+01   0.0000000e+00   0.0000000e+00
   3.5000000e+02   3.5100000e+02   2.6116606e+01   0.0000000e+00   0.0000000e+00
   3.5100000e+02   3.5200000e+02   1.9851729e+01   1.1315618e+01   1.0122158e+02
   3.5000000e+02   3.5300000e+02   1.9617435e+00   0.0000000e+00   0.0000000e+00
   3.5300000e+02   3.5400000e+02   2.0211593e+01   1.8796136e+01   1.1083224e+02
   3.5600000e+02   3.5700000e+02   1.4718637e+01   9.2410947e+00   1.9394181e+02
   3.5600000e+02   3.5800000e+02   1.1679776e+01   0.0000000e+00   0.0000000e+00
   3.5900000e+02   3.6000000e+02   1.4037292e+01   1.9962511e+01   1.2812770e+02
   3.6100000e+02   3.6200000e+02   7.9425087e+00   3.3637537e+01   1.4886707e+02
   3.6100000e+02   3.6300000e+02   1.9944578e+01   0.0000000e+00   0.0000000e+00
   3.6400000e+02   3.6500000e+02   2.2790697e+01   2.9458775e+01   1.1445350e+02
   3.6600000e+02   3.6700000e+02   2.1280738e+01   2.1408934e+01   1.1431072e+02
   3.6600000e+02   3.6800000e+02   2.3743988e+01   0.0000000e+00   0.0000000e+00
   3.6800000e+02   3.6900000e+02   2.1315544e+01   0.0000000e+00   0.0000000e+00
   3.6900000e+02   3.7000000e+02   2.4809944e+01   2.3586748e+01   1.4177968e+02
   3.7500000e+02   3.7600000e+02   1.9466118e+01   8.6901878e+00   1.1707533e+02
   3.7500000e+02   3.7700000e+02   1.5381904e+01   0.0000000e+00   0.0000000e+00
   3.7900000e+02   3.8000000e+02   2.6711438e+01   4.1519631e+01   1.1488989e+02
   3.8300000e+02   3.8400000e+02   2.0672760e+01   8.3348483e+00   1.0742810e+02
   3.8300000e+02   3.8500000e+02   2.0393664e+01   0.0000000e+00   0.0000000e+00
   3.9000000e+02   3.9100000e+02   1.5381880e+01   2.8022216e+01   1.5724730e+02
   3.9000000e+02   3.9200000e+02   1.6860961e+01   0.0000000e+00   0.0000000e+00
   3.9300000e+02   3.9400000e+02   2.3112810e+01   2.7399842e+01   1.1457217e+02
   3.9400000e+02   3.9500000e+02   2.7529324e+01   3.8813240e+01   1.2447810e+02
   3.9600000e+02   3.9700000e+02   1.6374592e+01   2.9666498e+01   1.2592760e+02
   3.9600000e+02   3.9800000e+02   2.1218735e+01   0.0000000e+00   0.0000000e+00
   3.9900000e+02   4.0000000e+02   2.3743996e+01   2.0606628e+01   1.4539668e+02
   4.0100000e+02   4.0200000e+02   1.4806289e+01   1.6861441e+01   8.7103113e+01
   4.0900000e+02   4.1000000e+02   1.2068868e+01   9.8726708e+00   1.5691125e+02
   4.0900000e+02   4.1100000e+02   1.9851718e+01   0.0000000e+00   0.0000000e+00
   4.1400000e+02   4.1500000e+02   5.1463419e+00   5.1080398e+01   1.3977964e+02
   4.1600000e+02   4.1700000e+02   1.8887787e+01   4.4414518e+01   1.2896523e+02
   4.1700000e+02   4.1800000e+02   2.3712923e+01   0.0000000e+00   0.0000000e+00
   4.2100000e+02   4.2200000e+02   1.9428194e+01   2.3586748e+01   1.4931752e+02
   4.2100000e+02   4.2300000e+02   1.5041641e+01   0.0000000e+00   0.0000000e+00
   4.1800000e+02   4.2500000e+02   5.7001358e+00   0.0000000e+00   0.0000000e+00
   4.4000000e+02   4.4100000e+02   1.1552443e+01   2.7665589e+01   1.3983105e+02
   4.4200000e+02   4.4300000e+02   1.5501619e+01   1.7387891e+01   1.3916417e+02
   4.4200000e+02   4.4400000e+02   1.1956354e+01   0.0000000e+00   0.0000000e+00
   4.4500000e+02   4.4600000e+02   1.0944349e+01   1.6713565e+01   1.2665180e+02
   4.4500000e+02   4.4700000e+02   1.2898113e+01   0.0000000e+00   0.0000000e+00
   4.5200000e+02   4.5400000e+02   2.2701277e+01   0.0000000e+00   0.0000000e+00
   4.5700000e+02   4.5800000e+02   1.3092126e+01   2.0549484e+01   7.8238414e+01
   4.5800000e+02   4.5900000e+02   1.6937516e+01   0.0000000e+00   0.0000000e+00
   4.5900000e+02   4.6000000e+02   1.5381858e+01   2.6904203e+01   1.2208930e+02
   4.5900000e+02   4.6100000e+02   1.8770063e+01   0.0000000e+00   0.0000000e+00
   4.6300000e+02   4.6400000e+02   2.1651054e+01   0.0000000e+00   0.0000000e+00
   4.6400000e+02   4.6500000e+02   1.4718620e+01   3.3846636e+01   1.4655043e+02
   4.6600000e+02   4.6700000e+02   1.3595804e+01   5.5293384e+00   9.6915545e+01
   4.6600000e+02   4.6800000e+02   1.9851709e+01   0.0000000e+00   0.0000000e+00
   4.7200000e+02   4.7300000e+02   1.9692769e+01   1.7648930e+01   1.1599902e+02
   4.7300000e+02   4.7500000e+02   1.5053878e+01   0.0000000e+00   0.0000000e+00
   4.7500000e+02   4.7600000e+02   1.9092271e+01   1.2625400e+01   9.0161944e+01
   4.7800000e+02   4.7900000e+02   1.4643046e+01   2.6512848e+01   1.3237783e+02
   4.7800000e+02   4.8000000e+02   1.0767985e+01   0.0000000e+00   0.0000000e+00
   4.8200000e+02   4.8300000e+02   1.6860948e+01   4.4293742e+01   1.2856849e+02
   4.8400000e+02   4.8500000e+02   1.4246431e+01   0.0000000e+00   0.0000000e+00
   4.8500000e+02   4.8600000e+02   1.3279387e+01   2.1748010e+01   1.5823050e+02
   4.8900000e+02   4.9000000e+02   1.5017015e+01   1.9639183e+01   8.2464545e+01
   4.8900000e+02   4.9100000e+02   2.8930412e+00   0.0000000e+00   0.0000000e+00
   4.9100000e+02   4.9200000e+02   1.8492272e+01   1.2479678e+01   1.1807989e+02
   4.9300000e+02   4.9400000e+02   1.4158439e+01   6.5463944e+00   1.2954948e+02
   4.9300000e+02   4.9500000e+02   1.3903936e+01   0.0000000e+00   0.0000000e+00
   4.9800000e+02   4.9900000e+02   1.3969610e+01   0.0000000e+00   0.0000000e+00
   4.9900000e+02   5.0000000e+02   1.5633462e+01   1.0513678e+01   1.3809211e+02
   4.9900000e+02   5.0100000e+02   1.7925966e+01   0.0000000e+00   0.0000000e+00
   5.0300000e+02   5.0400000e+02   2.0965729e+01   0.0000000e+00   0.0000000e+00
   5.0400000e+02   5.0500000e+02   2.0992160e+01   2.0351427e+01   1.5169183e+02
   5.0700000e+02   5.0800000e+02   1.9198475e+01   2.1014719e+01   1.2557850e+02
   5.0700000e+02   5.0900000e+02   7.8265088e+00   0.0000000e+00   0.0000000e+00
   5.1400000e+02   5.1500000e+02   1.6540020e+01   1.2193724e+01   1.5071018e+02
   5.1400000e+02   5.1600000e+02   6.1874622e+00   0.0000000e+00   0.0000000e+00
   5.1800000e+02   5.1900000e+02   1.4643045e+01   1.9910081e+01   1.1217509e+02
   5.2100000e+02   5.2200000e+02   2.4510109e+01   3.0086328e+01   1.3657224e+02
   5.2100000e+02   5.2300000e+02   2.5573051e+01   0.0000000e+00   0.0000000e+00
   5.2500000e+02   5.2600000e+02   2.3152766e+01   0.0000000e+00   0.0000000e+00
   5.2600000e+02   5.2700000e+02   1.4132440e+01   9.2825348e+00   1.6427621e+02
   5.2400000e+02   5.3000000e+02   1.9760697e+01   0.0000000e+00   0.0000000e+00
   5.3000000e+02   5.3100000e+02   2.2496799e+01   4.3988867e+01   1.4469858e+02
   5.3200000e+02   5.3300000e+02   2.0211565e+01   2.7480787e+01   1.2787558e+02
   5.3600000e+02   5.3700000e+02   1.6904724e+01   2.0864969e+01   1.4674555e+02
   5.3600000e+02   5.3800000e+02   2.0138293e+01   0.0000000e+00   0.0000000e+00
   5.4200000e+02   5.4300000e+02   1.9579808e+01   3.8863701e+01   1.1144005e+02
   5.4300000e+02   5.4400000e+02   2.0753057e+01   0.0000000e+00   0.0000000e+00
   5.4400000e+02   5.4500000e+02   1.7757972e+01   1.3716600e+01   1.1552612e+02
   5.4500000e+02   5.4700000e+02   1.7035457e+01   0.0000000e+00   0.0000000e+00
   5.4400000e+02   5.4800000e+02   1.2265464e+01   0.0000000e+00   0.0000000e+00
   5.5200000e+02   5.5300000e+02   1.9466186e+01   8.0776098e+00   1.6813897e+02
   5.5200000e+02   5.5400000e+02   2.8074540e+01   0.0000000e+00   0.0000000e+00
   5.5100000e+02   5.5500000e+02   1.7799562e+01   0.0000000e+00   0.0000000e+00
   5.5000000e+02   5.5600000e+02   1.5501572e+01   0.0000000e+00   0.0000000e+00
   5.5700000e+02   5.5800000e+02   2.3176709e+01   3.3618110e+01   1.0952424e+02
   5.5800000e+02   5.5900000e+02   2.0293719e+01   0.0000000e+00   0.0000000e+00
   5.5900000e+02   5.6000000e+02   2.3112817e+01   1.4744902e+01   1.4247467e+02
   5.5900000e+02   5.6100000e+02   7.7612569e+00   0.0000000e+00   0.0000000e+00
   5.4000000e+02   5.6400000e+02   2.0985549e+01   0.0000000e+00   0.0000000e+00
   5.6900000e+02   5.7000000e+02   2.8284271e+00   1.7626706e+01   1.4809006e+02
   5.6900000e+02   5.7100000e+02   1.6959330e+01   0.0000000e+00   0.0000000e+00
   5.7200000e+02   5.7300000e+02   5.1462974e+00   2.3713812e+01   1.1913411e+02
   5.7200000e+02   5.7400000e+02   1.6371499e+01   0.0000000e+00   0.0000000e+00
   5.7500000e+02   5.7600000e+02   4.4530972e+00   1.7898864e+01   1.1245777e+02
   5.7600000e+02   5.7700000e+02   1.3459087e+01   0.0000000e+00   0.0000000e+00
   5.7700000e+02   5.7800000e+02   1.4793802e+01   2.1766026e+01   1.3122394e+02
   5.8200000e+02   5.8300000e+02   5.6595435e+00   3.2624018e+01   1.0464372e+02
   5.8400000e+02   5.8500000e+02   2.3304035e+01   1.0843925e+01   1.1616111e+02
   5.8500000e+02   5.8600000e+02   2.0055501e+01   2.8740379e+01   1.1818275e+02
   5.8400000e+02   5.8700000e+02   1.1320304e+01   0.0000000e+00   0.0000000e+00
   5.8500000e+02   5.8800000e+02   9.2722782e+00   0.0000000e+00   0.0000000e+00
   5.8900000e+02   5.9000000e+02   7.9192712e+00   4.1203743e+01   1.2323755e+02
   6.0300000e+02   6.0400000e+02   2.1153643e+01   3.2241306e+01   9.5362165e+01
   6.0400000e+02   6.0500000e+02   2.3691421e+01   1.5879759e+01   8.7520618e+01
   6.0600000e+02   6.0700000e+02   2.1548355e+01   6.5856346e+00   1.2356367e+02
   6.0700000e+02   6.0800000e+02   1.5381880e+01   2.6389359e+01   1.4929826e+02
   6.0700000e+02   6.1200000e+02   2.8227229e+01   0.0000000e+00   0.0000000e+00
   6.0600000e+02   6.1300000e+02   6.4901286e+00   0.0000000e+00   0.0000000e+00
   6.0300000e+02   6.1400000e+02   6.9242701e+00   0.0000000e+00   0.0000000e+00
   6.1500000e+02   6.1600000e+02   4.6181368e+00   1.3852987e+01   1.3890754e+02
   6.1500000e+02   6.1700000e+02   1.9879636e+01   0.0000000e+00   0.0000000e+00
   6.1800000e+02   6.1900000e+02   2.0321055e+01   2.6758115e+01   1.5003854e+02
   6.1800000e+02   6.2000000e+02   1.7726723e+01   0.0000000e+00   0.0000000e+00
   6.2100000e+02   6.2200000e+02   5.7582280e+00   2.5884468e+01   1.0722882e+02
   6.2100000e+02   6.2300000e+02   1.7548569e+01   0.0000000e+00   0.0000000e+00
   6.2400000e+02   6.2500000e+02   1.6371495e+01   0.0000000e+00   0.0000000e+00
   6.2400000e+02   6.2600000e+02   2.0753039e+01   0.0000000e+00   0.0000000e+00
   6.2600000e+02   6.2700000e+02   2.2031891e+01   1.9572542e+01   1.2247289e+02
   6.2500000e+02   6.2900000e+02   1.2175654e+01   4.0387049e+01   1.3917825e+02
   6.3200000e+02   6.3300000e+02   1.8995221e+01   2.6586666e+01   1.1710993e+02
   6.3300000e+02   6.3400000e+02   1.5959835e+01   1.8858594e+01   1.4988607e+02
   6.3300000e+02   6.3500000e+02   2.3782912e+01   0.0000000e+00   0.0000000e+00
   6.3200000e+02   6.3600000e+02   5.7260388e+00   0.0000000e+00   0.0000000e+00
   6.3700000e+02   6.3900000e+02   1.2534704e+01   0.0000000e+00   0.0000000e+00
   6.4400000e+02   6.4600000e+02   1.6052232e+01   0.0000000e+00   0.0000000e+00
   6.4600000e+02   6.4700000e+02   9.8636590e+00   1.6043472e+01   1.2256247e+02
   6.5100000e+02   6.5200000e+02   1.4333542e+01   5.5293384e+00   1.4749332e+02
   6.5100000e+02   6.5300000e+02   6.4238698e+00   0.0000000e+00   0.0000000e+00
   6.5400000e+02   6.5500000e+02   1.2652125e+01   1.6301994e+01   1.5468132e+02
   6.5400000e+02   6.5600000e+02   1.5200484e+01   0.0000000e+00   0.0000000e+00
   6.5700000e+02   6.5800000e+02   1.6595773e+01   2.0701517e+01   1.4518895e+02
   6.5700000e+02   6.5900000e+02   2.0129123e+01   0.0000000e+00   0.0000000e+00
   6.6300000e+02   6.6400000e+02   1.5249123e+01   1.8996653e+01   1.5865353e+02
   6.6300000e+02   6.6500000e+02   1.9879606e+01   0.0000000e+00   0.0000000e+00
   6.6700000e+02   6.6800000e+02   2.1000956e+01   1.2150789e+01   1.3673191e+02
   6.7100000e+02   6.7200000e+02   6.2803279e+00   1.5978188e+01   1.2899460e+02
   6.7100000e+02   6.7300000e+02   2.6759911e+01   0.0000000e+00   0.0000000e+00
   6.7600000e+02   6.7700000e+02   2.0939252e+01   1.3290875e+01   1.3806322e+02
   6.7600000e+02   6.7800000e+02   2.2040278e+01   0.0000000e+00   0.0000000e+00
   6.7800000e+02   6.7900000e+02   1.9626973e+01   5.9832965e+00   1.0302299e+02
   6.7800000e+02   6.8000000e+02   1.2519885e+01   0.0000000e+00   0.0000000e+00
   6.8300000e+02   6.8400000e+02   1.4905852e+01   2.7708061e+01   1.5109461e+02
   6.8300000e+02   6.8500000e+02   1.1705595e+01   0.0000000e+00   0.0000000e+00
   6.8600000e+02   6.8700000e+02   1.7121981e+01   2.3026147e+01   1.2136263e+02
   6.8600000e+02   6.8800000e+02   2.9562434e+00   0.0000000e+00   0.0000000e+00
   6.9400000e+02   6.9500000e+02   1.3663606e+01   1.2150789e+01   1.2130772e+02
   6.9400000e+02   6.9600000e+02   1.5913390e+01   0.0000000e+00   0.0000000e+00
   6.9100000e+02   6.9900000e+02   3.2087235e+01   0.0000000e+00   0.0000000e+00
   6.9000000e+02   7.0000000e+02   1.9795750e+01   0.0000000e+00   0.0000000e+00
   7.0000000e+02   7.0100000e+02   1.7354119e+01   2.8157107e+01   1.1377799e+02
   7.0100000e+02   7.0200000e+02   2.7367702e+01   2.4542325e+01   1.0291133e+02
   7.0500000e+02   7.0600000e+02   1.3807935e+01   0.0000000e+00   0.0000000e+00
   7.0600000e+02   7.0700000e+02   2.2731671e+01   1.0819528e+01   1.4159894e+02
   7.1000000e+02   7.1100000e+02   2.0438928e+01   1.6002701e+01   1.1868030e+02
   7.1200000e+02   7.1300000e+02   1.6427837e+01   2.7665589e+01   1.5136072e+02
   7.1200000e+02   7.1400000e+02   1.3054764e+01   0.0000000e+00   0.0000000e+00
   7.1500000e+02   7.1700000e+02   1.6371492e+01   0.0000000e+00   0.0000000e+00
   7.1900000e+02   7.2000000e+02   1.7411093e+01   6.4808014e+01   1.5371792e+02
   7.2300000e+02   7.2400000e+02   2.2627873e+01   1.4212484e+01   7.8817424e+01
   7.2800000e+02   7.2900000e+02   1.6360184e+01   3.5108573e+01   9.9355971e+01
   7.2800000e+02   7.3000000e+02   1.8917123e+01   0.0000000e+00   0.0000000e+00
   7.2900000e+02   7.3200000e+02   1.9916798e+01   1.4322376e+01   1.1968886e+02
   7.3300000e+02   7.3400000e+02   1.1805690e+01   7.1016440e+00   1.2434577e+02
   7.3300000e+02   7.3500000e+02   1.6817058e+01   0.0000000e+00   0.0000000e+00
   7.3600000e+02   7.3700000e+02   1.4233394e+01   1.1689163e+01   1.2815398e+02
   7.3600000e+02   7.3800000e+02   2.0992170e+01   0.0000000e+00   0.0000000e+00
   7.4400000e+02   7.4500000e+02   1.6540009e+01   1.2437729e+01   1.3326316e+02
   7.4400000e+02   7.4600000e+02   1.7304534e+01   0.0000000e+00   0.0000000e+00
   7.5100000e+02   7.5200000e+02   1.4452528e+01   1.0043241e+01   1.4180087e+02
   7.5100000e+02   7.5300000e+02   2.2190699e+01   0.0000000e+00   0.0000000e+00
   7.5400000e+02   7.5500000e+02   4.9635158e+00   3.7858949e+01   1.3307479e+02
   7.5400000e+02   7.5600000e+02   1.2175578e+01   0.0000000e+00   0.0000000e+00
   7.4900000e+02   7.5700000e+02   2.3112840e+01   0.0000000e+00   0.0000000e+00
   7.6100000e+02   7.6200000e+02   1.6695640e+01   1.5521929e+01   1.3447244e+02
   7.6300000e+02   7.6400000e+02   1.4037217e+01   2.8599103e+01   1.3617560e+02
   7.6300000e+02   7.6500000e+02   1.8532233e+01   0.0000000e+00   0.0000000e+00
   7.4800000e+02   7.6600000e+02   1.9082576e+01   0.0000000e+00   0.0000000e+00
   7.6700000e+02   7.6800000e+02   1.6695640e+01   2.5641035e+01   1.0507360e+02
   7.6800000e+02   7.6900000e+02   1.7411099e+01   0.0000000e+00   0.0000000e+00
   7.6900000e+02   7.7000000e+02   1.8281146e+01   1.0350758e+01   1.1694916e+02
   7.6900000e+02   7.7100000e+02   2.1000956e+01   0.0000000e+00   0.0000000e+00
   7.7600000e+02   7.7700000e+02   1.9143037e+01   3.3231121e+01   1.0360473e+02
   7.7800000e+02   7.7900000e+02   2.2595168e+01   0.0000000e+00   0.0000000e+00
   7.7900000e+02   7.8000000e+02   2.1237303e+01   2.6758115e+01   1.4565257e+02
   7.8200000e+02   7.8300000e+02   1.8601889e+01   2.5147101e+01   1.4761640e+02
   7.8200000e+02   7.8400000e+02   1.8522180e+01   0.0000000e+00   0.0000000e+00
   7.8500000e+02   7.8600000e+02   1.2898113e+01   3.0281119e+01   1.2632022e+02
   7.8500000e+02   7.8700000e+02   8.3950697e+00   0.0000000e+00   0.0000000e+00
   7.8900000e+02   7.9000000e+02   1.4452528e+01   3.1320405e+01   1.3237487e+02
   7.9700000e+02   7.9800000e+02   1.9701591e+01   1.8008027e+01   1.4599573e+02
   7.9800000e+02   7.9900000e+02   2.2746590e+01   9.0582659e+00   1.3302667e+02
   7.9700000e+02   8.0000000e+02   1.2333214e+01   0.0000000e+00   0.0000000e+00
   7.9600000e+02   8.0200000e+02   1.8234031e+01   0.0000000e+00   0.0000000e+00
   8.0200000e+02   8.0300000e+02   1.6844167e+01   8.0825843e+00   1.3685035e+02
   8.0200000e+02   8.0400000e+02   2.0843568e+01   0.0000000e+00   0.0000000e+00
   7.9500000e+02   8.0500000e+02   2.6763720e+01   0.0000000e+00   0.0000000e+00
   8.0500000e+02   8.0600000e+02   1.9879606e+01   0.0000000e+00   0.0000000e+00
   8.0600000e+02   8.0700000e+02   1.8250815e+01   2.1957274e+01   1.2871880e+02
   8.0800000e+02   8.0900000e+02   1.1679671e+01   1.7447902e+01   1.3248438e+02
   8.0800000e+02   8.1000000e+02   1.7758019e+01   0.0000000e+00   0.0000000e+00
   8.1700000e+02   8.1800000e+02   2.1565468e+01   1.3530617e+01   1.4907899e+02
   8.1700000e+02   8.1900000e+02   1.6893815e+01   0.0000000e+00   0.0000000e+00
   8.1600000e+02   8.2000000e+02   2.3232438e+01   0.0000000e+00   0.0000000e+00
   8.2100000e+02   8.2200000e+02   2.4442226e+01   2.8993842e+01   1.2626332e+02
   8.2400000e+02   8.2600000e+02   5.2194050e+00   0.0000000e+00   0.0000000e+00
   8.2700000e+02   8.2800000e+02   1.9494664e+01   2.2070044e+01   8.1818752e+01
   8.3000000e+02   8.3100000e+02   3.5785385e+00   3.7914127e+01   1.2239179e+02
   8.3200000e+02   8.3300000e+02   1.6052232e+01   1.9962511e+01   1.5023870e+02
   8.3200000e+02   8.3400000e+02   2.0073925e+01   0.0000000e+00   0.0000000e+00
   8.4100000e+02   8.4200000e+02   2.1897215e+01   3.3262560e+01   9.4637364e+01
   8.4200000e+02   8.4400000e+02   5.6267222e+00   0.0000000e+00   0.0000000e+00
   8.4400000e+02   8.4500000e+02   9.4711600e+00   2.7471276e+01   8.7961396e+01
   8.5000000e+02   8.5200000e+02   1.6427779e+01   9.2098922e+00   1.4501172e+02
   8.5000000e+02   8.5300000e+02   1.4643120e+01   0.0000000e+00   0.0000000e+00
   8.5400000e+02   8.5500000e+02   2.3016638e+01   2.3603361e+01   8.8583059e+01
   8.5500000e+02   8.5600000e+02   1.5632220e+01   0.0000000e+00   0.0000000e+00
   8.5600000e+02   8.5700000e+02   1.3717542e+01   9.9317316e+00   1.4506465e+02
   8.5600000e+02   8.5800000e+02   1.3758014e+01   0.0000000e+00   0.0000000e+00
   8.5900000e+02   8.6000000e+02   1.5959879e+01   1.1966593e+01   1.5022043e+02
   8.5900000e+02   8.6100000e+02   2.8738237e+01   0.0000000e+00   0.0000000e+00
   8.6100000e+02   8.6200000e+02   1.5212715e+01   9.2013753e+00   1.3890857e+02
   8.6300000e+02   8.6400000e+02   1.8240641e+01   1.9290134e+01   1.4952999e+02
   8.6300000e+02   8.6500000e+02   1.4233465e+01   0.0000000e+00   0.0000000e+00
   8.7300000e+02   8.7400000e+02   2.6116622e+01   1.7470352e+01   1.1975761e+02
   8.7300000e+02   8.7500000e+02   2.3650391e+01   0.0000000e+00   0.0000000e+00
   8.6900000e+02   8.7600000e+02   3.0492516e+01   0.0000000e+00   0.0000000e+00
   8.7600000e+02   8.7700000e+02   3.2316835e+01   3.1784191e+01   1.0001133e+02
   8.8200000e+02   8.8300000e+02   1.4643060e+01   1.6301994e+01   9.6477757e+01
   8.8400000e+02   8.8500000e+02   1.9692803e+01   1.6043472e+01   1.3844785e+02
   8.8400000e+02   8.8600000e+02   1.7411025e+01   0.0000000e+00   0.0000000e+00
   8.8800000e+02   8.8900000e+02   1.8887862e+01   2.3520182e+01   1.1861864e+02
   8.8800000e+02   8.9000000e+02   1.9323248e+01   0.0000000e+00   0.0000000e+00
   8.9000000e+02   8.9100000e+02   2.8892192e+01   0.0000000e+00   0.0000000e+00
   8.9100000e+02   8.9200000e+02   1.7035501e+01   8.7351761e+00   1.1850403e+02
   8.9200000e+02   8.9300000e+02   2.1922525e+01   1.0637123e+01   1.0734694e+02
   8.9200000e+02   8.9400000e+02   2.3152786e+01   0.0000000e+00   0.0000000e+00
   8.9100000e+02   8.9500000e+02   1.0021072e+01   0.0000000e+00   0.0000000e+00
   8.9900000e+02   9.0000000e+02   1.1579407e+01   2.0170866e+01   1.5080292e+02
   8.9900000e+02   9.0100000e+02   1.6052251e+01   0.0000000e+00   0.0000000e+00
   9.0400000e+02   9.0500000e+02   2.5464431e+01   3.4352410e+01   1.0002570e+02
   9.0500000e+02   9.0600000e+02   2.2701270e+01   0.0000000e+00   0.0000000e+00
   9.0600000e+02   9.0700000e+02   1.3663606e+01   2.1766026e+01   1.1119592e+02
   9.1000000e+02   9.1100000e+02   1.2883770e+01   2.3094137e+01   1.3067717e+02
   9.1000000e+02   9.1200000e+02   1.7396677e+01   0.0000000e+00   0.0000000e+00
   9.1400000e+02   9.1500000e+02   1.8220389e+01   4.5030949e+01   1.2916465e+02
   9.1600000e+02   9.1700000e+02   1.8240641e+01   4.2153603e+01   1.1395011e+02
   9.1800000e+02   9.1900000e+02   1.4706083e+01   1.4467600e+01   1.3563049e+02
   9.2100000e+02   9.2200000e+02   1.5249049e+01   3.2531774e+01   1.4476628e+02
   9.2400000e+02   9.2500000e+02   1.8887862e+01   2.1360055e+01   1.5191905e+02
   9.2400000e+02   9.2600000e+02   7.4141102e+00   0.0000000e+00   0.0000000e+00
   9.2700000e+02   9.2800000e+02   1.8139023e+01   2.4727953e+01   1.0151932e+02
   9.1500000e+02   9.3000000e+02   4.3819420e+00   0.0000000e+00   0.0000000e+00
   9.3600000e+02   9.3700000e+02   1.9645771e+01   0.0000000e+00   0.0000000e+00
   9.3700000e+02   9.3800000e+02   1.3097185e+01   9.2155640e+00   1.5046985e+02
   9.3700000e+02   9.3900000e+02   1.3097188e+01   0.0000000e+00   0.0000000e+00
   9.3100000e+02   9.4200000e+02   1.7726726e+01   0.0000000e+00   0.0000000e+00
   9.4400000e+02   9.4500000e+02   1.9494659e+01   3.5212621e+01   1.5501124e+02
   9.4300000e+02   9.4700000e+02   2.8074510e+01   0.0000000e+00   0.0000000e+00
   9.5100000e+02   9.5200000e+02   1.0825501e+01   2.0864969e+01   1.0151932e+02
   9.4800000e+02   9.5500000e+02   8.5758638e+00   0.0000000e+00   0.0000000e+00
   9.5700000e+02   9.6200000e+02   2.4802487e+01   0.0000000e+00   0.0000000e+00
   9.6200000e+02   9.6300000e+02   2.9248295e+01   3.3509112e+01   1.1124643e+02
   9.6400000e+02   9.6500000e+02   1.2311496e+01   0.0000000e+00   0.0000000e+00
   9.6500000e+02   9.6600000e+02   1.7632622e+01   2.3065832e+01   1.1641840e+02
   9.6500000e+02   9.6700000e+02   1.2782951e+01   0.0000000e+00   0.0000000e+00
   9.7200000e+02   9.7300000e+02   1.5808503e+01   3.9761058e+01   1.3418551e+02
   9.7200000e+02   9.7400000e+02   3.1169615e+01   0.0000000e+00   0.0000000e+00
   9.7400000e+02   9.7500000e+02   2.8551113e+01   0.0000000e+00   0.0000000e+00
   9.7500000e+02   9.7600000e+02   1.8848668e+01   1.8087661e+01   1.0955286e+02
   9.7500000e+02   9.7700000e+02   1.8240626e+01   0.0000000e+00   0.0000000e+00
   9.8000000e+02   9.8100000e+02   1.4843681e+01   5.7152502e+00   1.1198274e+02
   9.8000000e+02   9.8200000e+02   2.1973061e+01   0.0000000e+00   0.0000000e+00
   9.8500000e+02   9.8600000e+02   1.9004936e+01   0.0000000e+00   0.0000000e+00
   9.8600000e+02   9.8800000e+02   1.6427854e+01   1.9099542e+01   1.3403060e+02
   9.6900000e+02   9.9000000e+02   7.1219564e+00   0.0000000e+00   0.0000000e+00
   9.9600000e+02   9.9700000e+02   7.7314095e+00   2.3564580e+01   8.8054925e+01
   9.9600000e+02   1.0010000e+03   2.6321139e+01   0.0000000e+00   0.0000000e+00
   1.0010000e+03   1.0020000e+03   2.2031837e+01   0.0000000e+00   0.0000000e+00
   1.0020000e+03   1.0040000e+03   1.4843749e+01   1.2118487e+01   1.0217742e+02
   1.0050000e+03   1.0060000e+03   1.4452528e+01   7.5993488e+00   1.4397168e+02
   1.0050000e+03   1.0070000e+03   6.9508545e+00   0.0000000e+00   0.0000000e+00
   9.9700000e+02   1.0080000e+03   1.6817042e+01   0.0000000e+00   0.0000000e+00
   1.0100000e+03   1.0110000e+03   2.4839807e+01   2.2317302e+01   8.8283135e+01
   1.0130000e+03   1.0140000e+03   1.6461560e+01   2.2075963e+01   1.1278609e+02
   1.0130000e+03   1.0150000e+03   2.1496815e+01   0.0000000e+00   0.0000000e+00
   1.0150000e+03   1.0160000e+03   1.9466194e+01   1.1222866e+01   1.1679264e+02
   1.0210000e+03   1.0220000e+03   1.8878076e+01   1.5369667e+01   1.4333775e+02
   1.0210000e+03   1.0230000e+03   1.1627177e+01   0.0000000e+00   0.0000000e+00
   1.0200000e+03   1.0240000e+03   2.6250764e+01   0.0000000e+00   0.0000000e+00
   1.0270000e+03   1.0280000e+03   2.0073937e+01   1.8073208e+01   1.5328552e+02
   1.0270000e+03   1.0290000e+03   1.2114776e+01   0.0000000e+00   0.0000000e+00
   1.0300000e+03   1.0310000e+03   1.2558866e+01   2.6384408e+01   9.3972340e+01
   1.0310000e+03   1.0320000e+03   2.1565459e+01   2.7528290e+01   7.2244018e+01
   1.0320000e+03   1.0330000e+03   2.0708469e+01   3.0229298e+01   7.4640380e+01
   1.0350000e+03   1.0370000e+03   5.6594779e+00   0.0000000e+00   0.0000000e+00
   1.0370000e+03   1.0380000e+03   1.3864995e+01   1.2531916e+01   1.1073436e+02
   1.0410000e+03   1.0420000e+03   1.1616245e+01   1.2697635e+01   1.1441126e+02
   1.0410000e+03   1.0430000e+03   1.0336396e+01   0.0000000e+00   0.0000000e+00
   1.0440000e+03   1.0450000e+03   2.2098881e+01   2.0254898e+01   1.0158751e+02
   1.0500000e+03   1.0510000e+03   1.5309536e+01   9.1014350e+00   1.2253582e+02
   1.0500000e+03   1.0520000e+03   1.4592540e+01   0.0000000e+00   0.0000000e+00
   1.0550000e+03   1.0560000e+03   2.7968966e+01   0.0000000e+00   0.0000000e+00
   1.0570000e+03   1.0580000e+03   8.1800639e+00   8.0013503e+00   1.1989500e+02
   1.0570000e+03   1.0590000e+03   1.4643045e+01   0.0000000e+00   0.0000000e+00
   1.0560000e+03   1.0600000e+03   1.5236958e+01   2.8226625e+01   9.6592801e+01
   1.0560000e+03   1.0610000e+03   1.8492289e+01   0.0000000e+00   0.0000000e+00
   1.0630000e+03   1.0640000e+03   1.4605202e+01   2.0241993e+01   1.1943861e+02
   1.0630000e+03   1.0650000e+03   1.1178329e+01   0.0000000e+00   0.0000000e+00
   1.0660000e+03   1.0670000e+03   1.9916695e+01   3.3985321e+01   1.3665544e+02
   1.0660000e+03   1.0680000e+03   1.1768687e+01   0.0000000e+00   0.0000000e+00
   2.0000000e+00   1.0000000e+00   4.3132364e+02   3.8691864e+01   1.6010047e+02
   3.0000000e+00   2.0000000e+00   8.2017582e+01   4.8823091e+01   1.4695641e+02
   4.0000000e+00   3.0000000e+00   5.3644458e+01   5.7437554e+01   1.4737280e+02
   5.0000000e+00   4.0000000e+00   7.0890108e+01   5.1343182e+01   1.2671368e+02
   6.0000000e+00   5.0000000e+00   1.2751598e+02   3.7091930e+01   1.3204182e+02
   7.0000000e+00   6.0000000e+00   5.0804940e+01   4.1051254e+01   1.3240151e+02
   8.0000000e+00   7.0000000e+00   6.0703833e+01   3.1532440e+01   1.0961963e+02
   9.0000000e+00   8.0000000e+00   1.2371846e+02   3.1199194e+01   1.0634298e+02
   1.0000000e+01   9.0000000e+00   8.1759632e+01   3.3356699e+01   1.1353658e+02
   1.1000000e+01   1.0000000e+01   7.1679781e+01   2.7670312e+01   1.1160407e+02
   1.2000000e+01   1.1000000e+01   6.6694924e+01   3.9125052e+01   1.3056214e+02
   1.5000000e+01   1.4000000e+01   1.3153648e+02   0.0000000e+00   0.0000000e+00
   1.7000000e+01   1.5000000e+01   4.0583394e+01   0.0000000e+00   0.0000000e+00
   1.9000000e+01   1.7000000e+01   4.7749845e+01   0.0000000e+00   0.0000000e+00
   2.0000000e+01   1.4000000e+01   6.4896704e+01   2.6670079e+01   1.1658326e+02
   2.1000000e+01   2.0000000e+01   4.5664224e+01   9.5086375e+00   6.9735421e+01
   2.2000000e+01   2.0000000e+01   2.6472806e+01   1.9910081e+01   1.1032654e+02
   2.7000000e+01   2.4000000e+01   1.5832584e+01   0.0000000e+00   0.0000000e+00
   3.2000000e+01   2.2000000e+01   5.4869866e+01   0.0000000e+00   0.0000000e+00
   3.4000000e+01   3.2000000e+01   2.6596041e+01   0.0000000e+00   0.0000000e+00
   3.7000000e+01   1.0000000e+01   3.6600229e+01   3.0688286e+01   1.1510009e+02
   3.8000000e+01   3.7000000e+01   4.7264594e+01   2.3933186e+01   1.1158066e+02
   4.2000000e+01   4.0000000e+01   2.8543714e+01   2.0460276e+01   1.1913411e+02
   4.3000000e+01   3.9000000e+01   3.2873429e+01   1.0747102e+01   1.1197924e+02
   4.4000000e+01   3.8000000e+01   6.7029768e+01   2.8740379e+01   1.0838260e+02
   4.5000000e+01   4.4000000e+01   3.6887024e+01   0.0000000e+00   0.0000000e+00
   4.7000000e+01   4.5000000e+01   1.2518053e+01   1.8245886e+01   1.5277325e+02
   4.8000000e+01   4.4000000e+01   3.9000750e+01   0.0000000e+00   0.0000000e+00
   5.0000000e+01   4.8000000e+01   1.6151721e+01   3.6131955e+01   1.4449617e+02
   5.1000000e+01   3.7000000e+01   6.2370255e+01   3.3711257e+01   1.1300829e+02
   5.2000000e+01   5.1000000e+01   2.5341965e+01   3.8369723e+01   1.4171055e+02
   6.0000000e+01   5.5000000e+01   1.6257239e+01   2.9719301e+01   8.6662493e+01
   6.1000000e+01   5.4000000e+01   1.4390506e+01   1.5747563e+01   1.0705199e+02
   6.2000000e+01   1.1000000e+01   1.1295284e+02   2.6782519e+01   9.5119347e+01
   6.8000000e+01   6.6000000e+01   1.1995668e+01   1.8530107e+01   1.4177599e+02
   6.9000000e+01   6.2000000e+01   5.1690961e+01   2.9547346e+01   1.2485225e+02
   7.0000000e+01   6.9000000e+01   1.4076600e+01   3.3356699e+01   1.0669011e+02
   7.6000000e+01   7.4000000e+01   2.2107453e+01   1.3012710e+01   1.1605758e+02
   7.7000000e+01   7.0000000e+01   4.2483748e+01   1.8976008e+01   1.2106945e+02
   7.8000000e+01   6.9000000e+01   9.3023501e+00   2.9387725e+01   1.2291057e+02
   7.9000000e+01   1.3000000e+01   1.1996582e+02   2.9298671e+01   1.0138796e+02
   8.0000000e+01   7.9000000e+01   3.3182472e+01   4.6697476e+01   1.2038113e+02
   8.2000000e+01   8.1000000e+01   2.6566228e+01   3.2111366e+01   1.0376099e+02
   8.3000000e+01   8.2000000e+01   3.9785870e+01   1.2697635e+01   8.2002190e+01
   8.4000000e+01   8.2000000e+01   3.6569326e+01   1.6301994e+01   1.0054943e+02
   8.5000000e+01   8.0000000e+01   6.3986819e+01   2.4112667e+01   9.7319149e+01
   8.6000000e+01   8.5000000e+01   6.0643003e+01   2.1494204e+01   1.5630138e+02
   8.7000000e+01   8.5000000e+01   2.4254397e+01   2.3829235e+01   9.8964636e+01
   8.8000000e+01   8.7000000e+01   1.0412660e+01   0.0000000e+00   0.0000000e+00
   9.0000000e+01   8.8000000e+01   1.6865468e+01   2.3586748e+01   1.3100471e+02
   9.1000000e+01   8.7000000e+01   4.1882923e+01   0.0000000e+00   0.0000000e+00
   9.3000000e+01   9.1000000e+01   1.8693250e+01   1.0525995e+01   1.1286020e+02
   9.4000000e+01   8.1000000e+01   3.1376663e+01   2.0293565e+01   9.2744970e+01
   9.5000000e+01   1.2000000e+01   4.3254518e+01   4.1729938e+01   1.3378862e+02
   9.6000000e+01   9.5000000e+01   5.7382091e+01   0.0000000e+00   0.0000000e+00
   9.7000000e+01   9.6000000e+01   3.5901284e+01   2.2596570e+01   9.7319149e+01
   9.8000000e+01   9.7000000e+01   7.4934186e+01   1.6744805e+01   8.9481181e+01
   9.9000000e+01   9.8000000e+01   5.2638971e+01   0.0000000e+00   0.0000000e+00
   1.0100000e+02   9.9000000e+01   1.3361824e+01   2.5970137e+01   1.2391422e+02
   1.0200000e+02   9.8000000e+01   4.1413719e+01   1.7891563e+01   8.6819147e+01
   1.0400000e+02   1.0200000e+02   2.9857724e+01   1.3418064e+01   6.2817854e+01
   1.0800000e+02   1.0400000e+02   1.6857421e+01   0.0000000e+00   0.0000000e+00
   1.0900000e+02   1.0800000e+02   3.4378892e+01   1.5904423e+01   1.3540391e+02
   1.1100000e+02   1.0900000e+02   1.4879124e+01   8.6901878e+00   1.5254473e+02
   1.1400000e+02   1.0300000e+02   1.5386789e+01   1.1966593e+01   8.1540418e+01
   1.1500000e+02   9.7000000e+01   1.4073355e+01   2.8489247e+01   1.0279954e+02
   1.1600000e+02   1.1500000e+02   2.5715186e+01   2.5467196e+01   9.7399669e+01
   1.1800000e+02   1.1700000e+02   2.3465551e+01   9.2155640e+00   1.1765422e+02
   1.1900000e+02   1.1800000e+02   1.5240271e+01   0.0000000e+00   0.0000000e+00
   1.2700000e+02   1.1700000e+02   4.7039681e+01   2.3564580e+01   1.1179006e+02
   1.2800000e+02   1.1600000e+02   7.6533244e+01   0.0000000e+00   0.0000000e+00
   1.3100000e+02   1.1500000e+02   5.0540462e+01   2.3116756e+01   1.0152189e+02
   1.3200000e+02   9.5000000e+01   7.4275548e+01   0.0000000e+00   0.0000000e+00
   1.3300000e+02   1.3200000e+02   6.1516613e+01   2.9142172e+01   1.1674117e+02
   1.3400000e+02   1.3300000e+02   3.8895802e+01   3.2783823e+01   1.0757795e+02
   1.3500000e+02   1.3400000e+02   1.6541626e+01   3.7158797e+01   9.5866401e+01
   1.3600000e+02   1.3500000e+02   2.6248232e+01   2.1347817e+01   9.2198164e+01
   1.3700000e+02   1.3600000e+02   4.2541359e+01   2.4590192e+01   1.2421120e+02
   1.4100000e+02   1.4000000e+02   3.9521380e+01   1.2697635e+01   1.4661817e+02
   1.4200000e+02   1.4000000e+02   2.5381430e+01   1.5547161e+01   1.1265743e+02
   1.4300000e+02   1.3500000e+02   5.3657007e+01   2.3960467e+01   9.9766728e+01
   1.4800000e+02   1.4300000e+02   4.1633736e+01   0.0000000e+00   0.0000000e+00
   1.4900000e+02   1.4800000e+02   2.1154956e+01   1.5855056e+01   1.2431109e+02
   1.5300000e+02   1.3400000e+02   4.2624787e+01   3.3037903e+01   1.2632953e+02
   1.5400000e+02   1.3300000e+02   4.8242987e+01   2.1766026e+01   9.5477185e+01
   1.5500000e+02   1.5400000e+02   4.9087115e+01   0.0000000e+00   0.0000000e+00
   1.6100000e+02   1.3200000e+02   4.3768532e+01   1.4824438e+01   1.1379406e+02
   1.6200000e+02   1.6100000e+02   9.4523837e+01   1.9188266e+01   9.3529157e+01
   1.6300000e+02   1.6200000e+02   6.3239979e+01   0.0000000e+00   0.0000000e+00
   1.6800000e+02   1.6500000e+02   1.5223433e+01   9.3980682e+00   1.3083704e+02
   1.7000000e+02   1.6200000e+02   2.2549719e+01   3.5600091e+01   1.1227754e+02
   1.7100000e+02   1.7000000e+02   3.6023972e+01   0.0000000e+00   0.0000000e+00
   1.7500000e+02   1.7300000e+02   1.7630090e+01   0.0000000e+00   0.0000000e+00
   1.7600000e+02   1.7500000e+02   3.1540347e+01   1.1922839e+01   7.7108024e+01
   1.7700000e+02   1.7500000e+02   1.2230760e+01   0.0000000e+00   0.0000000e+00
   1.8400000e+02   1.8300000e+02   1.1958141e+01   2.0370678e+01   1.1226590e+02
   1.8600000e+02   1.6100000e+02   6.6990542e+01   2.3364122e+01   1.0122158e+02
   1.8700000e+02   1.8600000e+02   4.8888990e+01   3.4435983e+01   1.0620528e+02
   1.8800000e+02   1.8700000e+02   1.3277208e+01   1.1933793e+01   1.2236296e+02
   1.8900000e+02   1.8800000e+02   1.7140341e+01   1.2193724e+01   1.4030398e+02
   1.9300000e+02   1.9200000e+02   1.1144402e+01   3.3037903e+01   9.7469399e+01
   1.9400000e+02   1.9300000e+02   3.4450964e+01   2.5564487e+01   1.0092685e+02
   1.9500000e+02   1.9400000e+02   6.3211574e+01   2.9864028e+01   1.0231926e+02
   1.9700000e+02   1.9600000e+02   4.8992910e+01   3.1278662e+01   1.1138376e+02
   2.0100000e+02   1.9700000e+02   2.8406217e+01   0.0000000e+00   0.0000000e+00
   2.0200000e+02   1.9900000e+02   2.3522727e+01   0.0000000e+00   0.0000000e+00
   2.0500000e+02   1.9800000e+02   1.4358333e+01   6.9529020e+00   1.4683100e+02
   2.0600000e+02   1.9500000e+02   5.1747204e+01   1.8065977e+01   1.1153381e+02
   2.0900000e+02   2.0600000e+02   1.8676237e+01   1.9208683e+01   1.7309643e+02
   2.1000000e+02   2.0700000e+02   1.9034323e+01   0.0000000e+00   0.0000000e+00
   2.1100000e+02   1.9600000e+02   5.4714745e+01   1.2779688e+01   1.5156861e+02
   2.1200000e+02   1.9400000e+02   6.6091952e+01   2.0254898e+01   9.1905773e+01
   2.1300000e+02   2.1200000e+02   3.8741804e+01   1.8607507e+01   9.9680255e+01
   2.1400000e+02   2.1300000e+02   3.9731502e+01   1.3811526e+01   9.8911813e+01
   2.1500000e+02   2.1300000e+02   1.6147127e+01   3.5786777e+01   1.3446661e+02
   2.1600000e+02   2.1500000e+02   3.2422124e+01   0.0000000e+00   0.0000000e+00
   2.1900000e+02   2.1500000e+02   3.6194296e+01   1.3611418e+01   1.1207488e+02
   2.2000000e+02   2.1200000e+02   3.7959693e+01   2.9142172e+01   1.0134413e+02
   2.2100000e+02   2.2000000e+02   2.0065994e+01   0.0000000e+00   0.0000000e+00
   2.2600000e+02   2.2400000e+02   3.7766553e+01   0.0000000e+00   0.0000000e+00
   2.2700000e+02   1.9300000e+02   8.6694894e+01   1.8913938e+01   8.5599109e+01
   2.2900000e+02   2.2700000e+02   2.0039766e+01   1.1656869e+01   1.5712012e+02
   2.3500000e+02   1.9200000e+02   8.6994618e+01   2.2637009e+01   1.0344319e+02
   2.3600000e+02   2.3500000e+02   8.5973549e+01   1.9017275e+01   9.9892372e+01
   2.3700000e+02   2.3600000e+02   4.4583406e+01   0.0000000e+00   0.0000000e+00
   2.3900000e+02   2.3700000e+02   3.2584079e+01   0.0000000e+00   0.0000000e+00
   2.4300000e+02   2.3900000e+02   1.5403474e+01   7.9357643e+00   1.2333293e+02
   2.4400000e+02   2.3600000e+02   3.2476644e+01   0.0000000e+00   0.0000000e+00
   2.4600000e+02   2.4400000e+02   1.9324061e+01   0.0000000e+00   0.0000000e+00
   2.4700000e+02   9.6000000e+01   3.6727996e+01   1.8352985e+01   8.4715355e+01
   2.4800000e+02   2.4700000e+02   3.7613681e+01   3.0199027e+01   1.0228350e+02
   2.5100000e+02   2.4900000e+02   1.3575104e+01   0.0000000e+00   0.0000000e+00
   2.5300000e+02   2.5100000e+02   8.6496808e+00   8.9275062e+00   1.3956262e+02
   2.6000000e+02   2.4700000e+02   8.0928624e+01   1.6140903e+01   9.8743911e+01
   2.6100000e+02   2.6000000e+02   3.9981796e+01   1.2932135e+01   9.6734725e+01
   2.6500000e+02   2.6400000e+02   1.8121613e+01   0.0000000e+00   0.0000000e+00
   2.6800000e+02   2.6400000e+02   1.0043874e+01   1.7084679e+01   9.4348378e+01
   2.6900000e+02   7.9000000e+01   3.1096123e+01   0.0000000e+00   0.0000000e+00
   2.7100000e+02   2.6900000e+02   2.0744639e+01   2.1163410e+01   8.7580312e+01
   2.7200000e+02   9.0000000e+00   5.0205041e+01   3.7021413e+01   1.2631194e+02
   2.7300000e+02   2.7200000e+02   2.7179831e+01   2.6185577e+01   1.1863516e+02
   2.7400000e+02   2.7300000e+02   6.6325686e+01   0.0000000e+00   0.0000000e+00
   2.7500000e+02   2.7400000e+02   1.0531140e+01   3.0371595e+01   1.4172806e+02
   2.7700000e+02   2.7200000e+02   6.8661477e+01   1.5198698e+01   8.9625620e+01
   2.7800000e+02   2.7700000e+02   4.3298520e+01   2.7905408e+01   1.0955286e+02
   2.7900000e+02   2.7800000e+02   4.4265948e+01   0.0000000e+00   0.0000000e+00
   2.8200000e+02   2.7800000e+02   3.4911276e+01   0.0000000e+00   0.0000000e+00
   2.8500000e+02   2.7700000e+02   5.1817421e+01   3.0756331e+01   1.0699339e+02
   2.8600000e+02   2.8500000e+02   3.9620155e+01   9.0582659e+00   1.0593799e+02
   2.8900000e+02   2.8700000e+02   4.1748357e+01   1.6627351e+01   1.3143087e+02
   2.9000000e+02   7.0000000e+00   1.0793703e+02   3.2911108e+01   1.0883013e+02
   2.9100000e+02   2.9000000e+02   1.8599394e+01   6.4660675e+01   1.5351379e+02
   2.9200000e+02   2.9100000e+02   8.4969366e+01   2.3003438e+01   1.1205272e+02
   2.9300000e+02   2.9200000e+02   4.2369784e+01   1.5034476e+01   9.4773945e+01
   2.9400000e+02   2.9300000e+02   3.4006126e+01   1.9995209e+01   1.3455986e+02
   2.9500000e+02   2.9300000e+02   5.2744410e+01   6.8583002e+00   1.2586637e+02
   2.9600000e+02   2.9200000e+02   2.4666425e+01   1.9572542e+01   9.3145604e+01
   2.9700000e+02   2.9600000e+02   4.6835365e+01   1.7957167e+01   1.0602428e+02
   2.9900000e+02   2.9800000e+02   4.3211032e+01   1.1211218e+01   1.1494560e+02
   3.0000000e+02   2.9800000e+02   1.9749900e+01   8.1949593e+00   9.9203310e+01
   3.0100000e+02   2.7300000e+02   4.0946785e+01   0.0000000e+00   0.0000000e+00
   3.0300000e+02   3.0100000e+02   3.3274540e+01   1.0867996e+01   1.2992311e+02
   3.0400000e+02   2.9100000e+02   6.1092592e+01   3.8488720e+01   1.1163685e+02
   3.0500000e+02   3.0400000e+02   1.6249912e+01   3.8749228e+01   1.1812967e+02
   3.1200000e+02   3.0500000e+02   7.1951223e+01   2.4161385e+01   9.3104917e+01
   3.1300000e+02   3.1200000e+02   4.3113278e+01   2.8926168e+01   9.0785809e+01
   3.1400000e+02   3.1300000e+02   5.1313929e+01   2.2194017e+01   8.9785835e+01
   3.1700000e+02   3.1400000e+02   4.1087007e+01   0.0000000e+00   0.0000000e+00
   3.1900000e+02   3.1500000e+02   2.0447308e+01   0.0000000e+00   0.0000000e+00
   3.2200000e+02   3.1700000e+02   3.1412878e+01   1.5681047e+01   9.6388334e+01
   3.2300000e+02   3.1200000e+02   2.7895322e+01   3.4169358e+01   9.6515669e+01
   3.2400000e+02   3.2300000e+02   3.9472088e+01   2.9209346e+01   1.0876168e+02
   3.2700000e+02   3.2400000e+02   5.4883605e+01   0.0000000e+00   0.0000000e+00
   3.2800000e+02   3.2500000e+02   3.1329165e+01   7.9850043e+00   1.2366301e+02
   3.3000000e+02   3.2900000e+02   4.9779324e+01   2.3955013e+01   9.5312828e+01
   3.3100000e+02   3.3000000e+02   7.3780992e+01   1.1035022e+01   1.0939532e+02
   3.3200000e+02   3.3000000e+02   9.7529860e+00   3.3227189e+01   9.1508277e+01
   3.3300000e+02   3.3200000e+02   3.2923402e+01   0.0000000e+00   0.0000000e+00
   3.3500000e+02   3.3300000e+02   2.6959515e+01   0.0000000e+00   0.0000000e+00
   3.3700000e+02   3.3500000e+02   5.5619601e+01   1.5034476e+01   1.5473453e+02
   3.3800000e+02   3.3200000e+02   5.6951114e+01   0.0000000e+00   0.0000000e+00
   3.4100000e+02   3.2900000e+02   5.1345295e+01   0.0000000e+00   0.0000000e+00
   3.4400000e+02   3.2300000e+02   3.5774922e+01   2.3960467e+01   8.7843972e+01
   3.4500000e+02   3.4400000e+02   3.6433837e+01   2.0606628e+01   1.3063717e+02
   3.4600000e+02   3.4400000e+02   2.8680860e+01   0.0000000e+00   0.0000000e+00
   3.4900000e+02   3.0400000e+02   1.1157246e+02   3.7274650e+01   9.7980127e+01
   3.5000000e+02   3.4900000e+02   3.1248636e+01   3.1220126e+01   1.1622970e+02
   3.5500000e+02   3.5300000e+02   4.3182509e+01   1.1257737e+01   9.5805051e+01
   3.5600000e+02   3.5100000e+02   2.8521515e+01   0.0000000e+00   0.0000000e+00
   3.5900000e+02   3.4900000e+02   4.5169063e+01   0.0000000e+00   0.0000000e+00
   3.6100000e+02   3.5900000e+02   2.7120547e+01   0.0000000e+00   0.0000000e+00
   3.6400000e+02   2.9000000e+02   6.5745006e+01   2.4927927e+01   9.7877393e+01
   3.6600000e+02   3.6500000e+02   3.4249455e+01   0.0000000e+00   0.0000000e+00
   3.7100000e+02   3.6900000e+02   2.9828564e+01   1.3092789e+01   1.5759589e+02
   3.7200000e+02   3.6800000e+02   1.5306546e+01   1.5471342e+01   1.1028389e+02
   3.7300000e+02   3.6500000e+02   5.9816772e+01   4.4476252e+01   1.2434577e+02
   3.7400000e+02   3.7300000e+02   4.2255225e+01   1.9452012e+01   1.1546163e+02
   3.7500000e+02   3.7300000e+02   1.7579721e+01   0.0000000e+00   0.0000000e+00
   3.7800000e+02   3.6400000e+02   3.9518860e+01   2.1573082e+01   1.0035172e+02
   3.7900000e+02   3.7800000e+02   7.9328209e+01   1.2625400e+01   9.2134371e+01
   3.8100000e+02   3.8000000e+02   5.1230120e+01   1.5181495e+01   1.2294458e+02
   3.8200000e+02   3.7900000e+02   4.5315201e+01   2.3280088e+01   1.1741300e+02
   3.8300000e+02   3.8200000e+02   5.1999797e+01   0.0000000e+00   0.0000000e+00
   3.8600000e+02   3.8200000e+02   1.8119088e+01   3.0164395e+01   1.0867996e+02
   3.8700000e+02   3.8600000e+02   3.7591270e+01   1.8607507e+01   1.1235083e+02
   3.8800000e+02   3.8600000e+02   3.0131188e+01   1.4138748e+01   1.3628014e+02
   3.8900000e+02   3.8000000e+02   2.5815811e+01   1.5855056e+01   1.1197924e+02
   3.9000000e+02   3.7800000e+02   5.0991647e+01   0.0000000e+00   0.0000000e+00
   3.9300000e+02   2.3500000e+02   1.0191131e+02   2.0758242e+01   1.0337875e+02
   3.9600000e+02   3.9500000e+02   4.2431132e+01   0.0000000e+00   0.0000000e+00
   3.9900000e+02   3.9500000e+02   1.0741969e+01   0.0000000e+00   0.0000000e+00
   4.0100000e+02   3.9900000e+02   1.0903318e+01   0.0000000e+00   0.0000000e+00
   4.0300000e+02   4.0100000e+02   2.4077873e+01   1.4322376e+01   1.0967802e+02
   4.0400000e+02   3.9400000e+02   2.0122313e+01   1.6643060e+01   1.2935570e+02
   4.0500000e+02   3.9300000e+02   7.4819635e+01   3.0436055e+01   9.3713374e+01
   4.0600000e+02   4.0500000e+02   1.0686185e+01   0.0000000e+00   0.0000000e+00
   4.0700000e+02   4.0600000e+02   4.0475091e+01   1.3611418e+01   1.5250361e+02
   4.0800000e+02   4.0600000e+02   1.4130041e+01   1.7350280e+01   1.2189866e+02
   4.0900000e+02   4.0500000e+02   3.1720933e+01   0.0000000e+00   0.0000000e+00
   4.1200000e+02   5.0000000e+00   1.0943148e+02   3.8034550e+01   1.2115252e+02
   4.1300000e+02   4.1200000e+02   5.6774080e+01   2.6389359e+01   1.0224262e+02
   4.1400000e+02   4.1300000e+02   6.0649517e+01   2.4371371e+01   1.0401755e+02
   4.1600000e+02   4.1500000e+02   4.3733140e+01   4.0412922e+01   1.2187508e+02
   4.1900000e+02   4.1800000e+02   4.3920688e+01   2.0222620e+01   1.4324292e+02
   4.2000000e+02   4.1700000e+02   4.2766386e+01   0.0000000e+00   0.0000000e+00
   4.2100000e+02   4.2000000e+02   2.6198570e+01   0.0000000e+00   0.0000000e+00
   4.2400000e+02   4.2000000e+02   4.0151221e+01   1.0113629e+01   1.4333658e+02
   4.2600000e+02   4.1600000e+02   7.3287036e+01   1.5471342e+01   1.0449378e+02
   4.2700000e+02   4.2600000e+02   1.3689863e+01   2.5006424e+01   1.2667965e+02
   4.2800000e+02   4.2700000e+02   2.0461774e+01   3.1615202e+01   1.4749332e+02
   4.2900000e+02   4.2700000e+02   3.5498943e+01   0.0000000e+00   0.0000000e+00
   4.3000000e+02   4.2600000e+02   3.4675137e+01   2.1987007e+01   1.4178613e+02
   4.3100000e+02   4.1400000e+02   3.3108889e+01   1.4539668e+01   1.3942025e+02
   4.3200000e+02   4.1500000e+02   2.2263069e+01   3.5786777e+01   1.0978042e+02
   4.3300000e+02   4.1300000e+02   4.5178173e+01   2.9262974e+01   1.0310539e+02
   4.3400000e+02   4.3300000e+02   2.6870245e+01   2.8452534e+01   1.5100898e+02
   4.3500000e+02   4.3400000e+02   3.5074578e+01   2.7623052e+01   1.5508624e+02
   4.3600000e+02   4.3400000e+02   2.1444643e+01   1.7183810e+01   1.5625373e+02
   4.3700000e+02   4.3300000e+02   3.8781271e+01   3.0177387e+01   1.0458502e+02
   4.3800000e+02   4.1200000e+02   3.9218411e+01   1.7604455e+01   1.0883493e+02
   4.3900000e+02   4.3800000e+02   1.0094558e+01   2.7399842e+01   1.3027561e+02
   4.4000000e+02   4.3900000e+02   2.2638301e+01   0.0000000e+00   0.0000000e+00
   4.4200000e+02   4.4000000e+02   2.5872833e+01   0.0000000e+00   0.0000000e+00
   4.4500000e+02   4.3900000e+02   6.4141924e+01   0.0000000e+00   0.0000000e+00
   4.4800000e+02   4.3800000e+02   6.2740155e+01   2.2585003e+01   1.1629263e+02
   4.4900000e+02   6.0000000e+00   8.1812771e+01   3.3846636e+01   1.3806417e+02
   4.5000000e+02   4.4900000e+02   3.6850244e+01   3.7320190e+01   1.1389276e+02
   4.5100000e+02   4.5000000e+02   5.4706605e+01   2.4558291e+01   1.0021362e+02
   4.5200000e+02   4.5100000e+02   2.7313364e+01   0.0000000e+00   0.0000000e+00
   4.5300000e+02   4.5200000e+02   3.0082764e+01   2.4669763e+01   1.2381823e+02
   4.5500000e+02   4.5100000e+02   3.8882432e+01   1.6588015e+01   8.0245044e+01
   4.5600000e+02   4.5000000e+02   4.9342299e+01   2.5808642e+01   1.1090060e+02
   4.5700000e+02   4.5600000e+02   3.9211370e+01   3.2415093e+01   1.1428786e+02
   4.6200000e+02   4.5800000e+02   2.6071493e+01   1.3716600e+01   1.0180335e+02
   4.6300000e+02   4.5700000e+02   3.5765718e+01   1.7855012e+01   7.6461419e+01
   4.6600000e+02   4.6300000e+02   2.5767546e+01   0.0000000e+00   0.0000000e+00
   4.6900000e+02   4.6400000e+02   7.4076579e+00   2.5147101e+01   1.3242914e+02
   4.7000000e+02   4.5600000e+02   4.3634543e+01   2.9916482e+01   9.7044881e+01
   4.7100000e+02   4.7000000e+02   2.8304951e+01   2.9772010e+01   1.3335039e+02
   4.7200000e+02   4.7000000e+02   2.1851666e+01   2.1957274e+01   1.0867996e+02
   4.7400000e+02   4.7300000e+02   2.9455988e+01   2.5173066e+01   1.4106738e+02
   4.7700000e+02   4.7500000e+02   1.6362704e+01   5.7152502e+00   1.2259338e+02
   4.7800000e+02   4.7200000e+02   4.2121601e+01   0.0000000e+00   0.0000000e+00
   4.8100000e+02   4.4900000e+02   2.2415378e+01   4.1105325e+01   1.2514493e+02
   4.8200000e+02   4.8100000e+02   8.7650666e+01   3.3633653e+01   1.0861382e+02
   4.8400000e+02   4.8300000e+02   3.0978693e+01   3.7848594e+01   1.2460609e+02
   4.8700000e+02   4.8400000e+02   3.9893727e+01   1.7898864e+01   1.1047447e+02
   4.8800000e+02   4.8500000e+02   7.0250777e+00   0.0000000e+00   0.0000000e+00
   4.8900000e+02   4.8300000e+02   3.7758082e+01   0.0000000e+00   0.0000000e+00
   4.9300000e+02   4.9100000e+02   7.6666784e+00   0.0000000e+00   0.0000000e+00
   4.9600000e+02   4.8200000e+02   1.3238302e+01   4.8780255e+01   1.2623848e+02
   4.9700000e+02   4.9600000e+02   9.5533241e+00   2.8626501e+01   1.1200724e+02
   4.9800000e+02   4.9600000e+02   3.6306509e+01   1.3032776e+01   1.0804332e+02
   5.0200000e+02   4.9800000e+02   2.1643365e+01   1.6643060e+01   1.1532123e+02
   5.0300000e+02   4.8100000e+02   4.9747744e+01   2.9990636e+01   1.0874005e+02
   5.0600000e+02   5.0300000e+02   3.4294943e+01   2.7933486e+01   1.3603352e+02
   5.0700000e+02   5.0400000e+02   1.5768437e+01   0.0000000e+00   0.0000000e+00
   5.1000000e+02   8.0000000e+00   5.3724068e+01   4.3914548e+01   1.3228798e+02
   5.1100000e+02   5.1000000e+02   3.5026165e+01   2.8226625e+01   1.1723593e+02
   5.1200000e+02   5.1100000e+02   6.2965472e+01   2.9276366e+01   1.0925191e+02
   5.1300000e+02   5.1200000e+02   3.6239251e+01   2.3178845e+01   1.5272962e+02
   5.1400000e+02   5.1300000e+02   6.1584091e+01   0.0000000e+00   0.0000000e+00
   5.1700000e+02   5.1300000e+02   3.4090598e+01   4.4131207e+01   1.4340427e+02
   5.1800000e+02   5.1200000e+02   2.5032452e+01   0.0000000e+00   0.0000000e+00
   5.2000000e+02   5.1800000e+02   2.7540548e+01   2.2975021e+01   1.2325133e+02
   5.2100000e+02   5.1100000e+02   3.8894368e+01   0.0000000e+00   0.0000000e+00
   5.2400000e+02   5.1000000e+02   6.3431693e+01   2.3319341e+01   1.0997662e+02
   5.2500000e+02   5.2400000e+02   4.8117506e+01   4.1434579e+01   1.3656459e+02
   5.2800000e+02   5.2600000e+02   1.6703064e+01   1.0837251e+01   1.5291714e+02
   5.2900000e+02   5.2500000e+02   2.7405128e+01   3.4715617e+01   1.4031702e+02
   5.3200000e+02   5.3100000e+02   3.6506750e+01   0.0000000e+00   0.0000000e+00
   5.3400000e+02   5.3100000e+02   4.1662883e+01   0.0000000e+00   0.0000000e+00
   5.3500000e+02   5.3000000e+02   2.8582343e+01   0.0000000e+00   0.0000000e+00
   5.3600000e+02   5.3200000e+02   1.8198301e+01   0.0000000e+00   0.0000000e+00
   5.3900000e+02   4.0000000e+00   1.5668520e+02   3.3742249e+01   1.3038890e+02
   5.4000000e+02   5.3900000e+02   6.2656298e+01   3.9990419e+01   1.2532542e+02
   5.4100000e+02   5.4000000e+02   7.2384916e+01   4.9084650e+01   1.2873504e+02
   5.4200000e+02   5.4100000e+02   4.2430787e+01   2.9240641e+01   1.1031825e+02
   5.4600000e+02   5.4500000e+02   3.5583563e+01   1.7744909e+01   1.5607636e+02
   5.4900000e+02   5.4300000e+02   2.9277249e+01   1.2479678e+01   1.1272235e+02
   5.5000000e+02   5.4200000e+02   5.8049838e+01   0.0000000e+00   0.0000000e+00
   5.5100000e+02   5.5000000e+02   1.3417877e+01   2.7366442e+01   1.1300019e+02
   5.5200000e+02   5.5100000e+02   9.6213380e+00   7.8974174e+00   1.4706953e+02
   5.5700000e+02   5.4100000e+02   5.8213666e+01   2.8849279e+01   1.0652466e+02
   5.6200000e+02   5.5700000e+02   1.7423710e+01   2.6150627e+01   1.1334654e+02
   5.6300000e+02   5.5800000e+02   2.5569340e+01   2.7608859e+01   1.1286599e+02
   5.6500000e+02   5.6400000e+02   7.5147994e+01   3.3946854e+01   1.1339264e+02
   5.6900000e+02   5.6800000e+02   1.4038764e+01   0.0000000e+00   0.0000000e+00
   5.7200000e+02   5.6800000e+02   1.7958142e+01   0.0000000e+00   0.0000000e+00
   5.7500000e+02   5.6500000e+02   7.2028067e+01   4.0006751e+01   1.3891609e+02
   5.7900000e+02   5.7700000e+02   3.6935187e+01   1.7891563e+01   1.0915260e+02
   5.8000000e+02   5.7600000e+02   4.1060414e+01   3.2021726e+01   1.1208070e+02
   5.8100000e+02   5.7500000e+02   3.4694798e+01   1.9465441e+01   1.2696091e+02
   5.8400000e+02   5.8200000e+02   4.0137127e+01   0.0000000e+00   0.0000000e+00
   5.8900000e+02   5.6400000e+02   7.2068187e+01   4.2305207e+01   1.3045301e+02
   5.9100000e+02   5.9000000e+02   7.3781409e+01   4.2677270e+01   1.5545901e+02
   5.9200000e+02   5.9000000e+02   4.9766284e+01   3.0003703e+01   9.9428272e+01
   5.9300000e+02   5.9200000e+02   1.5662329e+01   2.3065832e+01   1.3277499e+02
   5.9800000e+02   5.8900000e+02   6.7070564e+01   1.7891563e+01   7.1599107e+01
   5.9900000e+02   5.9800000e+02   8.5531346e+00   1.8768311e+01   1.3019235e+02
   6.0000000e+02   5.9800000e+02   3.5794245e+01   9.6076230e+00   1.3437825e+02
   6.0100000e+02   5.3900000e+02   3.6187763e+01   2.8667549e+01   1.0680884e+02
   6.0200000e+02   6.0100000e+02   4.3413082e+01   2.9142172e+01   1.1012265e+02
   6.0300000e+02   6.0200000e+02   5.0746760e+01   3.5212621e+01   1.2765469e+02
   6.0600000e+02   6.0500000e+02   5.3629777e+01   0.0000000e+00   0.0000000e+00
   6.0900000e+02   6.0500000e+02   4.2667945e+01   1.6516974e+01   1.1761535e+02
   6.1000000e+02   6.0900000e+02   1.6145440e+01   2.2270417e+01   1.2250276e+02
   6.1100000e+02   6.0900000e+02   1.2327322e+01   2.8649313e+01   1.4481050e+02
   6.1500000e+02   6.1400000e+02   2.5628712e+01   0.0000000e+00   0.0000000e+00
   6.1800000e+02   6.0200000e+02   5.5074475e+01   0.0000000e+00   0.0000000e+00
   6.2100000e+02   6.0400000e+02   3.7018492e+01   0.0000000e+00   0.0000000e+00
   6.2400000e+02   6.1400000e+02   6.3679296e+01   1.6461508e+01   9.8575724e+01
   6.2800000e+02   6.2600000e+02   4.2997827e+01   2.9262974e+01   1.1847646e+02
   6.3000000e+02   6.2500000e+02   1.3985622e+01   4.1213255e+01   1.4374189e+02
   6.3100000e+02   6.0100000e+02   9.3926172e+01   3.0276804e+01   1.1009892e+02
   6.3200000e+02   6.3100000e+02   1.5578907e+01   0.0000000e+00   0.0000000e+00
   6.3700000e+02   6.3100000e+02   3.1141066e+01   0.0000000e+00   0.0000000e+00
   6.3800000e+02   6.3700000e+02   1.3303957e+01   2.6285181e+01   1.5114649e+02
   6.4000000e+02   3.0000000e+00   1.4594758e+02   4.1060801e+01   1.3587399e+02
   6.4100000e+02   6.4000000e+02   1.1508538e+02   4.4996118e+01   1.3303649e+02
   6.4200000e+02   6.4100000e+02   6.6924474e+01   3.8559942e+01   1.1941345e+02
   6.4300000e+02   6.4200000e+02   5.5148555e+01   2.7169989e+01   1.0798526e+02
   6.4400000e+02   6.4300000e+02   5.4996660e+01   1.7410420e+01   7.0360278e+01
   6.4500000e+02   6.4400000e+02   3.3504370e+01   2.1548843e+01   1.3300702e+02
   6.4800000e+02   6.4600000e+02   1.1500368e+01   2.3252009e+01   1.3861102e+02
   6.4900000e+02   6.4300000e+02   2.0365691e+01   3.0946906e+01   1.0945264e+02
   6.5000000e+02   6.4900000e+02   5.5616578e+01   1.4638183e+01   9.9504459e+01
   6.5100000e+02   6.5000000e+02   6.1863507e+01   0.0000000e+00   0.0000000e+00
   6.5400000e+02   6.5000000e+02   2.7955390e+01   0.0000000e+00   0.0000000e+00
   6.5700000e+02   6.4900000e+02   3.3279001e+01   0.0000000e+00   0.0000000e+00
   6.6000000e+02   6.4200000e+02   4.3611028e+01   3.1710112e+01   1.0329151e+02
   6.6100000e+02   6.6000000e+02   6.6803439e+01   2.2317302e+01   7.8928412e+01
   6.6200000e+02   6.6100000e+02   6.5621922e+01   3.2241306e+01   1.1300135e+02
   6.6300000e+02   6.6200000e+02   6.0035028e+01   0.0000000e+00   0.0000000e+00
   6.6600000e+02   6.6200000e+02   8.6060484e+00   2.6787397e+01   9.6976193e+01
   6.6700000e+02   6.6600000e+02   5.6977006e+01   0.0000000e+00   0.0000000e+00
   6.6900000e+02   6.6700000e+02   1.1531145e+01   1.5780716e+01   1.3772970e+02
   6.7000000e+02   6.6600000e+02   3.2437753e+01   2.1693873e+01   9.6819780e+01
   6.7100000e+02   6.6100000e+02   6.4859545e+01   0.0000000e+00   0.0000000e+00
   6.7400000e+02   6.6000000e+02   3.7214824e+01   1.8996653e+01   9.0654750e+01
   6.7500000e+02   6.7400000e+02   4.3302060e+01   1.9017275e+01   9.4707749e+01
   6.7600000e+02   6.7500000e+02   4.2577377e+01   0.0000000e+00   0.0000000e+00
   6.8100000e+02   6.7500000e+02   1.1820167e+01   3.6577601e+01   1.1624768e+02
   6.8200000e+02   6.8100000e+02   3.7804715e+01   3.7737966e+01   1.2948795e+02
   6.8300000e+02   6.8100000e+02   1.4366926e+01   0.0000000e+00   0.0000000e+00
   6.8600000e+02   6.7400000e+02   3.9559059e+01   0.0000000e+00   0.0000000e+00
   6.8900000e+02   6.4100000e+02   3.3753557e+01   2.7623052e+01   9.7648859e+01
   6.9000000e+02   6.8900000e+02   3.9040837e+01   2.4542325e+01   1.1634093e+02
   6.9100000e+02   6.9000000e+02   8.8862338e+01   2.7679754e+01   1.0997068e+02
   6.9200000e+02   6.9100000e+02   2.1684801e+01   2.1663739e+01   9.0011108e+01
   6.9300000e+02   6.9200000e+02   7.8841931e+00   3.1332918e+01   1.2351712e+02
   6.9400000e+02   6.9300000e+02   7.1937331e+00   0.0000000e+00   0.0000000e+00
   6.9700000e+02   6.9300000e+02   5.2269302e+01   2.7570974e+01   1.2633780e+02
   6.9800000e+02   6.9200000e+02   5.0871446e+01   3.4435983e+01   1.1668632e+02
   7.0300000e+02   7.0200000e+02   2.7277846e+01   1.4101736e+01   1.0420831e+02
   7.0400000e+02   7.0200000e+02   4.6546648e+01   2.5641035e+01   1.0487321e+02
   7.0500000e+02   7.0400000e+02   4.5028168e+01   2.3207013e+01   1.1244383e+02
   7.0800000e+02   7.0500000e+02   1.4397004e+01   1.5034476e+01   1.0230138e+02
   7.0900000e+02   7.0600000e+02   1.3193607e+01   1.6992660e+01   1.0892613e+02
   7.1000000e+02   7.0400000e+02   3.0662638e+01   0.0000000e+00   0.0000000e+00
   7.1200000e+02   7.1000000e+02   2.2239148e+01   0.0000000e+00   0.0000000e+00
   7.1500000e+02   7.0100000e+02   4.8193273e+01   2.0574901e+01   7.5007079e+01
   7.1600000e+02   7.1500000e+02   2.9817924e+01   2.1837940e+01   1.3449388e+02
   7.1800000e+02   7.1700000e+02   2.9687412e+01   1.2452286e+01   1.4003239e+02
   7.1900000e+02   7.1700000e+02   6.0312633e+00   0.0000000e+00   0.0000000e+00
   7.2100000e+02   7.1900000e+02   1.3423997e+01   2.5219736e+01   1.3628397e+02
   7.2200000e+02   7.0000000e+02   8.2495347e+01   2.1494204e+01   7.9042551e+01
   7.2300000e+02   7.2200000e+02   6.0901709e+01   2.5727515e+01   1.0071951e+02
   7.2500000e+02   7.2400000e+02   3.6366435e+01   2.3680731e+01   1.1334078e+02
   7.2600000e+02   7.2300000e+02   2.8243619e+01   3.9064895e+01   9.2981342e+01
   7.2700000e+02   7.2600000e+02   6.0034953e+01   2.6567001e+01   1.1071548e+02
   7.2800000e+02   7.2600000e+02   2.6590336e+01   1.3032776e+01   1.0267109e+02
   7.3100000e+02   7.3000000e+02   3.9344759e+01   3.1841690e+01   1.1314348e+02
   7.3300000e+02   7.2900000e+02   2.3954751e+01   0.0000000e+00   0.0000000e+00
   7.3600000e+02   7.3000000e+02   2.4835346e+01   0.0000000e+00   0.0000000e+00
   7.3900000e+02   7.2400000e+02   1.6337647e+01   2.6075575e+01   1.0890214e+02
   7.4000000e+02   7.2500000e+02   1.1820302e+01   4.1717412e+01   1.2617636e+02
   7.4100000e+02   7.2500000e+02   1.3381913e+01   2.6035458e+01   1.4177968e+02
   7.4200000e+02   7.2200000e+02   5.8390256e+01   2.9065854e+01   9.4835962e+01
   7.4300000e+02   7.4200000e+02   4.3672842e+01   2.0351427e+01   1.0703246e+02
   7.4400000e+02   7.4200000e+02   1.3636535e+01   0.0000000e+00   0.0000000e+00
   7.4700000e+02   6.8900000e+02   1.0631964e+02   3.7526178e+01   1.0535053e+02
   7.4800000e+02   7.4700000e+02   2.3147456e+01   0.0000000e+00   0.0000000e+00
   7.4900000e+02   7.4800000e+02   3.0689035e+01   3.5445611e+01   1.1017247e+02
   7.5000000e+02   7.4900000e+02   2.2375094e+01   2.4622051e+01   1.0429353e+02
   7.5100000e+02   7.5000000e+02   3.5503616e+01   0.0000000e+00   0.0000000e+00
   7.5400000e+02   7.5000000e+02   2.5455662e+01   0.0000000e+00   0.0000000e+00
   7.5800000e+02   7.5700000e+02   1.5235102e+01   2.2515475e+01   8.1412129e+01
   7.5900000e+02   7.5700000e+02   4.3276693e+01   1.9732103e+01   1.3804808e+02
   7.6000000e+02   7.5900000e+02   4.3308609e+01   2.3653128e+01   1.1980233e+02
   7.6100000e+02   7.5900000e+02   2.0153621e+01   0.0000000e+00   0.0000000e+00
   7.6300000e+02   7.6100000e+02   1.5089977e+01   0.0000000e+00   0.0000000e+00
   7.6700000e+02   7.4700000e+02   4.0255897e+01   3.9480756e+01   1.1624544e+02
   7.7200000e+02   7.6800000e+02   2.6097000e+01   2.1402830e+01   1.3162557e+02
   7.7300000e+02   7.6700000e+02   2.3608361e+01   2.7947515e+01   1.4893903e+02
   7.7400000e+02   6.4000000e+02   1.3283860e+02   3.5108573e+01   1.2011275e+02
   7.7500000e+02   7.7400000e+02   5.3195435e+01   2.8998348e+01   9.7165977e+01
   7.7600000e+02   7.7500000e+02   6.2143132e+01   2.9173539e+01   9.8914455e+01
   7.7800000e+02   7.7700000e+02   4.0953500e+01   2.3065832e+01   9.1782007e+01
   7.8100000e+02   7.7900000e+02   2.0340560e+01   1.8116532e+01   1.2824695e+02
   7.8200000e+02   7.7800000e+02   1.9890995e+01   0.0000000e+00   0.0000000e+00
   7.8500000e+02   7.7700000e+02   2.5467278e+01   0.0000000e+00   0.0000000e+00
   7.8800000e+02   7.7600000e+02   5.6324705e+01   2.5727515e+01   1.0178923e+02
   7.8900000e+02   7.8800000e+02   3.4864888e+01   3.3509112e+01   1.2820518e+02
   7.9100000e+02   7.9000000e+02   3.9451183e+01   1.0783513e+01   1.1041887e+02
   7.9200000e+02   7.9000000e+02   4.1910296e+01   2.6290151e+01   1.2211391e+02
   7.9300000e+02   7.8900000e+02   3.4878222e+01   2.0701517e+01   1.3156898e+02
   7.9400000e+02   7.8800000e+02   1.7728460e+01   2.2194017e+01   1.1812857e+02
   7.9500000e+02   7.7500000e+02   5.7611525e+01   3.1199194e+01   1.0326114e+02
   7.9600000e+02   7.9500000e+02   3.8007044e+01   2.4563611e+01   9.5056140e+01
   7.9700000e+02   7.9600000e+02   4.0028420e+01   0.0000000e+00   0.0000000e+00
   8.0100000e+02   7.9800000e+02   2.1550715e+01   2.4285442e+01   1.4402068e+02
   8.0800000e+02   8.0500000e+02   3.7210308e+01   0.0000000e+00   0.0000000e+00
   8.1100000e+02   8.0600000e+02   2.0703183e+01   2.0814813e+01   1.3667457e+02
   8.1200000e+02   7.7400000e+02   3.1404512e+01   2.4622051e+01   1.0248258e+02
   8.1300000e+02   8.1200000e+02   6.6511554e+01   2.7328221e+01   1.1093240e+02
   8.1700000e+02   8.1600000e+02   2.2964197e+01   1.7183810e+01   1.1406357e+02
   8.2100000e+02   8.1300000e+02   3.1293388e+01   0.0000000e+00   0.0000000e+00
   8.2300000e+02   8.2100000e+02   1.1816648e+01   2.4622051e+01   1.2437729e+02
   8.2500000e+02   8.2400000e+02   3.2705427e+01   1.7544686e+01   1.4130182e+02
   8.2700000e+02   8.1200000e+02   5.0434017e+01   1.8152556e+01   8.4857128e+01
   8.2900000e+02   8.2800000e+02   3.6067115e+01   2.8612805e+01   1.0357951e+02
   8.3000000e+02   8.2800000e+02   7.3594767e+01   3.3773212e+01   1.0374588e+02
   8.3200000e+02   8.3100000e+02   5.9955325e+01   0.0000000e+00   0.0000000e+00
   8.3900000e+02   8.3000000e+02   4.2701798e+01   3.6933077e+01   1.2459245e+02
   8.4000000e+02   8.2700000e+02   4.7251763e+01   2.6865324e+01   9.7299008e+01
   8.4100000e+02   8.4000000e+02   4.8811962e+01   2.2585003e+01   8.7665306e+01
   8.4300000e+02   8.4200000e+02   3.8906815e+01   3.7348187e+01   1.3181305e+02
   8.4600000e+02   8.4500000e+02   3.7472530e+01   3.2751924e+01   1.1917688e+02
   8.4700000e+02   8.4500000e+02   3.3088059e+01   2.5955040e+01   1.3887000e+02
   8.4800000e+02   8.4400000e+02   1.9939036e+01   1.9910081e+01   1.1619260e+02
   8.4900000e+02   8.4100000e+02   1.6517758e+01   2.9916482e+01   9.9969512e+01
   8.5000000e+02   8.4900000e+02   4.8816035e+01   0.0000000e+00   0.0000000e+00
   8.5100000e+02   8.4900000e+02   3.3960467e+01   1.7183810e+01   9.8267740e+01
   8.5400000e+02   8.4000000e+02   6.0052637e+01   1.8073208e+01   7.2653397e+01
   8.5900000e+02   8.5400000e+02   2.4389261e+01   0.0000000e+00   0.0000000e+00
   8.6300000e+02   8.6100000e+02   1.4197869e+01   0.0000000e+00   0.0000000e+00
   8.6600000e+02   8.5500000e+02   2.6453390e+01   3.0997528e+01   1.5606966e+02
   8.6700000e+02   2.0000000e+00   5.6869387e+01   5.4611003e+01   1.4326754e+02
   8.6800000e+02   8.6700000e+02   7.0219408e+01   3.4310547e+01   1.1766311e+02
   8.6900000e+02   8.6800000e+02   7.9109459e+01   3.2241306e+01   1.1156192e+02
   8.7800000e+02   8.7600000e+02   3.3187700e+01   2.8203471e+01   1.1696480e+02
   8.7900000e+02   8.6800000e+02   4.4152921e+01   6.3405801e+01   1.3853276e+02
   8.8000000e+02   8.7900000e+02   3.9833753e+01   2.7010831e+01   8.4727693e+01
   8.8100000e+02   8.8000000e+02   6.8209044e+01   2.7323439e+01   9.5716365e+01
   8.8200000e+02   8.8100000e+02   4.8051111e+01   0.0000000e+00   0.0000000e+00
   8.8400000e+02   8.8200000e+02   3.4969632e+01   0.0000000e+00   0.0000000e+00
   8.8700000e+02   8.8100000e+02   2.5989627e+01   1.8996653e+01   1.0613144e+02
   8.8800000e+02   8.8700000e+02   4.0883760e+01   3.5275643e+01   1.3446661e+02
   8.9600000e+02   8.9000000e+02   1.7360484e+01   1.6690096e+01   1.5030391e+02
   8.9700000e+02   8.8700000e+02   3.8804074e+01   2.7097761e+01   1.1632746e+02
   9.0400000e+02   8.7900000e+02   6.8940194e+01   2.2798046e+01   1.0916457e+02
   9.0800000e+02   9.0500000e+02   4.1180764e+01   3.0709566e+01   1.0431858e+02
   9.0900000e+02   9.0600000e+02   1.0109702e+01   2.2544471e+01   9.7219749e+01
   9.1000000e+02   9.0400000e+02   2.9396184e+01   0.0000000e+00   0.0000000e+00
   9.1300000e+02   8.6700000e+02   3.6582934e+01   5.7908770e+01   1.5160567e+02
   9.1400000e+02   9.1300000e+02   7.2187409e+01   3.6584745e+01   1.0673909e+02
   9.1600000e+02   9.1500000e+02   5.4782680e+01   4.2326820e+01   1.2924960e+02
   9.1800000e+02   9.1700000e+02   3.5056633e+01   0.0000000e+00   0.0000000e+00
   9.2000000e+02   9.1800000e+02   2.3036833e+01   1.0867996e+01   1.5968045e+02
   9.2100000e+02   9.1700000e+02   3.4989258e+01   0.0000000e+00   0.0000000e+00
   9.2300000e+02   9.2100000e+02   2.0515104e+01   0.0000000e+00   0.0000000e+00
   9.2400000e+02   9.1600000e+02   5.8321459e+01   0.0000000e+00   0.0000000e+00
   9.2700000e+02   9.1400000e+02   5.4236903e+01   0.0000000e+00   0.0000000e+00
   9.2900000e+02   9.2700000e+02   2.4934333e+01   3.2021726e+01   1.2756049e+02
   9.3100000e+02   9.3000000e+02   3.9257189e+01   0.0000000e+00   0.0000000e+00
   9.3400000e+02   9.3300000e+02   3.3991238e+01   1.8073208e+01   1.3837705e+02
   9.3500000e+02   9.3300000e+02   3.7831902e+01   1.0747102e+01   1.2070955e+02
   9.4000000e+02   9.3600000e+02   2.7492284e+01   2.6748348e+01   1.5338096e+02
   9.4300000e+02   9.3000000e+02   4.9698381e+01   0.0000000e+00   0.0000000e+00
   9.4400000e+02   9.4300000e+02   5.1567295e+01   4.4894373e+01   1.3253171e+02
   9.4600000e+02   9.4400000e+02   5.0139034e+01   2.2975021e+01   1.3695342e+02
   9.4800000e+02   9.1300000e+02   5.9097859e+01   2.8282116e+01   1.2727235e+02
   9.5400000e+02   9.5100000e+02   3.1427791e+01   1.7485303e+01   1.1055959e+02
   9.5600000e+02   9.5500000e+02   3.9463813e+01   3.4123442e+01   1.3653397e+02
   9.5700000e+02   9.5600000e+02   4.8759145e+01   2.6389359e+01   8.8377802e+01
   9.6400000e+02   9.6200000e+02   1.3912953e+01   0.0000000e+00   0.0000000e+00
   9.6800000e+02   9.6400000e+02   2.9262271e+01   3.6305112e+01   1.1741077e+02
   9.6900000e+02   9.5600000e+02   4.0004084e+01   2.9534077e+01   1.1361250e+02
   9.7000000e+02   9.6900000e+02   8.8537560e+01   4.4027462e+01   1.0876888e+02
   9.7100000e+02   9.7000000e+02   1.1654443e+01   4.4844870e+01   1.1513414e+02
   9.7200000e+02   9.7100000e+02   5.7841434e+01   0.0000000e+00   0.0000000e+00
   9.7800000e+02   9.7400000e+02   2.1555447e+01   1.7567307e+01   1.3093288e+02
   9.7900000e+02   9.7100000e+02   3.8268724e+01   0.0000000e+00   0.0000000e+00
   9.8000000e+02   9.7900000e+02   4.0419840e+01   0.0000000e+00   0.0000000e+00
   9.8300000e+02   9.7900000e+02   2.7748121e+01   2.2642780e+01   9.7616741e+01
   9.8400000e+02   9.8300000e+02   4.4895009e+01   1.0783513e+01   1.0282877e+02
   9.8500000e+02   9.8300000e+02   2.2656562e+01   1.5454442e+01   8.8594858e+01
   9.8700000e+02   9.8500000e+02   4.6369400e+01   1.9850932e+01   1.0377107e+02
   9.8900000e+02   9.8600000e+02   1.3706898e+01   1.0525995e+01   1.0836452e+02
   9.9100000e+02   9.9000000e+02   4.3511703e+01   2.1957274e+01   9.5177021e+01
   9.9200000e+02   9.9100000e+02   4.1293400e+01   2.6938176e+01   1.0476726e+02
   9.9300000e+02   9.9100000e+02   3.4235449e+01   1.9161010e+01   1.0791991e+02
   9.9400000e+02   9.9000000e+02   3.5561324e+01   2.2445731e+01   8.8081629e+01
   9.9500000e+02   9.9400000e+02   3.6869569e+01   2.0254898e+01   8.4780107e+01
   9.9600000e+02   9.9500000e+02   1.3434535e+01   2.4031251e+01   1.0614252e+02
   9.9800000e+02   9.9700000e+02   1.0568179e+01   2.3564580e+01   1.0399745e+02
   9.9900000e+02   9.9800000e+02   1.9445888e+01   1.7722806e+01   1.0917175e+02
   1.0000000e+03   9.9800000e+02   4.0562301e+01   1.8008027e+01   1.3168115e+02
   1.0030000e+03   1.0010000e+03   2.2529185e+01   1.6643060e+01   9.4999768e+01
   1.0050000e+03   1.0020000e+03   2.7171646e+01   0.0000000e+00   0.0000000e+00
   1.0090000e+03   9.9500000e+02   3.0643149e+01   2.3680731e+01   1.0632700e+02
   1.0100000e+03   9.9400000e+02   5.3256701e+01   1.6931037e+01   8.4709186e+01
   1.0120000e+03   1.0110000e+03   2.7910178e+01   1.8719517e+01   9.5641258e+01
   1.0130000e+03   1.0110000e+03   5.0085456e+01   0.0000000e+00   0.0000000e+00
   1.0170000e+03   1.0150000e+03   1.9717062e+01   2.2022632e+01   1.3122394e+02
   1.0180000e+03   1.0100000e+03   4.4213974e+01   1.6429729e+01   8.4903307e+01
   1.0190000e+03   1.0180000e+03   3.8344533e+01   2.2457370e+01   1.1199791e+02
   1.0200000e+03   1.0180000e+03   2.0560655e+01   0.0000000e+00   0.0000000e+00
   1.0210000e+03   1.0200000e+03   1.4246225e+01   1.2031925e+01   1.0865351e+02
   1.0250000e+03   9.7000000e+02   7.0811622e+01   4.0081796e+01   1.0489438e+02
   1.0260000e+03   1.0250000e+03   3.5773498e+01   1.6923318e+01   1.2267009e+02
   1.0270000e+03   1.0250000e+03   2.1154283e+01   0.0000000e+00   0.0000000e+00
   1.0300000e+03   9.5500000e+02   1.5442686e+02   3.0229298e+01   9.6043415e+01
   1.0340000e+03   1.0330000e+03   3.4891251e+01   2.3453426e+01   9.6931722e+01
   1.0350000e+03   1.0330000e+03   3.6775037e+01   2.7399842e+01   8.4012234e+01
   1.0360000e+03   1.0350000e+03   6.1243175e+01   1.7500242e+01   1.0256414e+02
   1.0390000e+03   1.0370000e+03   2.3723597e+01   0.0000000e+00   0.0000000e+00
   1.0400000e+03   1.0390000e+03   4.2598322e+01   2.8516750e+01   1.3225637e+02
   1.0410000e+03   1.0390000e+03   1.4596668e+01   0.0000000e+00   0.0000000e+00
   1.0440000e+03   1.0320000e+03   2.7295907e+01   0.0000000e+00   0.0000000e+00
   1.0460000e+03   1.0440000e+03   3.7043891e+01   1.3962065e+01   1.4652903e+02
   1.0470000e+03   1.0300000e+03   6.5584314e+01   2.3763348e+01   8.3336109e+01
   1.0540000e+03   1.0470000e+03   9.9126909e+00   4.8972725e+01   1.1868471e+02
   1.0550000e+03   1.0540000e+03   4.2932540e+01   1.1757313e+01   7.3811300e+01
   1.0570000e+03   1.0550000e+03   2.0692884e+01   0.0000000e+00   0.0000000e+00
   1.0620000e+03   1.0540000e+03   1.7971711e+01   4.1149801e+01   1.0271944e+02
   1.0630000e+03   1.0620000e+03   4.0213795e+01   0.0000000e+00   0.0000000e+00
   1.0660000e+03   1.0620000e+03   2.8719390e+01   0.0000000e+00   0.0000000e+00
   1.0690000e+03   1.0310000e+03   2.5019127e+01   1.5043164e+01   6.9538415e+01
   6.3000000e+01   1.0700000e+03   5.5685034e+00   0.0000000e+00   0.0000000e+00
   6.3000000e+01   6.5000000e+01   1.3301530e+01   0.0000000e+00   0.0000000e+00
   1.0700000e+03   6.4000000e+01   2.2984524e+01   0.0000000e+00   0.0000000e+00
   6.3000000e+01   6.2000000e+01   8.1447298e+01   0.0000000e+00   0.0000000e+00
   1.0700000e+03   6.6000000e+01   1.8635675e+01   0.0000000e+00   0.0000000e+00
   7.1000000e+01   1.0710000e+03   8.4967289e+00   0.0000000e+00   0.0000000e+00
   7.1000000e+01   7.2000000e+01   2.4298067e+01   0.0000000e+00   0.0000000e+00
   1.0710000e+03   7.0000000e+01   1.5057594e+01   0.0000000e+00   0.0000000e+00
   7.1000000e+01   7.3000000e+01   3.0702126e+01   0.0000000e+00   0.0000000e+00
   1.0710000e+03   7.4000000e+01   2.5030664e+01   0.0000000e+00   0.0000000e+00
   1.4400000e+02   1.0720000e+03   7.0472038e+00   0.0000000e+00   0.0000000e+00
   1.4400000e+02   1.4500000e+02   2.4593013e+01   0.0000000e+00   0.0000000e+00
   1.0720000e+03   1.4700000e+02   1.5628409e+01   0.0000000e+00   0.0000000e+00
   1.4400000e+02   1.4300000e+02   3.6124819e+01   0.0000000e+00   0.0000000e+00
   1.0720000e+03   1.4600000e+02   1.7218954e+01   0.0000000e+00   0.0000000e+00
   1.8000000e+02   1.0730000e+03   8.4492112e+00   0.0000000e+00   0.0000000e+00
   1.8000000e+02   1.8100000e+02   1.7283245e+01   0.0000000e+00   0.0000000e+00
   1.0730000e+03   1.8200000e+02   1.7506391e+01   0.0000000e+00   0.0000000e+00
   1.8000000e+02   1.8300000e+02   1.4242025e+01   0.0000000e+00   0.0000000e+00
   1.0730000e+03   1.7000000e+02   5.7401254e+01   0.0000000e+00   0.0000000e+00
   2.3100000e+02   1.0740000e+03   5.9768858e+00   0.0000000e+00   0.0000000e+00
   2.3100000e+02   2.2800000e+02   2.0320300e+01   0.0000000e+00   0.0000000e+00
   1.0740000e+03   2.3200000e+02   2.0293719e+01   0.0000000e+00   0.0000000e+00
   2.3100000e+02   2.3300000e+02   4.9762837e+01   0.0000000e+00   0.0000000e+00
   1.0740000e+03   2.3400000e+02   2.7423622e+01   0.0000000e+00   0.0000000e+00
   2.5400000e+02   1.0750000e+03   1.5074559e+00   0.0000000e+00   0.0000000e+00
   2.5400000e+02   2.5800000e+02   1.2546289e+01   0.0000000e+00   0.0000000e+00
   1.0750000e+03   2.5900000e+02   1.8506868e+01   0.0000000e+00   0.0000000e+00
   2.5400000e+02   2.4800000e+02   4.1543188e+01   0.0000000e+00   0.0000000e+00
   1.0750000e+03   2.5500000e+02   1.5808579e+01   0.0000000e+00   0.0000000e+00
   3.0600000e+02   1.0760000e+03   8.5533446e-01   0.0000000e+00   0.0000000e+00
   3.0600000e+02   3.0700000e+02   2.6521816e+01   0.0000000e+00   0.0000000e+00
   1.0760000e+03   3.0900000e+02   4.4430616e+01   0.0000000e+00   0.0000000e+00
   3.0600000e+02   3.0800000e+02   4.1667218e+01   0.0000000e+00   0.0000000e+00
   1.0760000e+03   3.0500000e+02   6.6905120e+01   0.0000000e+00   0.0000000e+00
   5.6600000e+02   1.0770000e+03   3.0332935e-01   0.0000000e+00   0.0000000e+00
   5.6600000e+02   5.6800000e+02   6.1747589e+01   0.0000000e+00   0.0000000e+00
   1.0770000e+03   5.6700000e+02   2.7202463e+01   0.0000000e+00   0.0000000e+00
   5.6600000e+02   5.6500000e+02   1.0796394e+01   0.0000000e+00   0.0000000e+00
   1.0770000e+03   5.8200000e+02   7.6192355e+01   0.0000000e+00   0.0000000e+00
   5.9400000e+02   1.0780000e+03   1.6455848e+00   0.0000000e+00   0.0000000e+00
   5.9400000e+02   5.9600000e+02   1.2898091e+01   0.0000000e+00   0.0000000e+00
   1.0780000e+03   5.9500000e+02   2.2887790e+01   0.0000000e+00   0.0000000e+00
   5.9400000e+02   5.9700000e+02   1.5537283e+01   0.0000000e+00   0.0000000e+00
   1.0780000e+03   5.9200000e+02   3.9036784e+01   0.0000000e+00   0.0000000e+00
   8.1400000e+02   1.0790000e+03   6.6457087e+00   0.0000000e+00   0.0000000e+00
   8.1400000e+02   8.1500000e+02   2.9892269e+01   0.0000000e+00   0.0000000e+00
   1.0790000e+03   8.1300000e+02   2.0965716e+01   0.0000000e+00   0.0000000e+00
   8.1400000e+02   8.1600000e+02   9.8806812e+00   0.0000000e+00   0.0000000e+00
   1.0790000e+03   8.2400000e+02   3.6935563e+01   0.0000000e+00   0.0000000e+00
   8.3500000e+02   1.0800000e+03   1.0478838e+00   0.0000000e+00   0.0000000e+00
   8.3500000e+02   8.3800000e+02   5.5998222e+01   0.0000000e+00   0.0000000e+00
   1.0800000e+03   8.3600000e+02   1.5249078e+01   0.0000000e+00   0.0000000e+00
   8.3500000e+02   8.3700000e+02   4.3307780e+01   0.0000000e+00   0.0000000e+00
   1.0800000e+03   8.3100000e+02   2.1953393e+01   0.0000000e+00   0.0000000e+00
   8.7000000e+02   1.0810000e+03   1.9708695e+00   0.0000000e+00   0.0000000e+00
   8.7000000e+02   8.7200000e+02   2.3944520e+01   0.0000000e+00   0.0000000e+00
   1.0810000e+03   8.7100000e+02   1.8936740e+01   0.0000000e+00   0.0000000e+00
   8.7000000e+02   8.7300000e+02   2.5044353e+01   0.0000000e+00   0.0000000e+00
   1.0810000e+03   8.6900000e+02   3.9001550e+01   0.0000000e+00   0.0000000e+00
   8.9800000e+02   1.0820000e+03   7.8452206e+00   0.0000000e+00   0.0000000e+00
   8.9800000e+02   8.8000000e+02   4.9425991e+01   0.0000000e+00   0.0000000e+00
   1.0820000e+03   8.9900000e+02   4.5767206e+01   0.0000000e+00   0.0000000e+00
   8.9800000e+02   9.0300000e+02   4.3502089e+01   0.0000000e+00   0.0000000e+00
   1.0820000e+03   9.0200000e+02   2.3152784e+01   0.0000000e+00   0.0000000e+00
   9.3200000e+02   1.0830000e+03   2.2675965e+00   0.0000000e+00   0.0000000e+00
   9.3200000e+02   9.3600000e+02   2.2889493e+01   0.0000000e+00   0.0000000e+00
   1.0830000e+03   9.4100000e+02   4.3029664e+01   0.0000000e+00   0.0000000e+00
   9.3200000e+02   9.3100000e+02   4.0839756e+01   2.4301577e+01   1.2759019e+02
   1.0830000e+03   9.3300000e+02   7.4873033e+00   0.0000000e+00   0.0000000e+00
   9.4900000e+02   1.0840000e+03   8.1830189e+00   0.0000000e+00   0.0000000e+00
   9.4900000e+02   9.5300000e+02   3.2215125e+01   0.0000000e+00   0.0000000e+00
   1.0840000e+03   9.4800000e+02   1.1404330e+02   3.4386623e+01   1.3906650e+02
   9.4900000e+02   9.5100000e+02   3.3455500e+01   0.0000000e+00   0.0000000e+00
   1.0840000e+03   9.5000000e+02   2.0708485e+01   0.0000000e+00   0.0000000e+00
   9.5800000e+02   1.0850000e+03   4.1677426e+00   0.0000000e+00   0.0000000e+00
   9.5800000e+02   9.6100000e+02   2.0384618e+01   0.0000000e+00   0.0000000e+00
   1.0850000e+03   9.5700000e+02   7.4744714e+01   0.0000000e+00   0.0000000e+00
   9.5800000e+02   9.6000000e+02   2.8427836e+01   0.0000000e+00   0.0000000e+00
   1.0850000e+03   9.5900000e+02   3.0714146e+01   0.0000000e+00   0.0000000e+00
   1.0480000e+03   1.0860000e+03   8.0767318e+00   0.0000000e+00   0.0000000e+00
   1.0480000e+03   1.0500000e+03   2.6342144e+01   0.0000000e+00   0.0000000e+00
   1.0860000e+03   1.0530000e+03   1.4994843e+01   0.0000000e+00   0.0000000e+00
   1.0480000e+03   1.0490000e+03   1.3288268e+01   0.0000000e+00   0.0000000e+00
   1.0860000e+03   1.0470000e+03   4.5157667e+01   0.0000000e+00   0.0000000e+00
