# Supplementary material for: Inflationary theory of branching morphogenesis in the mouse salivary gland
Source: Nat Commun. 2023 Jun 9;14:3422. doi: 10.1038/s41467-023-39124-x (PMC10256724; doi:10.1038/s41467-023-39124-x)
Supplement: Supplementary file 7 — Source Data [file 41467_2023_39124_MOESM7_ESM.zip › Data branching tree/Control data/E16.5/Sample 2/node_positions.dat]

   1.0000000e+00   5.9981444e+02   7.0299720e+02   1.3300000e+02
   2.0000000e+00   1.0658632e+03   9.6948519e+02   1.4000000e+02
   3.0000000e+00   1.1673468e+03   1.0061660e+03   1.3800000e+02
   4.0000000e+00   1.2292705e+03   1.0159874e+03   1.5000000e+02
   5.0000000e+00   1.3180299e+03   1.0361600e+03   1.5700000e+02
   6.0000000e+00   1.4802174e+03   1.0026735e+03   1.6100000e+02
   7.0000000e+00   1.5471903e+03   1.0034804e+03   1.6300000e+02
   8.0000000e+00   1.6254599e+03   9.8976306e+02   1.6900000e+02
   9.0000000e+00   1.7594058e+03   9.0705550e+02   1.5600000e+02
   1.0000000e+01   1.8659170e+03   8.9011054e+02   1.5600000e+02
   1.1000000e+01   1.9288554e+03   8.2717211e+02   1.4800000e+02
   1.2000000e+01   1.9611315e+03   7.4648181e+02   1.4100000e+02
   1.3000000e+01   2.0038974e+03   7.3316791e+02   1.4100000e+02
   1.4000000e+01   2.0369804e+03   7.2751959e+02   1.4100000e+02
   1.5000000e+01   2.1781884e+03   8.1990998e+02   1.4600000e+02
   1.6000000e+01   2.1886782e+03   8.3282043e+02   1.4800000e+02
   1.7000000e+01   2.1878713e+03   7.7068890e+02   1.5400000e+02
   1.8000000e+01   2.2023955e+03   7.6423368e+02   1.5600000e+02
   1.9000000e+01   2.1515606e+03   7.8359935e+02   1.7100000e+02
   2.0000000e+01   2.0329459e+03   6.6901912e+02   1.6300000e+02
   2.1000000e+01   2.0079319e+03   6.1737733e+02   1.6300000e+02
   2.2000000e+01   2.0563461e+03   6.4642584e+02   1.6900000e+02
   2.3000000e+01   2.0708703e+03   6.4239132e+02   1.7100000e+02
   2.4000000e+01   2.0797463e+03   6.2141185e+02   1.7100000e+02
   2.5000000e+01   2.0821670e+03   6.0688759e+02   1.7100000e+02
   2.6000000e+01   2.0950774e+03   6.5610868e+02   1.7100000e+02
   2.7000000e+01   2.0789394e+03   6.2221875e+02   1.7900000e+02
   2.8000000e+01   2.0700634e+03   6.1414972e+02   1.8200000e+02
   2.9000000e+01   2.0862015e+03   6.5126726e+02   1.7900000e+02
   3.0000000e+01   2.0829739e+03   5.9962547e+02   1.8200000e+02
   3.1000000e+01   2.0619944e+03   6.1172901e+02   1.8400000e+02
   3.2000000e+01   2.0103526e+03   6.9322621e+02   1.7800000e+02
   3.3000000e+01   1.9934076e+03   7.0290905e+02   1.7800000e+02
   3.4000000e+01   1.9885662e+03   6.6659841e+02   1.8200000e+02
   3.5000000e+01   1.9740420e+03   6.3835681e+02   1.8200000e+02
   3.6000000e+01   1.9845317e+03   6.7305364e+02   1.8600000e+02
   3.7000000e+01   1.9070690e+03   9.0987966e+02   1.5900000e+02
   3.8000000e+01   1.9651660e+03   9.3166604e+02   1.5900000e+02
   3.9000000e+01   1.9700075e+03   9.6878358e+02   1.5900000e+02
   4.0000000e+01   1.9659729e+03   1.0042873e+03   1.5900000e+02
   4.1000000e+01   1.9692006e+03   1.0373703e+03   1.5900000e+02
   4.2000000e+01   1.9659729e+03   1.0050942e+03   1.7500000e+02
   4.3000000e+01   1.9572910e+03   1.0057201e+03   1.5000000e+02
   4.4000000e+01   2.0523116e+03   9.3691091e+02   1.5600000e+02
   4.5000000e+01   2.0950774e+03   9.1956250e+02   1.5400000e+02
   4.6000000e+01   2.1200914e+03   9.1794869e+02   1.5400000e+02
   4.7000000e+01   2.1023396e+03   9.2117631e+02   1.4700000e+02
   4.8000000e+01   2.0845877e+03   9.7685261e+02   1.5900000e+02
   4.9000000e+01   2.0910429e+03   1.0050942e+03   1.5900000e+02
   5.0000000e+01   2.0926567e+03   9.7402845e+02   1.6800000e+02
   5.1000000e+01   1.9461091e+03   8.6657043e+02   1.7800000e+02
   5.2000000e+01   1.9679618e+03   8.6464226e+02   1.8900000e+02
   5.3000000e+01   1.9731035e+03   8.6592771e+02   1.9100000e+02
   5.4000000e+01   1.9525364e+03   8.4407509e+02   1.7800000e+02
   5.5000000e+01   1.9518937e+03   8.2093703e+02   1.7800000e+02
   5.6000000e+01   1.9300410e+03   8.1515252e+02   1.7800000e+02
   5.7000000e+01   1.9679618e+03   8.2800700e+02   1.8900000e+02
   5.8000000e+01   1.9512509e+03   8.1772341e+02   1.8900000e+02
   5.9000000e+01   1.9840299e+03   8.1965159e+02   1.8900000e+02
   6.0000000e+01   1.9589636e+03   8.0294076e+02   1.8300000e+02
   6.1000000e+01   1.9409590e+03   8.3604804e+02   1.7200000e+02
   6.2000000e+01   2.0103526e+03   9.2884188e+02   1.2400000e+02
   6.3000000e+01   2.0636082e+03   1.0208288e+03   1.2400000e+02
   6.4000000e+01   2.0821670e+03   1.0450359e+03   1.2400000e+02
   6.5000000e+01   2.0732910e+03   1.0297048e+03   1.3000000e+02
   6.6000000e+01   2.0498909e+03   1.0280910e+03   1.1600000e+02
   6.7000000e+01   2.0765187e+03   1.0393876e+03   1.1600000e+02
   6.8000000e+01   2.0377873e+03   1.0313186e+03   1.1200000e+02
   6.9000000e+01   2.0578652e+03   9.2279011e+02   1.0800000e+02
   7.0000000e+01   2.0740033e+03   9.2682463e+02   1.0400000e+02
   7.1000000e+01   2.0925620e+03   9.2924534e+02   1.0100000e+02
   7.2000000e+01   2.1095070e+03   9.5668004e+02   1.0100000e+02
   7.3000000e+01   2.1135415e+03   8.9454851e+02   1.0100000e+02
   7.4000000e+01   2.1151553e+03   9.2682463e+02   9.2000000e+01
   7.5000000e+01   2.1240313e+03   9.5587313e+02   9.2000000e+01
   7.6000000e+01   2.1232243e+03   9.0019683e+02   8.8000000e+01
   7.7000000e+01   2.0353666e+03   9.5546968e+02   9.4000000e+01
   7.8000000e+01   2.0555392e+03   9.1996595e+02   1.1400000e+02
   7.9000000e+01   2.1394571e+03   6.6095009e+02   1.3500000e+02
   8.0000000e+01   2.1757677e+03   6.3674300e+02   1.3700000e+02
   8.1000000e+01   2.1983610e+03   6.3109468e+02   1.3800000e+02
   8.2000000e+01   2.2274095e+03   6.1576353e+02   1.3400000e+02
   8.3000000e+01   2.2483890e+03   5.6734935e+02   1.3400000e+02
   8.4000000e+01   2.2701754e+03   6.3835681e+02   1.3400000e+02
   8.5000000e+01   2.1539813e+03   5.5847341e+02   1.4000000e+02
   8.6000000e+01   2.1491399e+03   4.8665905e+02   1.3400000e+02
   8.7000000e+01   2.1555951e+03   5.3668703e+02   1.4800000e+02
   8.8000000e+01   2.1628573e+03   5.3991465e+02   1.5200000e+02
   8.9000000e+01   2.1910989e+03   5.2942491e+02   1.5200000e+02
   9.0000000e+01   2.1725401e+03   5.5121129e+02   1.5700000e+02
   9.1000000e+01   2.1192845e+03   4.9472808e+02   1.4800000e+02
   9.2000000e+01   2.0974981e+03   4.7213479e+02   1.4800000e+02
   9.3000000e+01   2.1031465e+03   4.9714879e+02   1.5400000e+02
   9.4000000e+01   2.2193405e+03   6.3916371e+02   1.5300000e+02
   9.5000000e+01   1.9272416e+03   7.0371595e+02   1.3700000e+02
   9.6000000e+01   1.8675308e+03   6.5772248e+02   1.3700000e+02
   9.7000000e+01   1.8279925e+03   6.4561894e+02   1.2800000e+02
   9.8000000e+01   1.7335849e+03   6.2423601e+02   1.2800000e+02
   9.9000000e+01   1.6754879e+03   5.8711847e+02   1.2800000e+02
   1.0000000e+02   1.6609636e+03   5.6936660e+02   1.2800000e+02
   1.0100000e+02   1.6771017e+03   6.0204618e+02   1.3300000e+02
   1.0200000e+02   1.7351987e+03   6.5933629e+02   1.1400000e+02
   1.0300000e+02   1.7577920e+03   6.7386054e+02   1.1400000e+02
   1.0400000e+02   1.6964674e+03   6.6095009e+02   1.1200000e+02
   1.0500000e+02   1.6706465e+03   6.6256390e+02   1.1200000e+02
   1.0600000e+02   1.6512808e+03   6.5530177e+02   1.1200000e+02
   1.0700000e+02   1.6464394e+03   6.7950886e+02   1.1200000e+02
   1.0800000e+02   1.6988881e+03   6.5368797e+02   1.0400000e+02
   1.0900000e+02   1.6996950e+03   6.1979804e+02   9.4000000e+01
   1.1000000e+02   1.7045364e+03   6.0043237e+02   9.4000000e+01
   1.1100000e+02   1.6948535e+03   6.3432229e+02   8.9000000e+01
   1.1200000e+02   1.6561222e+03   6.6014319e+02   1.0400000e+02
   1.1300000e+02   1.7610196e+03   6.9403312e+02   1.1400000e+02
   1.1400000e+02   1.7569851e+03   6.8999860e+02   1.0800000e+02
   1.1500000e+02   1.8332631e+03   6.3165485e+02   1.2300000e+02
   1.1600000e+02   1.8506166e+03   6.1108769e+02   1.1800000e+02
   1.1700000e+02   1.8506166e+03   6.0401772e+02   1.1600000e+02
   1.1800000e+02   1.8441894e+03   5.7638060e+02   1.1200000e+02
   1.1900000e+02   1.8261931e+03   5.7123881e+02   1.0800000e+02
   1.2000000e+02   1.8069114e+03   5.7766604e+02   1.0800000e+02
   1.2100000e+02   1.8184804e+03   5.7573787e+02   1.0600000e+02
   1.2200000e+02   1.8171950e+03   5.9180597e+02   1.0600000e+02
   1.2300000e+02   1.8287640e+03   5.5517071e+02   1.0600000e+02
   1.2400000e+02   1.8441894e+03   5.5324254e+02   1.1200000e+02
   1.2500000e+02   1.8358340e+03   5.4295896e+02   1.1200000e+02
   1.2600000e+02   1.8531875e+03   5.6159795e+02   1.1200000e+02
   1.2700000e+02   1.8024123e+03   5.6931063e+02   1.1600000e+02
   1.2800000e+02   1.8368685e+03   5.1247994e+02   1.2500000e+02
   1.2900000e+02   1.8489720e+03   5.0602472e+02   1.2500000e+02
   1.3000000e+02   1.8215373e+03   4.9230737e+02   1.2500000e+02
   1.3100000e+02   1.8917379e+03   6.0608069e+02   1.2900000e+02
   1.3200000e+02   1.9683937e+03   6.7547435e+02   1.0200000e+02
   1.3300000e+02   1.9183657e+03   7.0129524e+02   8.2000000e+01
   1.3400000e+02   1.8780205e+03   7.0371595e+02   6.8000000e+01
   1.3500000e+02   1.8655135e+03   7.0472458e+02   6.0000000e+01
   1.3600000e+02   1.8691446e+03   7.2025746e+02   4.5000000e+01
   1.3700000e+02   1.8768102e+03   6.7305364e+02   3.6000000e+01
   1.3800000e+02   1.8606721e+03   6.6337080e+02   3.6000000e+01
   1.3900000e+02   1.9042449e+03   6.7628125e+02   3.6000000e+01
   1.4000000e+02   1.8513927e+03   7.3921968e+02   4.5000000e+01
   1.4100000e+02   1.8062062e+03   7.6584748e+02   4.5000000e+01
   1.4200000e+02   1.8667239e+03   7.6100606e+02   4.2000000e+01
   1.4300000e+02   1.8013647e+03   6.7386054e+02   6.0000000e+01
   1.4400000e+02   1.7537575e+03   6.6821222e+02   6.0000000e+01
   1.4500000e+02   1.7214813e+03   6.7305364e+02   6.0000000e+01
   1.4600000e+02   1.7368125e+03   6.5288106e+02   6.0000000e+01
   1.4700000e+02   1.7602127e+03   6.8192957e+02   5.3000000e+01
   1.4800000e+02   1.8279925e+03   6.2625326e+02   6.2000000e+01
   1.4900000e+02   1.8175028e+03   6.2948088e+02   7.1000000e+01
   1.5000000e+02   1.7908750e+03   6.4319823e+02   7.1000000e+01
   1.5100000e+02   1.8134683e+03   6.3674300e+02   7.5000000e+01
   1.5200000e+02   1.8328340e+03   6.1092211e+02   5.9000000e+01
   1.5300000e+02   1.8271856e+03   7.2308162e+02   7.1000000e+01
   1.5400000e+02   1.9296623e+03   7.6423368e+02   8.2000000e+01
   1.5500000e+02   1.9804972e+03   7.8924767e+02   8.2000000e+01
   1.5600000e+02   1.9853386e+03   8.1587547e+02   8.2000000e+01
   1.5700000e+02   1.9990560e+03   7.8440625e+02   8.2000000e+01
   1.5800000e+02   1.9175588e+03   7.8602006e+02   8.2000000e+01
   1.5900000e+02   1.9006138e+03   7.8924767e+02   8.2000000e+01
   1.6000000e+02   1.9256278e+03   8.0780644e+02   8.2000000e+01
   1.6100000e+02   2.0071250e+03   6.5691558e+02   9.6000000e+01
   1.6200000e+02   2.1268554e+03   6.8959515e+02   9.1000000e+01
   1.6300000e+02   2.2027043e+03   6.5409142e+02   9.1000000e+01
   1.6400000e+02   2.2123871e+03   6.3391884e+02   9.1000000e+01
   1.6500000e+02   2.2249888e+03   6.5691558e+02   9.3000000e+01
   1.6600000e+02   2.2540373e+03   6.6256390e+02   9.3000000e+01
   1.6700000e+02   2.2645271e+03   6.6901912e+02   9.3000000e+01
   1.6800000e+02   2.2185336e+03   6.4158442e+02   9.8000000e+01
   1.6900000e+02   2.2661409e+03   6.5126726e+02   8.9000000e+01
   1.7000000e+02   2.1312969e+03   6.9983800e+02   8.1000000e+01
   1.7100000e+02   2.1052578e+03   7.0231792e+02   6.3000000e+01
   1.7200000e+02   2.0804585e+03   7.0293790e+02   6.3000000e+01
   1.7300000e+02   2.1288170e+03   7.0355788e+02   6.3000000e+01
   1.7400000e+02   2.1511363e+03   7.0355788e+02   6.3000000e+01
   1.7500000e+02   2.1170374e+03   6.8991831e+02   5.6000000e+01
   1.7600000e+02   2.0754987e+03   6.8743839e+02   5.6000000e+01
   1.7700000e+02   2.1269571e+03   6.7999862e+02   5.2000000e+01
   1.7800000e+02   2.1288170e+03   6.7751870e+02   5.0000000e+01
   1.7900000e+02   2.1505163e+03   6.8929833e+02   5.2000000e+01
   1.8000000e+02   2.1793041e+03   7.5818190e+02   8.3000000e+01
   1.8100000e+02   2.1615522e+03   7.7270616e+02   8.3000000e+01
   1.8200000e+02   2.2010905e+03   7.5011287e+02   8.3000000e+01
   1.8300000e+02   2.1720420e+03   7.5334049e+02   7.7000000e+01
   1.8400000e+02   2.1801110e+03   7.5818190e+02   7.1000000e+01
   1.8500000e+02   2.1935196e+03   7.5535774e+02   7.7000000e+01
   1.8600000e+02   2.0030905e+03   5.6855970e+02   9.6000000e+01
   1.8700000e+02   2.0248769e+03   5.3789739e+02   1.2100000e+02
   1.8800000e+02   2.0372976e+03   5.4067400e+02   1.2600000e+02
   1.8900000e+02   2.0266086e+03   5.5212645e+02   1.3200000e+02
   1.9000000e+02   2.0243181e+03   5.2005959e+02   1.2600000e+02
   1.9100000e+02   2.0540945e+03   5.4220100e+02   1.2100000e+02
   1.9200000e+02   2.0014767e+03   5.6170103e+02   9.3000000e+01
   1.9300000e+02   2.0014767e+03   5.5040438e+02   8.8000000e+01
   1.9400000e+02   2.0095457e+03   5.0602472e+02   8.6000000e+01
   1.9500000e+02   2.0149120e+03   4.2313840e+02   8.8000000e+01
   1.9600000e+02   1.9986957e+03   4.0421933e+02   8.9000000e+01
   1.9700000e+02   1.9757225e+03   3.4340805e+02   8.9000000e+01
   1.9800000e+02   1.9622089e+03   3.1097537e+02   8.9000000e+01
   1.9900000e+02   1.9324789e+03   3.0084016e+02   8.9000000e+01
   2.0000000e+02   1.9115328e+03   2.9273198e+02   8.9000000e+01
   2.0100000e+02   1.9959930e+03   3.1165105e+02   8.9000000e+01
   2.0200000e+02   1.9318033e+03   2.7989405e+02   8.1000000e+01
   2.0300000e+02   1.9046483e+03   2.8251259e+02   8.1000000e+01
   2.0400000e+02   1.9385382e+03   2.7121595e+02   8.1000000e+01
   2.0500000e+02   1.9732351e+03   3.0914039e+02   9.7000000e+01
   2.0600000e+02   2.0660289e+03   4.2129991e+02   9.7000000e+01
   2.0700000e+02   2.0821670e+03   4.0193424e+02   9.7000000e+01
   2.0800000e+02   2.0862015e+03   3.8256856e+02   9.7000000e+01
   2.0900000e+02   2.0845877e+03   4.3582416e+02   1.0100000e+02
   2.1000000e+02   2.0942705e+03   3.8337547e+02   1.0300000e+02
   2.1100000e+02   1.9562901e+03   4.2129991e+02   1.0900000e+02
   2.1200000e+02   2.0700634e+03   4.7939692e+02   6.4000000e+01
   2.1300000e+02   2.0490840e+03   4.3259655e+02   6.4000000e+01
   2.1400000e+02   2.0724841e+03   3.8579618e+02   6.4000000e+01
   2.1500000e+02   2.0450494e+03   4.1726539e+02   5.7000000e+01
   2.1600000e+02   2.0345597e+03   3.8660308e+02   5.0000000e+01
   2.1700000e+02   2.0232631e+03   3.5916838e+02   5.0000000e+01
   2.1800000e+02   2.0603806e+03   3.6400979e+02   5.0000000e+01
   2.1900000e+02   2.0668358e+03   3.7449953e+02   5.7000000e+01
   2.2000000e+02   2.1087948e+03   4.9634188e+02   5.8000000e+01
   2.2100000e+02   2.1168638e+03   5.1893517e+02   5.2000000e+01
   2.2200000e+02   2.1144431e+03   5.3668703e+02   5.2000000e+01
   2.2300000e+02   2.1402640e+03   4.8343144e+02   5.2000000e+01
   2.2400000e+02   2.1330019e+03   4.7455550e+02   5.8000000e+01
   2.2500000e+02   2.1588228e+03   4.5599674e+02   5.8000000e+01
   2.2600000e+02   2.1733470e+03   4.4954151e+02   6.6000000e+01
   2.2700000e+02   2.1112155e+03   5.6069240e+02   8.6000000e+01
   2.2800000e+02   2.1297743e+03   5.5585098e+02   8.4000000e+01
   2.2900000e+02   2.1281604e+03   5.5847341e+02   9.3000000e+01
   2.3000000e+02   2.1459123e+03   5.5040438e+02   8.4000000e+01
   2.3100000e+02   2.1346157e+03   5.6412174e+02   7.5000000e+01
   2.3200000e+02   2.1612435e+03   5.6008722e+02   7.5000000e+01
   2.3300000e+02   2.0789394e+03   5.9559095e+02   6.8000000e+01
   2.3400000e+02   2.1660849e+03   5.5847341e+02   6.7000000e+01
   2.3500000e+02   1.9005191e+03   5.4515951e+02   8.2000000e+01
   2.3600000e+02   1.8224583e+03   4.6474621e+02   8.1000000e+01
   2.3700000e+02   1.7788775e+03   4.2559737e+02   8.1000000e+01
   2.3800000e+02   1.7714909e+03   3.8792584e+02   8.1000000e+01
   2.3900000e+02   1.7537631e+03   4.5883695e+02   8.3000000e+01
   2.4000000e+02   1.7412060e+03   4.6326890e+02   8.5000000e+01
   2.4100000e+02   1.7220009e+03   4.5440501e+02   8.5000000e+01
   2.4200000e+02   1.7471152e+03   4.7656473e+02   8.5000000e+01
   2.4300000e+02   1.7589337e+03   4.4332515e+02   8.9000000e+01
   2.4400000e+02   1.8446180e+03   4.4184783e+02   8.5000000e+01
   2.4500000e+02   1.8564365e+03   4.2264274e+02   8.5000000e+01
   2.4600000e+02   1.8441306e+03   4.2291371e+02   9.3000000e+01
   2.4700000e+02   1.8417099e+03   6.2867397e+02   1.5000000e+02
   2.4800000e+02   1.8134683e+03   6.2060494e+02   1.6500000e+02
   2.4900000e+02   1.8199235e+03   6.2786707e+02   1.6700000e+02
   2.5000000e+02   1.8360616e+03   6.3835681e+02   1.6700000e+02
   2.5100000e+02   1.8158890e+03   6.3754991e+02   1.7400000e+02
   2.5200000e+02   1.8086269e+03   6.5691558e+02   1.7400000e+02
   2.5300000e+02   1.8175028e+03   6.3190159e+02   1.7800000e+02
   2.5400000e+02   1.7602127e+03   6.0688759e+02   1.6500000e+02
   2.5500000e+02   1.7392332e+03   6.0688759e+02   1.6500000e+02
   2.5600000e+02   1.7311642e+03   6.2948088e+02   1.6500000e+02
   2.5700000e+02   1.7214813e+03   5.8429431e+02   1.6500000e+02
   2.5800000e+02   1.7658610e+03   5.9962547e+02   1.7100000e+02
   2.5900000e+02   1.7457612e+03   6.2329944e+02   1.6000000e+02
   2.6000000e+02   1.8196744e+03   5.2431996e+02   1.5000000e+02
   2.6100000e+02   1.7688993e+03   5.0953731e+02   1.5000000e+02
   2.6200000e+02   1.7521884e+03   5.1532183e+02   1.5000000e+02
   2.6300000e+02   1.7682565e+03   4.9732556e+02   1.5000000e+02
   2.6400000e+02   1.8280299e+03   5.0246735e+02   1.5000000e+02
   2.6500000e+02   1.8428125e+03   4.8704198e+02   1.4500000e+02
   2.6600000e+02   1.8614515e+03   4.8382836e+02   1.4500000e+02
   2.6700000e+02   1.8318862e+03   4.7033116e+02   1.4300000e+02
   2.6800000e+02   1.8336409e+03   5.0360401e+02   1.5600000e+02
   2.6900000e+02   2.1660849e+03   6.8757789e+02   1.2900000e+02
   2.7000000e+02   2.1894851e+03   7.1420569e+02   1.2900000e+02
   2.7100000e+02   2.1894851e+03   6.9484002e+02   1.2300000e+02
   2.7200000e+02   1.7311689e+03   8.6353749e+02   1.4000000e+02
   2.7300000e+02   1.7460214e+03   8.4868497e+02   1.2900000e+02
   2.7400000e+02   1.8134683e+03   8.1426166e+02   1.1800000e+02
   2.7500000e+02   1.8247649e+03   8.1668237e+02   1.1400000e+02
   2.7600000e+02   1.8076601e+03   7.8653102e+02   1.1800000e+02
   2.7700000e+02   1.6488601e+03   8.2475140e+02   1.3900000e+02
   2.7800000e+02   1.5980252e+03   8.1506856e+02   1.2900000e+02
   2.7900000e+02   1.5463834e+03   7.8763386e+02   1.2900000e+02
   2.8000000e+02   1.5367006e+03   7.7149580e+02   1.2900000e+02
   2.8100000e+02   1.5254039e+03   7.9650979e+02   1.2900000e+02
   2.8200000e+02   1.5939907e+03   7.8279244e+02   1.1600000e+02
   2.8300000e+02   1.5996390e+03   7.6665438e+02   1.1600000e+02
   2.8400000e+02   1.5592938e+03   7.8359935e+02   1.1600000e+02
   2.8500000e+02   1.6424049e+03   7.6342677e+02   1.4600000e+02
   2.8600000e+02   1.6198116e+03   7.1824021e+02   1.4600000e+02
   2.8700000e+02   1.6496670e+03   7.6988200e+02   1.4800000e+02
   2.8800000e+02   1.6706465e+03   7.6504058e+02   1.4800000e+02
   2.8900000e+02   1.6254599e+03   7.2227472e+02   1.5200000e+02
   2.9000000e+02   1.6480532e+03   1.0639981e+03   1.3900000e+02
   2.9100000e+02   1.6537015e+03   1.0518946e+03   1.3000000e+02
   2.9200000e+02   1.5576800e+03   9.9541138e+02   1.2400000e+02
   2.9300000e+02   1.5100728e+03   9.6555597e+02   1.2400000e+02
   2.9400000e+02   1.4794104e+03   9.3247295e+02   1.2400000e+02
   2.9500000e+02   1.4826381e+03   1.0228461e+03   1.2400000e+02
   2.9600000e+02   1.5544524e+03   9.7886987e+02   1.1100000e+02
   2.9700000e+02   1.5617146e+03   9.2319356e+02   1.0700000e+02
   2.9800000e+02   1.5633284e+03   9.9742864e+02   1.1000000e+02
   2.9900000e+02   1.5520317e+03   1.0531049e+03   1.1000000e+02
   3.0000000e+02   1.5617146e+03   1.0119529e+03   1.0100000e+02
   3.0100000e+02   1.7101847e+03   8.1345476e+02   1.1900000e+02
   3.0200000e+02   1.6972743e+03   8.3039972e+02   1.1900000e+02
   3.0300000e+02   1.6980812e+03   7.7149580e+02   1.1900000e+02
   3.0400000e+02   1.7263228e+03   1.0644016e+03   1.1600000e+02
   3.0500000e+02   1.7360056e+03   1.0506842e+03   1.1000000e+02
   3.0600000e+02   1.7707024e+03   9.7322155e+02   1.0100000e+02
   3.0700000e+02   1.7844198e+03   9.4578685e+02   9.7000000e+01
   3.0800000e+02   1.7190606e+03   9.5385588e+02   1.0100000e+02
   3.0900000e+02   1.7545644e+03   9.2803498e+02   9.2000000e+01
   3.1000000e+02   1.7400401e+03   9.0221409e+02   9.2000000e+01
   3.1100000e+02   1.7860336e+03   9.2884188e+02   9.2000000e+01
   3.1200000e+02   1.7981371e+03   1.0676292e+03   8.4000000e+01
   3.1300000e+02   1.7610196e+03   1.0555257e+03   7.7000000e+01
   3.1400000e+02   1.6940466e+03   1.0668223e+03   7.7000000e+01
   3.1500000e+02   1.6859776e+03   1.0740844e+03   7.5000000e+01
   3.1600000e+02   1.6771017e+03   1.0999053e+03   7.5000000e+01
   3.1700000e+02   1.6771017e+03   1.0151805e+03   7.6000000e+01
   3.1800000e+02   1.6625774e+03   9.9258722e+02   7.6000000e+01
   3.1900000e+02   1.6811362e+03   1.0918363e+03   8.4000000e+01
   3.2000000e+02   1.6851707e+03   1.0869949e+03   8.7000000e+01
   3.2100000e+02   1.6698396e+03   1.1039398e+03   8.4000000e+01
   3.2200000e+02   1.6633843e+03   1.0377738e+03   6.2000000e+01
   3.2300000e+02   1.8296063e+03   1.0845742e+03   8.1000000e+01
   3.2400000e+02   1.8360616e+03   1.1313745e+03   7.2000000e+01
   3.2500000e+02   1.8126614e+03   1.1499333e+03   7.2000000e+01
   3.2600000e+02   1.7836129e+03   1.1676852e+03   7.2000000e+01
   3.2700000e+02   1.9030345e+03   1.1539678e+03   7.2000000e+01
   3.2800000e+02   1.8005578e+03   1.1725266e+03   5.9000000e+01
   3.2900000e+02   1.7634403e+03   1.0547187e+03   7.5000000e+01
   3.3000000e+02   1.8094338e+03   1.0192150e+03   6.4000000e+01
   3.3100000e+02   1.8844757e+03   1.0119529e+03   6.4000000e+01
   3.3200000e+02   1.8102407e+03   1.0119529e+03   6.0000000e+01
   3.3300000e+02   1.7828060e+03   9.8129058e+02   5.5000000e+01
   3.3400000e+02   1.7803853e+03   9.5062826e+02   5.5000000e+01
   3.3500000e+02   1.7650541e+03   9.6918703e+02   4.7000000e+01
   3.3600000e+02   1.7529506e+03   9.8209748e+02   4.7000000e+01
   3.3700000e+02   1.7222882e+03   9.0947621e+02   4.7000000e+01
   3.3800000e+02   1.8764067e+03   1.0087253e+03   5.0000000e+01
   3.3900000e+02   1.8868965e+03   9.9016651e+02   5.0000000e+01
   3.4000000e+02   1.8877034e+03   1.0232495e+03   5.0000000e+01
   3.4100000e+02   1.7440746e+03   1.1015191e+03   5.6000000e+01
   3.4200000e+02   1.7271297e+03   1.1144296e+03   5.6000000e+01
   3.4300000e+02   1.7674748e+03   1.0902225e+03   5.6000000e+01
   3.4400000e+02   1.8691446e+03   1.0644016e+03   8.9000000e+01
   3.4500000e+02   1.9159450e+03   1.0531049e+03   8.9000000e+01
   3.4600000e+02   1.8990000e+03   1.0474566e+03   9.7000000e+01
   3.4700000e+02   1.8941586e+03   1.0418083e+03   9.9000000e+01
   3.4800000e+02   1.9191726e+03   1.0531049e+03   9.7000000e+01
   3.4900000e+02   1.8191166e+03   1.1717197e+03   1.0500000e+02
   3.5000000e+02   1.8271856e+03   1.2104510e+03   9.9000000e+01
   3.5100000e+02   1.8126614e+03   1.2419202e+03   9.9000000e+01
   3.5200000e+02   1.7957164e+03   1.2620928e+03   9.9000000e+01
   3.5300000e+02   1.8263787e+03   1.2120648e+03   9.8000000e+01
   3.5400000e+02   1.8005578e+03   1.2193270e+03   9.8000000e+01
   3.5500000e+02   1.8747929e+03   1.2427271e+03   9.8000000e+01
   3.5600000e+02   1.7997509e+03   1.2701618e+03   9.2000000e+01
   3.5700000e+02   1.7844198e+03   1.2822654e+03   9.2000000e+01
   3.5800000e+02   1.8094338e+03   1.2822654e+03   9.2000000e+01
   3.5900000e+02   1.8780205e+03   1.1612299e+03   1.0500000e+02
   3.6000000e+02   1.8965793e+03   1.1628437e+03   1.0500000e+02
   3.6100000e+02   1.8925448e+03   1.1442850e+03   1.1500000e+02
   3.6200000e+02   1.8981931e+03   1.1362160e+03   1.1700000e+02
   3.6300000e+02   1.9135243e+03   1.1604230e+03   1.1500000e+02
   3.6400000e+02   1.7166399e+03   1.1168503e+03   1.3900000e+02
   3.6500000e+02   1.6956604e+03   1.1386367e+03   1.3900000e+02
   3.6600000e+02   1.6738741e+03   1.1781749e+03   1.3900000e+02
   3.6700000e+02   1.6908190e+03   1.2007682e+03   1.3900000e+02
   3.6800000e+02   1.6432118e+03   1.1709128e+03   1.3900000e+02
   3.6900000e+02   1.6149701e+03   1.1725266e+03   1.3900000e+02
   3.7000000e+02   1.5835009e+03   1.1822094e+03   1.3900000e+02
   3.7100000e+02   1.6069011e+03   1.2112579e+03   1.3900000e+02
   3.7200000e+02   1.6254599e+03   1.1701059e+03   1.4400000e+02
   3.7300000e+02   1.6924328e+03   1.2120648e+03   1.2900000e+02
   3.7400000e+02   1.6892052e+03   1.2669342e+03   1.2900000e+02
   3.7500000e+02   1.6956604e+03   1.2128717e+03   1.1800000e+02
   3.7600000e+02   1.6698396e+03   1.2136786e+03   1.1800000e+02
   3.7700000e+02   1.7021157e+03   1.2322374e+03   1.1800000e+02
   3.7800000e+02   1.7545644e+03   1.1491264e+03   1.4300000e+02
   3.7900000e+02   1.8223442e+03   1.2257822e+03   1.3500000e+02
   3.8000000e+02   1.8570410e+03   1.2330443e+03   1.3500000e+02
   3.8100000e+02   1.9102966e+03   1.2725826e+03   1.3500000e+02
   3.8200000e+02   1.8005578e+03   1.2798447e+03   1.3300000e+02
   3.8300000e+02   1.7819991e+03   1.3460107e+03   1.3300000e+02
   3.8400000e+02   1.7577920e+03   1.3589212e+03   1.3300000e+02
   3.8500000e+02   1.7868405e+03   1.3726385e+03   1.3300000e+02
   3.8600000e+02   1.8102407e+03   1.2919482e+03   1.2600000e+02
   3.8700000e+02   1.8513927e+03   1.3153484e+03   1.2600000e+02
   3.8800000e+02   1.8328340e+03   1.2984035e+03   1.1900000e+02
   3.8900000e+02   1.8796343e+03   1.2217477e+03   1.4600000e+02
   3.9000000e+02   1.7973302e+03   1.1749473e+03   1.6400000e+02
   3.9100000e+02   1.8166959e+03   1.1684921e+03   1.6400000e+02
   3.9200000e+02   1.7771576e+03   1.1846301e+03   1.6400000e+02
   3.9300000e+02   1.8175028e+03   4.9795569e+02   4.8000000e+01
   3.9400000e+02   1.7868405e+03   4.9876259e+02   4.8000000e+01
   3.9500000e+02   1.7505299e+03   5.0279711e+02   4.8000000e+01
   3.9600000e+02   1.6955709e+03   4.9058179e+02   4.8000000e+01
   3.9700000e+02   1.6841819e+03   5.0908887e+02   4.8000000e+01
   3.9800000e+02   1.6692339e+03   4.8061643e+02   4.8000000e+01
   3.9900000e+02   1.7432677e+03   5.1005924e+02   4.4000000e+01
   4.0000000e+02   1.7360056e+03   5.4072155e+02   4.4000000e+01
   4.0100000e+02   1.7408470e+03   5.1812826e+02   3.9000000e+01
   4.0200000e+02   1.7473022e+03   5.3668703e+02   3.9000000e+01
   4.0300000e+02   1.7287435e+03   4.9230737e+02   3.6000000e+01
   4.0400000e+02   1.7642472e+03   5.0763853e+02   5.3000000e+01
   4.0500000e+02   1.8150821e+03   4.0032043e+02   4.8000000e+01
   4.0600000e+02   1.8102407e+03   4.0032043e+02   4.2000000e+01
   4.0700000e+02   1.7666679e+03   3.7046502e+02   4.2000000e+01
   4.0800000e+02   1.8166959e+03   4.1000326e+02   3.6000000e+01
   4.0900000e+02   1.8207304e+03   3.6239599e+02   5.3000000e+01
   4.1000000e+02   1.8102407e+03   3.5029244e+02   5.3000000e+01
   4.1100000e+02   1.8328340e+03   3.8579618e+02   5.3000000e+01
   4.1200000e+02   1.4414860e+03   1.1071674e+03   1.6300000e+02
   4.1300000e+02   1.4923209e+03   1.1620368e+03   1.6300000e+02
   4.1400000e+02   1.5713974e+03   1.1612299e+03   1.6700000e+02
   4.1500000e+02   1.5673629e+03   1.1652645e+03   1.6900000e+02
   4.1600000e+02   1.5899562e+03   1.2185201e+03   1.6900000e+02
   4.1700000e+02   1.5915700e+03   1.2435340e+03   1.6900000e+02
   4.1800000e+02   1.5794664e+03   1.2725826e+03   1.6900000e+02
   4.1900000e+02   1.5835009e+03   1.3306796e+03   1.6900000e+02
   4.2000000e+02   1.5843078e+03   1.2891241e+03   1.5900000e+02
   4.2100000e+02   1.6109356e+03   1.2931586e+03   1.5100000e+02
   4.2200000e+02   1.6198116e+03   1.3173657e+03   1.5100000e+02
   4.2300000e+02   1.6060942e+03   1.2737929e+03   1.5100000e+02
   4.2400000e+02   1.6149701e+03   1.3326968e+03   1.5900000e+02
   4.2500000e+02   1.5746250e+03   1.2770205e+03   1.7100000e+02
   4.2600000e+02   1.6658050e+03   1.2620928e+03   1.7700000e+02
   4.2700000e+02   1.6754879e+03   1.2701618e+03   1.8100000e+02
   4.2800000e+02   1.6690326e+03   1.2467617e+03   1.8400000e+02
   4.2900000e+02   1.6932397e+03   1.3137346e+03   1.8100000e+02
   4.3000000e+02   1.7037295e+03   1.2838792e+03   1.7500000e+02
   4.3100000e+02   1.6149701e+03   1.1588092e+03   1.6700000e+02
   4.3200000e+02   1.5883424e+03   1.1539678e+03   1.7700000e+02
   4.3300000e+02   1.4794104e+03   1.2156959e+03   1.7300000e+02
   4.3400000e+02   1.4850588e+03   1.2350616e+03   1.8700000e+02
   4.3500000e+02   1.4955485e+03   1.2802481e+03   1.8700000e+02
   4.3600000e+02   1.4584310e+03   1.2415168e+03   1.8900000e+02
   4.3700000e+02   1.4318032e+03   1.2342547e+03   1.7300000e+02
   4.3800000e+02   1.4382584e+03   1.1099916e+03   1.8400000e+02
   4.3900000e+02   1.4430998e+03   1.1148330e+03   1.9000000e+02
   4.4000000e+02   1.4697276e+03   1.1212882e+03   1.9200000e+02
   4.4100000e+02   1.4850588e+03   1.1212882e+03   1.9200000e+02
   4.4200000e+02   1.4963554e+03   1.1406539e+03   1.9700000e+02
   4.4300000e+02   1.5116866e+03   1.1543713e+03   1.9700000e+02
   4.4400000e+02   1.4826381e+03   1.1350056e+03   2.0000000e+02
   4.4500000e+02   1.3632164e+03   1.1386367e+03   1.9000000e+02
   4.4600000e+02   1.3632164e+03   1.1531609e+03   1.9000000e+02
   4.4700000e+02   1.3607957e+03   1.1216917e+03   1.9000000e+02
   4.4800000e+02   1.3640233e+03   1.1418643e+03   1.8400000e+02
   4.4900000e+02   1.4406791e+03   9.2642118e+02   1.8400000e+02
   4.5000000e+02   1.4705345e+03   8.8768983e+02   1.8400000e+02
   4.5100000e+02   1.4786035e+03   8.3846875e+02   2.0200000e+02
   4.5200000e+02   1.4713414e+03   8.0296502e+02   2.0200000e+02
   4.5300000e+02   1.5108797e+03   7.9893050e+02   2.0200000e+02
   4.5400000e+02   1.4608517e+03   7.7472341e+02   2.0200000e+02
   4.5500000e+02   1.4939347e+03   8.8607603e+02   2.0600000e+02
   4.5600000e+02   1.4931278e+03   8.3846875e+02   1.7200000e+02
   4.5700000e+02   1.4600448e+03   8.2313759e+02   1.6000000e+02
   4.5800000e+02   1.4527826e+03   8.3846875e+02   1.5800000e+02
   4.5900000e+02   1.4447136e+03   8.5944823e+02   1.5800000e+02
   4.6000000e+02   1.4511688e+03   8.7881390e+02   1.5800000e+02
   4.6100000e+02   1.4221203e+03   8.6993797e+02   1.5800000e+02
   4.6200000e+02   1.4568172e+03   8.6832416e+02   1.5100000e+02
   4.6300000e+02   1.4406791e+03   7.8117864e+02   1.5800000e+02
   4.6400000e+02   1.4229272e+03   7.5858535e+02   1.5800000e+02
   4.6500000e+02   1.4108237e+03   7.4325420e+02   1.5800000e+02
   4.6600000e+02   1.4406791e+03   7.6100606e+02   1.4900000e+02
   4.6700000e+02   1.4245410e+03   7.6907509e+02   1.4900000e+02
   4.6800000e+02   1.4608517e+03   7.4406110e+02   1.4900000e+02
   4.6900000e+02   1.4237341e+03   7.5777845e+02   1.6300000e+02
   4.7000000e+02   1.5294384e+03   7.9489599e+02   1.7200000e+02
   4.7100000e+02   1.5649422e+03   8.0699953e+02   1.7200000e+02
   4.7200000e+02   1.5391213e+03   7.6826819e+02   1.7500000e+02
   4.7300000e+02   1.5431558e+03   7.4244729e+02   1.7500000e+02
   4.7400000e+02   1.5124935e+03   7.1824021e+02   1.7500000e+02
   4.7500000e+02   1.5576800e+03   7.2872994e+02   1.7500000e+02
   4.7600000e+02   1.5826940e+03   7.2469543e+02   1.7500000e+02
   4.7700000e+02   1.5665560e+03   7.2469543e+02   1.8300000e+02
   4.7800000e+02   1.5286315e+03   7.1662640e+02   1.7100000e+02
   4.7900000e+02   1.5092659e+03   7.1501259e+02   1.7100000e+02
   4.8000000e+02   1.5334729e+03   7.0371595e+02   1.6900000e+02
   4.8100000e+02   1.4148582e+03   9.2480737e+02   1.9000000e+02
   4.8200000e+02   1.3373955e+03   8.4008256e+02   1.9000000e+02
   4.8300000e+02   1.3277127e+03   8.1990998e+02   1.9000000e+02
   4.8400000e+02   1.3172229e+03   7.8037174e+02   1.9000000e+02
   4.8500000e+02   1.3317472e+03   7.6826819e+02   1.9000000e+02
   4.8600000e+02   1.3365886e+03   7.5132323e+02   1.9000000e+02
   4.8700000e+02   1.2663881e+03   7.7553032e+02   1.8800000e+02
   4.8800000e+02   1.3357817e+03   7.6907509e+02   1.9400000e+02
   4.8900000e+02   1.3099608e+03   8.3685494e+02   1.7100000e+02
   4.9000000e+02   1.2994711e+03   8.5379991e+02   1.7100000e+02
   4.9100000e+02   1.3091539e+03   8.3685494e+02   1.6900000e+02
   4.9200000e+02   1.3260989e+03   8.1910308e+02   1.6900000e+02
   4.9300000e+02   1.3083470e+03   8.4169636e+02   1.6500000e+02
   4.9400000e+02   1.3016241e+03   8.2415065e+02   1.6500000e+02
   4.9500000e+02   1.3131931e+03   8.5950047e+02   1.6500000e+02
   4.9600000e+02   1.3324748e+03   8.3571968e+02   1.9700000e+02
   4.9700000e+02   1.3369739e+03   8.3764785e+02   2.0300000e+02
   4.9800000e+02   1.2868414e+03   8.4536054e+02   1.9700000e+02
   4.9900000e+02   1.2714160e+03   8.5564412e+02   1.9700000e+02
   5.0000000e+02   1.2514916e+03   8.4985961e+02   1.9700000e+02
   5.0100000e+02   1.2720588e+03   8.7942491e+02   1.9700000e+02
   5.0200000e+02   1.2833330e+03   8.7155177e+02   1.9200000e+02
   5.0300000e+02   1.3850028e+03   9.6918703e+02   2.0100000e+02
   5.0400000e+02   1.3583750e+03   9.7725606e+02   2.0100000e+02
   5.0500000e+02   1.3309403e+03   9.8209748e+02   2.0100000e+02
   5.0600000e+02   1.4059823e+03   1.0087253e+03   2.0100000e+02
   5.0700000e+02   1.3494991e+03   9.8129058e+02   1.9400000e+02
   5.0800000e+02   1.3244851e+03   9.8613200e+02   1.9400000e+02
   5.0900000e+02   1.3446576e+03   9.7402845e+02   1.9100000e+02
   5.1000000e+02   1.6900121e+03   9.8411474e+02   1.8200000e+02
   5.1100000e+02   1.7166399e+03   1.0212323e+03   1.8200000e+02
   5.1200000e+02   1.7989440e+03   1.0341427e+03   1.8000000e+02
   5.1300000e+02   1.8336409e+03   1.0664188e+03   1.7900000e+02
   5.1400000e+02   1.8820550e+03   1.1313745e+03   1.7800000e+02
   5.1500000e+02   1.8998069e+03   1.1442850e+03   1.7800000e+02
   5.1600000e+02   1.8812481e+03   1.1281469e+03   1.8200000e+02
   5.1700000e+02   1.8683377e+03   1.0522980e+03   1.8700000e+02
   5.1800000e+02   1.7981371e+03   1.0571395e+03   1.7000000e+02
   5.1900000e+02   1.7852267e+03   1.0716637e+03   1.7000000e+02
   5.2000000e+02   1.8175028e+03   1.0716637e+03   1.6100000e+02
   5.2100000e+02   1.7053433e+03   1.0579464e+03   1.9700000e+02
   5.2200000e+02   1.6771017e+03   1.0740844e+03   1.9700000e+02
   5.2300000e+02   1.7158330e+03   1.0902225e+03   1.9700000e+02
   5.2400000e+02   1.7077640e+03   9.0987966e+02   1.9500000e+02
   5.2500000e+02   1.7602127e+03   9.2843843e+02   1.9700000e+02
   5.2600000e+02   1.7900681e+03   9.3570056e+02   1.9700000e+02
   5.2700000e+02   1.8078200e+03   9.4175233e+02   1.9700000e+02
   5.2800000e+02   1.7941026e+03   9.4094543e+02   2.0500000e+02
   5.2900000e+02   1.7941026e+03   9.3529711e+02   1.9200000e+02
   5.3000000e+02   1.7077640e+03   8.8365532e+02   1.9500000e+02
   5.3100000e+02   1.7077640e+03   8.5379991e+02   1.9500000e+02
   5.3200000e+02   1.6883983e+03   8.0942024e+02   1.9500000e+02
   5.3300000e+02   1.6956604e+03   7.8359935e+02   1.9500000e+02
   5.3400000e+02   1.7464953e+03   8.2313759e+02   1.9500000e+02
   5.3500000e+02   1.7085709e+03   8.4976539e+02   2.0200000e+02
   5.3600000e+02   1.6948535e+03   7.9570289e+02   2.0200000e+02
   5.3700000e+02   1.6811362e+03   7.7795103e+02   2.0200000e+02
   5.3800000e+02   1.7077640e+03   7.7230271e+02   2.0200000e+02
   5.3900000e+02   1.0283517e+03   1.0268806e+03   1.6800000e+02
   5.4000000e+02   9.4685448e+02   1.0163909e+03   1.6800000e+02
   5.4100000e+02   8.8875746e+02   9.4699720e+02   1.7700000e+02
   5.4200000e+02   9.2103358e+02   9.0342444e+02   1.7700000e+02
   5.4300000e+02   9.4443377e+02   8.9212780e+02   1.7700000e+02
   5.4400000e+02   9.6783396e+02   8.7760354e+02   1.7700000e+02
   5.4500000e+02   9.8639272e+02   8.6307929e+02   1.7700000e+02
   5.4600000e+02   1.0331931e+03   8.5743097e+02   1.7700000e+02
   5.4700000e+02   9.8719963e+02   8.4048601e+02   1.7700000e+02
   5.4800000e+02   9.7106157e+02   8.9253125e+02   1.8000000e+02
   5.4900000e+02   9.2345429e+02   8.6590345e+02   1.7300000e+02
   5.5000000e+02   8.6939179e+02   8.5218610e+02   1.8600000e+02
   5.5100000e+02   8.7019869e+02   8.5379991e+02   1.9400000e+02
   5.5200000e+02   8.7261940e+02   8.5057229e+02   1.9900000e+02
   5.5300000e+02   8.4679851e+02   8.5137920e+02   1.9900000e+02
   5.5400000e+02   9.0973694e+02   8.5379991e+02   1.9900000e+02
   5.5500000e+02   8.4679851e+02   8.5057229e+02   1.9400000e+02
   5.5600000e+02   8.5567444e+02   8.3685494e+02   1.8600000e+02
   5.5700000e+02   8.1532929e+02   9.2884188e+02   1.8200000e+02
   5.5800000e+02   7.8466698e+02   9.2642118e+02   1.8200000e+02
   5.5900000e+02   7.5803918e+02   9.2238666e+02   1.8200000e+02
   5.6000000e+02   7.2737687e+02   9.2157976e+02   1.8200000e+02
   5.6100000e+02   7.5642537e+02   9.1391418e+02   1.7900000e+02
   5.6200000e+02   8.1532929e+02   9.3126259e+02   1.9300000e+02
   5.6300000e+02   7.6045989e+02   9.2642118e+02   1.9300000e+02
   5.6400000e+02   9.2506810e+02   1.0337393e+03   1.6800000e+02
   5.6500000e+02   8.3066045e+02   1.0466497e+03   1.7600000e+02
   5.6600000e+02   8.2017071e+02   1.0506842e+03   1.8000000e+02
   5.6700000e+02   8.2662593e+02   1.0361600e+03   1.9200000e+02
   5.6800000e+02   7.3867351e+02   1.0555257e+03   1.8000000e+02
   5.6900000e+02   7.3302519e+02   1.0587533e+03   1.8900000e+02
   5.7000000e+02   7.3302519e+02   1.0587533e+03   1.9100000e+02
   5.7100000e+02   7.1123881e+02   1.0644016e+03   1.8900000e+02
   5.7200000e+02   7.3625280e+02   1.0668223e+03   1.7000000e+02
   5.7300000e+02   7.3544590e+02   1.0611740e+03   1.6800000e+02
   5.7400000e+02   7.3060448e+02   1.0878018e+03   1.7000000e+02
   5.7500000e+02   8.4357090e+02   1.1394436e+03   1.7600000e+02
   5.7600000e+02   8.4034328e+02   1.1426712e+03   1.7400000e+02
   5.7700000e+02   8.3469496e+02   1.1596161e+03   1.7400000e+02
   5.7800000e+02   8.1532929e+02   1.1563885e+03   1.7400000e+02
   5.7900000e+02   8.6697108e+02   1.1886646e+03   1.7400000e+02
   5.8000000e+02   8.7019869e+02   1.1588092e+03   1.6600000e+02
   5.8100000e+02   8.6132276e+02   1.1797887e+03   1.7800000e+02
   5.8200000e+02   7.9677052e+02   1.1378298e+03   1.9100000e+02
   5.8300000e+02   7.9757743e+02   1.1313745e+03   1.9300000e+02
   5.8400000e+02   7.4997015e+02   1.1620368e+03   1.9200000e+02
   5.8500000e+02   7.5803918e+02   1.1918923e+03   1.9200000e+02
   5.8600000e+02   7.6449440e+02   1.2177132e+03   1.9200000e+02
   5.8700000e+02   7.3544590e+02   1.1612299e+03   1.9400000e+02
   5.8800000e+02   7.6691511e+02   1.1878577e+03   1.9600000e+02
   5.8900000e+02   9.7106157e+02   1.1031329e+03   1.8900000e+02
   5.9000000e+02   9.7267537e+02   1.1128158e+03   1.9100000e+02
   5.9100000e+02   8.9117817e+02   1.0910294e+03   2.0100000e+02
   5.9200000e+02   9.8074440e+02   1.1733335e+03   1.9900000e+02
   5.9300000e+02   9.9607556e+02   1.1805956e+03   2.0100000e+02
   5.9400000e+02   9.6299254e+02   1.2217477e+03   1.9900000e+02
   5.9500000e+02   9.5411660e+02   1.2507962e+03   1.9900000e+02
   5.9600000e+02   9.4604757e+02   1.2193270e+03   1.9900000e+02
   5.9700000e+02   9.8074440e+02   1.2322374e+03   1.9900000e+02
   5.9800000e+02   1.0114067e+03   1.1499333e+03   1.6800000e+02
   5.9900000e+02   1.0194757e+03   1.1491264e+03   1.6400000e+02
   6.0000000e+02   1.0194757e+03   1.1967337e+03   1.6800000e+02
   6.0100000e+02   1.0574002e+03   1.0369669e+03   1.8400000e+02
   6.0200000e+02   1.1033937e+03   1.0716637e+03   1.8400000e+02
   6.0300000e+02   1.1348629e+03   1.1265331e+03   1.8400000e+02
   6.0400000e+02   1.1405112e+03   1.1539678e+03   1.8500000e+02
   6.0500000e+02   1.1453526e+03   1.1850336e+03   1.8500000e+02
   6.0600000e+02   1.1332491e+03   1.2544272e+03   1.8500000e+02
   6.0700000e+02   1.1251800e+03   1.2818619e+03   1.8500000e+02
   6.0800000e+02   1.1187248e+03   1.3012276e+03   1.8500000e+02
   6.0900000e+02   1.1978013e+03   1.2043993e+03   1.8500000e+02
   6.1000000e+02   1.2058703e+03   1.2217477e+03   1.8000000e+02
   6.1100000e+02   1.2090979e+03   1.2104510e+03   1.8900000e+02
   6.1200000e+02   1.1534216e+03   1.3064725e+03   1.8500000e+02
   6.1300000e+02   1.1308284e+03   1.2483755e+03   1.8800000e+02
   6.1400000e+02   1.1276007e+03   1.1265331e+03   1.8100000e+02
   6.1500000e+02   1.1187248e+03   1.1265331e+03   1.6600000e+02
   6.1600000e+02   1.1187248e+03   1.1241124e+03   1.6300000e+02
   6.1700000e+02   1.0945177e+03   1.1370229e+03   1.6600000e+02
   6.1800000e+02   1.1372836e+03   1.0288979e+03   2.0100000e+02
   6.1900000e+02   1.1582631e+03   1.0119529e+03   2.0100000e+02
   6.2000000e+02   1.1171110e+03   1.0410014e+03   2.0100000e+02
   6.2100000e+02   1.1292146e+03   1.1265331e+03   1.9900000e+02
   6.2200000e+02   1.1324422e+03   1.1305676e+03   2.0200000e+02
   6.2300000e+02   1.1066213e+03   1.1321814e+03   1.9900000e+02
   6.2400000e+02   1.1986082e+03   1.0837673e+03   1.8100000e+02
   6.2500000e+02   1.2042565e+03   1.0627878e+03   1.8100000e+02
   6.2600000e+02   1.2220084e+03   1.0982915e+03   1.8100000e+02
   6.2700000e+02   1.2478293e+03   1.1120089e+03   1.8100000e+02
   6.2800000e+02   1.2244291e+03   1.1418643e+03   1.7100000e+02
   6.2900000e+02   1.2050634e+03   1.0466497e+03   1.8100000e+02
   6.3000000e+02   1.2163601e+03   1.0619809e+03   1.8700000e+02
   6.3100000e+02   1.1084878e+03   9.2675927e+02   1.8700000e+02
   6.3200000e+02   1.1251800e+03   9.2319356e+02   1.8300000e+02
   6.3300000e+02   1.1413181e+03   9.0382789e+02   1.8300000e+02
   6.3400000e+02   1.1348629e+03   8.8365532e+02   1.8300000e+02
   6.3500000e+02   1.1582631e+03   9.3045569e+02   1.8300000e+02
   6.3600000e+02   1.1203386e+03   9.2480737e+02   1.8000000e+02
   6.3700000e+02   1.0775728e+03   9.3368330e+02   1.9700000e+02
   6.3800000e+02   1.0711175e+03   9.4255924e+02   2.0300000e+02
   6.3900000e+02   1.0711175e+03   9.1835215e+02   1.9700000e+02
   6.4000000e+02   1.2720364e+03   1.1600196e+03   1.4000000e+02
   6.4100000e+02   1.2889813e+03   1.3068759e+03   1.4800000e+02
   6.4200000e+02   1.2333050e+03   1.3629557e+03   1.5100000e+02
   6.4300000e+02   1.2276567e+03   1.4291217e+03   1.6300000e+02
   6.4400000e+02   1.1558424e+03   1.4202458e+03   1.6300000e+02
   6.4500000e+02   1.1146903e+03   1.4363839e+03   1.6300000e+02
   6.4600000e+02   1.1388974e+03   1.4073354e+03   1.6300000e+02
   6.4700000e+02   1.1296687e+03   1.3988448e+03   1.6500000e+02
   6.4800000e+02   1.1320610e+03   1.4036295e+03   1.5800000e+02
   6.4900000e+02   1.2261592e+03   1.4498811e+03   1.7000000e+02
   6.5000000e+02   1.1799075e+03   1.5057021e+03   1.7100000e+02
   6.5100000e+02   1.1153147e+03   1.5559409e+03   1.7100000e+02
   6.5200000e+02   1.1049480e+03   1.5718898e+03   1.7100000e+02
   6.5300000e+02   1.1130765e+03   1.5525779e+03   1.7500000e+02
   6.5400000e+02   1.1671390e+03   1.5178811e+03   1.8200000e+02
   6.5500000e+02   1.1574562e+03   1.5041637e+03   1.8200000e+02
   6.5600000e+02   1.1792425e+03   1.5340191e+03   1.8200000e+02
   6.5700000e+02   1.2413741e+03   1.4307355e+03   1.8700000e+02
   6.5800000e+02   1.2195877e+03   1.4275079e+03   1.8700000e+02
   6.5900000e+02   1.2655812e+03   1.4420322e+03   1.8700000e+02
   6.6000000e+02   1.2357257e+03   1.4186320e+03   1.4600000e+02
   6.6100000e+02   1.2776847e+03   1.4920602e+03   1.4600000e+02
   6.6200000e+02   1.2647743e+03   1.5759781e+03   1.4200000e+02
   6.6300000e+02   1.2179739e+03   1.6389165e+03   1.4200000e+02
   6.6400000e+02   1.1978013e+03   1.6405303e+03   1.4200000e+02
   6.6500000e+02   1.2284636e+03   1.6631236e+03   1.4200000e+02
   6.6600000e+02   1.2696157e+03   1.5816264e+03   1.3800000e+02
   6.6700000e+02   1.3244851e+03   1.6300406e+03   1.3700000e+02
   6.6800000e+02   1.3349748e+03   1.6558615e+03   1.3700000e+02
   6.6900000e+02   1.3269058e+03   1.6308475e+03   1.4400000e+02
   6.7000000e+02   1.2575121e+03   1.5727505e+03   1.2100000e+02
   6.7100000e+02   1.2881744e+03   1.5662952e+03   1.6400000e+02
   6.7200000e+02   1.2857537e+03   1.5719436e+03   1.6700000e+02
   6.7300000e+02   1.2889813e+03   1.6017990e+03   1.6400000e+02
   6.7400000e+02   1.2026427e+03   1.4533288e+03   1.4000000e+02
   6.7500000e+02   1.1574562e+03   1.4888326e+03   1.4000000e+02
   6.7600000e+02   1.1130765e+03   1.5235294e+03   1.4000000e+02
   6.7700000e+02   1.1251800e+03   1.5485434e+03   1.4000000e+02
   6.7800000e+02   1.0864487e+03   1.5114258e+03   1.4000000e+02
   6.7900000e+02   1.0614347e+03   1.5186880e+03   1.4000000e+02
   6.8000000e+02   1.0783797e+03   1.4969016e+03   1.4000000e+02
   6.8100000e+02   1.1574562e+03   1.4912533e+03   1.3200000e+02
   6.8200000e+02   1.1356698e+03   1.5364398e+03   1.3200000e+02
   6.8300000e+02   1.1469664e+03   1.4783428e+03   1.2800000e+02
   6.8400000e+02   1.1429319e+03   1.4589771e+03   1.2800000e+02
   6.8500000e+02   1.1324422e+03   1.4823773e+03   1.2600000e+02
   6.8600000e+02   1.2228153e+03   1.4565564e+03   1.2100000e+02
   6.8700000e+02   1.2252360e+03   1.4339632e+03   1.2100000e+02
   6.8800000e+02   1.2220084e+03   1.4573633e+03   1.1900000e+02
   6.8900000e+02   1.3228713e+03   1.3306796e+03   1.4600000e+02
   6.9000000e+02   1.3543405e+03   1.3718316e+03   1.4600000e+02
   6.9100000e+02   1.3543405e+03   1.4791497e+03   1.5700000e+02
   6.9200000e+02   1.3704785e+03   1.4969016e+03   1.6500000e+02
   6.9300000e+02   1.3704785e+03   1.4993223e+03   1.7000000e+02
   6.9400000e+02   1.3753200e+03   1.4969016e+03   1.7400000e+02
   6.9500000e+02   1.3583750e+03   1.4904464e+03   1.7400000e+02
   6.9600000e+02   1.3962994e+03   1.4944809e+03   1.7400000e+02
   6.9700000e+02   1.3906511e+03   1.5654883e+03   1.7000000e+02
   6.9800000e+02   1.3753200e+03   1.5638745e+03   1.6500000e+02
   6.9900000e+02   1.3737062e+03   1.5170742e+03   1.5700000e+02
   7.0000000e+02   1.3801614e+03   1.3766730e+03   1.4600000e+02
   7.0100000e+02   1.4019478e+03   1.3831283e+03   1.4800000e+02
   7.0200000e+02   1.4382584e+03   1.3823214e+03   1.4800000e+02
   7.0300000e+02   1.4608517e+03   1.3540798e+03   1.4800000e+02
   7.0400000e+02   1.4818312e+03   1.4226665e+03   1.5300000e+02
   7.0500000e+02   1.5391213e+03   1.4371908e+03   1.5300000e+02
   7.0600000e+02   1.5512034e+03   1.4509679e+03   1.5300000e+02
   7.0700000e+02   1.5786396e+03   1.4635102e+03   1.5300000e+02
   7.0800000e+02   1.5455765e+03   1.4218596e+03   1.5800000e+02
   7.0900000e+02   1.5528386e+03   1.4484874e+03   1.4500000e+02
   7.1000000e+02   1.4931278e+03   1.4509081e+03   1.6600000e+02
   7.1100000e+02   1.5036175e+03   1.4759221e+03   1.6600000e+02
   7.1200000e+02   1.5044244e+03   1.4525219e+03   1.7500000e+02
   7.1300000e+02   1.4907071e+03   1.4694669e+03   1.7500000e+02
   7.1400000e+02   1.5124935e+03   1.4371908e+03   1.7500000e+02
   7.1500000e+02   1.3841959e+03   1.3484314e+03   1.6900000e+02
   7.1600000e+02   1.4237341e+03   1.3484314e+03   1.6900000e+02
   7.1700000e+02   1.3640233e+03   1.3403624e+03   1.6900000e+02
   7.1800000e+02   1.3365886e+03   1.3129277e+03   1.6900000e+02
   7.1900000e+02   1.3624095e+03   1.3387486e+03   1.7300000e+02
   7.2000000e+02   1.3527267e+03   1.3597281e+03   1.7300000e+02
   7.2100000e+02   1.3696716e+03   1.3516590e+03   1.7800000e+02
   7.2200000e+02   1.4338204e+03   1.4660375e+03   1.4000000e+02
   7.2300000e+02   1.4798139e+03   1.5305898e+03   1.3500000e+02
   7.2400000e+02   1.5096693e+03   1.5338174e+03   1.3500000e+02
   7.2500000e+02   1.5572766e+03   1.5410795e+03   1.3500000e+02
   7.2600000e+02   1.4814277e+03   1.5564107e+03   1.2700000e+02
   7.2700000e+02   1.4523792e+03   1.6298389e+03   1.2700000e+02
   7.2800000e+02   1.4878829e+03   1.5798109e+03   1.1900000e+02
   7.2900000e+02   1.5040210e+03   1.5943351e+03   1.1900000e+02
   7.3000000e+02   1.4701311e+03   1.5975627e+03   1.1900000e+02
   7.3100000e+02   1.4313997e+03   1.6322596e+03   1.1900000e+02
   7.3200000e+02   1.5266143e+03   1.6080525e+03   1.1900000e+02
   7.3300000e+02   1.5032141e+03   1.6040180e+03   1.0900000e+02
   7.3400000e+02   1.4878829e+03   1.6007903e+03   1.0900000e+02
   7.3500000e+02   1.5250005e+03   1.6088594e+03   1.0900000e+02
   7.3600000e+02   1.4628689e+03   1.6258043e+03   1.2600000e+02
   7.3700000e+02   1.4451171e+03   1.6322596e+03   1.2600000e+02
   7.3800000e+02   1.4677104e+03   1.6532390e+03   1.2600000e+02
   7.3900000e+02   1.5157211e+03   1.5186880e+03   1.2900000e+02
   7.4000000e+02   1.5681698e+03   1.5477365e+03   1.3900000e+02
   7.4100000e+02   1.5601007e+03   1.5558055e+03   1.3000000e+02
   7.4200000e+02   1.4576241e+03   1.5380536e+03   1.4300000e+02
   7.4300000e+02   1.4455205e+03   1.5945368e+03   1.4300000e+02
   7.4400000e+02   1.4568172e+03   1.5525779e+03   1.4800000e+02
   7.4500000e+02   1.4503619e+03   1.5735574e+03   1.4800000e+02
   7.4600000e+02   1.4786035e+03   1.5598400e+03   1.4800000e+02
   7.4700000e+02   1.3204506e+03   1.4420322e+03   1.2000000e+02
   7.4800000e+02   1.3123815e+03   1.4654324e+03   1.1200000e+02
   7.4900000e+02   1.3059263e+03   1.5009361e+03   1.0300000e+02
   7.5000000e+02   1.2833330e+03   1.5081982e+03   9.5000000e+01
   7.5100000e+02   1.2478293e+03   1.5388605e+03   9.5000000e+01
   7.5200000e+02   1.2292705e+03   1.5340191e+03   9.5000000e+01
   7.5300000e+02   1.2526707e+03   1.5679090e+03   9.5000000e+01
   7.5400000e+02   1.2873675e+03   1.4872187e+03   9.1000000e+01
   7.5500000e+02   1.2849468e+03   1.4920602e+03   8.9000000e+01
   7.5600000e+02   1.2865606e+03   1.4710807e+03   9.1000000e+01
   7.5700000e+02   1.3236782e+03   1.5259501e+03   1.0300000e+02
   7.5800000e+02   1.3309403e+03   1.5412812e+03   1.0800000e+02
   7.5900000e+02   1.3616026e+03   1.5590331e+03   9.3000000e+01
   7.6000000e+02   1.3390093e+03   1.6114818e+03   9.3000000e+01
   7.6100000e+02   1.3785476e+03   1.5453158e+03   8.9000000e+01
   7.6200000e+02   1.3971063e+03   1.5574193e+03   8.9000000e+01
   7.6300000e+02   1.3874235e+03   1.5396674e+03   8.4000000e+01
   7.6400000e+02   1.3817752e+03   1.5219156e+03   8.4000000e+01
   7.6500000e+02   1.4059823e+03   1.5558055e+03   8.4000000e+01
   7.6600000e+02   1.2905951e+03   1.4783428e+03   1.1200000e+02
   7.6700000e+02   1.3720924e+03   1.4533288e+03   1.2000000e+02
   7.6800000e+02   1.3938787e+03   1.4573633e+03   1.2000000e+02
   7.6900000e+02   1.3987201e+03   1.4799566e+03   1.2000000e+02
   7.7000000e+02   1.3971063e+03   1.5041637e+03   1.2000000e+02
   7.7100000e+02   1.4245410e+03   1.4694669e+03   1.2000000e+02
   7.7200000e+02   1.4092099e+03   1.4839911e+03   1.1400000e+02
   7.7300000e+02   1.3890373e+03   1.4735014e+03   1.2700000e+02
   7.7400000e+02   1.3954925e+03   1.2758102e+03   1.2700000e+02
   7.7500000e+02   1.4414860e+03   1.3266451e+03   1.2100000e+02
   7.7600000e+02   1.5181418e+03   1.3363279e+03   1.1100000e+02
   7.7700000e+02   1.5431558e+03   1.3407659e+03   1.1100000e+02
   7.7800000e+02   1.5972183e+03   1.3448004e+03   1.1100000e+02
   7.7900000e+02   1.6246530e+03   1.3569039e+03   1.1100000e+02
   7.8000000e+02   1.6504739e+03   1.3682006e+03   1.1100000e+02
   7.8100000e+02   1.6480532e+03   1.3508521e+03   1.0600000e+02
   7.8200000e+02   1.6141632e+03   1.3565005e+03   1.1700000e+02
   7.8300000e+02   1.6093218e+03   1.3322934e+03   1.1700000e+02
   7.8400000e+02   1.6238461e+03   1.3790937e+03   1.1700000e+02
   7.8500000e+02   1.5286315e+03   1.3468176e+03   1.2400000e+02
   7.8600000e+02   1.5262108e+03   1.3637626e+03   1.2400000e+02
   7.8700000e+02   1.5326660e+03   1.3371348e+03   1.2600000e+02
   7.8800000e+02   1.5665560e+03   1.3831283e+03   9.7000000e+01
   7.8900000e+02   1.5923769e+03   1.4210527e+03   9.5000000e+01
   7.9000000e+02   1.5972183e+03   1.4396115e+03   9.5000000e+01
   7.9100000e+02   1.5722043e+03   1.4856049e+03   9.5000000e+01
   7.9200000e+02   1.6472463e+03   1.4525219e+03   9.0000000e+01
   7.9300000e+02   1.6133563e+03   1.4129837e+03   8.2000000e+01
   7.9400000e+02   1.5713974e+03   1.3694109e+03   8.8000000e+01
   7.9500000e+02   1.4374515e+03   1.3895835e+03   1.0400000e+02
   7.9600000e+02   1.4745690e+03   1.4012836e+03   9.0000000e+01
   7.9700000e+02   1.5120114e+03   1.4156886e+03   7.5000000e+01
   7.9800000e+02   1.5220256e+03   1.4398407e+03   7.5000000e+01
   7.9900000e+02   1.5308618e+03   1.4687054e+03   7.5000000e+01
   8.0000000e+02   1.5261492e+03   1.4074416e+03   7.5000000e+01
   8.0100000e+02   1.4961063e+03   1.4374844e+03   7.3000000e+01
   8.0200000e+02   1.4678307e+03   1.4245248e+03   9.0000000e+01
   8.0300000e+02   1.4607618e+03   1.4457315e+03   9.0000000e+01
   8.0400000e+02   1.4802013e+03   1.4492659e+03   9.0000000e+01
   8.0500000e+02   1.4019478e+03   1.3905921e+03   1.0400000e+02
   8.0600000e+02   1.3777407e+03   1.3801024e+03   1.0400000e+02
   8.0700000e+02   1.3567612e+03   1.3679988e+03   1.0400000e+02
   8.0800000e+02   1.3712854e+03   1.3857507e+03   9.0000000e+01
   8.0900000e+02   1.3591819e+03   1.3760679e+03   9.0000000e+01
   8.1000000e+02   1.3898442e+03   1.4002750e+03   9.0000000e+01
   8.1100000e+02   1.3575681e+03   1.3696126e+03   1.1100000e+02
   8.1200000e+02   1.4108237e+03   1.2628997e+03   1.0900000e+02
   8.1300000e+02   1.4140513e+03   1.1749473e+03   1.0900000e+02
   8.1400000e+02   1.4003340e+03   1.1507402e+03   1.0900000e+02
   8.1500000e+02   1.3688647e+03   1.1281469e+03   1.0900000e+02
   8.1600000e+02   1.3962994e+03   1.1507402e+03   1.1400000e+02
   8.1700000e+02   1.3906511e+03   1.1329883e+03   1.2200000e+02
   8.1800000e+02   1.3688647e+03   1.1144296e+03   1.2200000e+02
   8.1900000e+02   1.4100168e+03   1.1216917e+03   1.2200000e+02
   8.2000000e+02   1.3737062e+03   1.1297607e+03   1.1400000e+02
   8.2100000e+02   1.4519757e+03   1.1862439e+03   1.1500000e+02
   8.2200000e+02   1.4842519e+03   1.1894715e+03   1.1500000e+02
   8.2300000e+02   1.4656931e+03   1.1854370e+03   1.1900000e+02
   8.2400000e+02   1.4358377e+03   1.1458988e+03   9.8000000e+01
   8.2500000e+02   1.4430998e+03   1.1031329e+03   9.8000000e+01
   8.2600000e+02   1.4334170e+03   1.1491264e+03   9.5000000e+01
   8.2700000e+02   1.4455205e+03   1.2967896e+03   9.0000000e+01
   8.2800000e+02   1.4196996e+03   1.2984035e+03   9.0000000e+01
   8.2900000e+02   1.3745131e+03   1.2846861e+03   9.0000000e+01
   8.3000000e+02   1.4132444e+03   1.3395555e+03   6.6000000e+01
   8.3100000e+02   1.4108237e+03   1.3411693e+03   6.4000000e+01
   8.3200000e+02   1.3325541e+03   1.3395555e+03   6.4000000e+01
   8.3300000e+02   1.3196437e+03   1.3226105e+03   6.4000000e+01
   8.3400000e+02   1.3333610e+03   1.3661833e+03   6.4000000e+01
   8.3500000e+02   1.3914580e+03   1.3524660e+03   5.5000000e+01
   8.3600000e+02   1.3728993e+03   1.3443969e+03   5.5000000e+01
   8.3700000e+02   1.4100168e+03   1.4057215e+03   5.5000000e+01
   8.3800000e+02   1.4656931e+03   1.3492383e+03   5.5000000e+01
   8.3900000e+02   1.4697276e+03   1.3419762e+03   6.6000000e+01
   8.4000000e+02   1.4987761e+03   1.2733895e+03   8.3000000e+01
   8.4100000e+02   1.5617146e+03   1.2612859e+03   8.2000000e+01
   8.4200000e+02   1.5625215e+03   1.2322374e+03   8.2000000e+01
   8.4300000e+02   1.5802733e+03   1.1838232e+03   8.2000000e+01
   8.4400000e+02   1.5625215e+03   1.2257822e+03   8.4000000e+01
   8.4500000e+02   1.5544524e+03   1.2169062e+03   8.6000000e+01
   8.4600000e+02   1.5189487e+03   1.1967337e+03   8.6000000e+01
   8.4700000e+02   1.5843078e+03   1.1862439e+03   8.6000000e+01
   8.4800000e+02   1.5665560e+03   1.2427271e+03   9.4000000e+01
   8.4900000e+02   1.5770457e+03   1.2725826e+03   7.8000000e+01
   8.5000000e+02   1.6375634e+03   1.2693549e+03   7.8000000e+01
   8.5100000e+02   1.5617146e+03   1.3137346e+03   7.8000000e+01
   8.5200000e+02   1.6383703e+03   1.2475686e+03   7.8000000e+01
   8.5300000e+02   1.6391772e+03   1.2887206e+03   7.8000000e+01
   8.5400000e+02   1.4624655e+03   1.2209408e+03   6.5000000e+01
   8.5500000e+02   1.4560103e+03   1.1910854e+03   6.5000000e+01
   8.5600000e+02   1.4511688e+03   1.1709128e+03   6.5000000e+01
   8.5700000e+02   1.4334170e+03   1.1668783e+03   6.5000000e+01
   8.5800000e+02   1.4640793e+03   1.1580023e+03   6.5000000e+01
   8.5900000e+02   1.4632724e+03   1.2120648e+03   5.1000000e+01
   8.6000000e+02   1.4430998e+03   1.2185201e+03   5.1000000e+01
   8.6100000e+02   1.5011968e+03   1.2160993e+03   5.1000000e+01
   8.6200000e+02   1.5213694e+03   1.2169062e+03   5.1000000e+01
   8.6300000e+02   1.4939347e+03   1.2209408e+03   4.4000000e+01
   8.6400000e+02   1.4745690e+03   1.2354650e+03   4.4000000e+01
   8.6500000e+02   1.5116866e+03   1.2144855e+03   4.4000000e+01
   8.6600000e+02   1.4495550e+03   1.1628437e+03   5.5000000e+01
   8.6700000e+02   1.0771615e+03   1.0223503e+03   1.2800000e+02
   8.6800000e+02   1.0670313e+03   1.1145351e+03   1.2800000e+02
   8.6900000e+02   9.8193762e+02   1.1702512e+03   1.3200000e+02
   8.7000000e+02   9.4604757e+02   1.2007682e+03   1.3300000e+02
   8.7100000e+02   9.2748881e+02   1.2177132e+03   1.3300000e+02
   8.7200000e+02   9.7106157e+02   1.2201339e+03   1.3300000e+02
   8.7300000e+02   9.5492351e+02   1.2088372e+03   1.4500000e+02
   8.7400000e+02   9.6944776e+02   1.2403064e+03   1.4500000e+02
   8.7500000e+02   9.8477892e+02   1.1991544e+03   1.4500000e+02
   8.7600000e+02   9.4201306e+02   1.1636507e+03   1.3200000e+02
   8.7700000e+02   9.1377146e+02   1.1313745e+03   1.3200000e+02
   8.7800000e+02   9.1215765e+02   1.1362160e+03   1.3600000e+02
   8.7900000e+02   1.0791866e+03   1.1684921e+03   1.2200000e+02
   8.8000000e+02   1.0598209e+03   1.2173097e+03   1.2000000e+02
   8.8100000e+02   1.0582071e+03   1.3068759e+03   1.1800000e+02
   8.8200000e+02   1.0122136e+03   1.3504487e+03   1.1800000e+02
   8.8300000e+02   9.9930317e+02   1.3649729e+03   1.1800000e+02
   8.8400000e+02   1.0243172e+03   1.3391521e+03   1.3600000e+02
   8.8500000e+02   9.9849627e+02   1.3351175e+03   1.3600000e+02
   8.8600000e+02   1.0469104e+03   1.3439935e+03   1.3600000e+02
   8.8700000e+02   1.0662761e+03   1.3314865e+03   1.0800000e+02
   8.8800000e+02   1.0791866e+03   1.3686040e+03   9.5000000e+01
   8.8900000e+02   1.0808004e+03   1.3435900e+03   9.5000000e+01
   8.9000000e+02   1.0735382e+03   1.3936180e+03   9.5000000e+01
   8.9100000e+02   1.0678899e+03   1.4315424e+03   9.5000000e+01
   8.9200000e+02   1.0808004e+03   1.4501012e+03   9.5000000e+01
   8.9300000e+02   1.1098489e+03   1.4517150e+03   9.5000000e+01
   8.9400000e+02   1.0686968e+03   1.4783428e+03   9.5000000e+01
   8.9500000e+02   1.0574002e+03   1.4242803e+03   9.3000000e+01
   8.9600000e+02   1.0888694e+03   1.4016870e+03   8.8000000e+01
   8.9700000e+02   1.1082351e+03   1.3613419e+03   1.0800000e+02
   8.9800000e+02   1.0081791e+03   1.2370788e+03   1.0700000e+02
   8.9900000e+02   9.9284795e+02   1.2088372e+03   9.0000000e+01
   9.0000000e+02   1.0065653e+03   1.2048027e+03   8.7000000e+01
   9.0100000e+02   9.7348228e+02   1.2177132e+03   9.0000000e+01
   9.0200000e+02   9.8155131e+02   1.2524100e+03   1.0700000e+02
   9.0300000e+02   9.6218563e+02   1.2031889e+03   1.0700000e+02
   9.0400000e+02   1.1445457e+03   1.2064165e+03   1.0800000e+02
   9.0500000e+02   1.1727873e+03   1.2249753e+03   1.0800000e+02
   9.0600000e+02   1.2010289e+03   1.2354650e+03   1.0800000e+02
   9.0700000e+02   1.2179739e+03   1.2290098e+03   1.0800000e+02
   9.0800000e+02   1.1865047e+03   1.2758102e+03   1.0200000e+02
   9.0900000e+02   1.1945737e+03   1.2330443e+03   1.1400000e+02
   9.1000000e+02   1.1324422e+03   1.2096441e+03   9.5000000e+01
   9.1100000e+02   1.1163041e+03   1.2039958e+03   9.5000000e+01
   9.1200000e+02   1.1235662e+03   1.2306236e+03   9.3000000e+01
   9.1300000e+02   1.0880625e+03   1.0373703e+03   1.0800000e+02
   9.1400000e+02   9.9688246e+02   1.0171978e+03   1.0300000e+02
   9.1500000e+02   9.7509608e+02   1.0067080e+03   1.0300000e+02
   9.1600000e+02   9.0247481e+02   1.0042873e+03   1.0300000e+02
   9.1700000e+02   8.8310914e+02   9.8976306e+02   1.0300000e+02
   9.1800000e+02   8.4679851e+02   9.6111800e+02   1.0300000e+02
   9.1900000e+02   8.2985354e+02   9.5143517e+02   1.0300000e+02
   9.2000000e+02   8.4518470e+02   9.3206950e+02   9.8000000e+01
   9.2100000e+02   8.7342631e+02   1.0337393e+03   9.9000000e+01
   9.2200000e+02   8.7181250e+02   1.0539118e+03   9.9000000e+01
   9.2300000e+02   8.5970896e+02   1.0522980e+03   9.2000000e+01
   9.2400000e+02   8.3550187e+02   9.8048368e+02   1.1200000e+02
   9.2500000e+02   8.3388806e+02   9.5546968e+02   1.1200000e+02
   9.2600000e+02   8.2904664e+02   9.8532509e+02   1.1500000e+02
   9.2700000e+02   9.8558582e+02   9.4982136e+02   1.0700000e+02
   9.2800000e+02   9.9123414e+02   9.2642118e+02   1.0700000e+02
   9.2900000e+02   9.9204104e+02   9.2561427e+02   1.1500000e+02
   9.3000000e+02   9.7428918e+02   1.0054977e+03   1.0000000e+02
   9.3100000e+02   9.5088899e+02   9.6192491e+02   9.2000000e+01
   9.3200000e+02   9.2587500e+02   9.3691091e+02   7.7000000e+01
   9.3300000e+02   9.1699907e+02   9.3933162e+02   7.5000000e+01
   9.3400000e+02   8.8633675e+02   9.7241465e+02   7.5000000e+01
   9.3500000e+02   8.8714366e+02   8.9898647e+02   7.5000000e+01
   9.3600000e+02   9.0489552e+02   9.3449021e+02   6.8000000e+01
   9.3700000e+02   8.9521269e+02   9.5869729e+02   6.8000000e+01
   9.3800000e+02   9.0166791e+02   9.7483535e+02   6.8000000e+01
   9.3900000e+02   8.7907463e+02   9.6515252e+02   6.8000000e+01
   9.4000000e+02   8.9440578e+02   8.9979338e+02   6.8000000e+01
   9.4100000e+02   9.6137873e+02   8.9253125e+02   7.7000000e+01
   9.4200000e+02   9.5330970e+02   9.3852472e+02   9.2000000e+01
   9.4300000e+02   9.8800653e+02   1.0587533e+03   8.6000000e+01
   9.4400000e+02   9.5734422e+02   1.0982915e+03   6.7000000e+01
   9.4500000e+02   9.3152332e+02   1.0966777e+03   6.7000000e+01
   9.4600000e+02   9.4362687e+02   1.1620368e+03   6.7000000e+01
   9.4700000e+02   9.9123414e+02   1.0958708e+03   8.6000000e+01
   9.4800000e+02   1.1590700e+03   1.0381772e+03   1.0100000e+02
   9.4900000e+02   1.2139394e+03   9.1028312e+02   1.1700000e+02
   9.5000000e+02   1.1929599e+03   8.9253125e+02   1.1700000e+02
   9.5100000e+02   1.2454086e+03   9.4094543e+02   1.1700000e+02
   9.5200000e+02   1.2542845e+03   9.5224207e+02   1.1700000e+02
   9.5300000e+02   1.2454086e+03   8.8768983e+02   1.2100000e+02
   9.5400000e+02   1.2696157e+03   9.6999394e+02   1.1200000e+02
   9.5500000e+02   1.1687528e+03   1.0361600e+03   9.8000000e+01
   9.5600000e+02   1.1566493e+03   1.0305117e+03   7.7000000e+01
   9.5700000e+02   1.0969384e+03   1.0216357e+03   6.7000000e+01
   9.5800000e+02   1.0170550e+03   1.0345462e+03   4.3000000e+01
   9.5900000e+02   9.8477892e+02   1.0135667e+03   3.7000000e+01
   9.6000000e+02   9.9204104e+02   1.0063046e+03   4.3000000e+01
   9.6100000e+02   1.0251241e+03   1.0603671e+03   4.3000000e+01
   9.6200000e+02   1.0904832e+03   9.8935961e+02   6.7000000e+01
   9.6300000e+02   1.0767659e+03   9.5304897e+02   6.7000000e+01
   9.6400000e+02   1.0896763e+03   9.7261637e+02   7.1000000e+01
   9.6500000e+02   1.0840280e+03   9.5728521e+02   7.1000000e+01
   9.6600000e+02   1.0840280e+03   9.3388503e+02   7.1000000e+01
   9.6700000e+02   1.0670830e+03   9.5809212e+02   7.1000000e+01
   9.6800000e+02   1.0848349e+03   9.3711264e+02   7.8000000e+01
   9.6900000e+02   1.2026427e+03   1.0226444e+03   6.6000000e+01
   9.7000000e+02   1.3123815e+03   9.9662174e+02   6.2000000e+01
   9.7100000e+02   1.3180299e+03   9.9742864e+02   5.6000000e+01
   9.7200000e+02   1.3785476e+03   1.0288979e+03   4.5000000e+01
   9.7300000e+02   1.3785476e+03   1.0498773e+03   4.5000000e+01
   9.7400000e+02   1.4172789e+03   1.0143736e+03   4.5000000e+01
   9.7500000e+02   1.4511688e+03   9.9742864e+02   4.5000000e+01
   9.7600000e+02   1.4511688e+03   9.7241465e+02   4.5000000e+01
   9.7700000e+02   1.4511688e+03   1.0216357e+03   4.5000000e+01
   9.7800000e+02   1.4439067e+03   1.0103391e+03   5.0000000e+01
   9.7900000e+02   1.3252920e+03   9.4820756e+02   5.6000000e+01
   9.8000000e+02   1.3414300e+03   9.1593144e+02   4.0000000e+01
   9.8100000e+02   1.3301334e+03   8.9979338e+02   4.0000000e+01
   9.8200000e+02   1.3696716e+03   9.0866931e+02   4.0000000e+01
   9.8300000e+02   1.3438507e+03   9.1754524e+02   5.8000000e+01
   9.8400000e+02   1.3914580e+03   8.9495196e+02   5.8000000e+01
   9.8500000e+02   1.3599888e+03   8.9575886e+02   6.4000000e+01
   9.8600000e+02   1.3850028e+03   8.9253125e+02   6.4000000e+01
   9.8700000e+02   1.3026987e+03   8.9495196e+02   7.2000000e+01
   9.8800000e+02   1.4067892e+03   8.9172435e+02   6.4000000e+01
   9.8900000e+02   1.3777407e+03   8.8042771e+02   7.0000000e+01
   9.9000000e+02   1.2026427e+03   1.0313186e+03   6.4000000e+01
   9.9100000e+02   1.2179739e+03   1.0861880e+03   6.4000000e+01
   9.9200000e+02   1.2704226e+03   1.0999053e+03   6.4000000e+01
   9.9300000e+02   1.2534776e+03   1.1071674e+03   7.2000000e+01
   9.9400000e+02   1.1961875e+03   9.9500793e+02   5.5000000e+01
   9.9500000e+02   1.1752080e+03   1.0151805e+03   3.9000000e+01
   9.9600000e+02   1.1897323e+03   1.0167943e+03   3.4000000e+01
   9.9700000e+02   1.1961875e+03   1.0111460e+03   3.1000000e+01
   9.9800000e+02   1.2018358e+03   1.0054977e+03   2.5000000e+01
   9.9900000e+02   1.2042565e+03   9.9339412e+02   2.0000000e+01
   1.0000000e+03   1.2542845e+03   1.0159874e+03   2.5000000e+01
   1.0010000e+03   1.1550354e+03   1.0208288e+03   3.4000000e+01
   1.0020000e+03   1.1324422e+03   1.0393876e+03   3.4000000e+01
   1.0030000e+03   1.1388974e+03   1.0369669e+03   4.2000000e+01
   1.0040000e+03   1.1211455e+03   1.0555257e+03   3.4000000e+01
   1.0050000e+03   1.1130765e+03   1.0345462e+03   2.3000000e+01
   1.0060000e+03   1.0945177e+03   1.0297048e+03   2.3000000e+01
   1.0070000e+03   1.1138834e+03   1.0418083e+03   2.0000000e+01
   1.0080000e+03   1.2131325e+03   1.0256702e+03   3.1000000e+01
   1.0090000e+03   1.2131325e+03   1.0264771e+03   3.9000000e+01
   1.0100000e+03   1.1574562e+03   9.4175233e+02   4.7000000e+01
   1.0110000e+03   1.1267938e+03   9.2964879e+02   4.7000000e+01
   1.0120000e+03   1.1098489e+03   8.9737267e+02   4.7000000e+01
   1.0130000e+03   1.0848349e+03   8.8365532e+02   3.7000000e+01
   1.0140000e+03   1.0832211e+03   8.6186894e+02   3.7000000e+01
   1.0150000e+03   1.0598209e+03   8.9737267e+02   3.7000000e+01
   1.0160000e+03   1.0348069e+03   9.0382789e+02   3.7000000e+01
   1.0170000e+03   1.0719244e+03   9.1351073e+02   3.1000000e+01
   1.0180000e+03   1.1961875e+03   9.0705550e+02   3.9000000e+01
   1.0190000e+03   1.1953806e+03   8.5864132e+02   3.9000000e+01
   1.0200000e+03   1.1986082e+03   8.9737267e+02   2.8000000e+01
   1.0210000e+03   1.1969944e+03   8.8284841e+02   2.2000000e+01
   1.0220000e+03   1.2212015e+03   8.8930364e+02   2.2000000e+01
   1.0230000e+03   1.1856978e+03   8.7397248e+02   1.9000000e+01
   1.0240000e+03   1.2066772e+03   8.6348274e+02   2.8000000e+01
   1.0250000e+03   1.3745131e+03   9.9097341e+02   8.0000000e+01
   1.0260000e+03   1.4196996e+03   9.7644916e+02   8.0000000e+01
   1.0270000e+03   1.3898442e+03   9.7886987e+02   8.8000000e+01
   1.0280000e+03   1.3680578e+03   9.9420103e+02   8.8000000e+01
   1.0290000e+03   1.4051754e+03   9.7402845e+02   8.8000000e+01
   1.0300000e+03   1.1477733e+03   1.2064165e+03   5.7000000e+01
   1.0310000e+03   1.1405112e+03   1.2209408e+03   5.5000000e+01
   1.0320000e+03   1.1219524e+03   1.2427271e+03   5.5000000e+01
   1.0330000e+03   1.1203386e+03   1.2701618e+03   5.5000000e+01
   1.0340000e+03   1.1526147e+03   1.3032449e+03   5.5000000e+01
   1.0350000e+03   1.1324422e+03   1.3169622e+03   5.3000000e+01
   1.0360000e+03   1.1171110e+03   1.3952318e+03   5.3000000e+01
   1.0370000e+03   1.1316353e+03   1.3234174e+03   5.1000000e+01
   1.0380000e+03   1.1493871e+03   1.3282589e+03   5.1000000e+01
   1.0390000e+03   1.1227593e+03   1.3468176e+03   4.4000000e+01
   1.0400000e+03   1.1211455e+03   1.4033008e+03   4.4000000e+01
   1.0410000e+03   1.1114627e+03   1.3532729e+03   4.0000000e+01
   1.0420000e+03   1.1227593e+03   1.3427831e+03   4.0000000e+01
   1.0430000e+03   1.0993591e+03   1.3597281e+03   4.0000000e+01
   1.0440000e+03   1.0896763e+03   1.2572514e+03   5.8000000e+01
   1.0450000e+03   1.0606278e+03   1.2612859e+03   5.8000000e+01
   1.0460000e+03   1.0493312e+03   1.2838792e+03   6.1000000e+01
   1.0470000e+03   1.2155532e+03   1.2152924e+03   3.9000000e+01
   1.0480000e+03   1.2349188e+03   1.2717757e+03   3.9000000e+01
   1.0490000e+03   1.2437948e+03   1.2774240e+03   4.5000000e+01
   1.0500000e+03   1.2462155e+03   1.3048587e+03   3.9000000e+01
   1.0510000e+03   1.2437948e+03   1.3250312e+03   3.9000000e+01
   1.0520000e+03   1.2655812e+03   1.3048587e+03   3.9000000e+01
   1.0530000e+03   1.2341119e+03   1.2822654e+03   3.1000000e+01
   1.0540000e+03   1.2203946e+03   1.2120648e+03   3.3000000e+01
   1.0550000e+03   1.2768778e+03   1.2088372e+03   3.3000000e+01
   1.0560000e+03   1.3139953e+03   1.2088372e+03   3.3000000e+01
   1.0570000e+03   1.3002780e+03   1.2056096e+03   4.0000000e+01
   1.0580000e+03   1.2922090e+03   1.2128717e+03   4.0000000e+01
   1.0590000e+03   1.3148022e+03   1.1926992e+03   4.0000000e+01
   1.0600000e+03   1.3236782e+03   1.1910854e+03   3.3000000e+01
   1.0610000e+03   1.3252920e+03   1.2306236e+03   3.3000000e+01
   1.0620000e+03   1.2131325e+03   1.1910854e+03   2.9000000e+01
   1.0630000e+03   1.1945737e+03   1.1410574e+03   2.9000000e+01
   1.0640000e+03   1.1752080e+03   1.1402505e+03   2.9000000e+01
   1.0650000e+03   1.2082910e+03   1.1354090e+03   2.9000000e+01
   1.0660000e+03   1.2034496e+03   1.1926992e+03   1.3000000e+01
   1.0670000e+03   1.1897323e+03   1.2152924e+03   1.3000000e+01
   1.0680000e+03   1.2099049e+03   1.1789818e+03   1.1000000e+01
   1.0690000e+03   1.1195317e+03   1.2290098e+03   4.3000000e+01
   1.0700000e+03   2.0636082e+03   1.0208288e+03   1.2400000e+02
   1.0710000e+03   2.0925620e+03   9.2924534e+02   1.0100000e+02
   1.0720000e+03   1.7537575e+03   6.6821222e+02   6.0000000e+01
   1.0730000e+03   2.1793041e+03   7.5818190e+02   8.3000000e+01
   1.0740000e+03   2.1346157e+03   5.6412174e+02   7.5000000e+01
   1.0750000e+03   1.7602127e+03   6.0688759e+02   1.6500000e+02
   1.0760000e+03   1.7707024e+03   9.7322155e+02   1.0100000e+02
   1.0770000e+03   8.2017071e+02   1.0506842e+03   1.8000000e+02
   1.0780000e+03   9.6299254e+02   1.2217477e+03   1.9900000e+02
   1.0790000e+03   1.4003340e+03   1.1507402e+03   1.0900000e+02
   1.0800000e+03   1.3914580e+03   1.3524660e+03   5.5000000e+01
   1.0810000e+03   9.4604757e+02   1.2007682e+03   1.3300000e+02
   1.0820000e+03   1.0081791e+03   1.2370788e+03   1.0700000e+02
   1.0830000e+03   9.2587500e+02   9.3691091e+02   7.7000000e+01
   1.0840000e+03   1.2139394e+03   9.1028312e+02   1.1700000e+02
   1.0850000e+03   1.0170550e+03   1.0345462e+03   4.3000000e+01
   1.0860000e+03   1.2349188e+03   1.2717757e+03   3.9000000e+01
