# Supplementary material for: Inflationary theory of branching morphogenesis in the mouse salivary gland
Source: Nat Commun. 2023 Jun 9;14:3422. doi: 10.1038/s41467-023-39124-x (PMC10256724; doi:10.1038/s41467-023-39124-x)
Supplement: Supplementary file 7 — Source Data [file 41467_2023_39124_MOESM7_ESM.zip › Data branching tree/Control data/E16.5/Sample 1/edge_list.dat]

   3.0000000e+00   4.0000000e+00   2.0597534e+01   4.6493221e+01   1.5188408e+02
   5.0000000e+00   6.0000000e+00   1.7202995e+01   3.0893852e+01   1.1415945e+02
   9.0000000e+00   1.0000000e+01   1.5890976e+01   0.0000000e+00   0.0000000e+00
   1.0000000e+01   1.1000000e+01   1.0854133e+01   1.3082018e+01   1.2640027e+02
   1.2000000e+01   1.3000000e+01   1.6671573e+01   9.5445642e+00   1.3357759e+02
   1.2000000e+01   1.4000000e+01   1.7309389e+01   0.0000000e+00   0.0000000e+00
   1.7000000e+01   1.8000000e+01   2.2789568e+01   9.1358232e+00   1.4204037e+02
   2.1000000e+01   2.2000000e+01   1.4740918e+01   1.8479407e+01   9.6515479e+01
   2.1000000e+01   2.3000000e+01   2.6830134e+01   0.0000000e+00   0.0000000e+00
   2.4000000e+01   2.5000000e+01   9.1531233e+00   2.0331428e+01   9.8315519e+01
   2.5000000e+01   2.6000000e+01   2.5984126e+01   8.9612372e+00   9.0265193e+01
   2.6000000e+01   2.7000000e+01   1.9967290e+01   1.7453589e+01   1.4993086e+02
   2.6000000e+01   2.8000000e+01   9.5762575e+00   0.0000000e+00   0.0000000e+00
   2.8000000e+01   2.9000000e+01   2.4282329e+01   8.7381009e+00   9.7392626e+01
   2.8000000e+01   3.0000000e+01   1.7500735e+01   0.0000000e+00   0.0000000e+00
   2.5000000e+01   3.1000000e+01   1.4226719e+01   0.0000000e+00   0.0000000e+00
   2.4000000e+01   3.2000000e+01   1.8858210e+01   0.0000000e+00   0.0000000e+00
   3.3000000e+01   3.4000000e+01   6.5172223e+00   3.0520874e+01   1.5597888e+02
   3.5000000e+01   3.6000000e+01   2.5620214e+01   2.4677768e+01   1.1001347e+02
   3.5000000e+01   3.7000000e+01   2.7081981e+01   0.0000000e+00   0.0000000e+00
   3.7000000e+01   3.8000000e+01   2.1951430e+01   7.2565978e+00   1.1869030e+02
   3.7000000e+01   3.9000000e+01   2.7762286e+01   0.0000000e+00   0.0000000e+00
   3.3000000e+01   4.0000000e+01   1.5535593e+01   0.0000000e+00   0.0000000e+00
   3.4000000e+01   4.1000000e+01   2.0836410e+01   0.0000000e+00   0.0000000e+00
   4.3000000e+01   4.4000000e+01   1.5089744e+01   1.8422328e+01   1.1653224e+02
   4.3000000e+01   4.5000000e+01   1.1543786e+01   0.0000000e+00   0.0000000e+00
   4.6000000e+01   4.7000000e+01   1.9196941e+01   3.2395650e+01   1.3640956e+02
   4.7000000e+01   4.8000000e+01   1.9912184e+01   2.6189181e+01   1.0695176e+02
   4.8000000e+01   4.9000000e+01   1.2567168e+01   0.0000000e+00   0.0000000e+00
   4.9000000e+01   5.0000000e+01   2.2061634e+01   3.3019513e+01   1.2371382e+02
   4.9000000e+01   5.1000000e+01   1.3766331e+01   0.0000000e+00   0.0000000e+00
   5.2000000e+01   5.3000000e+01   2.0327421e+01   9.8566932e+00   9.1796679e+01
   5.2000000e+01   5.4000000e+01   1.5203171e+01   0.0000000e+00   0.0000000e+00
   5.5000000e+01   5.6000000e+01   1.7039089e+01   1.4266183e+01   1.4324476e+02
   5.5000000e+01   5.7000000e+01   1.1610615e+01   0.0000000e+00   0.0000000e+00
   5.9000000e+01   6.0000000e+01   1.5526331e+01   0.0000000e+00   0.0000000e+00
   6.0000000e+01   6.2000000e+01   1.7181359e+01   1.3152271e+01   1.4561462e+02
   6.9000000e+01   7.0000000e+01   1.9948073e+01   2.5522188e+01   1.0099453e+02
   7.1000000e+01   7.2000000e+01   1.7963710e+01   0.0000000e+00   0.0000000e+00
   7.2000000e+01   7.3000000e+01   2.1047323e+01   1.2314855e+01   1.3463874e+02
   7.2000000e+01   7.5000000e+01   1.5015318e+01   0.0000000e+00   0.0000000e+00
   7.8000000e+01   7.9000000e+01   2.2324053e+01   1.2868958e+01   9.8232465e+01
   7.8000000e+01   8.0000000e+01   1.1344424e+01   0.0000000e+00   0.0000000e+00
   8.2000000e+01   8.3000000e+01   3.0447845e+01   2.3141608e+01   1.3809002e+02
   8.7000000e+01   8.8000000e+01   1.5746107e+01   1.2336216e+01   1.1570235e+02
   8.7000000e+01   8.9000000e+01   1.7614873e+01   0.0000000e+00   0.0000000e+00
   9.1000000e+01   9.2000000e+01   2.0983655e+01   8.9612372e+00   1.0330398e+02
   9.1000000e+01   9.3000000e+01   2.7085159e+01   0.0000000e+00   0.0000000e+00
   9.4000000e+01   9.5000000e+01   1.8300689e+01   5.3938541e+01   1.3394862e+02
   9.6000000e+01   1.0300000e+02   1.7492515e+01   0.0000000e+00   0.0000000e+00
   1.0300000e+02   1.0400000e+02   1.7921105e+01   3.6184892e+01   1.0384797e+02
   1.1100000e+02   1.1200000e+02   2.3262291e+01   0.0000000e+00   0.0000000e+00
   1.1200000e+02   1.1300000e+02   1.6326616e+01   1.9538988e+01   1.0842362e+02
   1.1400000e+02   1.1500000e+02   1.7706745e+01   1.4594604e+01   1.3254469e+02
   1.1400000e+02   1.1600000e+02   2.3163560e+01   0.0000000e+00   0.0000000e+00
   1.2100000e+02   1.2300000e+02   1.9196884e+01   0.0000000e+00   0.0000000e+00
   1.2300000e+02   1.2400000e+02   2.1620187e+01   9.4335771e+00   8.5191654e+01
   1.2300000e+02   1.2500000e+02   1.2127571e+01   0.0000000e+00   0.0000000e+00
   1.2700000e+02   1.2800000e+02   1.9167021e+01   2.1062892e+01   9.8204318e+01
   1.2900000e+02   1.3000000e+02   1.8258863e+01   1.0262379e+01   8.4488740e+01
   1.3500000e+02   1.3600000e+02   1.2512949e+01   1.9538988e+01   1.3522315e+02
   1.3600000e+02   1.3700000e+02   1.5498620e+01   8.3529713e+00   1.3243838e+02
   1.3600000e+02   1.3800000e+02   1.8590550e+01   0.0000000e+00   0.0000000e+00
   1.3500000e+02   1.3900000e+02   1.4557474e+01   0.0000000e+00   0.0000000e+00
   1.4000000e+02   1.4100000e+02   1.1870821e+01   2.3636912e+01   9.4827103e+01
   1.4000000e+02   1.4200000e+02   3.8709470e+00   0.0000000e+00   0.0000000e+00
   1.4400000e+02   1.4500000e+02   1.1806307e+01   2.3502864e+01   1.1352923e+02
   1.4600000e+02   1.4700000e+02   1.3496631e+01   1.0107271e+01   1.0242476e+02
   1.4600000e+02   1.4800000e+02   2.0430433e+01   0.0000000e+00   0.0000000e+00
   1.5200000e+02   1.5300000e+02   1.9541917e+01   1.3816151e+01   1.1708223e+02
   1.5200000e+02   1.5400000e+02   1.6173881e+01   0.0000000e+00   0.0000000e+00
   1.5000000e+02   1.5500000e+02   3.7181027e+01   0.0000000e+00   0.0000000e+00
   1.5600000e+02   1.5800000e+02   2.5703400e+01   0.0000000e+00   0.0000000e+00
   1.4900000e+02   1.5900000e+02   1.8185551e+01   0.0000000e+00   0.0000000e+00
   1.6200000e+02   1.6300000e+02   1.6031538e+01   1.2484723e+01   1.3021701e+02
   1.6200000e+02   1.6400000e+02   1.8549395e+01   0.0000000e+00   0.0000000e+00
   1.6600000e+02   1.6700000e+02   2.0430388e+01   0.0000000e+00   0.0000000e+00
   1.6700000e+02   1.6800000e+02   1.6867291e+01   1.1253577e+01   1.1314011e+02
   1.6900000e+02   1.7000000e+02   1.6114658e+01   8.2896903e+00   1.3435684e+02
   1.6900000e+02   1.7100000e+02   2.1637787e+01   0.0000000e+00   0.0000000e+00
   1.7200000e+02   1.7300000e+02   2.1918371e+01   1.2868958e+01   1.6015971e+02
   1.7200000e+02   1.7400000e+02   1.3609401e+01   0.0000000e+00   0.0000000e+00
   1.7500000e+02   1.7600000e+02   1.7478843e+01   2.2153432e+01   1.2941385e+02
   1.7900000e+02   1.8000000e+02   1.3887201e+01   8.0151742e+00   9.7565490e+01
   1.7900000e+02   1.8100000e+02   1.6067214e+01   0.0000000e+00   0.0000000e+00
   1.7800000e+02   1.8200000e+02   2.0846720e+01   0.0000000e+00   0.0000000e+00
   1.9300000e+02   1.9400000e+02   7.9607536e+00   1.8867154e+01   9.3045884e+01
   1.9600000e+02   1.9800000e+02   4.4190125e+00   0.0000000e+00   0.0000000e+00
   1.9700000e+02   1.9900000e+02   1.6067206e+01   1.6427822e+01   1.1795153e+02
   1.9700000e+02   2.0000000e+02   2.3481189e+01   0.0000000e+00   0.0000000e+00
   2.0300000e+02   2.0400000e+02   5.6956833e+00   1.8046912e+01   1.2095902e+02
   2.0300000e+02   2.0500000e+02   1.7835694e+01   0.0000000e+00   0.0000000e+00
   2.0200000e+02   2.0600000e+02   2.2722504e+01   0.0000000e+00   0.0000000e+00
   2.0600000e+02   2.0700000e+02   2.0327350e+01   1.9505271e+01   9.8993400e+01
   2.0700000e+02   2.0800000e+02   2.6232806e+01   1.2950537e+01   1.0581951e+02
   2.0700000e+02   2.0900000e+02   2.5479570e+01   0.0000000e+00   0.0000000e+00
   2.0600000e+02   2.1000000e+02   2.0485781e+01   0.0000000e+00   0.0000000e+00
   2.1400000e+02   2.1500000e+02   1.8865848e+01   1.5980999e+01   8.8548335e+01
   2.1400000e+02   2.1600000e+02   1.7092168e+01   0.0000000e+00   0.0000000e+00
   2.1700000e+02   2.1800000e+02   2.3773766e+01   0.0000000e+00   0.0000000e+00
   2.1700000e+02   2.1900000e+02   1.6639415e+01   0.0000000e+00   0.0000000e+00
   2.2100000e+02   2.2200000e+02   2.5058299e+01   1.1700912e+01   1.3108758e+02
   2.2500000e+02   2.2600000e+02   2.3741736e+01   1.0159237e+01   1.0196488e+02
   2.2600000e+02   2.2700000e+02   2.2671996e+01   1.1700912e+01   9.5942267e+01
   2.2500000e+02   2.2800000e+02   1.5449318e+01   0.0000000e+00   0.0000000e+00
   2.2900000e+02   2.3000000e+02   1.7446077e+01   1.8839224e+01   1.1415023e+02
   2.3100000e+02   2.3200000e+02   1.5560078e+01   9.2929794e+00   1.1967888e+02
   2.3100000e+02   2.3300000e+02   2.0477138e+01   0.0000000e+00   0.0000000e+00
   2.3400000e+02   2.3600000e+02   1.9717017e+01   0.0000000e+00   0.0000000e+00
   2.3800000e+02   2.3900000e+02   2.3317636e+00   7.6280616e+00   1.2260859e+02
   2.3900000e+02   2.4000000e+02   1.7092176e+01   0.0000000e+00   0.0000000e+00
   2.4000000e+02   2.4100000e+02   2.4842105e+01   2.1062892e+01   1.0697638e+02
   2.3800000e+02   2.4200000e+02   2.3685242e+01   0.0000000e+00   0.0000000e+00
   2.3900000e+02   2.4300000e+02   2.1848598e+01   0.0000000e+00   0.0000000e+00
   2.4300000e+02   2.4400000e+02   1.6730868e+01   1.0465614e+01   1.0808434e+02
   2.4600000e+02   2.4700000e+02   2.0430463e+01   6.8458607e+00   1.3970411e+02
   2.4600000e+02   2.4800000e+02   2.7028751e+01   0.0000000e+00   0.0000000e+00
   2.4500000e+02   2.4900000e+02   2.2931608e+01   1.8422328e+01   1.3368694e+02
   2.5200000e+02   2.5300000e+02   2.9540019e+01   3.4382799e+01   1.3960231e+02
   2.5700000e+02   2.5800000e+02   4.7042320e+00   3.2939679e+01   1.0586304e+02
   2.6000000e+02   2.6100000e+02   1.5498593e+01   9.4335771e+00   1.0922686e+02
   2.6000000e+02   2.6200000e+02   2.1200477e+01   0.0000000e+00   0.0000000e+00
   2.6200000e+02   2.6300000e+02   1.8435818e+01   8.5400013e+00   8.6411425e+01
   2.6400000e+02   2.6600000e+02   2.6232806e+01   0.0000000e+00   0.0000000e+00
   2.6600000e+02   2.6700000e+02   2.6536721e+01   1.7811955e+01   9.8472059e+01
   2.7000000e+02   2.7100000e+02   2.7302782e+01   7.6967843e+00   1.2950537e+02
   2.7200000e+02   2.7300000e+02   2.6020937e+01   9.2503834e+00   1.0930277e+02
   2.7200000e+02   2.7400000e+02   2.2324034e+01   0.0000000e+00   0.0000000e+00
   2.7600000e+02   2.7700000e+02   4.6710506e+00   5.3571191e+00   9.7860542e+01
   2.7800000e+02   2.7900000e+02   2.5366906e+01   1.2673103e+01   1.4192169e+02
   2.7800000e+02   2.8000000e+02   4.2342242e+00   0.0000000e+00   0.0000000e+00
   2.8000000e+02   2.8100000e+02   2.1451681e+01   8.5400013e+00   9.3721145e+01
   2.8000000e+02   2.8200000e+02   1.7995501e+01   0.0000000e+00   0.0000000e+00
   2.8300000e+02   2.8400000e+02   2.8892988e+01   1.8992334e+01   1.8954589e+02
   2.8300000e+02   2.8500000e+02   2.3853524e+01   0.0000000e+00   0.0000000e+00
   2.7600000e+02   2.8700000e+02   1.8396945e+01   0.0000000e+00   0.0000000e+00
   2.8800000e+02   2.8900000e+02   2.2688819e+01   3.0533811e+01   1.1184698e+02
   2.8900000e+02   2.9000000e+02   2.1092638e+01   0.0000000e+00   0.0000000e+00
   2.9000000e+02   2.9100000e+02   2.6291008e+01   1.1300273e+01   9.9645534e+01
   2.9000000e+02   2.9200000e+02   1.2576866e+01   0.0000000e+00   0.0000000e+00
   2.9200000e+02   2.9300000e+02   2.3270546e+01   1.2077386e+01   1.0990452e+02
   3.0100000e+02   3.0200000e+02   1.2726859e+01   2.1648512e+01   8.9295967e+01
   3.0300000e+02   3.0400000e+02   2.3685333e+01   0.0000000e+00   0.0000000e+00
   3.0400000e+02   3.0500000e+02   2.2246918e+01   5.8504562e+00   8.6162741e+01
   3.0400000e+02   3.0600000e+02   1.6685151e+01   0.0000000e+00   0.0000000e+00
   3.1000000e+02   3.1100000e+02   1.5048555e+01   2.0627127e+01   9.1030541e+01
   3.1200000e+02   3.1300000e+02   2.1020014e+01   8.7381009e+00   7.9614502e+01
   3.1700000e+02   3.1800000e+02   1.7500628e+01   1.3082018e+01   8.8710238e+01
   3.1700000e+02   3.1900000e+02   1.3553200e+01   0.0000000e+00   0.0000000e+00
   3.2100000e+02   3.2200000e+02   1.2992036e+01   0.0000000e+00   0.0000000e+00
   3.2200000e+02   3.2300000e+02   2.6349063e+01   1.2164275e+01   1.1601709e+02
   3.2600000e+02   3.2700000e+02   1.8016805e+01   1.4915795e+01   1.1190229e+02
   3.2800000e+02   3.2900000e+02   1.4946732e+01   1.6523705e+01   1.3207008e+02
   3.2800000e+02   3.3000000e+02   1.2724792e+01   0.0000000e+00   0.0000000e+00
   3.3600000e+02   3.3700000e+02   1.9167096e+01   0.0000000e+00   0.0000000e+00
   3.3700000e+02   3.3800000e+02   2.6050175e+01   2.6883712e+01   1.0700591e+02
   3.3700000e+02   3.3900000e+02   2.6737468e+01   0.0000000e+00   0.0000000e+00
   3.4000000e+02   3.4100000e+02   1.7136820e+01   0.0000000e+00   0.0000000e+00
   3.4200000e+02   3.4300000e+02   3.0230070e+01   9.8700401e+00   1.1387311e+02
   3.4200000e+02   3.4400000e+02   1.8804415e+01   0.0000000e+00   0.0000000e+00
   3.4400000e+02   3.4500000e+02   2.5457077e+01   4.6464897e+00   1.3327666e+02
   3.4400000e+02   3.4600000e+02   2.7253795e+01   0.0000000e+00   0.0000000e+00
   3.4900000e+02   3.5000000e+02   7.8929676e+00   1.8649597e+01   9.4806277e+01
   3.5100000e+02   3.5200000e+02   2.5800801e+01   1.2196698e+01   7.7029392e+01
   3.5400000e+02   3.5500000e+02   2.4227250e+01   1.0465614e+01   7.5873968e+01
   3.5500000e+02   3.5600000e+02   1.9246599e+01   0.0000000e+00   0.0000000e+00
   3.5600000e+02   3.5700000e+02   2.6072155e+01   1.2164275e+01   1.9008477e+02
   3.5600000e+02   3.5800000e+02   2.6808748e+01   0.0000000e+00   0.0000000e+00
   3.5500000e+02   3.6000000e+02   9.4153593e+00   0.0000000e+00   0.0000000e+00
   3.6000000e+02   3.6200000e+02   1.7587685e+01   0.0000000e+00   0.0000000e+00
   3.6300000e+02   3.6400000e+02   1.6730943e+01   1.2421295e+01   1.6269755e+02
   3.6300000e+02   3.6500000e+02   1.4479533e+01   0.0000000e+00   0.0000000e+00
   3.6900000e+02   3.7000000e+02   8.1077088e+00   1.4376491e+01   9.9285534e+01
   3.7000000e+02   3.7100000e+02   1.9087221e+01   8.7230222e+00   1.1235313e+02
   3.7000000e+02   3.7200000e+02   1.7963707e+01   0.0000000e+00   0.0000000e+00
   3.6900000e+02   3.7300000e+02   2.5366910e+01   0.0000000e+00   0.0000000e+00
   3.6800000e+02   3.7400000e+02   2.4995362e+01   0.0000000e+00   0.0000000e+00
   3.7500000e+02   3.7600000e+02   6.5439382e+00   7.9657482e+00   1.3043318e+02
   3.7500000e+02   3.7700000e+02   2.1637711e+01   0.0000000e+00   0.0000000e+00
   3.8000000e+02   3.8100000e+02   1.0847726e+01   1.1576491e+01   8.6365709e+01
   3.8100000e+02   3.8300000e+02   2.2324028e+01   0.0000000e+00   0.0000000e+00
   3.8000000e+02   3.8400000e+02   2.3262284e+01   0.0000000e+00   0.0000000e+00
   3.7800000e+02   3.8500000e+02   2.1335655e+01   0.0000000e+00   0.0000000e+00
   3.8500000e+02   3.8600000e+02   1.2266317e+01   8.4936299e+00   8.5098887e+01
   3.8500000e+02   3.8700000e+02   1.8916381e+01   0.0000000e+00   0.0000000e+00
   3.7900000e+02   3.8800000e+02   2.5094482e+01   0.0000000e+00   0.0000000e+00
   3.8900000e+02   3.9000000e+02   9.1856987e+00   1.8593041e+01   1.4549886e+02
   3.8900000e+02   3.9100000e+02   2.4911201e+01   0.0000000e+00   0.0000000e+00
   3.9700000e+02   3.9800000e+02   2.0542282e+01   8.0151742e+00   7.8673033e+01
   3.9900000e+02   4.0000000e+02   3.9544657e+00   0.0000000e+00   0.0000000e+00
   4.0000000e+02   4.0100000e+02   1.3574242e+01   1.9525508e+01   9.3827837e+01
   4.0000000e+02   4.0200000e+02   9.5835478e+00   0.0000000e+00   0.0000000e+00
   4.0300000e+02   4.0400000e+02   1.4313691e+01   1.9505271e+01   1.1972837e+02
   4.0500000e+02   4.0600000e+02   2.7940533e+01   1.2110042e+01   1.0068905e+02
   4.0700000e+02   4.0800000e+02   2.4063182e+01   1.8790245e+01   1.1160190e+02
   4.0700000e+02   4.0900000e+02   4.3536971e+00   0.0000000e+00   0.0000000e+00
   4.1000000e+02   4.1100000e+02   2.2152294e+01   9.0780009e+00   1.2308974e+02
   4.1000000e+02   4.1200000e+02   1.1738105e+01   0.0000000e+00   0.0000000e+00
   4.1500000e+02   4.1600000e+02   2.3490982e+01   3.5553627e+01   1.3280664e+02
   4.1500000e+02   4.1700000e+02   5.0184707e+00   0.0000000e+00   0.0000000e+00
   4.1700000e+02   4.1800000e+02   1.1659868e+01   9.2503834e+00   1.5837348e+02
   4.1700000e+02   4.1900000e+02   1.7500684e+01   0.0000000e+00   0.0000000e+00
   4.1400000e+02   4.2000000e+02   2.8352675e+01   0.0000000e+00   0.0000000e+00
   4.2000000e+02   4.2100000e+02   2.8466886e+01   2.9831590e+01   1.1015339e+02
   4.2000000e+02   4.2200000e+02   2.1020089e+01   0.0000000e+00   0.0000000e+00
   4.1300000e+02   4.2300000e+02   2.4171992e+01   0.0000000e+00   0.0000000e+00
   4.2800000e+02   4.2900000e+02   2.4911098e+01   2.0582403e+01   1.2369999e+02
   4.2800000e+02   4.3000000e+02   9.2891235e+00   0.0000000e+00   0.0000000e+00
   3.9400000e+02   4.3100000e+02   1.9569443e+01   0.0000000e+00   0.0000000e+00
   4.3100000e+02   4.3200000e+02   2.3767777e+01   1.0578218e+01   8.3403535e+01
   4.3400000e+02   4.3500000e+02   1.3199911e+01   1.6063164e+01   1.2004132e+02
   4.3400000e+02   4.3600000e+02   1.7402221e+01   0.0000000e+00   0.0000000e+00
   4.3300000e+02   4.3700000e+02   6.7114506e+00   0.0000000e+00   0.0000000e+00
   4.3900000e+02   4.4000000e+02   1.5216515e+01   5.8052782e+00   7.5569723e+01
   4.4200000e+02   4.4300000e+02   1.9688551e+01   1.1812885e+01   7.9698788e+01
   4.4100000e+02   4.4400000e+02   1.6812716e+01   2.1745591e+01   1.5522506e+02
   4.4100000e+02   4.4500000e+02   1.4098424e+01   0.0000000e+00   0.0000000e+00
   4.4700000e+02   4.4800000e+02   1.4671726e+01   1.3816151e+01   1.4540835e+02
   4.4700000e+02   4.4900000e+02   1.4796240e+01   0.0000000e+00   0.0000000e+00
   4.5000000e+02   4.5100000e+02   1.6586976e+01   1.1076716e+01   1.2368828e+02
   4.5000000e+02   4.5200000e+02   5.5395876e+00   0.0000000e+00   0.0000000e+00
   4.5300000e+02   4.5400000e+02   2.3992730e+01   9.8700401e+00   1.2973794e+02
   4.5500000e+02   4.5600000e+02   1.9294773e+01   7.9657482e+00   7.6776039e+01
   4.5500000e+02   4.5700000e+02   1.7217297e+01   0.0000000e+00   0.0000000e+00
   4.5600000e+02   4.5800000e+02   1.6113769e+01   2.6489067e+01   1.2471746e+02
   4.5600000e+02   4.5900000e+02   1.5003574e+01   0.0000000e+00   0.0000000e+00
   2.6200000e+02   4.6000000e+02   3.8885159e+00   0.0000000e+00   0.0000000e+00
   4.6000000e+02   4.6100000e+02   2.7886901e+01   1.3863711e+01   8.8548335e+01
   4.6200000e+02   4.6300000e+02   1.6577468e+01   1.9666585e+01   9.8348989e+01
   4.6800000e+02   4.6900000e+02   1.7497544e+01   1.2077386e+01   9.4215682e+01
   4.6800000e+02   4.7000000e+02   1.6510992e+01   0.0000000e+00   0.0000000e+00
   4.7300000e+02   4.7400000e+02   2.7854884e+01   1.3662846e+01   1.1854047e+02
   4.7300000e+02   4.7500000e+02   1.7676373e+01   0.0000000e+00   0.0000000e+00
   4.7500000e+02   4.7600000e+02   2.0273514e+01   1.2239796e+01   1.1194228e+02
   4.7700000e+02   4.7800000e+02   2.4092549e+01   7.1284763e+00   8.9560940e+01
   4.7700000e+02   4.7900000e+02   1.6787063e+01   0.0000000e+00   0.0000000e+00
   4.8000000e+02   4.8100000e+02   2.1094689e+01   1.3061876e+01   1.0471273e+02
   4.8000000e+02   4.8200000e+02   8.8813820e+00   0.0000000e+00   0.0000000e+00
   4.8500000e+02   4.8600000e+02   6.2089266e+00   2.3692542e+01   1.0057655e+02
   4.8400000e+02   4.8800000e+02   2.2969684e+01   0.0000000e+00   0.0000000e+00
   4.8800000e+02   4.8900000e+02   1.2098439e+01   2.1654592e+01   9.8493447e+01
   3.3500000e+02   4.9300000e+02   2.1748640e+01   1.1393090e+01   7.1854976e+01
   4.9300000e+02   4.9400000e+02   2.3635716e+01   1.8867154e+01   9.8713738e+01
   4.9300000e+02   4.9500000e+02   2.4685868e+01   0.0000000e+00   0.0000000e+00
   3.3500000e+02   4.9600000e+02   2.8731818e+01   0.0000000e+00   0.0000000e+00
   4.9700000e+02   4.9800000e+02   1.5159100e+01   0.0000000e+00   0.0000000e+00
   4.9800000e+02   4.9900000e+02   2.2914888e+01   1.0578218e+01   9.0238937e+01
   4.9800000e+02   5.0000000e+02   1.1028444e+01   0.0000000e+00   0.0000000e+00
   5.0100000e+02   5.0200000e+02   2.3394869e+01   8.6014410e+00   1.0923048e+02
   5.0100000e+02   5.0300000e+02   1.1676342e+01   0.0000000e+00   0.0000000e+00
   5.1200000e+02   5.1300000e+02   1.7459899e+01   3.3178606e+01   1.1536393e+02
   5.1500000e+02   5.1600000e+02   1.4895125e+01   1.5807062e+01   1.3797844e+02
   5.1900000e+02   5.2000000e+02   1.9123789e+01   7.2565978e+00   1.0202296e+02
   5.1900000e+02   5.2100000e+02   1.4481068e+01   0.0000000e+00   0.0000000e+00
   5.2200000e+02   5.2300000e+02   1.3980040e+01   1.6987260e+01   1.0547934e+02
   5.2400000e+02   5.2500000e+02   1.9664399e+01   1.3082018e+01   1.1647348e+02
   5.2400000e+02   5.2600000e+02   1.4951304e+01   0.0000000e+00   0.0000000e+00
   5.2700000e+02   5.2800000e+02   2.0662790e+01   1.4376491e+01   9.8680392e+01
   5.3100000e+02   5.3300000e+02   5.9381536e+00   0.0000000e+00   0.0000000e+00
   5.3600000e+02   5.3800000e+02   2.4821413e+01   0.0000000e+00   0.0000000e+00
   5.4000000e+02   5.4100000e+02   1.4358369e+01   1.7362841e+01   1.3969658e+02
   5.4300000e+02   5.4400000e+02   7.1845464e+00   3.0791413e+01   1.3721879e+02
   5.4500000e+02   5.4600000e+02   2.1144345e+01   2.6123752e+01   1.1387311e+02
   5.4900000e+02   5.5000000e+02   1.5160213e+01   8.8280322e+00   1.2101886e+02
   5.4900000e+02   5.5100000e+02   1.4553303e+01   0.0000000e+00   0.0000000e+00
   5.5300000e+02   5.5400000e+02   5.9380927e+00   3.3510243e+01   1.0924494e+02
   5.5600000e+02   5.5700000e+02   1.6887683e+01   0.0000000e+00   0.0000000e+00
   5.5700000e+02   5.5800000e+02   1.5994813e+01   1.1967888e+01   1.6403282e+02
   5.5700000e+02   5.5900000e+02   1.1906251e+01   0.0000000e+00   0.0000000e+00
   5.6000000e+02   5.6100000e+02   1.8791926e+01   9.7357476e+00   1.3631688e+02
   5.6000000e+02   5.6200000e+02   1.4379369e+01   0.0000000e+00   0.0000000e+00
   5.5500000e+02   5.6300000e+02   1.0838091e+01   0.0000000e+00   0.0000000e+00
   5.6500000e+02   5.6600000e+02   1.8408639e+01   1.3768426e+01   1.5958329e+02
   5.6800000e+02   5.6900000e+02   3.4314188e+00   1.6030348e+01   1.0342243e+02
   5.6800000e+02   5.7000000e+02   2.5148742e+01   0.0000000e+00   0.0000000e+00
   5.7200000e+02   5.7300000e+02   8.3920037e+00   2.6012651e+01   1.2750257e+02
   5.7800000e+02   5.7900000e+02   7.9071007e+00   1.7202882e+01   1.2760062e+02
   5.8000000e+02   5.8100000e+02   1.4682435e+01   1.4449561e+01   1.5865419e+02
   5.8000000e+02   5.8200000e+02   1.7688229e+01   0.0000000e+00   0.0000000e+00
   5.8300000e+02   5.8400000e+02   1.9057863e+01   1.8867154e+01   1.0662138e+02
   5.8900000e+02   5.9000000e+02   1.5581140e+01   6.5711288e+00   1.5185981e+02
   5.8900000e+02   5.9100000e+02   2.4743564e+01   0.0000000e+00   0.0000000e+00
   5.8800000e+02   5.9200000e+02   2.7535090e+01   0.0000000e+00   0.0000000e+00
   5.9400000e+02   5.9600000e+02   1.8340150e+01   0.0000000e+00   0.0000000e+00
   5.9600000e+02   5.9700000e+02   1.4553292e+01   4.6180706e+00   1.6017614e+02
   5.9600000e+02   5.9800000e+02   1.9178541e+01   0.0000000e+00   0.0000000e+00
   6.0100000e+02   6.0200000e+02   1.4610798e+01   2.6164035e+01   1.3759436e+02
   6.0100000e+02   6.0300000e+02   7.6920430e+00   0.0000000e+00   0.0000000e+00
   5.9900000e+02   6.0500000e+02   2.1721589e+01   0.0000000e+00   0.0000000e+00
   6.0700000e+02   6.0800000e+02   1.6361967e+01   2.5563419e+01   9.8509484e+01
   6.1500000e+02   6.1600000e+02   1.2372630e+01   7.6280616e+00   1.3318674e+02
   6.1500000e+02   6.1700000e+02   1.4218034e+01   0.0000000e+00   0.0000000e+00
   6.2200000e+02   6.2300000e+02   1.4481050e+01   2.4527945e+01   1.4150273e+02
   6.2200000e+02   6.2400000e+02   1.2373913e+01   0.0000000e+00   0.0000000e+00
   6.2100000e+02   6.2500000e+02   2.0325140e+01   0.0000000e+00   0.0000000e+00
   6.2800000e+02   6.2900000e+02   1.1728759e+01   2.3090353e+01   1.2167845e+02
   6.3100000e+02   6.3200000e+02   7.4426183e+00   1.4256953e+01   1.0854983e+02
   6.3100000e+02   6.3500000e+02   8.9012758e+00   0.0000000e+00   0.0000000e+00
   6.3600000e+02   6.3700000e+02   1.5556192e+01   1.6650690e+01   1.2338884e+02
   6.4300000e+02   6.4400000e+02   1.3162263e+01   3.8019310e+01   1.2714172e+02
   6.4800000e+02   6.4900000e+02   1.6306517e+01   1.9925936e+01   1.2059933e+02
   6.4800000e+02   6.5000000e+02   1.0870819e+01   0.0000000e+00   0.0000000e+00
   6.4700000e+02   6.5100000e+02   2.7269071e+01   0.0000000e+00   0.0000000e+00
   6.5200000e+02   6.5300000e+02   1.4203241e+01   1.3863711e+01   1.0914488e+02
   6.5200000e+02   6.5400000e+02   1.7688301e+01   0.0000000e+00   0.0000000e+00
   6.5700000e+02   6.5900000e+02   1.9178518e+01   0.0000000e+00   0.0000000e+00
   6.6000000e+02   6.6200000e+02   3.1775751e+00   0.0000000e+00   0.0000000e+00
   6.6300000e+02   6.6400000e+02   1.8881010e+01   1.7087709e+01   1.1271461e+02
   6.6300000e+02   6.6500000e+02   1.0117587e+01   0.0000000e+00   0.0000000e+00
   6.6200000e+02   6.6600000e+02   2.4412516e+01   0.0000000e+00   0.0000000e+00
   6.6700000e+02   6.6800000e+02   1.3287887e+01   1.9471495e+01   1.1111129e+02
   6.7500000e+02   6.7600000e+02   5.2704991e+00   1.2110042e+01   8.2817462e+01
   6.7700000e+02   6.7800000e+02   1.2298046e+01   1.5980999e+01   1.4205983e+02
   6.7700000e+02   6.7900000e+02   1.7371994e+01   0.0000000e+00   0.0000000e+00
   6.8000000e+02   6.8200000e+02   6.6066915e+00   0.0000000e+00   0.0000000e+00
   6.8400000e+02   6.8500000e+02   3.8897183e+00   1.9958942e+01   1.1003501e+02
   6.8500000e+02   6.8700000e+02   2.4092619e+01   0.0000000e+00   0.0000000e+00
   6.8400000e+02   6.8800000e+02   2.3812422e+01   0.0000000e+00   0.0000000e+00
   6.8900000e+02   6.9000000e+02   1.5021298e+01   8.7079173e+00   1.2817913e+02
   6.8900000e+02   6.9100000e+02   1.7146461e+01   0.0000000e+00   0.0000000e+00
   6.9400000e+02   6.9500000e+02   1.1675041e+01   0.0000000e+00   0.0000000e+00
   6.9400000e+02   6.9600000e+02   1.7133229e+01   0.0000000e+00   0.0000000e+00
   7.0500000e+02   7.0600000e+02   1.6510960e+01   0.0000000e+00   0.0000000e+00
   7.0700000e+02   7.0800000e+02   1.3350853e+01   2.0943803e+01   1.3748237e+02
   7.0700000e+02   7.0900000e+02   2.2896571e+01   0.0000000e+00   0.0000000e+00
   7.1300000e+02   7.1400000e+02   2.1064834e+01   1.5402118e+01   1.0588169e+02
   7.1400000e+02   7.1500000e+02   2.1381051e+01   0.0000000e+00   0.0000000e+00
   7.1500000e+02   7.1600000e+02   2.2028342e+01   1.5807062e+01   8.9889595e+01
   7.1700000e+02   7.1800000e+02   1.3904870e+01   6.5309380e+00   1.4135659e+02
   7.1700000e+02   7.1900000e+02   1.7533432e+01   0.0000000e+00   0.0000000e+00
   7.2000000e+02   7.2100000e+02   1.7818198e+01   2.6249432e+01   1.3933896e+02
   7.2600000e+02   7.2700000e+02   3.6677199e+00   2.1342294e+01   1.2682656e+02
   7.2600000e+02   7.2800000e+02   1.9406806e+01   0.0000000e+00   0.0000000e+00
   7.3300000e+02   7.3400000e+02   1.8005496e+01   1.5230214e+01   1.1773816e+02
   7.3700000e+02   7.3800000e+02   1.8791928e+01   1.0775498e+01   1.1505312e+02
   7.3900000e+02   7.4000000e+02   1.5284227e+01   1.3787536e+01   1.3965605e+02
   7.4100000e+02   7.4200000e+02   2.7967552e+01   2.2260139e+01   1.4722580e+02
   7.4100000e+02   7.4300000e+02   1.7008548e+01   0.0000000e+00   0.0000000e+00
   7.4800000e+02   7.4900000e+02   1.0855990e+01   1.3498052e+01   1.1120485e+02
   7.4800000e+02   7.5000000e+02   1.6887688e+01   0.0000000e+00   0.0000000e+00
   7.5300000e+02   7.5400000e+02   2.2302706e+01   0.0000000e+00   0.0000000e+00
   7.5400000e+02   7.5500000e+02   1.1310065e+01   2.4122049e+01   1.1405793e+02
   7.5400000e+02   7.5700000e+02   8.9716793e+00   0.0000000e+00   0.0000000e+00
   7.6100000e+02   7.6200000e+02   1.3722718e+01   7.4711247e+00   1.6453445e+02
   7.6100000e+02   7.6300000e+02   1.7865180e+01   0.0000000e+00   0.0000000e+00
   7.6400000e+02   7.6500000e+02   2.0325147e+01   2.4034571e+01   1.2062989e+02
   7.6400000e+02   7.6600000e+02   6.9725241e+00   0.0000000e+00   0.0000000e+00
   7.6900000e+02   7.7000000e+02   1.7904855e+01   1.1358372e+01   9.9629679e+01
   7.7100000e+02   7.7300000e+02   1.9728290e+01   0.0000000e+00   0.0000000e+00
   7.7500000e+02   7.7600000e+02   1.7688266e+01   0.0000000e+00   0.0000000e+00
   7.7600000e+02   7.7700000e+02   2.0169791e+01   1.5427739e+01   1.1353967e+02
   7.7900000e+02   7.8000000e+02   1.6345826e+01   0.0000000e+00   0.0000000e+00
   7.8000000e+02   7.8100000e+02   9.8741316e+00   1.0262379e+01   1.0272252e+02
   7.8000000e+02   7.8200000e+02   2.0610547e+01   0.0000000e+00   0.0000000e+00
   7.8400000e+02   7.8500000e+02   1.6396215e+01   1.4367331e+01   8.0574381e+01
   7.8400000e+02   7.8600000e+02   2.0571288e+01   0.0000000e+00   0.0000000e+00
   7.8600000e+02   7.8700000e+02   1.0053644e+01   8.9759157e+00   1.3083225e+02
   7.8600000e+02   7.8800000e+02   1.1728767e+01   0.0000000e+00   0.0000000e+00
   7.9200000e+02   7.9300000e+02   1.5569663e+01   1.0677314e+01   9.3283275e+01
   7.9500000e+02   7.9600000e+02   6.6067713e+00   1.0389867e+01   1.0989494e+02
   7.9500000e+02   7.9700000e+02   1.6086340e+01   0.0000000e+00   0.0000000e+00
   7.8900000e+02   7.9900000e+02   1.8691235e+01   0.0000000e+00   0.0000000e+00
   8.0100000e+02   8.0200000e+02   4.3479277e+00   0.0000000e+00   0.0000000e+00
   8.0200000e+02   8.0300000e+02   2.1084735e+01   8.2737945e+00   1.0686926e+02
   8.0200000e+02   8.0400000e+02   1.3350853e+01   0.0000000e+00   0.0000000e+00
   8.0500000e+02   8.0700000e+02   9.6256431e+00   0.0000000e+00   0.0000000e+00
   8.0000000e+02   8.0800000e+02   1.6086340e+01   0.0000000e+00   0.0000000e+00
   8.0800000e+02   8.0900000e+02   1.6383467e+01   1.9288086e+01   9.6821889e+01
   8.0800000e+02   8.1000000e+02   2.0924974e+01   0.0000000e+00   0.0000000e+00
   8.1000000e+02   8.1100000e+02   1.8825411e+01   9.0780009e+00   9.4782668e+01
   8.1000000e+02   8.1200000e+02   2.0086443e+01   0.0000000e+00   0.0000000e+00
   8.1300000e+02   8.1400000e+02   2.0283796e+01   0.0000000e+00   0.0000000e+00
   8.1400000e+02   8.1600000e+02   1.3980055e+01   1.4513196e+01   1.9103054e+02
   8.1700000e+02   8.1800000e+02   1.4203259e+01   7.6280616e+00   1.5303079e+02
   8.1700000e+02   8.1900000e+02   1.2167555e+01   0.0000000e+00   0.0000000e+00
   8.2000000e+02   8.2100000e+02   1.1416585e+01   1.8600120e+01   1.1321455e+02
   8.2200000e+02   8.2300000e+02   1.9134790e+01   1.8393722e+01   9.5238526e+01
   8.2500000e+02   8.2600000e+02   1.8429606e+01   9.5858531e+00   1.1421825e+02
   8.2500000e+02   8.2700000e+02   8.0706128e+00   0.0000000e+00   0.0000000e+00
   8.2800000e+02   8.3000000e+02   1.9899000e+01   0.0000000e+00   0.0000000e+00
   8.3700000e+02   8.3800000e+02   2.0723659e+01   1.5807062e+01   1.2953484e+02
   8.3700000e+02   8.3900000e+02   7.5544685e+00   0.0000000e+00   0.0000000e+00
   8.3600000e+02   8.4000000e+02   3.7976651e+01   0.0000000e+00   0.0000000e+00
   8.3500000e+02   8.4100000e+02   2.1721618e+01   0.0000000e+00   0.0000000e+00
   8.4200000e+02   8.4300000e+02   1.6999046e+01   0.0000000e+00   0.0000000e+00
   8.4300000e+02   8.4400000e+02   1.8880983e+01   1.5580576e+01   9.2721318e+01
   8.4500000e+02   8.4600000e+02   1.1675043e+01   0.0000000e+00   0.0000000e+00
   8.4600000e+02   8.4700000e+02   2.0764019e+01   0.0000000e+00   0.0000000e+00
   8.4700000e+02   8.4900000e+02   6.7324960e+00   9.8700401e+00   1.1258840e+02
   8.4700000e+02   8.5000000e+02   1.9578946e+01   0.0000000e+00   0.0000000e+00
   8.5000000e+02   8.5100000e+02   2.3403827e+01   9.4614460e+00   1.0463727e+02
   8.5000000e+02   8.5200000e+02   2.0448504e+01   0.0000000e+00   0.0000000e+00
   8.5600000e+02   8.5700000e+02   1.6571374e+01   1.6226246e+01   1.0018968e+02
   8.5800000e+02   8.5900000e+02   2.1527689e+01   0.0000000e+00   0.0000000e+00
   8.5900000e+02   8.6100000e+02   2.4031583e+01   6.2000399e+00   1.5195427e+02
   8.6900000e+02   8.7000000e+02   1.5569626e+01   2.7770119e+01   9.3438383e+01
   8.6900000e+02   8.7100000e+02   1.2151543e+01   0.0000000e+00   0.0000000e+00
   8.7200000e+02   8.7300000e+02   2.4998212e+01   1.4458669e+01   1.0671147e+02
   8.7200000e+02   8.7400000e+02   5.6797503e+00   0.0000000e+00   0.0000000e+00
   8.7600000e+02   8.7800000e+02   8.3206454e+00   0.0000000e+00   0.0000000e+00
   8.7800000e+02   8.7900000e+02   1.1495353e+01   1.6547589e+01   1.3047859e+02
   8.6800000e+02   8.8100000e+02   2.4031569e+01   0.0000000e+00   0.0000000e+00
   8.8700000e+02   8.8800000e+02   1.6220967e+01   0.0000000e+00   0.0000000e+00
   8.8800000e+02   8.8900000e+02   2.0309112e+01   7.3467453e+00   1.2305979e+02
   8.8800000e+02   8.9000000e+02   1.5284878e+01   0.0000000e+00   0.0000000e+00
   8.9300000e+02   8.9500000e+02   1.7593136e+01   0.0000000e+00   0.0000000e+00
   8.9500000e+02   8.9600000e+02   1.7912123e+01   1.1723393e+01   1.1395978e+02
   8.9500000e+02   8.9700000e+02   1.3737968e+01   0.0000000e+00   0.0000000e+00
   8.9700000e+02   8.9800000e+02   1.7425433e+01   7.4711247e+00   1.0741971e+02
   8.9700000e+02   8.9900000e+02   1.8723892e+01   0.0000000e+00   0.0000000e+00
   9.0200000e+02   9.0300000e+02   1.6837927e+01   8.7230222e+00   9.2977947e+01
   9.0200000e+02   9.0400000e+02   1.5994891e+01   0.0000000e+00   0.0000000e+00
   9.0900000e+02   9.1000000e+02   9.1533005e+00   6.9791723e+00   1.0651761e+02
   9.0900000e+02   9.1100000e+02   1.2533899e+01   0.0000000e+00   0.0000000e+00
   9.1200000e+02   9.1300000e+02   2.5397683e+01   6.8458607e+00   7.6040351e+01
   9.1400000e+02   9.1500000e+02   1.9046869e+01   0.0000000e+00   0.0000000e+00
   9.1400000e+02   9.1600000e+02   4.3403710e+00   0.0000000e+00   0.0000000e+00
   9.1900000e+02   9.2100000e+02   2.0076002e+01   0.0000000e+00   0.0000000e+00
   9.2600000e+02   9.2700000e+02   2.1566592e+01   1.6063164e+01   9.5921683e+01
   9.2700000e+02   9.2800000e+02   1.9482283e+01   0.0000000e+00   0.0000000e+00
   9.2800000e+02   9.2900000e+02   1.3522538e+01   1.4702447e+01   8.7735838e+01
   9.3300000e+02   9.3400000e+02   1.3287898e+01   1.5160907e+01   9.1653157e+01
   9.3200000e+02   9.3600000e+02   1.0934047e+01   0.0000000e+00   0.0000000e+00
   9.3600000e+02   9.3700000e+02   1.6650252e+01   5.8052782e+00   8.4092040e+01
   9.3600000e+02   9.3800000e+02   7.1382144e+00   0.0000000e+00   0.0000000e+00
   9.4100000e+02   9.4300000e+02   1.0915235e+01   0.0000000e+00   0.0000000e+00
   9.4600000e+02   9.4700000e+02   1.3198850e+01   6.7490261e+00   1.5060893e+02
   9.5300000e+02   9.5400000e+02   1.7437446e+01   1.2357541e+01   1.3187556e+02
   9.5300000e+02   9.5500000e+02   7.2427237e+00   0.0000000e+00   0.0000000e+00
   9.5500000e+02   9.5600000e+02   1.7280404e+01   9.1789508e+00   1.3823866e+02
   9.5500000e+02   9.5700000e+02   1.6242090e+01   0.0000000e+00   0.0000000e+00
   9.5900000e+02   9.6000000e+02   2.1174090e+01   7.8155950e+00   1.0641374e+02
   9.5900000e+02   9.6100000e+02   1.4218019e+01   0.0000000e+00   0.0000000e+00
   9.6400000e+02   9.6500000e+02   5.6855615e+00   3.1680680e+01   1.0748219e+02
   9.6400000e+02   9.6600000e+02   2.3403868e+01   0.0000000e+00   0.0000000e+00
   9.6700000e+02   9.6800000e+02   1.2903610e+01   1.5605904e+01   1.1744148e+02
   9.6700000e+02   9.6900000e+02   8.3206454e+00   0.0000000e+00   0.0000000e+00
   9.6600000e+02   9.7000000e+02   1.4895125e+01   0.0000000e+00   0.0000000e+00
   9.7300000e+02   9.7400000e+02   1.6086340e+01   2.2277873e+01   1.1584335e+02
   9.7500000e+02   9.7600000e+02   1.4481054e+01   0.0000000e+00   0.0000000e+00
   9.7600000e+02   9.7700000e+02   1.9950254e+01   1.0909059e+01   1.1977234e+02
   9.7600000e+02   9.7800000e+02   1.7616976e+01   0.0000000e+00   0.0000000e+00
   9.8100000e+02   9.8200000e+02   7.3142697e+00   3.7629500e+01   1.6509757e+02
   9.8200000e+02   9.8300000e+02   1.9701110e+01   1.5307810e+01   1.8519116e+02
   9.8200000e+02   9.8400000e+02   2.3072296e+01   0.0000000e+00   0.0000000e+00
   9.8100000e+02   9.8500000e+02   2.4712875e+01   0.0000000e+00   0.0000000e+00
   9.8000000e+02   9.8600000e+02   2.0252948e+01   0.0000000e+00   0.0000000e+00
   9.9200000e+02   9.9300000e+02   1.4379322e+01   9.0924910e+00   1.1935504e+02
   9.9200000e+02   9.9400000e+02   1.7437521e+01   0.0000000e+00   0.0000000e+00
   9.9500000e+02   9.9600000e+02   1.3358094e+01   6.3469309e+00   1.1265269e+02
   9.9500000e+02   9.9700000e+02   1.4514036e+01   0.0000000e+00   0.0000000e+00
   2.0000000e+00   1.0000000e+00   3.4208163e+02   2.5142829e+01   1.3958345e+02
   3.0000000e+00   2.0000000e+00   1.3433198e+02   3.4055794e+01   1.3136246e+02
   5.0000000e+00   4.0000000e+00   9.1302497e+01   3.1618288e+01   1.1051134e+02
   7.0000000e+00   6.0000000e+00   7.0291043e+01   1.7966492e+01   1.2585648e+02
   8.0000000e+00   7.0000000e+00   5.0959461e+01   1.8271646e+01   1.0572367e+02
   9.0000000e+00   8.0000000e+00   5.4703240e+01   8.9612372e+00   9.6095823e+01
   1.2000000e+01   9.0000000e+00   4.1439801e+01   0.0000000e+00   0.0000000e+00
   1.5000000e+01   1.0000000e+01   1.7559881e+01   1.8727084e+01   1.3052298e+02
   1.6000000e+01   8.0000000e+00   4.2084007e+01   2.1781884e+01   9.3451062e+01
   1.7000000e+01   1.6000000e+01   8.3639272e+01   1.5664842e+01   1.0573986e+02
   1.9000000e+01   1.8000000e+01   4.0626798e+01   1.2022761e+01   1.3502928e+02
   2.0000000e+01   1.7000000e+01   2.3398701e+01   5.7368443e+00   1.0691114e+02
   2.1000000e+01   1.8000000e+01   4.1455322e+01   0.0000000e+00   0.0000000e+00
   2.4000000e+01   1.6000000e+01   4.4893630e+01   0.0000000e+00   0.0000000e+00
   3.3000000e+01   7.0000000e+00   5.4650562e+01   0.0000000e+00   0.0000000e+00
   3.5000000e+01   3.4000000e+01   1.4105319e+01   2.7940257e+01   1.4295682e+02
   4.2000000e+01   6.0000000e+00   5.9019972e+01   1.9260766e+01   1.1049347e+02
   4.3000000e+01   4.2000000e+01   7.1919978e+01   0.0000000e+00   0.0000000e+00
   4.6000000e+01   4.2000000e+01   2.8977627e+01   1.9819946e+01   8.6995985e+01
   5.2000000e+01   4.8000000e+01   4.1415947e+01   0.0000000e+00   0.0000000e+00
   5.5000000e+01   4.7000000e+01   5.9351649e+01   0.0000000e+00   0.0000000e+00
   5.8000000e+01   4.6000000e+01   6.8807313e+01   1.5427739e+01   9.4415281e+01
   5.9000000e+01   5.8000000e+01   8.6609734e+01   2.3187073e+01   9.3473599e+01
   6.1000000e+01   5.9000000e+01   1.2265331e+01   2.1830181e+01   1.2947792e+02
   6.3000000e+01   6.0000000e+01   3.1677991e+01   1.8221142e+01   1.2025498e+02
   6.4000000e+01   5.8000000e+01   1.2255108e+01   2.5824722e+01   1.0076094e+02
   6.5000000e+01   6.4000000e+01   3.7304269e+01   2.3249442e+01   1.2888584e+02
   6.6000000e+01   6.4000000e+01   1.7203065e+01   1.8076067e+01   1.2036003e+02
   6.7000000e+01   5.0000000e+00   8.4111331e+01   2.9386981e+01   1.4618038e+02
   6.8000000e+01   6.7000000e+01   5.3918062e+01   2.9888904e+01   1.1151575e+02
   6.9000000e+01   6.8000000e+01   6.4692148e+01   2.2629651e+01   1.0564021e+02
   7.1000000e+01   7.0000000e+01   5.9925765e+01   1.6831553e+01   9.7634281e+01
   7.4000000e+01   7.1000000e+01   3.1415036e+01   1.4014818e+01   1.1620077e+02
   7.6000000e+01   6.8000000e+01   1.1467853e+02   1.9288086e+01   7.9921468e+01
   7.7000000e+01   7.6000000e+01   4.8900337e+01   1.1633211e+01   1.0524944e+02
   7.8000000e+01   7.7000000e+01   4.7064312e+01   0.0000000e+00   0.0000000e+00
   8.1000000e+01   7.7000000e+01   2.0112898e+01   2.1775840e+01   1.2445118e+02
   8.2000000e+01   7.6000000e+01   4.9165836e+01   0.0000000e+00   0.0000000e+00
   2.5100000e+02   8.2000000e+01   1.2241260e+01   0.0000000e+00   0.0000000e+00
   8.4000000e+01   7.0000000e+01   4.9627568e+01   0.0000000e+00   0.0000000e+00
   8.5000000e+01   8.4000000e+01   5.1958337e+01   1.1300273e+01   7.8549110e+01
   8.6000000e+01   8.5000000e+01   4.5992291e+01   1.2858724e+01   1.0398226e+02
   8.7000000e+01   8.5000000e+01   2.9750811e+01   0.0000000e+00   0.0000000e+00
   9.0000000e+01   8.4000000e+01   1.6068066e+01   2.0931228e+01   8.7484900e+01
   9.1000000e+01   6.9000000e+01   6.1297858e+01   0.0000000e+00   0.0000000e+00
   9.4000000e+01   2.0000000e+00   5.5303189e+01   3.3238070e+01   1.5127875e+02
   9.6000000e+01   9.5000000e+01   6.7740002e+01   2.8596888e+01   1.1711034e+02
   9.7000000e+01   9.6000000e+01   9.3337821e+01   2.3653615e+01   9.5445642e+01
   1.0000000e+02   9.7000000e+01   3.6650776e+01   1.1358372e+01   1.3424706e+02
   1.0500000e+02   1.0400000e+02   4.3753329e+01   1.5091281e+01   9.4112226e+01
   1.0600000e+02   1.0500000e+02   5.2290258e+01   1.5605904e+01   1.4801503e+02
   1.0700000e+02   1.0500000e+02   3.0890414e+01   2.5717448e+01   1.3633909e+02
   1.0800000e+02   1.0300000e+02   5.4310271e+01   4.7731096e+01   1.2599761e+02
   1.0900000e+02   9.4000000e+01   1.3906370e+02   2.8010843e+01   1.0039445e+02
   1.1000000e+02   1.0900000e+02   4.6822181e+01   2.4826687e+01   1.0597242e+02
   1.1100000e+02   1.1000000e+02   3.4257316e+01   8.3529713e+00   7.8297311e+01
   1.1400000e+02   1.1200000e+02   1.4605758e+01   0.0000000e+00   0.0000000e+00
   1.1700000e+02   1.1100000e+02   3.2891386e+01   1.8727084e+01   9.3084077e+01
   1.1800000e+02   1.0900000e+02   4.3066811e+01   1.1633211e+01   8.2363184e+01
   1.1900000e+02   1.1000000e+02   2.3426344e+01   2.6489067e+01   9.7418305e+01
   1.2000000e+02   1.1900000e+02   6.8976657e+01   2.2212777e+01   8.7448778e+01
   1.2100000e+02   1.2000000e+02   4.7298632e+01   2.5158531e+01   8.9574169e+01
   1.2200000e+02   1.2100000e+02   2.5690450e+01   1.4376491e+01   8.9678455e+01
   1.2600000e+02   1.2000000e+02   1.5892354e+01   1.8076067e+01   9.2993520e+01
   1.2700000e+02   1.2600000e+02   8.3300285e+01   7.9657482e+00   6.8575809e+01
   1.2900000e+02   1.2800000e+02   4.5065579e+01   0.0000000e+00   0.0000000e+00
   1.3100000e+02   1.2900000e+02   4.0980961e+01   1.1100460e+01   9.3116599e+01
   1.3200000e+02   1.2800000e+02   1.8833732e+01   1.5848649e+01   9.8031238e+01
   1.3300000e+02   1.1900000e+02   4.4856871e+01   2.5840010e+01   9.9235136e+01
   1.3400000e+02   1.3300000e+02   6.6654497e+01   1.4594604e+01   7.8748297e+01
   1.3500000e+02   1.3400000e+02   5.9513808e+01   0.0000000e+00   0.0000000e+00
   1.4000000e+02   1.3400000e+02   3.4121017e+01   0.0000000e+00   0.0000000e+00
   1.4300000e+02   1.4200000e+02   2.5126055e+01   2.6164035e+01   1.1513319e+02
   1.4400000e+02   1.4200000e+02   1.7322341e+01   0.0000000e+00   0.0000000e+00
   1.4600000e+02   1.4400000e+02   2.8006466e+01   0.0000000e+00   0.0000000e+00
   1.4900000e+02   1.3300000e+02   2.9329952e+01   2.3547632e+01   1.0139651e+02
   1.5000000e+02   1.4900000e+02   4.9938695e+01   2.2583064e+01   9.4576885e+01
   1.5100000e+02   1.5000000e+02   9.7510423e+00   1.9157968e+01   1.0454035e+02
   1.5200000e+02   1.5100000e+02   2.8118426e+01   0.0000000e+00   0.0000000e+00
   1.5600000e+02   1.5100000e+02   4.2362838e+01   0.0000000e+00   0.0000000e+00
   1.5700000e+02   1.5600000e+02   4.2452640e+01   1.1393090e+01   9.9457755e+01
   1.6000000e+02   1.5900000e+02   6.5446890e+01   1.1812885e+01   7.8835179e+01
   1.6100000e+02   1.6000000e+02   1.9346403e+01   2.0836673e+01   1.0465614e+02
   1.6200000e+02   1.6100000e+02   5.7652215e+01   0.0000000e+00   0.0000000e+00
   1.6500000e+02   1.5900000e+02   7.8826584e+01   1.6071357e+01   8.1803457e+01
   1.6600000e+02   1.6500000e+02   2.8579117e+01   1.2991134e+01   7.3778583e+01
   1.6900000e+02   1.6700000e+02   4.1761820e+01   0.0000000e+00   0.0000000e+00
   1.7200000e+02   1.6600000e+02   3.6639357e+01   0.0000000e+00   0.0000000e+00
   1.7500000e+02   1.2700000e+02   4.8540160e+01   0.0000000e+00   0.0000000e+00
   1.7700000e+02   1.7500000e+02   3.2370961e+01   1.1206687e+01   9.0681345e+01
   1.7800000e+02   1.6500000e+02   2.4937154e+01   0.0000000e+00   0.0000000e+00
   1.7900000e+02   1.7800000e+02   2.5813134e+01   9.2929794e+00   1.1373314e+02
   1.8300000e+02   1.6100000e+02   1.9021786e+01   1.0578218e+01   8.6119950e+01
   1.8800000e+02   1.8300000e+02   3.3815066e+01   1.7202882e+01   8.7881264e+01
   1.8900000e+02   1.8800000e+02   3.2727244e+01   1.4403935e+01   1.0075179e+02
   1.9000000e+02   1.8800000e+02   1.3857711e+01   1.3429608e+01   1.3018466e+02
   1.9100000e+02   1.6000000e+02   4.1631255e+01   1.2950537e+01   7.7567566e+01
   1.9200000e+02   1.0400000e+02   2.4042094e+01   1.2495263e+01   1.0613751e+02
   1.9300000e+02   1.9200000e+02   5.1199816e+01   0.0000000e+00   0.0000000e+00
   1.9500000e+02   1.9300000e+02   2.0208742e+01   1.5605904e+01   1.0383403e+02
   1.9600000e+02   1.9200000e+02   2.6054827e+01   0.0000000e+00   0.0000000e+00
   1.9700000e+02   1.9600000e+02   3.1005446e+01   2.3692542e+01   1.1206687e+02
   2.0100000e+02   4.0000000e+00   8.6782019e+01   2.1434619e+01   1.0732530e+02
   2.0200000e+02   2.0100000e+02   4.6506070e+01   0.0000000e+00   0.0000000e+00
   2.0300000e+02   2.0200000e+02   2.2043686e+01   0.0000000e+00   0.0000000e+00
   2.1100000e+02   2.0100000e+02   5.1115802e+01   0.0000000e+00   0.0000000e+00
   2.1200000e+02   2.1100000e+02   5.0288181e+01   1.1801736e+01   1.2046499e+02
   2.1300000e+02   2.1100000e+02   7.0045778e+00   1.4942249e+01   1.3254072e+02
   2.1400000e+02   2.1300000e+02   7.6692755e+00   0.0000000e+00   0.0000000e+00
   2.1700000e+02   2.1300000e+02   4.4470030e+01   0.0000000e+00   0.0000000e+00
   2.2000000e+02   6.7000000e+01   1.0326632e+02   1.7056864e+01   9.9500102e+01
   2.2100000e+02   2.2000000e+02   5.4847702e+01   0.0000000e+00   0.0000000e+00
   2.2300000e+02   2.2100000e+02   2.1991372e+01   2.4762974e+01   1.3620868e+02
   2.2400000e+02   2.2000000e+02   6.7479991e+01   0.0000000e+00   0.0000000e+00
   2.2500000e+02   2.2400000e+02   3.5665104e+01   0.0000000e+00   0.0000000e+00
   2.2900000e+02   2.2600000e+02   4.8230745e+01   0.0000000e+00   0.0000000e+00
   2.3100000e+02   2.2900000e+02   1.6519160e+01   0.0000000e+00   0.0000000e+00
   2.3400000e+02   2.2400000e+02   2.2036439e+01   1.8134236e+01   1.1265269e+02
   2.3500000e+02   2.3400000e+02   3.5616998e+01   2.8263494e+01   1.1063040e+02
   2.3700000e+02   2.3600000e+02   4.0949550e+01   1.8818248e+01   1.0831551e+02
   2.3800000e+02   2.3600000e+02   1.1173441e+01   0.0000000e+00   0.0000000e+00
   2.4500000e+02   2.4300000e+02   2.1998851e+01   0.0000000e+00   0.0000000e+00
   2.4600000e+02   2.4000000e+02   9.5736548e+00   0.0000000e+00   0.0000000e+00
   2.5000000e+02   2.4500000e+02   1.0966385e+01   1.9538988e+01   1.3002276e+02
   2.5200000e+02   3.0000000e+00   1.5721849e+02   2.7784337e+01   1.5530137e+02
   2.5400000e+02   2.5300000e+02   4.9453143e+01   3.8026234e+01   1.3855732e+02
   2.5500000e+02   2.5400000e+02   6.5129579e+01   2.5961994e+01   7.7684582e+01
   2.5600000e+02   2.5500000e+02   1.0660589e+02   2.5189908e+01   7.7256359e+01
   2.5700000e+02   2.5500000e+02   3.1320329e+01   3.5844949e+01   1.0790759e+02
   2.5900000e+02   2.5800000e+02   5.8364722e+01   2.4890236e+01   8.6844530e+01
   2.6000000e+02   2.5900000e+02   5.0449432e+01   0.0000000e+00   0.0000000e+00
   2.6400000e+02   2.5900000e+02   4.4724046e+01   1.2980997e+01   8.0561309e+01
   2.6500000e+02   2.6400000e+02   1.3736137e+01   8.7681805e+00   1.0002793e+02
   2.6800000e+02   2.6700000e+02   4.6156240e+01   1.3816151e+01   8.5381513e+01
   2.6900000e+02   2.6700000e+02   3.7072499e+01   2.0447645e+01   1.4317490e+02
   2.7000000e+02   2.6600000e+02   4.3304503e+01   0.0000000e+00   0.0000000e+00
   2.7200000e+02   2.7000000e+02   2.8752851e+01   0.0000000e+00   0.0000000e+00
   2.7500000e+02   2.5700000e+02   7.7319260e+01   3.4516547e+01   1.1148978e+02
   2.7600000e+02   2.7500000e+02   2.0059242e+01   0.0000000e+00   0.0000000e+00
   2.7800000e+02   2.7700000e+02   4.4854979e+01   0.0000000e+00   0.0000000e+00
   2.8300000e+02   2.7700000e+02   4.5902746e+01   0.0000000e+00   0.0000000e+00
   2.8600000e+02   2.7500000e+02   4.1345345e+01   2.4203772e+01   1.0870616e+02
   2.8800000e+02   2.5800000e+02   7.1740717e+01   1.1100460e+01   9.3038810e+01
   4.6500000e+02   2.9200000e+02   4.5549140e+01   0.0000000e+00   0.0000000e+00
   2.9400000e+02   2.8900000e+02   2.0870211e+01   1.9806657e+01   1.0023566e+02
   2.9500000e+02   2.8800000e+02   2.4152896e+01   2.5645683e+01   9.5748601e+01
   2.9600000e+02   2.9500000e+02   3.6315663e+01   9.6815090e+00   1.1299108e+02
   2.9700000e+02   2.9500000e+02   6.5412494e+01   1.7848871e+01   8.5555565e+01
   2.9800000e+02   2.5400000e+02   7.0363851e+01   1.7430946e+01   1.0052025e+02
   2.9900000e+02   2.9800000e+02   6.2785005e+01   2.2670336e+01   9.1509410e+01
   3.0000000e+02   2.9900000e+02   7.8864800e+01   1.7811955e+01   8.8496285e+01
   3.0100000e+02   3.0000000e+02   4.3535016e+01   2.4050997e+01   8.4271880e+01
   3.0300000e+02   3.0200000e+02   4.6894555e+01   9.1789508e+00   7.9115222e+01
   3.0700000e+02   3.0300000e+02   1.6443625e+01   8.2896903e+00   9.2444043e+01
   3.0800000e+02   3.0200000e+02   3.6183320e+01   1.0787708e+01   8.6723175e+01
   3.0900000e+02   3.0800000e+02   4.8574866e+01   1.2991134e+01   8.3297714e+01
   3.1000000e+02   3.0800000e+02   3.5755400e+01   0.0000000e+00   0.0000000e+00
   3.1200000e+02   3.1000000e+02   1.9104144e+01   0.0000000e+00   0.0000000e+00
   3.1400000e+02   3.1200000e+02   1.3689239e+01   8.9612372e+00   1.0030918e+02
   3.1500000e+02   3.0000000e+02   2.7588401e+01   2.1243372e+01   8.7448778e+01
   3.2400000e+02   3.2200000e+02   1.5803762e+01   1.7126186e+01   1.1556915e+02
   3.2500000e+02   3.2100000e+02   3.4207793e+01   5.6675841e+00   7.1441565e+01
   3.2600000e+02   3.1500000e+02   3.8812031e+01   0.0000000e+00   0.0000000e+00
   3.2800000e+02   3.2600000e+02   2.1138343e+01   0.0000000e+00   0.0000000e+00
   3.3100000e+02   3.0100000e+02   3.4156489e+01   2.3050409e+01   9.8457352e+01
   3.3200000e+02   3.3100000e+02   3.7361876e+01   3.0343514e+01   1.2110042e+02
   3.3300000e+02   3.3100000e+02   6.2141234e+01   2.6687119e+01   9.9467020e+01
   3.3400000e+02   2.9900000e+02   5.0202757e+01   1.6491806e+01   8.7014142e+01
   3.3500000e+02   3.3400000e+02   5.4398481e+01   0.0000000e+00   0.0000000e+00
   3.3600000e+02   2.9800000e+02   4.3292964e+01   2.5982268e+01   1.0144324e+02
   3.4000000e+02   3.3600000e+02   6.9768144e+01   0.0000000e+00   0.0000000e+00
   3.4200000e+02   3.4000000e+02   3.2886542e+01   1.2621057e+01   1.1627891e+02
   3.4700000e+02   2.5300000e+02   2.3415003e+02   3.7932646e+01   9.6105412e+01
   3.4800000e+02   3.4700000e+02   6.0597450e+01   2.7770119e+01   1.0942916e+02
   3.4900000e+02   3.4800000e+02   1.0630301e+02   1.4376491e+01   9.8649704e+01
   3.5100000e+02   3.5000000e+02   2.9597648e+01   7.7138693e+00   7.6594069e+01
   3.5300000e+02   3.5200000e+02   3.9321860e+01   1.1901705e+01   6.4293620e+01
   3.5400000e+02   3.5300000e+02   6.3986512e+01   9.1789508e+00   1.1117643e+02
   3.5900000e+02   3.5400000e+02   2.8217284e+01   2.6548638e+01   1.1155588e+02
   3.6100000e+02   3.6000000e+02   4.0263496e+01   2.8958281e+01   1.4912706e+02
   3.6300000e+02   3.5300000e+02   5.7837735e+01   0.0000000e+00   0.0000000e+00
   3.6600000e+02   3.4900000e+02   5.6644843e+01   8.3529713e+00   8.3715479e+01
   3.6700000e+02   3.6600000e+02   5.9842082e+01   2.1261955e+01   1.0095933e+02
   3.6800000e+02   3.6700000e+02   1.9980357e+01   0.0000000e+00   0.0000000e+00
   3.6900000e+02   3.6800000e+02   1.5829072e+01   1.4702447e+01   1.1431503e+02
   3.7500000e+02   3.6700000e+02   4.7520723e+01   0.0000000e+00   0.0000000e+00
   3.7800000e+02   3.5200000e+02   3.4907192e+01   1.6690175e+01   1.1637058e+02
   3.7900000e+02   3.7800000e+02   8.8299755e+00   0.0000000e+00   0.0000000e+00
   3.8000000e+02   3.7900000e+02   1.6903416e+01   1.8372238e+01   1.0944840e+02
   3.8200000e+02   3.8100000e+02   3.8009188e+01   1.5436269e+01   1.2184387e+02
   3.8900000e+02   3.5000000e+02   5.6099394e+01   0.0000000e+00   0.0000000e+00
   3.9200000e+02   3.4700000e+02   8.5843420e+01   1.9233407e+01   1.0009108e+02
   3.9300000e+02   3.9200000e+02   1.9320392e+01   2.1062892e+01   1.1154644e+02
   3.9400000e+02   3.9300000e+02   1.9970727e+01   1.7566363e+01   9.7837670e+01
   3.9500000e+02   3.9400000e+02   2.4279335e+01   2.1428476e+01   1.0648424e+02
   3.9600000e+02   3.9500000e+02   8.5524651e+01   8.0151742e+00   6.2634150e+01
   3.9700000e+02   3.9600000e+02   3.6294943e+01   8.1131230e+00   7.4248153e+01
   3.9900000e+02   3.9800000e+02   6.1340442e+01   2.0760719e+01   9.8143976e+01
   4.0300000e+02   3.9900000e+02   8.7412478e+00   0.0000000e+00   0.0000000e+00
   4.0500000e+02   4.0300000e+02   3.4794692e+01   0.0000000e+00   0.0000000e+00
   4.0700000e+02   4.0500000e+02   2.8431157e+01   0.0000000e+00   0.0000000e+00
   4.1000000e+02   3.9800000e+02   3.3919604e+01   0.0000000e+00   0.0000000e+00
   4.1300000e+02   3.9700000e+02   3.1283968e+01   0.0000000e+00   0.0000000e+00
   4.1400000e+02   4.1300000e+02   1.7976691e+01   7.4003067e+00   7.3592779e+01
   4.1500000e+02   4.1400000e+02   5.0918310e+01   0.0000000e+00   0.0000000e+00
   4.2400000e+02   3.9600000e+02   2.0237850e+01   1.5376455e+01   8.3283489e+01
   4.2500000e+02   4.2400000e+02   4.5591876e+01   1.1288617e+01   7.9026982e+01
   4.2600000e+02   4.2400000e+02   3.3617047e+01   1.6579381e+01   7.6873713e+01
   4.2700000e+02   4.2600000e+02   3.6872057e+01   1.0872796e+01   1.5372773e+02
   4.2800000e+02   4.2600000e+02   2.1402373e+01   0.0000000e+00   0.0000000e+00
   4.3300000e+02   4.3100000e+02   6.2440104e+01   0.0000000e+00   0.0000000e+00
   4.3400000e+02   4.3300000e+02   3.6636846e+01   1.5021333e+01   1.2413343e+02
   4.3800000e+02   3.9300000e+02   3.6346741e+01   1.8818248e+01   8.3625796e+01
   4.3900000e+02   4.3800000e+02   4.6747380e+01   0.0000000e+00   0.0000000e+00
   4.4100000e+02   4.3900000e+02   2.9752257e+01   0.0000000e+00   0.0000000e+00
   4.4600000e+02   3.5100000e+02   6.0968737e+01   1.2410692e+01   1.0509924e+02
   4.4700000e+02   4.4600000e+02   2.5067546e+01   0.0000000e+00   0.0000000e+00
   4.5000000e+02   4.4600000e+02   1.3443898e+01   0.0000000e+00   0.0000000e+00
   4.5300000e+02   3.6600000e+02   4.9506120e+01   0.0000000e+00   0.0000000e+00
   4.5500000e+02   4.5300000e+02   4.0244899e+01   0.0000000e+00   0.0000000e+00
   4.6200000e+02   4.6000000e+02   1.0934445e+01   0.0000000e+00   0.0000000e+00
   4.6400000e+02   4.6200000e+02   1.1314622e+01   1.3939469e+01   7.5581916e+01
   4.6600000e+02   3.9500000e+02   4.7834308e+01   1.3546729e+01   6.9869017e+01
   4.6700000e+02   4.6600000e+02   1.0157475e+01   2.0116619e+01   7.5820162e+01
   4.6800000e+02   4.6700000e+02   2.4791516e+01   0.0000000e+00   0.0000000e+00
   4.7100000e+02   4.6700000e+02   4.9987868e+01   3.5538813e+01   1.0841513e+02
   4.7200000e+02   4.6600000e+02   4.4499747e+01   1.6563492e+01   7.5943338e+01
   4.7300000e+02   4.3800000e+02   6.4318328e+01   0.0000000e+00   0.0000000e+00
   4.7700000e+02   4.7500000e+02   2.6924009e+01   0.0000000e+00   0.0000000e+00
   4.8000000e+02   4.4200000e+02   2.1858685e+01   0.0000000e+00   0.0000000e+00
   4.8300000e+02   3.9200000e+02   4.7957145e+01   1.3192247e+01   8.0179659e+01
   4.8400000e+02   4.8300000e+02   5.1869238e+01   2.0116619e+01   9.2204491e+01
   4.8500000e+02   4.8400000e+02   1.6629185e+01   0.0000000e+00   0.0000000e+00
   4.8700000e+02   4.8500000e+02   4.2962935e+01   1.3958345e+01   8.8005510e+01
   4.9000000e+02   4.8800000e+02   1.2944345e+01   0.0000000e+00   0.0000000e+00
   4.9100000e+02   2.5600000e+02   5.4551145e+01   1.7966492e+01   1.0416315e+02
   4.9200000e+02   2.5600000e+02   1.9240557e+01   2.0582403e+01   1.0067729e+02
   4.9700000e+02   3.3400000e+02   4.6753976e+01   0.0000000e+00   0.0000000e+00
   5.0100000e+02   4.9700000e+02   5.5454006e+01   0.0000000e+00   0.0000000e+00
   5.0400000e+02   3.4800000e+02   5.2741919e+01   0.0000000e+00   0.0000000e+00
   5.0500000e+02   5.0400000e+02   7.8683308e+01   2.5189908e+01   1.1564431e+02
   5.0600000e+02   5.0500000e+02   4.6477322e+01   3.4895861e+01   1.4421929e+02
   5.0700000e+02   5.0600000e+02   4.1365463e+01   2.5702087e+01   1.2450195e+02
   5.0800000e+02   5.0700000e+02   8.7170620e+01   1.6995008e+01   9.9798668e+01
   5.0900000e+02   5.0800000e+02   7.0974740e+01   2.1156436e+01   1.1354663e+02
   5.1000000e+02   5.0900000e+02   4.3792168e+01   3.0182562e+01   1.2116563e+02
   5.1100000e+02   5.1000000e+02   3.8928027e+01   1.5529797e+01   8.9183853e+01
   5.1200000e+02   5.1100000e+02   8.0386347e+01   1.9498520e+01   1.1494323e+02
   5.1400000e+02   5.1300000e+02   6.7338260e+01   1.8199455e+01   8.6670029e+01
   5.1500000e+02   5.1400000e+02   4.7284045e+01   0.0000000e+00   0.0000000e+00
   5.1700000e+02   5.1500000e+02   1.3489406e+01   1.5980999e+01   1.3343559e+02
   5.1800000e+02   5.1400000e+02   4.4578517e+01   1.4293840e+01   9.4727095e+01
   5.1900000e+02   5.1200000e+02   4.6620165e+01   0.0000000e+00   0.0000000e+00
   5.2200000e+02   5.1300000e+02   3.8739387e+01   0.0000000e+00   0.0000000e+00
   5.2400000e+02   5.2200000e+02   2.0576281e+01   0.0000000e+00   0.0000000e+00
   5.2700000e+02   1.2600000e+02   3.7738850e+01   9.4196118e+00   8.0315820e+01
   5.2900000e+02   5.2800000e+02   3.2197527e+01   1.7513825e+01   9.8625680e+01
   5.3000000e+02   5.2800000e+02   3.0158523e+01   1.3498052e+01   1.2287137e+02
   5.3100000e+02   5.2700000e+02   4.7679488e+01   0.0000000e+00   0.0000000e+00
   5.3200000e+02   5.3100000e+02   3.0674869e+01   2.3322936e+01   1.2439087e+02
   5.3400000e+02   9.5000000e+01   2.8697036e+01   6.7377032e+01   1.5489480e+02
   5.3500000e+02   5.3400000e+02   4.9478906e+01   0.0000000e+00   0.0000000e+00
   5.3600000e+02   5.3500000e+02   1.1321048e+02   1.2838232e+01   8.9809010e+01
   5.3700000e+02   5.3600000e+02   3.9993671e+01   2.2135597e+01   1.1249833e+02
   5.3900000e+02   5.3800000e+02   3.6524973e+01   1.8357902e+01   1.1652659e+02
   5.4000000e+02   5.3800000e+02   2.6714479e+01   0.0000000e+00   0.0000000e+00
   5.4200000e+02   5.4000000e+02   1.5913797e+01   1.9471495e+01   1.2011807e+02
   5.4300000e+02   5.3500000e+02   6.6974240e+01   3.1025668e+01   1.2713862e+02
   5.4500000e+02   5.4400000e+02   7.1301842e+01   2.5247330e+01   9.3747829e+01
   5.4700000e+02   5.4600000e+02   3.6117088e+01   3.1614124e+01   1.3199231e+02
   5.4800000e+02   5.4500000e+02   3.4786854e+01   2.2542221e+01   1.2097643e+02
   5.4900000e+02   5.4600000e+02   3.8642882e+01   0.0000000e+00   0.0000000e+00
   5.5200000e+02   5.4400000e+02   7.4709839e+01   2.6489067e+01   1.0464734e+02
   5.5300000e+02   5.5200000e+02   1.8991671e+01   3.8140308e+01   1.2971359e+02
   5.5500000e+02   5.5400000e+02   7.8022083e+01   1.7693306e+01   8.9111494e+01
   5.5600000e+02   5.5500000e+02   4.1674886e+01   2.7098317e+01   9.6150605e+01
   5.6000000e+02   5.5600000e+02   1.5356247e+01   0.0000000e+00   0.0000000e+00
   5.6400000e+02   5.6300000e+02   4.0277739e+01   1.5230214e+01   7.6611254e+01
   5.6500000e+02   5.6400000e+02   4.3102576e+01   0.0000000e+00   0.0000000e+00
   5.6700000e+02   5.6500000e+02   1.1393976e+01   1.3061876e+01   1.0248002e+02
   5.6800000e+02   5.6400000e+02   2.5134681e+01   0.0000000e+00   0.0000000e+00
   5.7100000e+02   5.6300000e+02   5.0154965e+01   2.9409371e+01   9.8744406e+01
   5.7200000e+02   5.5400000e+02   5.0720966e+01   0.0000000e+00   0.0000000e+00
   5.7400000e+02   5.7200000e+02   2.8388929e+01   2.5563419e+01   1.4062174e+02
   5.7500000e+02   5.5300000e+02   5.3440816e+01   2.9391461e+01   9.4754886e+01
   5.7600000e+02   5.7500000e+02   2.5111440e+01   2.7234003e+01   1.0305902e+02
   5.7700000e+02   5.4300000e+02   6.6388297e+01   3.5200110e+01   1.1917733e+02
   5.7800000e+02   5.7700000e+02   6.9500150e+01   0.0000000e+00   0.0000000e+00
   5.8000000e+02   5.7800000e+02   9.4709862e+00   0.0000000e+00   0.0000000e+00
   5.8300000e+02   5.7700000e+02   2.1350497e+01   1.0884897e+01   1.0766453e+02
   5.8500000e+02   5.8400000e+02   3.4824504e+01   1.4942249e+01   1.1829033e+02
   5.8600000e+02   5.8400000e+02   2.7884997e+01   2.4629710e+01   1.1547001e+02
   5.8700000e+02   5.8300000e+02   4.4141812e+01   2.9252281e+01   1.0839570e+02
   5.8800000e+02   5.8700000e+02   1.3430033e+01   0.0000000e+00   0.0000000e+00
   5.8900000e+02   5.8800000e+02   2.6342510e+01   9.8031238e+00   1.1247727e+02
   5.9300000e+02   5.8700000e+02   4.1657727e+01   4.3831893e+01   1.5605904e+02
   5.9400000e+02   5.7500000e+02   6.2481171e+01   2.3853133e+01   1.0960226e+02
   5.9500000e+02   5.9400000e+02   1.9706501e+01   1.3468762e+01   1.3426471e+02
   5.9900000e+02   5.5200000e+02   6.1344838e+01   0.0000000e+00   0.0000000e+00
   6.0000000e+02   5.9900000e+02   3.6031923e+01   2.8899122e+01   1.0685202e+02
   6.0100000e+02   6.0000000e+02   1.0475623e+01   0.0000000e+00   0.0000000e+00
   6.0400000e+02   6.0000000e+02   3.0923117e+01   3.9629928e+01   1.3438819e+02
   6.0600000e+02   5.3400000e+02   3.7401358e+01   0.0000000e+00   0.0000000e+00
   6.0700000e+02   6.0600000e+02   5.9072583e+01   2.8109366e+01   9.1296249e+01
   6.0900000e+02   6.0800000e+02   5.2723454e+01   1.4117766e+01   1.1238242e+02
   6.1000000e+02   6.0800000e+02   2.5839301e+01   2.6414415e+01   1.0888766e+02
   6.1100000e+02   6.0700000e+02   3.9398066e+01   2.7267819e+01   1.1095359e+02
   6.1200000e+02   6.1100000e+02   1.9334340e+01   1.2838232e+01   1.1699112e+02
   6.1300000e+02   6.1200000e+02   9.3853820e+00   1.9985308e+01   1.0703666e+02
   6.1400000e+02   6.1200000e+02   6.1659716e+01   1.9157968e+01   1.0532946e+02
   6.1500000e+02   6.1100000e+02   4.1923283e+01   0.0000000e+00   0.0000000e+00
   6.2200000e+02   6.2100000e+02   2.1289022e+01   3.1900156e+01   1.0108574e+02
   6.2600000e+02   2.5200000e+02   6.7567051e+01   2.8899122e+01   1.3034130e+02
   6.3000000e+02   6.2800000e+02   1.6511289e+01   1.6940698e+01   1.3551101e+02
   6.3300000e+02   6.3200000e+02   1.4871874e+01   1.1358372e+01   1.2260107e+02
   6.3400000e+02   6.3200000e+02   4.1716194e+01   1.4192169e+01   1.2722039e+02
   6.3600000e+02   6.3500000e+02   2.8733787e+01   0.0000000e+00   0.0000000e+00
   6.3800000e+02   6.3600000e+02   2.7969198e+01   8.0151742e+00   7.0034628e+01
   6.3900000e+02   6.3500000e+02   4.4118045e+01   0.0000000e+00   0.0000000e+00
   6.4100000e+02   6.4000000e+02   2.6758030e+01   1.6226246e+01   1.4239305e+02
   6.4200000e+02   6.4000000e+02   1.3708008e+01   2.8958281e+01   1.5227880e+02
   6.4300000e+02   6.2600000e+02   1.1574209e+02   2.0018216e+01   1.1753224e+02
   6.4500000e+02   6.4400000e+02   5.2499438e+01   1.0872796e+01   8.5191654e+01
   6.4600000e+02   6.4500000e+02   3.0833347e+01   1.4531326e+01   8.1184759e+01
   6.4700000e+02   6.4600000e+02   4.1446445e+01   0.0000000e+00   0.0000000e+00
   6.4800000e+02   6.4700000e+02   2.4373577e+01   1.9985308e+01   8.6657876e+01
   6.5200000e+02   6.4600000e+02   4.4944756e+01   0.0000000e+00   0.0000000e+00
   6.5500000e+02   6.4400000e+02   1.0273039e+02   2.9645667e+01   1.2146513e+02
   6.5600000e+02   6.5500000e+02   3.9336217e+01   1.9826587e+01   9.7445328e+01
   6.5700000e+02   6.5600000e+02   2.4263880e+01   0.0000000e+00   0.0000000e+00
   6.5800000e+02   6.5700000e+02   1.1695565e+01   9.8031238e+00   1.2472591e+02
   6.6000000e+02   6.5600000e+02   4.6198574e+01   1.9538988e+01   8.4284376e+01
   6.6100000e+02   6.6000000e+02   2.8726546e+01   1.4773906e+01   1.0303858e+02
   6.6300000e+02   6.6200000e+02   2.6148157e+01   1.8677812e+01   9.8621676e+01
   6.6700000e+02   6.5500000e+02   4.8391234e+01   0.0000000e+00   0.0000000e+00
   6.6900000e+02   6.6700000e+02   1.9372316e+01   1.3816151e+01   6.4221915e+01
   6.7000000e+02   6.4300000e+02   1.8523433e+01   3.9749335e+01   1.2478395e+02
   6.7100000e+02   6.7000000e+02   4.6676571e+01   1.8992334e+01   9.6515479e+01
   6.7200000e+02   6.7100000e+02   1.3452332e+01   2.8449195e+01   1.0682984e+02
   6.7300000e+02   6.7200000e+02   1.0546219e+01   1.6963995e+01   8.7660783e+01
   6.7400000e+02   6.7300000e+02   5.5883312e+01   9.2929794e+00   8.6723175e+01
   6.7500000e+02   6.7400000e+02   2.4813997e+01   0.0000000e+00   0.0000000e+00
   6.7700000e+02   6.7500000e+02   3.0697255e+01   0.0000000e+00   0.0000000e+00
   6.8000000e+02   6.7400000e+02   6.8375634e+01   0.0000000e+00   0.0000000e+00
   6.8100000e+02   6.8000000e+02   1.6838258e+01   2.1286707e+01   1.4934142e+02
   6.8300000e+02   6.7300000e+02   7.4210848e+01   2.8029636e+01   9.4238036e+01
   6.8400000e+02   6.8300000e+02   3.0414326e+01   0.0000000e+00   0.0000000e+00
   6.8600000e+02   6.8500000e+02   3.5459947e+01   1.2336216e+01   9.2444043e+01
   6.8900000e+02   6.8300000e+02   6.8400805e+01   0.0000000e+00   0.0000000e+00
   6.9200000e+02   6.7200000e+02   6.3221338e+01   2.0836673e+01   9.1071025e+01
   6.9300000e+02   6.9200000e+02   2.9650965e+01   2.8090627e+01   1.0022121e+02
   6.9400000e+02   6.9300000e+02   2.4107630e+01   2.2884185e+01   1.1814891e+02
   6.9700000e+02   6.9300000e+02   4.9048551e+01   2.2681947e+01   1.0235919e+02
   6.9800000e+02   6.9200000e+02   2.7816680e+01   2.5439525e+01   1.0888403e+02
   6.9900000e+02   6.9800000e+02   4.0822261e+01   2.3502864e+01   9.8653707e+01
   7.0000000e+02   6.9800000e+02   1.5123672e+01   2.2105841e+01   1.0378711e+02
   7.0100000e+02   6.7100000e+02   6.7131629e+01   1.7362841e+01   8.9993516e+01
   7.0200000e+02   7.0100000e+02   3.3790226e+01   1.8336376e+01   9.1134606e+01
   7.0300000e+02   7.0100000e+02   7.1242336e+01   1.0787708e+01   1.1729343e+02
   7.0400000e+02   7.0300000e+02   2.6219478e+01   8.8280322e+00   1.5294130e+02
   7.0500000e+02   7.0300000e+02   2.4976739e+01   0.0000000e+00   0.0000000e+00
   7.0700000e+02   7.0500000e+02   2.6565150e+01   7.1284763e+00   1.0947607e+02
   7.1000000e+02   6.7000000e+02   4.7887919e+01   8.1131230e+00   8.1131230e+01
   7.1100000e+02   6.4500000e+02   4.3736939e+01   1.8500767e+01   8.6953604e+01
   7.1200000e+02   7.1100000e+02   7.2217673e+01   1.9505271e+01   9.3788544e+01
   7.1300000e+02   7.1200000e+02   4.3387448e+01   1.0120288e+01   8.5284321e+01
   7.1700000e+02   7.1400000e+02   4.0900665e+01   0.0000000e+00   0.0000000e+00
   7.2000000e+02   7.1300000e+02   3.3342360e+01   0.0000000e+00   0.0000000e+00
   7.2200000e+02   7.2000000e+02   1.3314702e+01   1.4693491e+01   1.4008993e+02
   7.2300000e+02   7.1500000e+02   1.8417119e+01   1.0275199e+01   9.7326370e+01
   7.2400000e+02   7.1200000e+02   2.0221424e+01   1.7210533e+01   1.0014236e+02
   7.2500000e+02   7.2400000e+02   8.2716565e+01   1.8790245e+01   1.0225368e+02
   7.2600000e+02   7.2500000e+02   3.0995225e+01   0.0000000e+00   0.0000000e+00
   7.2900000e+02   7.2500000e+02   3.9720994e+01   1.9538988e+01   9.2321493e+01
   7.3000000e+02   7.2900000e+02   2.0619499e+01   1.9819946e+01   9.4335771e+01
   7.3100000e+02   7.3000000e+02   1.6368406e+01   3.1817513e+01   1.2242055e+02
   7.3200000e+02   7.3000000e+02   4.4801655e+01   2.3547632e+01   1.1148860e+02
   7.3300000e+02   7.2900000e+02   3.3350420e+01   0.0000000e+00   0.0000000e+00
   7.3500000e+02   7.3300000e+02   1.7814525e+01   2.2722539e+01   1.4419008e+02
   7.3600000e+02   7.2400000e+02   8.0462464e+01   2.0018216e+01   1.1106388e+02
   7.3700000e+02   7.3600000e+02   1.4121303e+01   0.0000000e+00   0.0000000e+00
   7.3900000e+02   7.3700000e+02   3.2343233e+01   0.0000000e+00   0.0000000e+00
   7.4100000e+02   7.3900000e+02   1.0231101e+01   0.0000000e+00   0.0000000e+00
   7.4800000e+02   7.4700000e+02   1.0957646e+01   0.0000000e+00   0.0000000e+00
   7.5100000e+02   7.4700000e+02   4.8328588e+01   1.1700912e+01   1.3349773e+02
   7.5200000e+02   7.1100000e+02   1.1415516e+02   1.2827974e+01   8.5922530e+01
   7.5300000e+02   7.5200000e+02   4.8583938e+01   8.0315820e+00   6.3130315e+01
   7.5600000e+02   7.5300000e+02   1.8217296e+01   2.0792400e+01   8.6162741e+01
   7.5800000e+02   7.5200000e+02   2.5163744e+01   3.3115061e+01   1.0217382e+02
   7.5900000e+02   7.5800000e+02   5.0033481e+01   2.7325692e+01   1.0460833e+02
   7.6000000e+02   7.5800000e+02   3.4432129e+01   1.4089764e+01   9.8423919e+01
   7.6100000e+02   7.6000000e+02   4.3166870e+01   0.0000000e+00   0.0000000e+00
   7.6400000e+02   7.6000000e+02   3.3328715e+01   0.0000000e+00   0.0000000e+00
   7.6700000e+02   5.1100000e+02   7.8030615e+01   1.5931496e+01   9.7914336e+01
   7.6800000e+02   7.6700000e+02   5.1051189e+01   1.7656064e+01   1.0283523e+02
   7.6900000e+02   7.6800000e+02   6.3759022e+01   0.0000000e+00   0.0000000e+00
   7.7100000e+02   7.6900000e+02   1.3696606e+01   0.0000000e+00   0.0000000e+00
   7.7200000e+02   7.7100000e+02   8.8573301e+00   1.3152271e+01   1.1348284e+02
   7.7400000e+02   7.6800000e+02   2.1764177e+01   3.6445897e+01   1.0990452e+02
   7.7500000e+02   7.7400000e+02   1.0301601e+02   8.0315820e+00   7.6151070e+01
   7.7800000e+02   7.7600000e+02   1.9920958e+01   2.7369016e+01   1.0612014e+02
   7.7900000e+02   7.7500000e+02   4.1178507e+01   1.7430946e+01   1.2212662e+02
   7.8300000e+02   7.7900000e+02   4.3381587e+01   2.1781884e+01   1.1432884e+02
   7.8400000e+02   7.7400000e+02   1.0103802e+02   0.0000000e+00   0.0000000e+00
   7.8900000e+02   7.6700000e+02   7.3779817e+01   0.0000000e+00   0.0000000e+00
   7.9000000e+02   7.8900000e+02   1.4843088e+01   1.3958345e+01   1.2400080e+02
   7.9100000e+02   7.9000000e+02   1.9757495e+01   1.2357541e+01   1.0794662e+02
   7.9200000e+02   7.9000000e+02   5.1318930e+01   0.0000000e+00   0.0000000e+00
   7.9400000e+02   7.9200000e+02   2.8262465e+01   0.0000000e+00   0.0000000e+00
   7.9500000e+02   7.9400000e+02   4.1876668e+01   0.0000000e+00   0.0000000e+00
   7.9800000e+02   7.9400000e+02   4.1547200e+01   2.1342294e+01   1.0418337e+02
   8.0000000e+02   5.1000000e+02   6.2209983e+01   1.6104089e+01   1.0260968e+02
   8.0100000e+02   8.0000000e+02   2.4287782e+01   0.0000000e+00   0.0000000e+00
   8.0500000e+02   8.0100000e+02   4.4307162e+01   0.0000000e+00   0.0000000e+00
   8.0600000e+02   8.0500000e+02   3.9456352e+01   1.3768426e+01   1.4020923e+02
   8.1300000e+02   5.0900000e+02   9.0076699e+01   9.4196118e+00   1.0981465e+02
   8.1500000e+02   8.1300000e+02   1.7120225e+01   2.6294530e+01   1.7800199e+02
   8.1700000e+02   8.1400000e+02   2.9086199e+01   0.0000000e+00   0.0000000e+00
   8.2000000e+02   5.0800000e+02   8.5230730e+01   2.5346206e+01   1.1339929e+02
   8.2200000e+02   8.2100000e+02   2.1720923e+01   0.0000000e+00   0.0000000e+00
   8.2400000e+02   8.2200000e+02   2.2778347e+01   1.8393722e+01   1.0182147e+02
   8.2500000e+02   8.2100000e+02   3.2518968e+01   0.0000000e+00   0.0000000e+00
   8.2800000e+02   8.2000000e+02   4.6372001e+01   0.0000000e+00   0.0000000e+00
   8.2900000e+02   8.2800000e+02   1.1779984e+01   9.6406298e+00   1.5073562e+02
   8.3100000e+02   5.0600000e+02   6.9674829e+01   2.4094746e+01   1.1861486e+02
   8.3200000e+02   8.3100000e+02   9.4814438e+01   1.7513825e+01   1.0437652e+02
   8.3300000e+02   8.3200000e+02   8.8755950e+01   1.4800613e+01   9.9921270e+01
   8.3400000e+02   8.3300000e+02   7.9384757e+01   1.8422328e+01   8.4708153e+01
   8.3500000e+02   8.3400000e+02   2.9041980e+01   2.3742497e+01   1.0649413e+02
   8.3600000e+02   8.3500000e+02   2.3867053e+01   1.8025015e+01   9.2412709e+01
   8.3700000e+02   8.3600000e+02   3.6949919e+01   2.4821383e+01   1.2396894e+02
   8.4200000e+02   8.4100000e+02   4.9118893e+01   1.5256123e+01   9.2167362e+01
   8.4500000e+02   8.4200000e+02   6.1583067e+01   1.0578218e+01   9.9954202e+01
   8.4800000e+02   8.4500000e+02   2.3835391e+01   2.2507154e+01   1.2182550e+02
   8.5300000e+02   8.4600000e+02   3.2998791e+01   2.2070081e+01   1.0286979e+02
   8.5400000e+02   8.4300000e+02   2.0927748e+01   1.4986236e+01   8.9725418e+01
   8.5500000e+02   8.4100000e+02   6.7082961e+01   1.1206687e+01   8.9449158e+01
   8.5600000e+02   8.3400000e+02   8.1217177e+01   9.2503834e+00   7.1865968e+01
   8.5800000e+02   8.5700000e+02   6.2973493e+01   7.6280616e+00   9.5197049e+01
   8.6000000e+02   8.5800000e+02   2.2047240e+01   2.0684486e+01   1.2108738e+02
   8.6200000e+02   8.5900000e+02   1.7625768e+01   2.1037877e+01   1.2722867e+02
   8.6300000e+02   8.5700000e+02   1.2475312e+01   1.8221142e+01   1.1625061e+02
   8.6400000e+02   8.5600000e+02   3.5889168e+01   2.0447645e+01   8.6645722e+01
   8.6500000e+02   8.6400000e+02   2.9234547e+01   8.7381009e+00   1.1381760e+02
   8.6600000e+02   8.6400000e+02   3.2032034e+01   7.6967843e+00   9.3410201e+01
   8.6700000e+02   8.3300000e+02   7.7216020e+01   1.9666585e+01   1.0437904e+02
   8.6800000e+02   8.6700000e+02   1.2718793e+01   2.2507154e+01   1.1409370e+02
   8.6900000e+02   8.6800000e+02   3.1816519e+01   4.8407545e+00   6.5635115e+01
   8.7200000e+02   8.7100000e+02   1.5085302e+01   0.0000000e+00   0.0000000e+00
   8.7500000e+02   8.7100000e+02   3.2909836e+01   1.2357541e+01   1.0014368e+02
   8.7600000e+02   8.6700000e+02   5.1026838e+01   1.1206687e+01   7.5602815e+01
   8.7700000e+02   8.7600000e+02   9.7843510e+00   2.4715081e+01   1.2004132e+02
   8.8000000e+02   8.7800000e+02   1.7912184e+01   1.8357902e+01   1.1894735e+02
   8.8200000e+02   8.8100000e+02   2.1500914e+01   1.6650690e+01   7.3905162e+01
   8.8300000e+02   8.8100000e+02   3.0784581e+01   1.8825243e+01   8.7737339e+01
   8.8400000e+02   8.3200000e+02   2.0382525e+01   2.0486238e+01   1.1056374e+02
   8.8500000e+02   8.8400000e+02   4.1035936e+01   1.4192169e+01   9.5885993e+01
   8.8600000e+02   8.8500000e+02   6.5107350e+01   1.1712158e+01   9.0942282e+01
   8.8700000e+02   8.8600000e+02   3.5721750e+01   1.8156002e+01   8.2115065e+01
   8.9100000e+02   8.8700000e+02   1.7943765e+01   1.2950537e+01   1.1173393e+02
   8.9200000e+02   8.8600000e+02   3.8603299e+01   1.8825243e+01   8.7791339e+01
   8.9300000e+02   8.8500000e+02   5.2728784e+01   2.3547632e+01   9.4820161e+01
   8.9400000e+02   8.9300000e+02   3.8445930e+01   1.1700912e+01   7.1757809e+01
   9.0000000e+02   8.8400000e+02   6.4959883e+01   1.3142258e+01   8.1087407e+01
   9.0100000e+02   9.0000000e+02   1.3211046e+01   1.9740080e+01   1.1733719e+02
   9.0200000e+02   9.0100000e+02   2.9118014e+01   0.0000000e+00   0.0000000e+00
   9.0500000e+02   9.0100000e+02   5.4097642e+01   1.3546729e+01   1.0297468e+02
   9.0600000e+02   9.0000000e+02   5.1257803e+01   1.6371631e+01   9.9309397e+01
   9.0700000e+02   8.3100000e+02   4.9597649e+01   1.7693306e+01   9.4517012e+01
   9.0800000e+02   9.0700000e+02   5.4941066e+01   1.6331376e+01   8.6101605e+01
   9.0900000e+02   9.0800000e+02   4.0453855e+01   0.0000000e+00   0.0000000e+00
   9.1200000e+02   9.0800000e+02   3.2764138e+01   0.0000000e+00   0.0000000e+00
   9.1200000e+02   9.1400000e+02   7.7177151e+00   0.0000000e+00   0.0000000e+00
   9.1700000e+02   9.0700000e+02   4.3100816e+01   1.1335168e+01   8.8982875e+01
   9.1800000e+02   9.1700000e+02   1.6694052e+01   1.2579266e+01   8.9759157e+01
   9.1900000e+02   9.1800000e+02   3.2414798e+01   0.0000000e+00   0.0000000e+00
   9.2000000e+02   9.1900000e+02   3.6295508e+01   7.3467453e+00   9.2897207e+01
   9.2200000e+02   9.1800000e+02   4.3632248e+01   1.3242048e+01   1.0050453e+02
   9.2300000e+02   9.1700000e+02   3.6960488e+01   1.4293840e+01   9.1365436e+01
   9.2400000e+02   9.2300000e+02   3.4272248e+01   1.4585581e+01   1.0972830e+02
   9.2500000e+02   9.2300000e+02   1.7571700e+01   9.4196118e+00   1.2921024e+02
   9.2600000e+02   5.0500000e+02   7.7109763e+01   1.9040793e+01   1.1063635e+02
   9.3000000e+02   9.2800000e+02   1.1341673e+01   1.4403935e+01   9.5965591e+01
   9.3100000e+02   9.2700000e+02   1.6768657e+01   1.5091281e+01   9.8332925e+01
   9.3200000e+02   9.2600000e+02   4.9588001e+01   1.5402118e+01   8.6552992e+01
   9.3300000e+02   9.3200000e+02   3.6075493e+01   0.0000000e+00   0.0000000e+00
   9.3500000e+02   9.3300000e+02   1.6719432e+01   1.6104089e+01   1.2851043e+02
   9.3900000e+02   5.0700000e+02   7.6094117e+01   2.4629710e+01   1.1373429e+02
   9.4000000e+02   9.3900000e+02   4.5270771e+01   2.9319708e+01   1.1929216e+02
   9.4100000e+02   9.4000000e+02   4.8846892e+01   2.0943803e+01   1.1527946e+02
   9.4200000e+02   9.4100000e+02   5.4793231e+01   2.4122049e+01   1.1099630e+02
   9.4400000e+02   9.4300000e+02   5.9036960e+01   1.2196698e+01   1.1926567e+02
   9.4500000e+02   9.4300000e+02   5.5950372e+01   0.0000000e+00   0.0000000e+00
   9.4600000e+02   9.4500000e+02   6.0170826e+01   0.0000000e+00   0.0000000e+00
   9.4800000e+02   9.4600000e+02   3.9951634e+01   7.9657482e+00   1.6098039e+02
   9.4900000e+02   9.4500000e+02   3.2033619e+01   1.2673103e+01   1.0538819e+02
   9.5000000e+02   9.4000000e+02   8.2458690e+01   0.0000000e+00   0.0000000e+00
   9.5100000e+02   9.5000000e+02   3.6878077e+01   1.9606248e+01   9.6403567e+01
   9.5200000e+02   9.5100000e+02   8.2938961e+01   1.3468762e+01   8.9107062e+01
   9.5300000e+02   9.5200000e+02   3.9209946e+01   0.0000000e+00   0.0000000e+00
   9.5800000e+02   9.5200000e+02   4.6546364e+01   1.5639610e+01   1.2167845e+02
   9.5900000e+02   9.5800000e+02   2.5348940e+01   0.0000000e+00   0.0000000e+00
   9.6200000e+02   9.5800000e+02   2.2122736e+01   1.9606248e+01   1.1212089e+02
   9.6300000e+02   9.5000000e+02   3.7874866e+01   1.9212862e+01   1.0601713e+02
   9.6400000e+02   9.6300000e+02   1.0403540e+01   0.0000000e+00   0.0000000e+00
   9.6700000e+02   9.6600000e+02   1.9798426e+01   1.8025015e+01   1.0826931e+02
   9.7100000e+02   9.6300000e+02   4.1233900e+01   9.7627539e+00   1.1288617e+02
   9.7200000e+02   9.3900000e+02   3.0641310e+01   1.8500767e+01   7.6418556e+01
   9.7300000e+02   9.7200000e+02   5.0575702e+01   0.0000000e+00   0.0000000e+00
   9.7500000e+02   9.7300000e+02   3.8434949e+01   0.0000000e+00   0.0000000e+00
   9.7900000e+02   9.7500000e+02   1.2665805e+01   1.3429608e+01   1.1424591e+02
   9.8000000e+02   9.7200000e+02   3.9121751e+01   0.0000000e+00   0.0000000e+00
   9.8100000e+02   9.8000000e+02   1.7096765e+01   2.0652639e+01   8.5298213e+01
   9.8700000e+02   5.0400000e+02   7.4789468e+01   1.0775498e+01   9.6533209e+01
   9.9200000e+02   9.8700000e+02   5.2037687e+01   0.0000000e+00   0.0000000e+00
   9.9500000e+02   9.5100000e+02   8.4044227e+01   0.0000000e+00   0.0000000e+00
   4.8300000e+02   4.4200000e+02   6.0445897e+01   0.0000000e+00   0.0000000e+00
   9.8000000e+01   9.9800000e+02   3.9118349e-01   0.0000000e+00   0.0000000e+00
   9.8000000e+01   9.7000000e+01   1.6067269e+01   0.0000000e+00   0.0000000e+00
   9.9800000e+02   1.0200000e+02   1.9995019e+01   0.0000000e+00   0.0000000e+00
   9.8000000e+01   9.9000000e+01   2.1092635e+01   0.0000000e+00   0.0000000e+00
   9.9800000e+02   1.0100000e+02   2.6917999e+01   0.0000000e+00   0.0000000e+00
   1.8400000e+02   9.9900000e+02   3.1611071e+00   0.0000000e+00   0.0000000e+00
   1.8400000e+02   1.8300000e+02   4.6650193e+01   0.0000000e+00   0.0000000e+00
   9.9900000e+02   1.8600000e+02   1.9505357e+01   0.0000000e+00   0.0000000e+00
   1.8400000e+02   1.8700000e+02   1.9060690e+01   0.0000000e+00   0.0000000e+00
   9.9900000e+02   1.8500000e+02   1.4844222e+01   0.0000000e+00   0.0000000e+00
   3.1600000e+02   1.0000000e+03   3.8921631e+00   0.0000000e+00   0.0000000e+00
   3.1600000e+02   3.1500000e+02   5.5896612e+01   0.0000000e+00   0.0000000e+00
   1.0000000e+03   3.1700000e+02   4.8499812e+01   0.0000000e+00   0.0000000e+00
   3.1600000e+02   3.2100000e+02   2.5985141e+01   0.0000000e+00   0.0000000e+00
   1.0000000e+03   3.2000000e+02   2.7253778e+01   0.0000000e+00   0.0000000e+00
   6.1800000e+02   1.0010000e+03   1.7340179e+00   0.0000000e+00   0.0000000e+00
   6.1800000e+02   6.0600000e+02   7.3650318e+01   0.0000000e+00   0.0000000e+00
   1.0010000e+03   6.2100000e+02   2.4268829e+01   0.0000000e+00   0.0000000e+00
   6.1800000e+02   6.1900000e+02   3.0767023e+01   0.0000000e+00   0.0000000e+00
   1.0010000e+03   6.2000000e+02   4.2114793e+01   0.0000000e+00   0.0000000e+00
   6.2700000e+02   1.0020000e+03   6.7679900e+00   0.0000000e+00   0.0000000e+00
   6.2700000e+02   6.4000000e+02   6.4517954e+01   0.0000000e+00   0.0000000e+00
   1.0020000e+03   6.2800000e+02   5.5555371e+01   0.0000000e+00   0.0000000e+00
   6.2700000e+02   6.2600000e+02   1.0620350e+02   0.0000000e+00   0.0000000e+00
   1.0020000e+03   6.3100000e+02   4.9890389e+01   0.0000000e+00   0.0000000e+00
   7.4400000e+02   1.0030000e+03   1.9009056e+00   0.0000000e+00   0.0000000e+00
   7.4400000e+02   7.4700000e+02   1.9880077e+01   0.0000000e+00   0.0000000e+00
   1.0030000e+03   7.4600000e+02   2.4274678e+01   0.0000000e+00   0.0000000e+00
   7.4400000e+02   7.4500000e+02   1.8799527e+01   0.0000000e+00   0.0000000e+00
   1.0030000e+03   7.3600000e+02   4.4638390e+01   0.0000000e+00   0.0000000e+00
   9.8800000e+02   1.0040000e+03   3.8599523e+00   0.0000000e+00   0.0000000e+00
   9.8800000e+02   9.8700000e+02   4.7498791e+01   0.0000000e+00   0.0000000e+00
   1.0040000e+03   9.9100000e+02   2.0565812e+01   0.0000000e+00   0.0000000e+00
   9.8800000e+02   9.8900000e+02   1.8005544e+01   0.0000000e+00   0.0000000e+00
   1.0040000e+03   9.9000000e+02   2.0733699e+01   0.0000000e+00   0.0000000e+00
