# Supplementary material for: Inflationary theory of branching morphogenesis in the mouse salivary gland
Source: Nat Commun. 2023 Jun 9;14:3422. doi: 10.1038/s41467-023-39124-x (PMC10256724; doi:10.1038/s41467-023-39124-x)
Supplement: Supplementary file 7 — Source Data [file 41467_2023_39124_MOESM7_ESM.zip › Data branching tree/Control data/E16.5/Sample 1/node_positions.dat]

   1.0000000e+00   1.6472960e+03   2.3491814e+02   7.1000000e+01
   2.0000000e+00   1.7579713e+03   6.4380191e+02   3.5000000e+01
   3.0000000e+00   1.7678091e+03   8.1698826e+02   3.8000000e+01
   4.0000000e+00   1.7833857e+03   8.3912332e+02   4.0000000e+01
   5.0000000e+00   1.8776646e+03   9.0798796e+02   4.5000000e+01
   6.0000000e+00   1.8965204e+03   9.2028521e+02   4.7000000e+01
   7.0000000e+00   1.9014393e+03   1.0121047e+03   4.7000000e+01
   8.0000000e+00   1.9539076e+03   1.0547352e+03   4.7000000e+01
   9.0000000e+00   1.9260338e+03   1.1197057e+03   4.7000000e+01
   1.0000000e+01   1.9071780e+03   1.1291336e+03   4.7000000e+01
   1.1000000e+01   1.8928312e+03   1.1279039e+03   4.7000000e+01
   1.2000000e+01   1.9325924e+03   1.1652056e+03   3.7000000e+01
   1.3000000e+01   1.9518581e+03   1.1760681e+03   3.7000000e+01
   1.4000000e+01   1.9096375e+03   1.1658204e+03   3.7000000e+01
   1.5000000e+01   1.9235744e+03   1.1170413e+03   5.3000000e+01
   1.6000000e+01   1.9948985e+03   1.0916270e+03   4.5000000e+01
   1.7000000e+01   2.0522857e+03   1.1842663e+03   4.5000000e+01
   1.8000000e+01   2.0752405e+03   1.2039419e+03   4.5000000e+01
   1.9000000e+01   2.1104927e+03   1.2432931e+03   4.5000000e+01
   2.0000000e+01   2.0490064e+03   1.2039419e+03   3.5000000e+01
   2.1000000e+01   2.0736009e+03   1.2564102e+03   5.2000000e+01
   2.2000000e+01   2.0842585e+03   1.2728066e+03   5.2000000e+01
   2.3000000e+01   2.0686820e+03   1.2211581e+03   5.2000000e+01
   2.4000000e+01   2.0383488e+03   1.0930617e+03   2.6000000e+01
   2.5000000e+01   2.0485965e+03   1.0963409e+03   2.3000000e+01
   2.6000000e+01   2.0797495e+03   1.1110976e+03   2.3000000e+01
   2.7000000e+01   2.1043441e+03   1.1209354e+03   2.3000000e+01
   2.8000000e+01   2.0895873e+03   1.1168364e+03   2.0000000e+01
   2.9000000e+01   2.0584343e+03   1.1250345e+03   2.0000000e+01
   3.0000000e+01   2.1068035e+03   1.1012598e+03   2.0000000e+01
   3.1000000e+01   2.0592541e+03   1.0807644e+03   2.3000000e+01
   3.2000000e+01   2.0461370e+03   1.1168364e+03   2.6000000e+01
   3.3000000e+01   1.9340066e+03   1.0339836e+03   2.6000000e+01
   3.4000000e+01   1.9390484e+03   1.0297820e+03   2.3000000e+01
   3.5000000e+01   1.9499725e+03   1.0230595e+03   1.7000000e+01
   3.6000000e+01   1.9449306e+03   9.8944703e+02   1.7000000e+01
   3.7000000e+01   1.9566950e+03   1.0583527e+03   1.7000000e+01
   3.8000000e+01   1.9356872e+03   1.0785202e+03   1.7000000e+01
   3.9000000e+01   1.9869462e+03   1.0373448e+03   1.7000000e+01
   4.0000000e+01   1.9227546e+03   1.0512510e+03   2.6000000e+01
   4.1000000e+01   1.9608761e+03   1.0467420e+03   2.3000000e+01
   4.2000000e+01   1.9313627e+03   8.5920884e+02   3.7000000e+01
   4.3000000e+01   1.8997997e+03   7.9915724e+02   1.3000000e+01
   4.4000000e+01   1.8961105e+03   8.1883285e+02   1.3000000e+01
   4.5000000e+01   1.9014393e+03   7.8440053e+02   1.1000000e+01
   4.6000000e+01   1.9645652e+03   8.6843178e+02   3.2000000e+01
   4.7000000e+01   1.9858805e+03   8.5449489e+02   3.2000000e+01
   4.8000000e+01   2.0035066e+03   8.3481928e+02   3.2000000e+01
   4.9000000e+01   2.0149840e+03   8.2272698e+02   3.2000000e+01
   5.0000000e+01   2.0383488e+03   8.0510091e+02   3.2000000e+01
   5.1000000e+01   2.0018669e+03   8.1001982e+02   3.2000000e+01
   5.2000000e+01   2.0461370e+03   8.4035305e+02   3.9000000e+01
   5.3000000e+01   2.0715514e+03   8.4937104e+02   3.9000000e+01
   5.4000000e+01   2.0338398e+03   8.5633948e+02   3.9000000e+01
   5.5000000e+01   2.0108849e+03   8.1063468e+02   3.0000000e+00
   5.6000000e+01   2.0334299e+03   8.0899505e+02   3.0000000e+00
   5.7000000e+01   1.9969480e+03   8.0407614e+02   3.0000000e+00
   5.8000000e+01   2.0338398e+03   9.1106227e+02   1.9000000e+01
   5.9000000e+01   2.1354971e+03   8.6207820e+02   1.9000000e+01
   6.0000000e+01   2.1531232e+03   8.5142058e+02   1.9000000e+01
   6.1000000e+01   2.1293485e+03   8.6781692e+02   1.2000000e+01
   6.2000000e+01   2.1670601e+03   8.3338460e+02   1.9000000e+01
   6.3000000e+01   2.1490241e+03   8.3379451e+02   2.7000000e+01
   6.4000000e+01   2.0375290e+03   9.2028521e+02   1.3000000e+01
   6.5000000e+01   2.0576145e+03   9.6537515e+02   1.3000000e+01
   6.6000000e+01   2.0268713e+03   9.2848338e+02   4.0000000e+00
   6.7000000e+01   1.9473491e+03   9.8423095e+02   5.7000000e+01
   6.8000000e+01   2.0170335e+03   9.8587058e+02   5.1000000e+01
   6.9000000e+01   2.0973756e+03   9.9283902e+02   4.4000000e+01
   7.0000000e+01   2.1227899e+03   9.8546067e+02   4.4000000e+01
   7.1000000e+01   2.1760780e+03   9.2725366e+02   4.6000000e+01
   7.2000000e+01   2.1998527e+03   9.2561402e+02   4.6000000e+01
   7.3000000e+01   2.2277265e+03   9.2725366e+02   4.6000000e+01
   7.4000000e+01   2.2010825e+03   9.2950816e+02   3.4000000e+01
   7.5000000e+01   2.1887852e+03   9.1003750e+02   4.9000000e+01
   7.6000000e+01   2.1244296e+03   1.0875279e+03   5.1000000e+01
   7.7000000e+01   2.1744384e+03   1.1260593e+03   4.9000000e+01
   7.8000000e+01   2.2285463e+03   1.1572123e+03   4.9000000e+01
   7.9000000e+01   2.2064113e+03   1.1768880e+03   4.9000000e+01
   8.0000000e+01   2.2416634e+03   1.1498340e+03   4.9000000e+01
   8.1000000e+01   2.1867357e+03   1.1211404e+03   3.8000000e+01
   8.2000000e+01   2.1753418e+03   1.0776616e+03   6.7000000e+01
   8.3000000e+01   2.2155689e+03   1.0813186e+03   6.7000000e+01
   8.4000000e+01   2.1793573e+03   1.0037016e+03   5.3000000e+01
   8.5000000e+01   2.2474021e+03   1.0143592e+03   5.3000000e+01
   8.6000000e+01   2.2883930e+03   1.0592442e+03   5.3000000e+01
   8.7000000e+01   2.2715867e+03   9.9283902e+02   5.9000000e+01
   8.8000000e+01   2.2515012e+03   9.8710030e+02   5.9000000e+01
   8.9000000e+01   2.2949515e+03   9.9242912e+02   5.9000000e+01
   9.0000000e+01   2.1699294e+03   1.0008322e+03   6.2000000e+01
   9.1000000e+01   2.1629610e+03   1.0162038e+03   2.5000000e+01
   9.2000000e+01   2.1900149e+03   1.0096453e+03   2.5000000e+01
   9.3000000e+01   2.1793573e+03   1.0481767e+03   2.5000000e+01
   9.4000000e+01   1.7842055e+03   6.7884909e+02   6.0000000e+01
   9.5000000e+01   1.7891244e+03   6.5507439e+02   6.0000000e+01
   9.6000000e+01   1.8719259e+03   6.3457896e+02   6.3000000e+01
   9.7000000e+01   1.9358716e+03   7.3541646e+02   6.0000000e+01
   9.8000000e+01   1.9571869e+03   7.3541646e+02   6.0000000e+01
   9.9000000e+01   1.9850607e+03   7.3787591e+02   6.0000000e+01
   1.0000000e+02   1.9268537e+03   7.8296585e+02   6.0000000e+01
   1.0100000e+02   1.9678445e+03   7.3459665e+02   7.2000000e+01
   1.0200000e+02   1.9563671e+03   7.5550198e+02   5.2000000e+01
   1.0300000e+02   1.8940610e+03   6.2761052e+02   6.3000000e+01
   1.0400000e+02   1.9112771e+03   6.1121418e+02   6.3000000e+01
   1.0500000e+02   1.9284933e+03   5.6284497e+02   7.1000000e+01
   1.0600000e+02   1.9358716e+03   5.0053887e+02   7.1000000e+01
   1.0700000e+02   1.9325924e+03   5.5546662e+02   8.9000000e+01
   1.0800000e+02   1.8801241e+03   6.5138521e+02   9.2000000e+01
   1.0900000e+02   1.8448720e+03   8.3379451e+02   8.4000000e+01
   1.1000000e+02   1.8997997e+03   8.5674939e+02   9.0000000e+01
   1.1100000e+02   1.9178357e+03   8.9610061e+02   9.1000000e+01
   1.1200000e+02   1.9268537e+03   9.2561402e+02   9.1000000e+01
   1.1300000e+02   1.9161960e+03   9.4446982e+02   9.1000000e+01
   1.1400000e+02   1.9375113e+03   9.3422210e+02   8.5000000e+01
   1.1500000e+02   1.9170159e+03   9.4569954e+02   8.5000000e+01
   1.1600000e+02   1.9678445e+03   9.3914101e+02   8.5000000e+01
   1.1700000e+02   1.9350518e+03   9.3504192e+02   9.6000000e+01
   1.1800000e+02   1.8120793e+03   8.7929436e+02   8.9000000e+01
   1.1900000e+02   1.9243942e+03   8.4568186e+02   9.7000000e+01
   1.2000000e+02   2.0096552e+03   8.3502424e+02   9.7000000e+01
   1.2100000e+02   2.0637631e+03   8.3133506e+02   8.7000000e+01
   1.2200000e+02   2.0416280e+03   8.1001982e+02   8.7000000e+01
   1.2300000e+02   2.0891774e+03   8.3297470e+02   8.7000000e+01
   1.2400000e+02   2.1137720e+03   8.1821799e+02   8.7000000e+01
   1.2500000e+02   2.0752405e+03   8.3871341e+02   8.4000000e+01
   1.2600000e+02   2.0153939e+03   8.4363232e+02   1.0300000e+02
   1.2700000e+02   2.0949162e+03   9.1085732e+02   1.0800000e+02
   1.2800000e+02   2.1203305e+03   9.1003750e+02   1.0800000e+02
   1.2900000e+02   2.1719790e+03   8.8544299e+02   1.0100000e+02
   1.3000000e+02   2.1941140e+03   8.7560518e+02   1.0100000e+02
   1.3100000e+02   2.2105104e+03   9.2233476e+02   1.0100000e+02
   1.3200000e+02   2.1047540e+03   9.2315457e+02   1.0200000e+02
   1.3300000e+02   1.9317726e+03   8.6125838e+02   1.1600000e+02
   1.3400000e+02   2.0112948e+03   8.4814131e+02   1.2900000e+02
   1.3500000e+02   1.9867003e+03   7.7353796e+02   1.2900000e+02
   1.3600000e+02   1.9776823e+03   7.5960107e+02   1.2900000e+02
   1.3700000e+02   1.9588265e+03   7.6779924e+02   1.2900000e+02
   1.3800000e+02   1.9842409e+03   7.3582637e+02   1.2900000e+02
   1.3900000e+02   1.9719436e+03   7.8173613e+02   1.3400000e+02
   1.4000000e+02   2.0481866e+03   8.4814131e+02   1.4100000e+02
   1.4100000e+02   2.0383488e+03   8.6043857e+02   1.4100000e+02
   1.4200000e+02   2.0522857e+03   8.4568186e+02   1.4200000e+02
   1.4300000e+02   2.0842585e+03   8.5388003e+02   1.4200000e+02
   1.4400000e+02   2.0317902e+03   8.3912332e+02   1.4600000e+02
   1.4500000e+02   2.0301506e+03   8.5469985e+02   1.4600000e+02
   1.4600000e+02   2.0367091e+03   8.3092515e+02   1.4800000e+02
   1.4700000e+02   2.0194930e+03   8.3584405e+02   1.4800000e+02
   1.4800000e+02   2.0350695e+03   8.0387119e+02   1.4800000e+02
   1.4900000e+02   1.9252140e+03   8.9896997e+02   1.1800000e+02
   1.5000000e+02   1.9063582e+03   8.8093399e+02   1.4300000e+02
   1.5100000e+02   1.9006195e+03   8.7437546e+02   1.4800000e+02
   1.5200000e+02   1.9071780e+03   8.4486204e+02   1.5600000e+02
   1.5300000e+02   1.8989799e+03   8.2026753e+02   1.5600000e+02
   1.5400000e+02   1.9219348e+03   8.6043857e+02   1.5600000e+02
   1.5500000e+02   1.8604485e+03   8.6289802e+02   1.4300000e+02
   1.5600000e+02   1.8497909e+03   8.6781692e+02   1.5200000e+02
   1.5700000e+02   1.7956829e+03   8.6125838e+02   1.5500000e+02
   1.5800000e+02   1.8555296e+03   9.0142942e+02   1.5200000e+02
   1.5900000e+02   1.9211149e+03   9.2274466e+02   1.1800000e+02
   1.6000000e+02   1.8866826e+03   9.9570838e+02   1.2100000e+02
   1.6100000e+02   1.8760250e+03   1.0145642e+03   1.2700000e+02
   1.6200000e+02   1.8022415e+03   1.0268614e+03   1.2700000e+02
   1.6300000e+02   1.7924037e+03   1.0457172e+03   1.2700000e+02
   1.6400000e+02   1.8030613e+03   1.0022669e+03   1.2700000e+02
   1.6500000e+02   1.9989976e+03   9.8218140e+02   1.2500000e+02
   1.6600000e+02   2.0030966e+03   1.0182534e+03   1.2200000e+02
   1.6700000e+02   2.0014570e+03   1.0453073e+03   1.2200000e+02
   1.6800000e+02   1.9907994e+03   1.0649829e+03   1.2200000e+02
   1.6900000e+02   2.0350695e+03   1.0830189e+03   1.2800000e+02
   1.7000000e+02   2.0334299e+03   1.1043341e+03   1.2800000e+02
   1.7100000e+02   2.0637631e+03   1.0821991e+03   1.2800000e+02
   1.7200000e+02   1.9907994e+03   1.0326002e+03   1.0300000e+02
   1.7300000e+02   1.9637454e+03   1.0432578e+03   1.0300000e+02
   1.7400000e+02   2.0088354e+03   1.0334200e+03   1.0300000e+02
   1.7500000e+02   2.1432854e+03   9.3668155e+02   1.2100000e+02
   1.7600000e+02   2.1400061e+03   9.5963643e+02   1.2100000e+02
   1.7700000e+02   2.1859159e+03   9.3176265e+02   1.2100000e+02
   1.7800000e+02   2.0186732e+03   9.8669040e+02   1.3700000e+02
   1.7900000e+02   2.0408082e+03   9.9406875e+02   1.4900000e+02
   1.8000000e+02   2.0563848e+03   9.8423095e+02   1.4900000e+02
   1.8100000e+02   2.0211326e+03   1.0022669e+03   1.4900000e+02
   1.8200000e+02   2.0457271e+03   9.8095168e+02   1.3700000e+02
   1.8300000e+02   1.8899619e+03   1.0293209e+03   1.3300000e+02
   1.8400000e+02   1.9014393e+03   1.0899873e+03   1.3300000e+02
   1.8500000e+02   1.9022591e+03   1.1096630e+03   1.3300000e+02
   1.8600000e+02   1.8973402e+03   1.1137620e+03   1.2900000e+02
   1.8700000e+02   1.9088177e+03   1.1022846e+03   1.4000000e+02
   1.8800000e+02   1.8825835e+03   1.0662127e+03   1.4300000e+02
   1.8900000e+02   1.8645476e+03   1.1039242e+03   1.4300000e+02
   1.9000000e+02   1.8686466e+03   1.0645730e+03   1.4900000e+02
   1.9100000e+02   1.8530701e+03   1.0235822e+03   1.0700000e+02
   1.9200000e+02   1.9309527e+03   6.0793491e+02   5.4000000e+01
   1.9300000e+02   1.9924390e+03   6.3580869e+02   5.4000000e+01
   1.9400000e+02   2.0022768e+03   6.3662851e+02   5.2000000e+01
   1.9500000e+02   2.0088354e+03   6.3662851e+02   6.3000000e+01
   1.9600000e+02   1.9350518e+03   5.9481784e+02   4.0000000e+01
   1.9700000e+02   1.9514482e+03   5.5710625e+02   4.0000000e+01
   1.9800000e+02   1.9366915e+03   5.9481784e+02   3.7000000e+01
   1.9900000e+02   1.9596463e+03   5.3743064e+02   4.0000000e+01
   2.0000000e+02   1.9580067e+03   5.2759284e+02   3.6000000e+01
   2.0100000e+02   1.8145387e+03   9.3914101e+02   3.1000000e+01
   2.0200000e+02   1.7801064e+03   9.1290686e+02   1.5000000e+01
   2.0300000e+02   1.7768271e+03   8.8995198e+02   7.0000000e+00
   2.0400000e+02   1.7768271e+03   8.9651052e+02   5.0000000e+00
   2.0500000e+02   1.7710884e+03   8.6699710e+02   7.0000000e+00
   2.0600000e+02   1.7522326e+03   9.2438430e+02   1.5000000e+01
   2.0700000e+02   1.7268183e+03   9.3340229e+02   1.5000000e+01
   2.0800000e+02   1.7014040e+03   9.0962759e+02   1.5000000e+01
   2.0900000e+02   1.7186201e+03   9.6619497e+02   1.5000000e+01
   2.1000000e+02   1.7341966e+03   9.4242027e+02   2.0000000e+01
   2.1100000e+02   1.8243765e+03   9.9488857e+02   2.3000000e+01
   2.1200000e+02   1.8194576e+03   1.0612938e+03   2.3000000e+01
   2.1300000e+02   1.8251963e+03   9.9816784e+02   1.9000000e+01
   2.1400000e+02   1.8251963e+03   9.9652820e+02   1.4000000e+01
   2.1500000e+02   1.8465116e+03   9.8341113e+02   1.4000000e+01
   2.1600000e+02   1.8030613e+03   1.0014471e+03   1.4000000e+01
   2.1700000e+02   1.8194576e+03   1.0563748e+03   1.9000000e+01
   2.1800000e+02   1.7883046e+03   1.0612938e+03   1.9000000e+01
   2.1900000e+02   1.8407729e+03   1.0621136e+03   1.9000000e+01
   2.2000000e+02   2.0317902e+03   1.0797396e+03   6.6000000e+01
   2.2100000e+02   2.0104750e+03   1.1486043e+03   6.6000000e+01
   2.2200000e+02   2.0088354e+03   1.1818069e+03   6.6000000e+01
   2.2300000e+02   1.9907994e+03   1.1539331e+03   7.2000000e+01
   2.2400000e+02   2.0998351e+03   1.1195008e+03   7.4000000e+01
   2.2500000e+02   2.1277088e+03   1.1572123e+03   7.7000000e+01
   2.2600000e+02   2.1523034e+03   1.1768880e+03   7.7000000e+01
   2.2700000e+02   2.1809970e+03   1.1859059e+03   7.7000000e+01
   2.2800000e+02   2.1219701e+03   1.1768880e+03   7.7000000e+01
   2.2900000e+02   2.1752582e+03   1.2096806e+03   8.6000000e+01
   2.3000000e+02   2.1965735e+03   1.2186986e+03   8.6000000e+01
   2.3100000e+02   2.1793573e+03   1.2096806e+03   9.4000000e+01
   2.3200000e+02   2.1588619e+03   1.2121401e+03   9.4000000e+01
   2.3300000e+02   2.2064113e+03   1.2072212e+03   9.4000000e+01
   2.3400000e+02   2.0940963e+03   1.1072035e+03   8.6000000e+01
   2.3500000e+02   2.1006549e+03   1.0604739e+03   8.6000000e+01
   2.3600000e+02   2.0801595e+03   1.1293386e+03   8.6000000e+01
   2.3700000e+02   2.0506460e+03   1.1744285e+03   8.6000000e+01
   2.3800000e+02   2.0744207e+03   1.1268791e+03   9.1000000e+01
   2.3900000e+02   2.0744207e+03   1.1293386e+03   9.2000000e+01
   2.4000000e+02   2.0596640e+03   1.1465547e+03   9.2000000e+01
   2.4100000e+02   2.0563848e+03   1.1793474e+03   9.2000000e+01
   2.4200000e+02   2.0432677e+03   1.1309782e+03   9.1000000e+01
   2.4300000e+02   2.0998351e+03   1.1154017e+03   9.2000000e+01
   2.4400000e+02   2.1219701e+03   1.1137620e+03   9.2000000e+01
   2.4500000e+02   2.1236098e+03   1.1047441e+03   9.8000000e+01
   2.4600000e+02   2.0563848e+03   1.1416358e+03   9.7000000e+01
   2.4700000e+02   2.0293308e+03   1.1399962e+03   9.7000000e+01
   2.4800000e+02   2.0498262e+03   1.1768880e+03   9.7000000e+01
   2.4900000e+02   2.1531232e+03   1.0973657e+03   9.8000000e+01
   2.5000000e+02   2.1293485e+03   1.1047441e+03   1.0400000e+02
   2.5100000e+02   2.1867357e+03   1.0793297e+03   7.2000000e+01
   2.5200000e+02   1.7407552e+03   1.0030867e+03   6.6000000e+01
   2.5300000e+02   1.7514128e+03   1.0407983e+03   6.6000000e+01
   2.5400000e+02   1.7686290e+03   1.1039242e+03   6.6000000e+01
   2.5500000e+02   1.7440345e+03   1.1867258e+03   6.6000000e+01
   2.5600000e+02   1.7325570e+03   1.3260947e+03   6.6000000e+01
   2.5700000e+02   1.7194399e+03   1.2121401e+03   5.5000000e+01
   2.5800000e+02   1.7145210e+03   1.2129599e+03   5.3000000e+01
   2.5900000e+02   1.6825482e+03   1.2834642e+03   5.3000000e+01
   2.6000000e+02   1.6571338e+03   1.3449505e+03   5.3000000e+01
   2.6100000e+02   1.6366384e+03   1.3465901e+03   5.3000000e+01
   2.6200000e+02   1.6440168e+03   1.3695450e+03   5.1000000e+01
   2.6300000e+02   1.6251610e+03   1.3851215e+03   5.1000000e+01
   2.6400000e+02   1.6694311e+03   1.2687075e+03   3.0000000e+01
   2.6500000e+02   1.6727104e+03   1.2580498e+03   2.4000000e+01
   2.6600000e+02   1.6456564e+03   1.2941218e+03   3.0000000e+01
   2.6700000e+02   1.6145034e+03   1.3105181e+03   3.0000000e+01
   2.6800000e+02   1.5776116e+03   1.3334730e+03   3.3000000e+01
   2.6900000e+02   1.6005665e+03   1.3515090e+03   2.3000000e+01
   2.7000000e+02   1.6177826e+03   1.2457526e+03   2.4000000e+01
   2.7100000e+02   1.5817107e+03   1.2490319e+03   2.4000000e+01
   2.7200000e+02   1.5956476e+03   1.2449328e+03   1.4000000e+01
   2.7300000e+02   1.5612152e+03   1.2473922e+03   1.4000000e+01
   2.7400000e+02   1.5931881e+03   1.2154194e+03   1.4000000e+01
   2.7500000e+02   1.7669893e+03   1.2543607e+03   3.5000000e+01
   2.7600000e+02   1.7719082e+03   1.2371445e+03   2.7000000e+01
   2.7700000e+02   1.7694488e+03   1.2363247e+03   2.4000000e+01
   2.7800000e+02   1.7801064e+03   1.1908248e+03   1.6000000e+01
   2.7900000e+02   1.8137189e+03   1.1891852e+03   1.6000000e+01
   2.8000000e+02   1.7809262e+03   1.1867258e+03   1.4000000e+01
   2.8100000e+02   1.7751875e+03   1.1588520e+03   1.4000000e+01
   2.8200000e+02   1.7743677e+03   1.2096806e+03   1.4000000e+01
   2.8300000e+02   1.7481335e+03   1.2933020e+03   2.4000000e+01
   2.8400000e+02   1.7768271e+03   1.3187163e+03   2.4000000e+01
   2.8500000e+02   1.7399354e+03   1.3236352e+03   2.6000000e+01
   2.8600000e+02   1.7727280e+03   1.2998605e+03   4.5000000e+01
   2.8700000e+02   1.7751875e+03   1.2129599e+03   2.7000000e+01
   2.8800000e+02   1.6358186e+03   1.1654105e+03   4.6000000e+01
   2.8900000e+02   1.6095845e+03   1.1506538e+03   4.6000000e+01
   2.9000000e+02   1.5817107e+03   1.1531133e+03   4.6000000e+01
   2.9100000e+02   1.5513774e+03   1.1703294e+03   4.6000000e+01
   2.9200000e+02   1.5726927e+03   1.1395863e+03   4.4000000e+01
   2.9300000e+02   1.5669540e+03   1.1092530e+03   4.4000000e+01
   2.9400000e+02   1.6136835e+03   1.1305683e+03   3.9000000e+01
   2.9500000e+02   1.6522149e+03   1.1600817e+03   3.4000000e+01
   2.9600000e+02   1.6907463e+03   1.1313881e+03   3.4000000e+01
   2.9700000e+02   1.6292601e+03   1.1197057e+03   1.8000000e+01
   2.9800000e+02   1.8169982e+03   1.1727889e+03   7.4000000e+01
   2.9900000e+02   1.8333945e+03   1.2531309e+03   7.7000000e+01
   3.0000000e+02   1.9129168e+03   1.3195361e+03   7.9000000e+01
   3.0100000e+02   1.9637454e+03   1.3465901e+03   7.9000000e+01
   3.0200000e+02   1.9793220e+03   1.3433108e+03   8.2000000e+01
   3.0300000e+02   2.0358893e+03   1.3187163e+03   8.4000000e+01
   3.0400000e+02   2.0662226e+03   1.3105181e+03   8.4000000e+01
   3.0500000e+02   2.0957360e+03   1.3105181e+03   8.4000000e+01
   3.0600000e+02   2.0662226e+03   1.2883831e+03   8.4000000e+01
   3.0700000e+02   2.0424479e+03   1.3072389e+03   9.2000000e+01
   3.0800000e+02   2.0002273e+03   1.3763085e+03   9.5000000e+01
   3.0900000e+02   1.9797319e+03   1.4367700e+03   9.5000000e+01
   3.1000000e+02   2.0383488e+03   1.3756936e+03   9.8000000e+01
   3.1100000e+02   2.0572046e+03   1.3822521e+03   9.8000000e+01
   3.1200000e+02   2.0420380e+03   1.3734391e+03   1.0600000e+02
   3.1300000e+02   2.0699117e+03   1.3742589e+03   1.0600000e+02
   3.1400000e+02   2.0338398e+03   1.3627815e+03   1.1100000e+02
   3.1500000e+02   1.9252140e+03   1.3351127e+03   9.0000000e+01
   3.1600000e+02   1.9153762e+03   1.2629688e+03   9.2000000e+01
   3.1700000e+02   1.9342320e+03   1.2023023e+03   9.2000000e+01
   3.1800000e+02   1.9170159e+03   1.1867258e+03   9.2000000e+01
   3.1900000e+02   1.9506284e+03   1.1949239e+03   9.2000000e+01
   3.2000000e+02   1.8793043e+03   1.2654282e+03   9.2000000e+01
   3.2100000e+02   1.9235744e+03   1.2711669e+03   1.0600000e+02
   3.2200000e+02   1.9407905e+03   1.2703471e+03   1.0600000e+02
   3.2300000e+02   1.9678445e+03   1.2924822e+03   1.0600000e+02
   3.2400000e+02   1.9514482e+03   1.2588697e+03   1.1100000e+02
   3.2500000e+02   1.9653851e+03   1.2621489e+03   1.0100000e+02
   3.2600000e+02   1.9276735e+03   1.3654459e+03   1.0900000e+02
   3.2700000e+02   1.9055384e+03   1.3744639e+03   1.0900000e+02
   3.2800000e+02   1.9325924e+03   1.3777431e+03   1.2000000e+02
   3.2900000e+02   1.9424302e+03   1.3949593e+03   1.2000000e+02
   3.3000000e+02   1.9243942e+03   1.3629864e+03   1.2000000e+02
   3.3100000e+02   1.9850607e+03   1.3195361e+03   6.6000000e+01
   3.3200000e+02   1.9727634e+03   1.2736264e+03   6.6000000e+01
   3.3300000e+02   2.0440875e+03   1.3744639e+03   6.6000000e+01
   3.3400000e+02   1.8251963e+03   1.3191262e+03   7.6000000e+01
   3.3500000e+02   1.8563494e+03   1.3777431e+03   6.9000000e+01
   3.3600000e+02   1.8391332e+03   1.2137797e+03   5.8000000e+01
   3.3700000e+02   1.8383134e+03   1.2391941e+03   5.8000000e+01
   3.3800000e+02   1.8251963e+03   1.2711669e+03   5.8000000e+01
   3.3900000e+02   1.8579890e+03   1.2687075e+03   5.8000000e+01
   3.4000000e+02   1.8776646e+03   1.2892029e+03   4.7000000e+01
   3.4100000e+02   1.8678268e+03   1.3096983e+03   4.7000000e+01
   3.4200000e+02   1.8924213e+03   1.2777255e+03   4.2000000e+01
   3.4300000e+02   1.8661872e+03   1.2473922e+03   4.2000000e+01
   3.4400000e+02   1.9014393e+03   1.3006803e+03   4.0000000e+01
   3.4500000e+02   1.9350518e+03   1.3039596e+03   4.0000000e+01
   3.4600000e+02   1.8711061e+03   1.3203559e+03   4.0000000e+01
   3.4700000e+02   1.5825305e+03   1.2965813e+03   7.1000000e+01
   3.4800000e+02   1.5333415e+03   1.3597072e+03   7.3000000e+01
   3.4900000e+02   1.4177473e+03   1.3359325e+03   6.1000000e+01
   3.5000000e+02   1.4095491e+03   1.3392117e+03   5.8000000e+01
   3.5100000e+02   1.3849546e+03   1.3605270e+03   5.0000000e+01
   3.5200000e+02   1.3685582e+03   1.3310136e+03   4.7000000e+01
   3.5300000e+02   1.3316665e+03   1.2998605e+03   4.0000000e+01
   3.5400000e+02   1.2718198e+03   1.2564102e+03   2.7000000e+01
   3.5500000e+02   1.2464055e+03   1.2367346e+03   2.7000000e+01
   3.5600000e+02   1.2275497e+03   1.2195184e+03   2.7000000e+01
   3.5700000e+02   1.1980363e+03   1.2014825e+03   2.7000000e+01
   3.5800000e+02   1.2431262e+03   1.1875456e+03   2.7000000e+01
   3.5900000e+02   1.2996936e+03   1.2531309e+03   1.5000000e+01
   3.6000000e+02   1.2357479e+03   1.2334553e+03   3.0000000e+01
   3.6100000e+02   1.2111534e+03   1.2547706e+03   3.9000000e+01
   3.6200000e+02   1.2431262e+03   1.2113203e+03   3.0000000e+01
   3.6300000e+02   1.2849369e+03   1.3396216e+03   4.8000000e+01
   3.6400000e+02   1.2628018e+03   1.3412613e+03   4.8000000e+01
   3.6500000e+02   1.2972341e+03   1.3543784e+03   4.8000000e+01
   3.6600000e+02   1.4111887e+03   1.2613291e+03   5.9000000e+01
   3.6700000e+02   1.4152878e+03   1.2121401e+03   3.6000000e+01
   3.6800000e+02   1.4234860e+03   1.1965636e+03   3.0000000e+01
   3.6900000e+02   1.4218463e+03   1.1900050e+03   2.5000000e+01
   3.7000000e+02   1.4128284e+03   1.1883654e+03   2.2000000e+01
   3.7100000e+02   1.4005311e+03   1.1662303e+03   2.2000000e+01
   3.7200000e+02   1.4284049e+03   1.2064014e+03   2.2000000e+01
   3.7300000e+02   1.3882338e+03   1.1916447e+03   2.5000000e+01
   3.7400000e+02   1.3906933e+03   1.1916447e+03   3.0000000e+01
   3.7500000e+02   1.4062698e+03   1.1572123e+03   4.5000000e+01
   3.7600000e+02   1.4070896e+03   1.1637709e+03   4.8000000e+01
   3.7700000e+02   1.4054500e+03   1.1285188e+03   4.5000000e+01
   3.7800000e+02   1.3644591e+03   1.3580675e+03   3.1000000e+01
   3.7900000e+02   1.3628195e+03   1.3572477e+03   2.6000000e+01
   3.8000000e+02   1.3611799e+03   1.3416712e+03   2.0000000e+01
   3.8100000e+02   1.3660988e+03   1.3293739e+03   1.7000000e+01
   3.8200000e+02   1.3201890e+03   1.3400316e+03   1.4000000e+01
   3.8300000e+02   1.3685582e+03   1.2998605e+03   1.7000000e+01
   3.8400000e+02   1.3906933e+03   1.3506892e+03   2.0000000e+01
   3.8500000e+02   1.3923329e+03   1.3531486e+03   3.1000000e+01
   3.8600000e+02   1.4029905e+03   1.3408514e+03   3.1000000e+01
   3.8700000e+02   1.4120085e+03   1.3687252e+03   3.1000000e+01
   3.8800000e+02   1.3423241e+03   1.3834819e+03   2.6000000e+01
   3.8900000e+02   1.4792335e+03   1.3334730e+03   4.9000000e+01
   3.9000000e+02   1.4808732e+03   1.3219956e+03   4.7000000e+01
   3.9100000e+02   1.4956299e+03   1.3621666e+03   4.9000000e+01
   3.9200000e+02   1.6251610e+03   1.3810224e+03   8.9000000e+01
   3.9300000e+02   1.6325393e+03   1.3908602e+03   1.0000000e+02
   3.9400000e+02   1.6145034e+03   1.4006980e+03   1.0800000e+02
   3.9500000e+02   1.6153232e+03   1.4072566e+03   1.1900000e+02
   3.9600000e+02   1.7038634e+03   1.3388018e+03   1.1900000e+02
   3.9700000e+02   1.7137012e+03   1.3174866e+03   1.3700000e+02
   3.9800000e+02   1.7325570e+03   1.2978110e+03   1.3700000e+02
   3.9900000e+02   1.7883046e+03   1.2492368e+03   1.3700000e+02
   4.0000000e+02   1.7899442e+03   1.2459575e+03   1.3900000e+02
   4.0100000e+02   1.8018316e+03   1.2324306e+03   1.3900000e+02
   4.0200000e+02   1.7895343e+03   1.2586647e+03   1.3900000e+02
   4.0300000e+02   1.7936334e+03   1.2426783e+03   1.3300000e+02
   4.0400000e+02   1.8096198e+03   1.2529260e+03   1.3300000e+02
   4.0500000e+02   1.7583812e+03   1.2184937e+03   1.2600000e+02
   4.0600000e+02   1.7813361e+03   1.1893902e+03   1.2600000e+02
   4.0700000e+02   1.7415750e+03   1.1982032e+03   1.1400000e+02
   4.0800000e+02   1.7706785e+03   1.1850861e+03   1.1400000e+02
   4.0900000e+02   1.7428047e+03   1.1986131e+03   1.1100000e+02
   4.1000000e+02   1.7587912e+03   1.3236352e+03   1.4800000e+02
   4.1100000e+02   1.7735479e+03   1.3490495e+03   1.4800000e+02
   4.1200000e+02   1.7661695e+03   1.3351127e+03   1.5200000e+02
   4.1300000e+02   1.6751698e+03   1.3053943e+03   1.3900000e+02
   4.1400000e+02   1.6620527e+03   1.2898178e+03   1.4300000e+02
   4.1500000e+02   1.6497555e+03   1.2316107e+03   1.5100000e+02
   4.1600000e+02   1.6776293e+03   1.2176739e+03   1.5100000e+02
   4.1700000e+02   1.6448366e+03   1.2340702e+03   1.5300000e+02
   4.1800000e+02   1.6366384e+03   1.2209531e+03   1.5300000e+02
   4.1900000e+02   1.6292601e+03   1.2512864e+03   1.5300000e+02
   4.2000000e+02   1.6489357e+03   1.2545656e+03   1.4300000e+02
   4.2100000e+02   1.6661518e+03   1.2209531e+03   1.4300000e+02
   4.2200000e+02   1.6210619e+03   1.2553854e+03   1.4300000e+02
   4.2300000e+02   1.6431970e+03   1.3029348e+03   1.3900000e+02
   4.2400000e+02   1.7227192e+03   1.3359325e+03   1.1300000e+02
   4.2500000e+02   1.7817460e+03   1.3269145e+03   1.1300000e+02
   4.2600000e+02   1.7030436e+03   1.2998605e+03   1.0500000e+02
   4.2700000e+02   1.6718905e+03   1.2621489e+03   1.0500000e+02
   4.2800000e+02   1.7055030e+03   1.2752660e+03   9.8000000e+01
   4.2900000e+02   1.6768095e+03   1.2588697e+03   9.8000000e+01
   4.3000000e+02   1.7161607e+03   1.2703471e+03   9.6000000e+01
   4.3100000e+02   1.5886791e+03   1.3980336e+03   1.0800000e+02
   4.3200000e+02   1.5603954e+03   1.4119705e+03   1.0800000e+02
   4.3300000e+02   1.5382604e+03   1.3328582e+03   1.0800000e+02
   4.3400000e+02   1.5251433e+03   1.2992457e+03   9.5000000e+01
   4.3500000e+02   1.5345712e+03   1.2844889e+03   9.5000000e+01
   4.3600000e+02   1.5030082e+03   1.3058042e+03   9.5000000e+01
   4.3700000e+02   1.5349811e+03   1.3254798e+03   1.1000000e+02
   4.3800000e+02   1.6796788e+03   1.4009030e+03   1.0000000e+02
   4.3900000e+02   1.7321471e+03   1.3853264e+03   9.8000000e+01
   4.4000000e+02   1.7473137e+03   1.3720044e+03   9.8000000e+01
   4.4100000e+02   1.7259985e+03   1.3826620e+03   8.5000000e+01
   4.4200000e+02   1.6747599e+03   1.5041999e+03   8.5000000e+01
   4.4300000e+02   1.6952553e+03   1.5203913e+03   8.5000000e+01
   4.4400000e+02   1.7047854e+03   1.3757712e+03   8.5000000e+01
   4.4500000e+02   1.7412990e+03   1.3719051e+03   8.5000000e+01
   4.4600000e+02   1.4354581e+03   1.4235401e+03   5.0000000e+01
   4.4700000e+02   1.4530569e+03   1.4462208e+03   5.3000000e+01
   4.4800000e+02   1.4350149e+03   1.4535236e+03   5.3000000e+01
   4.4900000e+02   1.4710989e+03   1.4539531e+03   5.3000000e+01
   4.5000000e+02   1.4444655e+03   1.4307563e+03   4.5000000e+01
   4.5100000e+02   1.4582118e+03   1.4479391e+03   4.5000000e+01
   4.5200000e+02   1.4444655e+03   1.4260310e+03   4.2000000e+01
   4.5300000e+02   1.3609953e+03   1.2251572e+03   5.9000000e+01
   4.5400000e+02   1.3334785e+03   1.2411553e+03   5.9000000e+01
   4.5500000e+02   1.3277192e+03   1.1835620e+03   5.9000000e+01
   4.5600000e+02   1.3277192e+03   1.1579650e+03   5.9000000e+01
   4.5700000e+02   1.3053218e+03   1.1880415e+03   5.9000000e+01
   4.5800000e+02   1.3190308e+03   1.1384333e+03   5.9000000e+01
   4.5900000e+02   1.3276222e+03   1.1685033e+03   6.8000000e+01
   4.6000000e+02   1.6472229e+03   1.3710459e+03   4.9000000e+01
   4.6100000e+02   1.6553848e+03   1.4071299e+03   4.9000000e+01
   4.6200000e+02   1.6523778e+03   1.3804965e+03   4.5000000e+01
   4.6300000e+02   1.6738563e+03   1.3757712e+03   4.5000000e+01
   4.6400000e+02   1.6605396e+03   1.3762008e+03   3.9000000e+01
   4.6500000e+02   1.5394007e+03   1.0922544e+03   3.9000000e+01
   4.6600000e+02   1.6008293e+03   1.4356964e+03   1.3700000e+02
   4.6700000e+02   1.5913787e+03   1.4305415e+03   1.4100000e+02
   4.6800000e+02   1.5827873e+03   1.4013307e+03   1.4700000e+02
   4.6900000e+02   1.5647453e+03   1.3867253e+03   1.4700000e+02
   4.7000000e+02   1.6042659e+03   1.4056264e+03   1.4700000e+02
   4.7100000e+02   1.5518582e+03   1.4829492e+03   1.4100000e+02
   4.7200000e+02   1.6386315e+03   1.4786535e+03   1.3700000e+02
   4.7300000e+02   1.7382920e+03   1.4399921e+03   1.1600000e+02
   4.7400000e+02   1.7391511e+03   1.4769352e+03   1.1600000e+02
   4.7500000e+02   1.7614888e+03   1.4365555e+03   1.1600000e+02
   4.7600000e+02   1.7855448e+03   1.4245275e+03   1.1600000e+02
   4.7700000e+02   1.7924179e+03   1.4460061e+03   1.1900000e+02
   4.7800000e+02   1.8113190e+03   1.4717803e+03   1.1900000e+02
   4.7900000e+02   1.8138965e+03   1.4442878e+03   1.2200000e+02
   4.8000000e+02   1.6583918e+03   1.4898223e+03   7.7000000e+01
   4.8100000e+02   1.6498004e+03   1.4631889e+03   7.7000000e+01
   4.8200000e+02   1.6540961e+03   1.5001320e+03   7.5000000e+01
   4.8300000e+02   1.6377724e+03   1.4425695e+03   9.1000000e+01
   4.8400000e+02   1.6386315e+03   1.5052868e+03   1.0100000e+02
   4.8500000e+02   1.6351950e+03   1.5198923e+03   1.0700000e+02
   4.8600000e+02   1.6351950e+03   1.5259063e+03   1.1000000e+02
   4.8700000e+02   1.6790112e+03   1.5559762e+03   1.0700000e+02
   4.8800000e+02   1.6102799e+03   1.5164557e+03   1.0100000e+02
   4.8900000e+02   1.5948153e+03   1.5121600e+03   1.0100000e+02
   4.9000000e+02   1.6042659e+03   1.5276245e+03   9.5000000e+01
   4.9100000e+02   1.7328642e+03   1.3984627e+03   6.6000000e+01
   4.9200000e+02   1.7345802e+03   1.3486971e+03   6.0000000e+01
   4.9300000e+02   1.8774729e+03   1.3970350e+03   6.7000000e+01
   4.9400000e+02   1.9084021e+03   1.4021898e+03   6.7000000e+01
   4.9500000e+02   1.8748955e+03   1.4296824e+03   6.7000000e+01
   4.9600000e+02   1.8920784e+03   1.3910210e+03   6.9000000e+01
   4.9700000e+02   1.8370933e+03   1.3755564e+03   8.4000000e+01
   4.9800000e+02   1.8474030e+03   1.3918801e+03   8.7000000e+01
   4.9900000e+02   1.8697407e+03   1.4124995e+03   8.7000000e+01
   5.0000000e+02   1.8327976e+03   1.3927393e+03   8.7000000e+01
   5.0100000e+02   1.8259244e+03   1.4451469e+03   8.4000000e+01
   5.0200000e+02   1.8233470e+03   1.4760760e+03   8.4000000e+01
   5.0300000e+02   1.8130373e+03   1.4374146e+03   8.2000000e+01
   5.0400000e+02   1.4865634e+03   1.4090630e+03   7.9000000e+01
   5.0500000e+02   1.4006493e+03   1.4683438e+03   7.9000000e+01
   5.0600000e+02   1.3396502e+03   1.4760760e+03   7.9000000e+01
   5.0700000e+02   1.2873930e+03   1.4927769e+03   7.9000000e+01
   5.0800000e+02   1.1987143e+03   1.5569106e+03   9.0000000e+01
   5.0900000e+02   1.1074053e+03   1.5697495e+03   9.6000000e+01
   5.1000000e+02   1.0600361e+03   1.6024542e+03   9.9000000e+01
   5.1100000e+02   1.0089693e+03   1.6095648e+03   9.9000000e+01
   5.1200000e+02   9.0995890e+02   1.6305716e+03   8.4000000e+01
   5.1300000e+02   8.9418080e+02   1.6136138e+03   8.4000000e+01
   5.1400000e+02   8.4048881e+02   1.5430891e+03   8.0000000e+01
   5.1500000e+02   8.5509422e+02   1.4838083e+03   8.0000000e+01
   5.1600000e+02   8.5509422e+02   1.4640480e+03   8.0000000e+01
   5.1700000e+02   8.5165765e+02   1.4923997e+03   7.4000000e+01
   5.1800000e+02   7.8206716e+02   1.5448074e+03   8.0000000e+01
   5.1900000e+02   9.0922015e+02   1.6917206e+03   8.2000000e+01
   5.2000000e+02   8.9719216e+02   1.7140583e+03   8.2000000e+01
   5.2100000e+02   9.2812127e+02   1.6951572e+03   8.2000000e+01
   5.2200000e+02   8.5938993e+02   1.6298624e+03   7.7000000e+01
   5.2300000e+02   8.4134795e+02   1.6341581e+03   7.7000000e+01
   5.2400000e+02   8.5853078e+02   1.6264258e+03   6.4000000e+01
   5.2500000e+02   8.8344590e+02   1.6186936e+03   6.4000000e+01
   5.2600000e+02   8.3877052e+02   1.6281441e+03   6.4000000e+01
   5.2700000e+02   2.0613293e+03   8.3043097e+02   1.0900000e+02
   5.2800000e+02   2.0845261e+03   8.1582556e+02   1.0900000e+02
   5.2900000e+02   2.0948358e+03   7.7458675e+02   1.0900000e+02
   5.3000000e+02   2.1240466e+03   8.1410728e+02   1.1100000e+02
   5.3100000e+02   2.1094412e+03   8.0122015e+02   1.2100000e+02
   5.3200000e+02   2.1051455e+03   7.6084049e+02   1.2100000e+02
   5.3300000e+02   2.1163144e+03   8.0036101e+02   1.2300000e+02
   5.3400000e+02   1.7657845e+03   6.4099021e+02   7.1000000e+01
   5.3500000e+02   1.7769534e+03   5.7655457e+02   7.2000000e+01
   5.3600000e+02   1.7846856e+03   4.3479618e+02   8.4000000e+01
   5.3700000e+02   1.8181922e+03   3.9441651e+02   8.4000000e+01
   5.3800000e+02   1.7520382e+03   4.3909188e+02   8.4000000e+01
   5.3900000e+02   1.7065037e+03   4.5455644e+02   8.4000000e+01
   5.4000000e+02   1.7503200e+03   4.2019076e+02   9.4000000e+01
   5.4100000e+02   1.7408694e+03   4.0365229e+02   9.4000000e+01
   5.4200000e+02   1.7528974e+03   4.2427169e+02   1.0200000e+02
   5.4300000e+02   1.7829674e+03   5.6710401e+02   1.0400000e+02
   5.4400000e+02   1.7846856e+03   5.5851259e+02   1.0600000e+02
   5.4500000e+02   1.8293610e+03   4.9751353e+02   1.2200000e+02
   5.4600000e+02   1.8474030e+03   5.1899207e+02   1.2200000e+02
   5.4700000e+02   1.8843461e+03   5.4906203e+02   1.2200000e+02
   5.4800000e+02   1.8224879e+03   4.5197901e+02   1.2200000e+02
   5.4900000e+02   1.8740364e+03   5.2672435e+02   1.3500000e+02
   5.5000000e+02   1.8551353e+03   5.3359748e+02   1.3500000e+02
   5.5100000e+02   1.8920784e+03   5.3359748e+02   1.3500000e+02
   5.5200000e+02   1.7047854e+03   5.3617491e+02   1.3000000e+02
   5.5300000e+02   1.6858843e+03   5.4562547e+02   1.3600000e+02
   5.5400000e+02   1.6824478e+03   5.3961147e+02   1.3800000e+02
   5.5500000e+02   1.6188713e+03   4.6486614e+02   1.4900000e+02
   5.5600000e+02   1.5827873e+03   4.2620476e+02   1.5100000e+02
   5.5700000e+02   1.5707593e+03   4.0730364e+02   1.5100000e+02
   5.5800000e+02   1.5509991e+03   4.1503591e+02   1.5100000e+02
   5.5900000e+02   1.5819282e+03   3.9613479e+02   1.5100000e+02
   5.6000000e+02   1.5905196e+03   4.1159935e+02   1.5600000e+02
   5.6100000e+02   1.5656045e+03   4.1074021e+02   1.5600000e+02
   5.6200000e+02   1.5793507e+03   3.9613479e+02   1.5600000e+02
   5.6300000e+02   1.6137164e+03   4.7775326e+02   1.5100000e+02
   5.6400000e+02   1.5793507e+03   5.1555550e+02   1.5100000e+02
   5.6500000e+02   1.5303797e+03   5.4476632e+02   1.5100000e+02
   5.6600000e+02   1.5149151e+03   5.6366744e+02   1.5100000e+02
   5.6700000e+02   1.5243657e+03   5.5078032e+02   1.4500000e+02
   5.6800000e+02   1.5810690e+03   5.3102006e+02   1.6400000e+02
   5.6900000e+02   1.5810690e+03   5.2844263e+02   1.6600000e+02
   5.7000000e+02   1.6137164e+03   5.3789319e+02   1.6400000e+02
   5.7100000e+02   1.6738563e+03   4.6658442e+02   1.5800000e+02
   5.7200000e+02   1.7331371e+03   5.3016091e+02   1.5500000e+02
   5.7300000e+02   1.7425877e+03   5.2844263e+02   1.5800000e+02
   5.7400000e+02   1.7614888e+03   5.1040065e+02   1.5100000e+02
   5.7500000e+02   1.6317584e+03   5.9115998e+02   1.3500000e+02
   5.7600000e+02   1.6059841e+03   5.9287826e+02   1.2500000e+02
   5.7700000e+02   1.7675028e+03   6.4099021e+02   1.2400000e+02
   5.7800000e+02   1.7288414e+03   7.2089039e+02   1.2400000e+02
   5.7900000e+02   1.7314188e+03   7.3034095e+02   1.2600000e+02
   5.8000000e+02   1.7279823e+03   7.1917211e+02   1.1900000e+02
   5.8100000e+02   1.7150951e+03   7.0456670e+02   1.1900000e+02
   5.8200000e+02   1.7374328e+03   7.4065065e+02   1.1900000e+02
   5.8300000e+02   1.7906996e+03   6.3325793e+02   1.3000000e+02
   5.8400000e+02   1.8156147e+03   6.3755364e+02   1.3000000e+02
   5.8500000e+02   1.8585718e+03   6.5044076e+02   1.3000000e+02
   5.8600000e+02   1.8474030e+03   6.3153965e+02   1.3900000e+02
   5.8700000e+02   1.7905917e+03   6.6331547e+02   1.5200000e+02
   5.8800000e+02   1.7905917e+03   6.5832251e+02   1.5800000e+02
   5.8900000e+02   1.7706199e+03   6.4334363e+02   1.6200000e+02
   5.9000000e+02   1.7839344e+03   6.2753259e+02   1.6200000e+02
   5.9100000e+02   1.7539767e+03   6.7163707e+02   1.6200000e+02
   5.9200000e+02   1.7803899e+03   6.9339785e+02   1.5800000e+02
   5.9300000e+02   1.8190513e+03   7.1058069e+02   1.5200000e+02
   5.9400000e+02   1.6094207e+03   6.5301819e+02   1.5100000e+02
   5.9500000e+02   1.6223078e+03   6.4786334e+02   1.5300000e+02
   5.9600000e+02   1.5913787e+03   6.6934188e+02   1.5100000e+02
   5.9700000e+02   1.5750550e+03   6.5903218e+02   1.5100000e+02
   5.9800000e+02   1.5965336e+03   6.9425700e+02   1.5100000e+02
   5.9900000e+02   1.6927575e+03   4.5713386e+02   1.3000000e+02
   6.0000000e+02   1.6661241e+03   4.5627472e+02   1.1900000e+02
   6.0100000e+02   1.6549552e+03   4.5283815e+02   1.1500000e+02
   6.0200000e+02   1.6360541e+03   4.4854244e+02   1.1500000e+02
   6.0300000e+02   1.6644058e+03   4.5197901e+02   1.1300000e+02
   6.0400000e+02   1.6661241e+03   4.1589506e+02   1.1900000e+02
   6.0500000e+02   1.6979123e+03   4.2878218e+02   1.3000000e+02
   6.0600000e+02   1.7270251e+03   6.7177652e+02   7.2000000e+01
   6.0700000e+02   1.6523922e+03   6.4829652e+02   7.1000000e+01
   6.0800000e+02   1.6314279e+03   6.4410366e+02   6.9000000e+01
   6.0900000e+02   1.6079479e+03   5.7869508e+02   6.8000000e+01
   6.1000000e+02   1.6297508e+03   6.6842223e+02   5.8000000e+01
   6.1100000e+02   1.6119981e+03   6.4847062e+02   7.8000000e+01
   6.1200000e+02   1.6059841e+03   6.5963946e+02   8.7000000e+01
   6.1300000e+02   1.6068433e+03   6.5276632e+02   9.2000000e+01
   6.1400000e+02   1.5501399e+03   6.1152752e+02   8.7000000e+01
   6.1500000e+02   1.5578722e+03   6.3902006e+02   7.8000000e+01
   6.1600000e+02   1.5415485e+03   6.4073834e+02   7.8000000e+01
   6.1700000e+02   1.5484216e+03   6.2269636e+02   7.8000000e+01
   6.1800000e+02   1.7039263e+03   7.5783349e+02   8.8000000e+01
   6.1900000e+02   1.7245457e+03   7.9305830e+02   8.8000000e+01
   6.2000000e+02   1.6523778e+03   7.7931203e+02   8.8000000e+01
   6.2100000e+02   1.6781521e+03   7.5869263e+02   9.6000000e+01
   6.2200000e+02   1.6575326e+03   7.6470662e+02   1.0400000e+02
   6.2300000e+02   1.6386315e+03   7.6814319e+02   1.0400000e+02
   6.2400000e+02   1.6669832e+03   7.7759375e+02   1.0600000e+02
   6.2500000e+02   1.6678424e+03   7.3377752e+02   9.6000000e+01
   6.2600000e+02   1.6618284e+03   9.8593563e+02   7.2000000e+01
   6.2700000e+02   1.6025476e+03   8.8412733e+02   5.3000000e+01
   6.2800000e+02   1.6266035e+03   8.6780364e+02   3.3000000e+01
   6.2900000e+02   1.6248853e+03   8.8326819e+02   3.3000000e+01
   6.3000000e+02   1.6171530e+03   8.6608535e+02   2.7000000e+01
   6.3100000e+02   1.5656045e+03   8.3429711e+02   5.3000000e+01
   6.3200000e+02   1.5595905e+03   8.2742397e+02   5.5000000e+01
   6.3300000e+02   1.5544356e+03   8.1110028e+02   5.9000000e+01
   6.3400000e+02   1.5355345e+03   7.7759375e+02   5.5000000e+01
   6.3500000e+02   1.5613088e+03   8.2484655e+02   5.0000000e+01
   6.3600000e+02   1.5329571e+03   8.1711427e+02   4.0000000e+01
   6.3700000e+02   1.5123377e+03   8.1625513e+02   4.0000000e+01
   6.3800000e+02   1.5578722e+03   7.8962174e+02   4.0000000e+01
   6.3900000e+02   1.5441259e+03   7.6900233e+02   5.0000000e+01
   6.4000000e+02   1.5432668e+03   9.3997155e+02   4.3000000e+01
   6.4100000e+02   1.5226474e+03   9.6574580e+02   4.3000000e+01
   6.4200000e+02   1.5303797e+03   9.4512640e+02   3.8000000e+01
   6.4300000e+02   1.5200700e+03   9.9495662e+02   7.8000000e+01
   6.4400000e+02   1.5089011e+03   9.8206950e+02   8.0000000e+01
   6.4500000e+02   1.4401698e+03   9.8464692e+02   8.1000000e+01
   6.4600000e+02   1.4186912e+03   1.0138577e+03   7.3000000e+01
   6.4700000e+02   1.4058041e+03   1.0087029e+03   5.8000000e+01
   6.4800000e+02   1.3877621e+03   9.8378778e+02   5.4000000e+01
   6.4900000e+02   1.4092407e+03   9.8121035e+02   5.4000000e+01
   6.5000000e+02   1.3757341e+03   9.7605550e+02   5.3000000e+01
   6.5100000e+02   1.3697201e+03   1.0112803e+03   5.8000000e+01
   6.5200000e+02   1.4143955e+03   1.0731385e+03   7.3000000e+01
   6.5300000e+02   1.3972127e+03   1.0808708e+03   7.3000000e+01
   6.5400000e+02   1.4358741e+03   1.0825891e+03   7.3000000e+01
   6.5500000e+02   1.4556343e+03   8.6007136e+02   8.0000000e+01
   6.5600000e+02   1.4169729e+03   8.2570569e+02   7.9000000e+01
   6.5700000e+02   1.3963535e+03   8.2742397e+02   6.9000000e+01
   6.5800000e+02   1.3877621e+03   8.2570569e+02   6.3000000e+01
   6.5900000e+02   1.3714384e+03   8.3257882e+02   6.9000000e+01
   6.6000000e+02   1.3972127e+03   7.9477659e+02   9.2000000e+01
   6.6100000e+02   1.3628470e+03   7.7845289e+02   9.2000000e+01
   6.6200000e+02   1.3980718e+03   7.9305830e+02   9.4000000e+01
   6.6300000e+02   1.3980718e+03   7.6814319e+02   1.0400000e+02
   6.6400000e+02   1.4075224e+03   7.4494636e+02   1.0400000e+02
   6.6500000e+02   1.3877621e+03   7.7587547e+02   1.0600000e+02
   6.6600000e+02   1.4100998e+03   8.2312826e+02   9.4000000e+01
   6.6700000e+02   1.5140560e+03   8.3773368e+02   8.2000000e+01
   6.6800000e+02   1.5269431e+03   8.4976166e+02   8.2000000e+01
   6.6900000e+02   1.5114785e+03   8.1453685e+02   8.4000000e+01
   6.7000000e+02   1.5217882e+03   1.0147169e+03   8.5000000e+01
   6.7100000e+02   1.5149151e+03   1.0056959e+03   1.1200000e+02
   6.7200000e+02   1.5149151e+03   1.0022593e+03   1.2000000e+02
   6.7300000e+02   1.5200700e+03   1.0022593e+03   1.2600000e+02
   6.7400000e+02   1.5641623e+03   1.0301399e+03   1.4400000e+02
   6.7500000e+02   1.5520037e+03   1.0218209e+03   1.5800000e+02
   6.7600000e+02   1.5564832e+03   1.0179813e+03   1.6000000e+02
   6.7700000e+02   1.5168078e+03   1.0410187e+03   1.5800000e+02
   6.7800000e+02   1.5097687e+03   1.0263004e+03   1.5800000e+02
   6.7900000e+02   1.5161679e+03   1.0640560e+03   1.5800000e+02
   6.8000000e+02   1.6515187e+03   1.0490826e+03   1.4600000e+02
   6.8100000e+02   1.6644058e+03   1.0508008e+03   1.5100000e+02
   6.8200000e+02   1.6592509e+03   1.0508008e+03   1.4400000e+02
   6.8300000e+02   1.5183517e+03   9.1161987e+02   1.3900000e+02
   6.8400000e+02   1.5174925e+03   8.7897248e+02   1.4900000e+02
   6.8500000e+02   1.5183517e+03   8.7553591e+02   1.5100000e+02
   6.8600000e+02   1.5621679e+03   8.9185961e+02   1.5100000e+02
   6.8700000e+02   1.4925774e+03   8.5663479e+02   1.5100000e+02
   6.8800000e+02   1.4882817e+03   8.9100047e+02   1.4900000e+02
   6.8900000e+02   1.4917183e+03   8.2570569e+02   1.3900000e+02
   6.9000000e+02   1.4719580e+03   8.2828312e+02   1.3900000e+02
   6.9100000e+02   1.4960140e+03   8.0336800e+02   1.3900000e+02
   6.9200000e+02   1.5217882e+03   1.0843074e+03   1.1800000e+02
   6.9300000e+02   1.5192108e+03   1.1160956e+03   1.0800000e+02
   6.9400000e+02   1.5037463e+03   1.1384333e+03   1.0000000e+02
   6.9500000e+02   1.4882817e+03   1.1392924e+03   1.0000000e+02
   6.9600000e+02   1.5243657e+03   1.1461656e+03   9.7000000e+01
   6.9700000e+02   1.5114785e+03   1.1753764e+03   1.0800000e+02
   6.9800000e+02   1.5441259e+03   1.1040676e+03   1.2400000e+02
   6.9900000e+02   1.5879422e+03   1.1358559e+03   1.2400000e+02
   7.0000000e+02   1.5527174e+03   1.1186730e+03   1.2800000e+02
   7.0100000e+02   1.6016884e+03   9.9237920e+02   1.1200000e+02
   7.0200000e+02   1.6111390e+03   9.4856297e+02   1.1200000e+02
   7.0300000e+02   1.6798703e+03   1.0413503e+03   1.1000000e+02
   7.0400000e+02   1.7030672e+03   1.0155760e+03   1.1000000e+02
   7.0500000e+02   1.6652649e+03   1.0636880e+03   1.0400000e+02
   7.0600000e+02   1.6850252e+03   1.0731385e+03   1.0400000e+02
   7.0700000e+02   1.6437864e+03   1.0722794e+03   9.8000000e+01
   7.0800000e+02   1.6394907e+03   1.0894622e+03   9.8000000e+01
   7.0900000e+02   1.6291810e+03   1.0456460e+03   9.8000000e+01
   7.1000000e+02   1.5467034e+03   1.0731385e+03   8.5000000e+01
   7.1100000e+02   1.4066632e+03   9.6145009e+02   9.5000000e+01
   7.1200000e+02   1.3594104e+03   1.0233083e+03   1.1400000e+02
   7.1300000e+02   1.3259039e+03   1.0688428e+03   1.1400000e+02
   7.1400000e+02   1.3061437e+03   1.0886031e+03   1.1400000e+02
   7.1500000e+02   1.2777920e+03   1.0877439e+03   1.1400000e+02
   7.1600000e+02   1.2485812e+03   1.0868848e+03   1.1400000e+02
   7.1700000e+02   1.3164534e+03   1.1418699e+03   1.1400000e+02
   7.1800000e+02   1.3078619e+03   1.1581936e+03   1.1400000e+02
   7.1900000e+02   1.3396502e+03   1.1435882e+03   1.1400000e+02
   7.2000000e+02   1.3233265e+03   1.0989128e+03   1.0200000e+02
   7.2100000e+02   1.3456642e+03   1.1066451e+03   1.0200000e+02
   7.2200000e+02   1.3121576e+03   1.1100816e+03   9.8000000e+01
   7.2300000e+02   1.2640457e+03   1.0920396e+03   1.2300000e+02
   7.2400000e+02   1.3559739e+03   1.0069846e+03   1.2100000e+02
   7.2500000e+02   1.2829468e+03   9.3825326e+02   1.3800000e+02
   7.2600000e+02   1.2923974e+03   9.0474674e+02   1.4800000e+02
   7.2700000e+02   1.2949748e+03   9.0302845e+02   1.5000000e+02
   7.2800000e+02   1.2812285e+03   8.8154991e+02   1.4800000e+02
   7.2900000e+02   1.2348349e+03   9.5801353e+02   1.3800000e+02
   7.3000000e+02   1.2236660e+03   9.4426726e+02   1.3000000e+02
   7.3100000e+02   1.2288209e+03   9.3138013e+02   1.2300000e+02
   7.3200000e+02   1.1669627e+03   9.2708442e+02   1.3000000e+02
   7.3300000e+02   1.2090606e+03   9.7863293e+02   1.4400000e+02
   7.3400000e+02   1.1944552e+03   9.9753405e+02   1.4400000e+02
   7.3500000e+02   1.1970326e+03   9.7777379e+02   1.5200000e+02
   7.3600000e+02   1.3697201e+03   1.0679837e+03   1.4700000e+02
   7.3700000e+02   1.3645653e+03   1.0516600e+03   1.5100000e+02
   7.3800000e+02   1.3396502e+03   1.0508008e+03   1.5100000e+02
   7.3900000e+02   1.3594104e+03   1.0104212e+03   1.5100000e+02
   7.4000000e+02   1.3757341e+03   9.9839319e+02   1.5100000e+02
   7.4100000e+02   1.3551147e+03   1.0069846e+03   1.5600000e+02
   7.4200000e+02   1.3276222e+03   1.0318997e+03   1.5600000e+02
   7.4300000e+02   1.3576922e+03   9.8464692e+02   1.5700000e+02
   7.4400000e+02   1.3791707e+03   1.1264053e+03   1.4700000e+02
   7.4500000e+02   1.3697201e+03   1.1487430e+03   1.5000000e+02
   7.4600000e+02   1.4023675e+03   1.1487430e+03   1.4700000e+02
   7.4700000e+02   1.3722976e+03   1.1487430e+03   1.4300000e+02
   7.4800000e+02   1.3645653e+03   1.1581936e+03   1.3900000e+02
   7.4900000e+02   1.3508190e+03   1.1624893e+03   1.3900000e+02
   7.5000000e+02   1.3662836e+03   1.1805313e+03   1.3900000e+02
   7.5100000e+02   1.4264235e+03   1.1831087e+03   1.4300000e+02
   7.5200000e+02   1.2614683e+03   9.6187966e+02   8.5000000e+01
   7.5300000e+02   1.2004692e+03   9.7949207e+02   8.9000000e+01
   7.5400000e+02   1.1875821e+03   9.5285868e+02   8.9000000e+01
   7.5500000e+02   1.1729767e+03   9.4942211e+02   8.9000000e+01
   7.5600000e+02   1.2021875e+03   9.9753405e+02   9.6000000e+01
   7.5700000e+02   1.1815681e+03   9.4426726e+02   9.2000000e+01
   7.5800000e+02   1.2537360e+03   9.5285868e+02   7.2000000e+01
   7.5900000e+02   1.2606091e+03   8.8928218e+02   7.2000000e+01
   7.6000000e+02   1.2185112e+03   9.8121035e+02   6.9000000e+01
   7.6100000e+02   1.1746950e+03   1.0172943e+03   6.9000000e+01
   7.6200000e+02   1.1575121e+03   1.0112803e+03   6.9000000e+01
   7.6300000e+02   1.1910187e+03   1.0344771e+03   6.9000000e+01
   7.6400000e+02   1.1875821e+03   9.6746409e+02   6.0000000e+01
   7.6500000e+02   1.1772724e+03   9.4254897e+02   6.0000000e+01
   7.6600000e+02   1.1944552e+03   9.7004151e+02   5.7000000e+01
   7.6700000e+02   9.1559256e+02   1.6006692e+03   1.1800000e+02
   7.6800000e+02   8.5480440e+02   1.6269041e+03   1.2100000e+02
   7.6900000e+02   8.8423867e+02   1.7056087e+03   1.2100000e+02
   7.7000000e+02   8.9511655e+02   1.7267246e+03   1.2100000e+02
   7.7100000e+02   8.9547388e+02   1.7131992e+03   1.2700000e+02
   7.7200000e+02   8.9976959e+02   1.7183540e+03   1.3200000e+02
   7.7300000e+02   9.1952985e+02   1.7235089e+03   1.2700000e+02
   7.7400000e+02   8.2760168e+02   1.6264258e+03   1.2500000e+02
   7.7500000e+02   7.0646269e+02   1.6324398e+03   1.2800000e+02
   7.7600000e+02   6.8498414e+02   1.6418904e+03   1.2800000e+02
   7.7700000e+02   6.8756157e+02   1.6685238e+03   1.2800000e+02
   7.7800000e+02   6.6951959e+02   1.6461861e+03   1.3500000e+02
   7.7900000e+02   6.5319590e+02   1.6281441e+03   1.2500000e+02
   7.8000000e+02   6.3297695e+02   1.6203066e+03   1.2500000e+02
   7.8100000e+02   6.2739931e+02   1.6321591e+03   1.2500000e+02
   7.8200000e+02   6.2391328e+02   1.5945100e+03   1.2500000e+02
   7.8300000e+02   6.7123787e+02   1.6083839e+03   1.1400000e+02
   7.8400000e+02   7.5457463e+02   1.6977346e+03   1.0100000e+02
   7.8500000e+02   7.5113806e+02   1.6762561e+03   1.0100000e+02
   7.8600000e+02   7.4168750e+02   1.7217906e+03   1.0100000e+02
   7.8700000e+02   7.2880037e+02   1.7252271e+03   1.0100000e+02
   7.8800000e+02   7.5715205e+02   1.7235089e+03   1.0100000e+02
   7.8900000e+02   9.1007929e+02   1.5138783e+03   1.3300000e+02
   7.9000000e+02   8.9461474e+02   1.5044277e+03   1.3700000e+02
   7.9100000e+02   8.8086847e+02   1.4992729e+03   1.4500000e+02
   7.9200000e+02   8.6712220e+02   1.4425695e+03   1.3700000e+02
   7.9300000e+02   8.5251679e+02   1.4279641e+03   1.3700000e+02
   7.9400000e+02   8.9031903e+02   1.4606115e+03   1.2900000e+02
   7.9500000e+02   8.9203731e+02   1.4236684e+03   1.1600000e+02
   7.9600000e+02   8.9375560e+02   1.4159361e+03   1.1400000e+02
   7.9700000e+02   9.0836101e+02   1.4374146e+03   1.1600000e+02
   7.9800000e+02   8.4736194e+02   1.4322598e+03   1.2900000e+02
   7.9900000e+02   9.3413526e+02   1.5078643e+03   1.3300000e+02
   8.0000000e+02   1.0844851e+03   1.6616507e+03   1.2100000e+02
   8.0100000e+02   1.0638657e+03   1.6547775e+03   1.3100000e+02
   8.0200000e+02   1.0630065e+03   1.6590732e+03   1.3300000e+02
   8.0300000e+02   1.0423871e+03   1.6779743e+03   1.3300000e+02
   8.0400000e+02   1.0587108e+03   1.6418904e+03   1.3300000e+02
   8.0500000e+02   1.1197099e+03   1.6590732e+03   1.3100000e+02
   8.0600000e+02   1.1420476e+03   1.7063260e+03   1.3100000e+02
   8.0700000e+02   1.1308787e+03   1.6564958e+03   1.3400000e+02
   8.0800000e+02   1.1008088e+03   1.6753969e+03   1.2100000e+02
   8.0900000e+02   1.0939356e+03   1.6960163e+03   1.2100000e+02
   8.1000000e+02   1.1265830e+03   1.6857066e+03   1.2100000e+02
   8.1100000e+02   1.1377519e+03   1.7080443e+03   1.2100000e+02
   8.1200000e+02   1.1360336e+03   1.6607915e+03   1.2100000e+02
   8.1300000e+02   1.0269226e+03   1.4863857e+03   9.9000000e+01
   8.1400000e+02   1.0191903e+03   1.4606115e+03   9.9000000e+01
   8.1500000e+02   1.0105989e+03   1.4769352e+03   1.0500000e+02
   8.1600000e+02   1.0148946e+03   1.4425695e+03   9.9000000e+01
   8.1700000e+02   1.0432463e+03   1.4580340e+03   9.1000000e+01
   8.1800000e+02   1.0303591e+03   1.4442878e+03   9.1000000e+01
   8.1900000e+02   1.0578517e+03   1.4649072e+03   9.1000000e+01
   8.2000000e+02   1.2425672e+03   1.6590732e+03   9.3000000e+01
   8.2100000e+02   1.2348349e+03   1.6719604e+03   9.4000000e+01
   8.2200000e+02   1.2073424e+03   1.6771152e+03   9.7000000e+01
   8.2300000e+02   1.1841455e+03   1.6874249e+03   9.7000000e+01
   8.2400000e+02   1.2176521e+03   1.6891432e+03   1.0900000e+02
   8.2500000e+02   1.2456296e+03   1.6901480e+03   8.3000000e+01
   8.2600000e+02   1.2533611e+03   1.7133426e+03   8.3000000e+01
   8.2700000e+02   1.2478386e+03   1.6813120e+03   8.0000000e+01
   8.2800000e+02   1.2953323e+03   1.6506620e+03   1.0300000e+02
   8.2900000e+02   1.3063773e+03   1.6440350e+03   1.0700000e+02
   8.3000000e+02   1.3025116e+03   1.6760656e+03   1.0300000e+02
   8.3100000e+02   1.2979267e+03   1.4089499e+03   9.3000000e+01
   8.3200000e+02   1.1837111e+03   1.4130584e+03   1.1000000e+02
   8.3300000e+02   1.1064717e+03   1.3308889e+03   1.1200000e+02
   8.3400000e+02   1.0578517e+03   1.2673046e+03   1.2800000e+02
   8.3500000e+02   1.0320774e+03   1.2698820e+03   1.3800000e+02
   8.3600000e+02   1.0535560e+03   1.2638680e+03   1.4800000e+02
   8.3700000e+02   1.0836259e+03   1.2389529e+03   1.5600000e+02
   8.3800000e+02   1.1111185e+03   1.2389529e+03   1.5600000e+02
   8.3900000e+02   1.0784711e+03   1.2312206e+03   1.5800000e+02
   8.4000000e+02   1.0990905e+03   1.2423895e+03   1.4700000e+02
   8.4100000e+02   1.0037257e+03   1.2647271e+03   1.3800000e+02
   8.4200000e+02   9.4959981e+02   1.2569949e+03   1.4500000e+02
   8.4300000e+02   9.3499440e+02   1.2741777e+03   1.4500000e+02
   8.4400000e+02   9.1351586e+02   1.2870648e+03   1.4500000e+02
   8.4500000e+02   9.1007929e+02   1.1874044e+03   1.4500000e+02
   8.4600000e+02   9.0922015e+02   1.1719398e+03   1.4500000e+02
   8.4700000e+02   9.0750187e+02   1.1444473e+03   1.4500000e+02
   8.4800000e+02   8.8258675e+02   1.1848270e+03   1.4800000e+02
   8.4900000e+02   9.1179757e+02   1.1375742e+03   1.4700000e+02
   8.5000000e+02   8.9289646e+02   1.1229687e+03   1.4500000e+02
   8.5100000e+02   8.6282649e+02   1.1152365e+03   1.4500000e+02
   8.5200000e+02   8.9805131e+02   1.0963354e+03   1.4500000e+02
   8.5300000e+02   8.8344590e+02   1.1813904e+03   1.3400000e+02
   8.5400000e+02   9.3843097e+02   1.2561357e+03   1.5500000e+02
   8.5500000e+02   9.8482463e+02   1.3450569e+03   1.2300000e+02
   8.5600000e+02   1.0604291e+03   1.1599118e+03   1.2800000e+02
   8.5700000e+02   1.0561334e+03   1.1384333e+03   1.2900000e+02
   8.5800000e+02   1.0020075e+03   1.0748568e+03   1.2900000e+02
   8.5900000e+02   9.8138806e+02   1.0550965e+03   1.2900000e+02
   8.6000000e+02   1.0071623e+03   1.0731385e+03   1.4000000e+02
   8.6100000e+02   9.8912034e+02   1.0241674e+03   1.2900000e+02
   8.6200000e+02   9.7107836e+02   1.0465051e+03   1.2200000e+02
   8.6300000e+02   1.0655840e+03   1.1358559e+03   1.3300000e+02
   8.6400000e+02   1.0449646e+03   1.1349967e+03   1.1400000e+02
   8.6500000e+02   1.0123172e+03   1.1538979e+03   1.1400000e+02
   8.6600000e+02   1.0767528e+03   1.1083633e+03   1.1400000e+02
   8.6700000e+02   1.1008088e+03   1.2363755e+03   9.6000000e+01
   8.6800000e+02   1.0999496e+03   1.2217701e+03   9.2000000e+01
   8.6900000e+02   1.0999496e+03   1.1805312e+03   8.8000000e+01
   8.7000000e+02   1.1059636e+03   1.1607710e+03   8.8000000e+01
   8.7100000e+02   1.0973722e+03   1.1650667e+03   8.6000000e+01
   8.7200000e+02   1.0930765e+03   1.1487430e+03   8.2000000e+01
   8.7300000e+02   1.0664431e+03   1.1289827e+03   8.2000000e+01
   8.7400000e+02   1.0904991e+03   1.1530387e+03   7.9000000e+01
   8.7500000e+02   1.1274422e+03   1.1341376e+03   8.6000000e+01
   8.7600000e+02   1.0337957e+03   1.2432486e+03   9.6000000e+01
   8.7700000e+02   1.0243451e+03   1.2458260e+03   1.0000000e+02
   8.7800000e+02   1.0243451e+03   1.2389529e+03   9.4000000e+01
   8.7900000e+02   1.0157537e+03   1.2269249e+03   9.2000000e+01
   8.8000000e+02   1.0363731e+03   1.2423895e+03   8.7000000e+01
   8.8100000e+02   1.1308787e+03   1.2295023e+03   9.2000000e+01
   8.8200000e+02   1.1523573e+03   1.2458260e+03   8.9000000e+01
   8.8300000e+02   1.1635261e+03   1.2226292e+03   9.9000000e+01
   8.8400000e+02   1.1822184e+03   1.4331863e+03   1.1900000e+02
   8.8500000e+02   1.1528140e+03   1.4294325e+03   1.3800000e+02
   8.8600000e+02   1.1987509e+03   1.3626693e+03   1.4500000e+02
   8.8700000e+02   1.2347914e+03   1.3321801e+03   1.4500000e+02
   8.8800000e+02   1.2545260e+03   1.3235998e+03   1.4500000e+02
   8.8900000e+02   1.2811249e+03   1.3193097e+03   1.4500000e+02
   8.9000000e+02   1.2382235e+03   1.3141615e+03   1.4100000e+02
   8.9100000e+02   1.2493779e+03   1.3158776e+03   1.5000000e+02
   8.9200000e+02   1.1686810e+03   1.3368951e+03   1.5500000e+02
   8.9300000e+02   1.1205690e+03   1.4777943e+03   1.4900000e+02
   8.9400000e+02   1.0922174e+03   1.4434286e+03   1.5500000e+02
   8.9500000e+02   1.1231465e+03   1.5009911e+03   1.4900000e+02
   8.9600000e+02   1.1076819e+03   1.5190331e+03   1.4900000e+02
   8.9700000e+02   1.1360336e+03   1.5138783e+03   1.4900000e+02
   8.9800000e+02   1.1532164e+03   1.5293428e+03   1.4900000e+02
   8.9900000e+02   1.1334562e+03   1.5379342e+03   1.5200000e+02
   9.0000000e+02   1.2563134e+03   1.4683437e+03   1.2900000e+02
   9.0100000e+02   1.2657640e+03   1.4631889e+03   1.3500000e+02
   9.0200000e+02   1.2958340e+03   1.4631889e+03   1.4400000e+02
   9.0300000e+02   1.3164534e+03   1.4717803e+03   1.4400000e+02
   9.0400000e+02   1.2881017e+03   1.4434286e+03   1.4400000e+02
   9.0500000e+02   1.2949748e+03   1.5284837e+03   1.3500000e+02
   9.0600000e+02   1.2726371e+03   1.5327794e+03   1.2400000e+02
   9.0700000e+02   1.3535946e+03   1.4040311e+03   1.0500000e+02
   9.0800000e+02   1.3852860e+03   1.4615760e+03   1.1700000e+02
   9.0900000e+02   1.4128074e+03   1.5074451e+03   1.1700000e+02
   9.1000000e+02   1.4161434e+03   1.5191209e+03   1.1700000e+02
   9.1100000e+02   1.4290009e+03   1.5078643e+03   1.1900000e+02
   9.1200000e+02   1.3946353e+03   1.4210910e+03   1.2100000e+02
   9.1300000e+02   1.4058041e+03   1.3893027e+03   1.2100000e+02
   9.1400000e+02   1.3920578e+03   1.4150770e+03   1.2500000e+02
   9.1500000e+02   1.3843256e+03   1.3910210e+03   1.2500000e+02
   9.1600000e+02   1.3929170e+03   1.4159361e+03   1.2800000e+02
   9.1700000e+02   1.3499599e+03   1.3472048e+03   1.0400000e+02
   9.1800000e+02   1.3439459e+03   1.3334585e+03   9.9000000e+01
   9.1900000e+02   1.3087211e+03   1.3136982e+03   9.5000000e+01
   9.2000000e+02   1.3070028e+03   1.2664454e+03   9.5000000e+01
   9.2100000e+02   1.2820877e+03   1.3136982e+03   9.5000000e+01
   9.2200000e+02   1.3817481e+03   1.2896423e+03   9.9000000e+01
   9.2300000e+02   1.3654244e+03   1.3051068e+03   1.1000000e+02
   9.2400000e+02   1.3920578e+03   1.2690229e+03   1.1000000e+02
   9.2500000e+02   1.3757341e+03   1.2896423e+03   1.1600000e+02
   9.2600000e+02   1.4126772e+03   1.5688633e+03   7.5000000e+01
   9.2700000e+02   1.3911987e+03   1.5877645e+03   7.5000000e+01
   9.2800000e+02   1.3671427e+03   1.5972150e+03   7.5000000e+01
   9.2900000e+02   1.3499599e+03   1.6023699e+03   7.5000000e+01
   9.3000000e+02   1.3628470e+03   1.5877645e+03   7.0000000e+01
   9.3100000e+02   1.3765933e+03   1.6015107e+03   8.0000000e+01
   9.3200000e+02   1.4582118e+03   1.5997924e+03   6.5000000e+01
   9.3300000e+02   1.4796903e+03   1.5619902e+03   6.3000000e+01
   9.3400000e+02   1.4925774e+03   1.5499622e+03   6.3000000e+01
   9.3500000e+02   1.4882817e+03   1.5559762e+03   5.7000000e+01
   9.3600000e+02   1.4647061e+03   1.6127628e+03   6.5000000e+01
   9.3700000e+02   1.4749236e+03   1.6323463e+03   6.5000000e+01
   9.3800000e+02   1.4613003e+03   1.6195744e+03   6.2000000e+01
   9.3900000e+02   1.1956460e+03   1.4884502e+03   6.5000000e+01
   9.4000000e+02   1.1368927e+03   1.4949771e+03   6.1000000e+01
   9.4100000e+02   1.0956539e+03   1.5439482e+03   5.7000000e+01
   9.4200000e+02   1.1429067e+03   1.5989333e+03   5.8000000e+01
   9.4300000e+02   1.0819076e+03   1.5465257e+03   5.5000000e+01
   9.4400000e+02   1.0269226e+03   1.6015107e+03   5.4000000e+01
   9.4500000e+02   1.0140354e+03   1.5344977e+03   4.6000000e+01
   9.4600000e+02   9.3474163e+02   1.5327061e+03   4.4000000e+01
   9.4700000e+02   9.1737873e+02   1.5304414e+03   4.4000000e+01
   9.4800000e+02   9.1265672e+02   1.4846674e+03   4.4000000e+01
   9.4900000e+02   9.8826119e+02   1.5087234e+03   5.4000000e+01
   9.5000000e+02   1.0733162e+03   1.4124995e+03   4.8000000e+01
   9.5100000e+02   1.0475420e+03   1.3893027e+03   3.6000000e+01
   9.5200000e+02   9.5217724e+02   1.3368951e+03   3.6000000e+01
   9.5300000e+02   9.1523414e+02   1.3119799e+03   3.0000000e+01
   9.5400000e+02   9.2124813e+02   1.2896423e+03   3.0000000e+01
   9.5500000e+02   9.0750187e+02   1.3162757e+03   2.8000000e+01
   9.5600000e+02   9.0234701e+02   1.3386133e+03   2.8000000e+01
   9.5700000e+02   9.0578358e+02   1.2947971e+03   2.8000000e+01
   9.5800000e+02   9.1007929e+02   1.3317402e+03   4.3000000e+01
   9.5900000e+02   8.8000933e+02   1.3394725e+03   4.5000000e+01
   9.6000000e+02   8.5423507e+02   1.3283036e+03   4.5000000e+01
   9.6100000e+02   8.7055877e+02   1.3557962e+03   4.5000000e+01
   9.6200000e+02   9.0664272e+02   1.3179939e+03   5.4000000e+01
   9.6300000e+02   1.0432463e+03   1.3815704e+03   5.9000000e+01
   9.6400000e+02   1.0346549e+03   1.3832887e+03   6.3000000e+01
   9.6500000e+02   1.0320774e+03   1.3772747e+03   6.5000000e+01
   9.6600000e+02   1.0269226e+03   1.3532187e+03   6.3000000e+01
   9.6700000e+02   1.0217677e+03   1.3308811e+03   6.5000000e+01
   9.6800000e+02   1.0380914e+03   1.3257262e+03   6.5000000e+01
   9.6900000e+02   1.0174720e+03   1.3214305e+03   6.7000000e+01
   9.7000000e+02   1.0071623e+03   1.3532187e+03   6.3000000e+01
   9.7100000e+02   1.0277817e+03   1.3291628e+03   5.9000000e+01
   9.7200000e+02   1.1969621e+03   1.4666789e+03   4.8000000e+01
   9.7300000e+02   1.1618078e+03   1.4434286e+03   3.2000000e+01
   9.7400000e+02   1.1480616e+03   1.4597523e+03   3.2000000e+01
   9.7500000e+02   1.1635261e+03   1.3927393e+03   3.2000000e+01
   9.7600000e+02   1.1669627e+03   1.3738382e+03   3.2000000e+01
   9.7700000e+02   1.1884412e+03   1.3583736e+03   3.2000000e+01
   9.7800000e+02   1.1600896e+03   1.3515005e+03   3.2000000e+01
   9.7900000e+02   1.1592304e+03   1.3798521e+03   2.7000000e+01
   9.8000000e+02   1.2390002e+03   1.4930307e+03   4.1000000e+01
   9.8100000e+02   1.2437091e+03   1.5134362e+03   3.7000000e+01
   9.8200000e+02   1.2492029e+03   1.5204997e+03   3.5000000e+01
   9.8300000e+02   1.2319367e+03   1.5401204e+03   3.5000000e+01
   9.8400000e+02   1.2774568e+03   1.5322721e+03   3.5000000e+01
   9.8500000e+02   1.2656843e+03   1.4891065e+03   3.7000000e+01
   9.8600000e+02   1.2656843e+03   1.4898913e+03   4.1000000e+01
   9.8700000e+02   1.4917183e+03   1.5009911e+03   8.8000000e+01
   9.8800000e+02   1.5097603e+03   1.5576945e+03   9.2000000e+01
   9.8900000e+02   1.4908591e+03   1.5722999e+03   9.2000000e+01
   9.9000000e+02   1.5372528e+03   1.5585536e+03   9.2000000e+01
   9.9100000e+02   1.5123377e+03   1.5722999e+03   9.9000000e+01
   9.9200000e+02   1.5226474e+03   1.5594128e+03   8.2000000e+01
   9.9300000e+02   1.5200700e+03   1.5783139e+03   8.2000000e+01
   9.9400000e+02   1.5286614e+03   1.5370751e+03   8.2000000e+01
   9.9500000e+02   1.0312776e+03   1.2884058e+03   2.7000000e+01
   9.9600000e+02   1.0278022e+03   1.2710287e+03   2.7000000e+01
   9.9700000e+02   1.0498132e+03   1.2831927e+03   2.7000000e+01
   9.9800000e+02   1.9571869e+03   7.3541646e+02   6.0000000e+01
   9.9900000e+02   1.9014393e+03   1.0899873e+03   1.3300000e+02
   1.0000000e+03   1.9153762e+03   1.2629688e+03   9.2000000e+01
   1.0010000e+03   1.7039263e+03   7.5783349e+02   8.8000000e+01
   1.0020000e+03   1.6025476e+03   8.8412733e+02   5.3000000e+01
   1.0030000e+03   1.3791707e+03   1.1264053e+03   1.4700000e+02
   1.0040000e+03   1.5097603e+03   1.5576945e+03   9.2000000e+01
