# Supplementary material for: Inflationary theory of branching morphogenesis in the mouse salivary gland
Source: Nat Commun. 2023 Jun 9;14:3422. doi: 10.1038/s41467-023-39124-x (PMC10256724; doi:10.1038/s41467-023-39124-x)
Supplement: Supplementary file 7 — Source Data [file 41467_2023_39124_MOESM7_ESM.zip › Data branching tree/Kras data/E18.6/Lobe 4/edge_list.dat]

   3.0000000e+00   4.0000000e+00   2.6200111e+01
   8.0000000e+00   9.0000000e+00   8.7316358e+00
   1.0000000e+01   1.1000000e+01   1.2650677e+01
   1.1000000e+01   1.2000000e+01   8.8889277e+00
   1.4000000e+01   1.5000000e+01   1.8672636e+01
   1.4000000e+01   1.6000000e+01   1.2029027e+01
   1.7000000e+01   1.8000000e+01   1.6650774e+01
   1.8000000e+01   1.9000000e+01   1.6168718e+01
   1.9000000e+01   2.0000000e+01   1.9388562e+01
   2.1000000e+01   2.2000000e+01   8.9115536e+00
   2.1000000e+01   2.3000000e+01   9.1733263e+00
   2.4000000e+01   2.5000000e+01   1.1258482e+01
   2.4000000e+01   2.6000000e+01   1.6923971e+01
   2.7000000e+01   2.8000000e+01   1.4025898e+01
   2.7000000e+01   2.9000000e+01   1.1088481e+01
   3.0000000e+01   3.1000000e+01   7.0986724e+00
   3.0000000e+01   3.2000000e+01   8.2784034e+00
   3.3000000e+01   3.4000000e+01   7.6190947e+00
   3.3000000e+01   3.5000000e+01   6.1065089e+00
   3.7000000e+01   3.8000000e+01   1.9367733e+01
   4.0000000e+01   4.1000000e+01   1.0481036e+01
   4.0000000e+01   4.2000000e+01   1.1750393e+01
   3.9000000e+01   4.3000000e+01   1.2376617e+01
   3.8000000e+01   4.4000000e+01   1.3716511e+01
   4.5000000e+01   4.6000000e+01   1.1978495e+01
   4.5000000e+01   4.7000000e+01   9.8358022e+00
   4.8000000e+01   4.9000000e+01   1.4818939e+01
   5.1000000e+01   5.2000000e+01   1.0937355e+01
   5.0000000e+01   5.4000000e+01   1.7189893e+01
   5.4000000e+01   5.6000000e+01   1.2351258e+01
   4.8000000e+01   5.7000000e+01   1.1088477e+01
   5.8000000e+01   5.9000000e+01   1.7271015e+01
   5.8000000e+01   6.0000000e+01   2.0222332e+01
   6.1000000e+01   6.2000000e+01   1.2482306e+01
   6.1000000e+01   6.3000000e+01   1.3793015e+01
   6.9000000e+01   7.0000000e+01   1.4249146e+01
   6.9000000e+01   7.1000000e+01   1.7869497e+01
   6.8000000e+01   7.2000000e+01   7.9979619e+00
   7.2000000e+01   7.3000000e+01   5.6920295e+00
   7.3000000e+01   7.4000000e+01   9.2036475e+00
   7.2000000e+01   7.6000000e+01   2.1384114e+01
   7.9000000e+01   8.0000000e+01   7.6698903e+00
   7.9000000e+01   8.1000000e+01   1.9367721e+01
   6.5000000e+01   8.2000000e+01   9.9634243e+00
   8.2000000e+01   8.3000000e+01   6.8713999e+00
   8.2000000e+01   8.4000000e+01   9.4307702e+00
   8.5000000e+01   8.6000000e+01   1.2749941e+01
   8.5000000e+01   8.7000000e+01   7.6619194e+00
   8.8000000e+01   8.9000000e+01   1.4905456e+01
   8.9000000e+01   9.0000000e+01   1.2617341e+01
   9.0000000e+01   9.1000000e+01   1.1880440e+01
   9.5000000e+01   9.6000000e+01   5.4938381e+00
   9.7000000e+01   9.8000000e+01   1.4410421e+01
   9.6000000e+01   1.0000000e+02   6.0566154e+00
   1.0100000e+02   1.0200000e+02   1.2580826e+01
   1.0800000e+02   1.0900000e+02   1.4419620e+01
   1.0700000e+02   1.1000000e+02   8.3755071e+00
   1.1700000e+02   1.1800000e+02   8.3555899e+00
   1.1800000e+02   1.1900000e+02   9.7461299e+00
   1.1800000e+02   1.2200000e+02   1.6012774e+01
   8.0000000e+01   1.2500000e+02   1.5565288e+01
   8.0000000e+01   1.2600000e+02   1.2949939e+01
   1.2900000e+02   1.3000000e+02   9.8873065e+00
   1.3100000e+02   1.3200000e+02   9.7777692e+00
   1.3200000e+02   1.3300000e+02   1.1527337e+01
   1.3200000e+02   1.3400000e+02   9.3097169e+00
   1.3500000e+02   1.3600000e+02   8.5432304e+00
   1.3600000e+02   1.3700000e+02   1.3204240e+01
   1.3600000e+02   1.3800000e+02   1.1344520e+01
   1.3500000e+02   1.3900000e+02   1.0481053e+01
   1.3900000e+02   1.4000000e+02   7.0487796e+00
   1.4300000e+02   1.4800000e+02   5.5043110e+00
   1.4800000e+02   1.4400000e+02   6.1762622e+00
   1.4700000e+02   1.5000000e+02   1.2797294e+01
   1.4700000e+02   1.5100000e+02   9.7950016e+00
   1.5400000e+02   1.5500000e+02   1.0946676e+01
   1.5300000e+02   1.5800000e+02   8.6254168e+00
   1.5800000e+02   1.6000000e+02   4.9587353e+00
   1.6300000e+02   1.6400000e+02   9.4187367e+00
   1.6300000e+02   1.6500000e+02   8.6299560e+00
   1.7100000e+02   1.7200000e+02   1.0861192e+01
   1.7100000e+02   1.7300000e+02   9.9101868e+00
   1.7000000e+02   1.7400000e+02   1.4398148e+01
   1.7600000e+02   1.7700000e+02   1.2091925e+01
   1.7700000e+02   1.7800000e+02   1.4009433e+01
   1.7600000e+02   1.7900000e+02   1.3010233e+01
   1.7700000e+02   1.8200000e+02   1.1465022e+01
   1.8300000e+02   1.8400000e+02   1.8203653e+01
   1.8500000e+02   1.8600000e+02   1.6722301e+01
   1.8500000e+02   1.8700000e+02   9.5584664e+00
   1.8700000e+02   1.8800000e+02   1.2698515e+01
   1.8700000e+02   1.8900000e+02   1.5635912e+01
   1.8400000e+02   1.9000000e+02   1.6502200e+01
   1.8400000e+02   1.9100000e+02   1.5075253e+01
   1.9200000e+02   1.9300000e+02   1.1979667e+01
   1.9500000e+02   1.9600000e+02   1.2908143e+01
   1.9900000e+02   2.0000000e+02   1.3695288e+01
   2.0000000e+02   2.0200000e+02   9.1839489e+00
   2.0200000e+02   2.0400000e+02   1.0704749e+01
   2.0500000e+02   2.0600000e+02   1.2587712e+01
   2.0500000e+02   2.0700000e+02   1.1926202e+01
   2.0800000e+02   2.0900000e+02   1.3891407e+01
   2.1000000e+02   2.1100000e+02   1.4689431e+01
   2.1200000e+02   2.1300000e+02   1.8839005e+01
   2.1200000e+02   2.1400000e+02   1.3621075e+01
   2.1500000e+02   2.1600000e+02   1.0399878e+01
   2.1600000e+02   2.1700000e+02   1.4937081e+01
   2.1700000e+02   2.1800000e+02   1.0995095e+01
   2.2000000e+02   2.2100000e+02   9.8899870e+00
   2.2000000e+02   2.2200000e+02   7.8260346e+00
   2.1900000e+02   2.2300000e+02   1.1375856e+01
   2.1900000e+02   2.2400000e+02   1.1436270e+01
   2.0800000e+02   2.2500000e+02   1.1307919e+01
   2.2900000e+02   2.3000000e+02   7.0877204e+00
   2.3000000e+02   2.3100000e+02   1.1556123e+01
   2.3000000e+02   2.3200000e+02   1.7672429e+01
   2.3300000e+02   2.3400000e+02   1.5236048e+01
   2.3300000e+02   2.3500000e+02   1.0505646e+01
   2.3800000e+02   2.3900000e+02   1.1436291e+01
   2.3800000e+02   2.4000000e+02   2.1026178e+01
   2.4100000e+02   2.4200000e+02   1.4658295e+01
   2.4200000e+02   2.4300000e+02   1.5866763e+01
   2.4300000e+02   2.4400000e+02   1.2482320e+01
   2.4300000e+02   2.4500000e+02   1.1446190e+01
   2.4100000e+02   2.4600000e+02   8.6299560e+00
   2.4700000e+02   2.4800000e+02   9.2445915e+00
   2.4900000e+02   2.5000000e+02   1.2578879e+01
   2.4900000e+02   2.5100000e+02   5.7142809e+00
   2.5400000e+02   2.5500000e+02   1.2212972e+01
   2.5400000e+02   2.5600000e+02   1.1498928e+01
   2.6200000e+02   2.6300000e+02   1.2753985e+01
   2.6200000e+02   2.6400000e+02   5.8324960e+00
   2.6100000e+02   2.6500000e+02   2.2198393e+01
   2.6500000e+02   2.6600000e+02   6.9745738e+00
   2.6500000e+02   2.6700000e+02   1.2464032e+01
   2.6800000e+02   2.6900000e+02   8.5619463e+00
   2.7300000e+02   2.7400000e+02   1.2282228e+01
   2.7300000e+02   2.7500000e+02   1.2004380e+01
   2.7700000e+02   2.7800000e+02   1.5441571e+01
   2.7700000e+02   2.7900000e+02   1.4969831e+01
   2.8000000e+02   2.8100000e+02   9.3963099e+00
   2.8100000e+02   2.8200000e+02   1.2576354e+01
   2.8100000e+02   2.8300000e+02   1.3648521e+01
   2.8500000e+02   2.8600000e+02   5.4785837e+00
   2.8900000e+02   2.9000000e+02   1.2379166e+01
   2.9000000e+02   2.9100000e+02   1.1471390e+01
   2.9200000e+02   2.9300000e+02   1.0568987e+01
   2.9300000e+02   2.9500000e+02   1.2822647e+01
   2.9500000e+02   2.9600000e+02   1.5209866e+01
   2.9200000e+02   2.9700000e+02   1.2322677e+01
   2.9800000e+02   2.9900000e+02   9.8222598e+00
   2.9900000e+02   3.0100000e+02   1.1140699e+01
   3.0500000e+02   3.0600000e+02   1.4525679e+01
   3.0700000e+02   3.0800000e+02   1.7351508e+01
   3.0700000e+02   3.0900000e+02   4.0819324e+00
   3.0900000e+02   3.1100000e+02   1.2396461e+01
   3.1200000e+02   3.1300000e+02   8.3200250e+00
   3.1200000e+02   3.1400000e+02   1.9213175e+01
   3.1500000e+02   3.1600000e+02   1.2458238e+01
   3.1500000e+02   3.1700000e+02   1.0609031e+01
   3.1700000e+02   3.1800000e+02   9.1529846e+00
   3.1800000e+02   3.1900000e+02   1.1592217e+01
   3.1700000e+02   3.2000000e+02   1.3958536e+01
   3.1800000e+02   3.2100000e+02   1.4748593e+01
   3.2400000e+02   3.2500000e+02   1.1180837e+01
   3.2400000e+02   3.2600000e+02   1.2560515e+01
   3.2700000e+02   3.2800000e+02   1.4886771e+01
   3.3200000e+02   3.3300000e+02   9.0726602e+00
   3.3300000e+02   3.3400000e+02   1.0398113e+01
   3.3400000e+02   3.3600000e+02   1.5953045e+01
   3.3500000e+02   3.3700000e+02   1.3152688e+01
   3.3500000e+02   3.3800000e+02   1.1717261e+01
   3.3400000e+02   3.3900000e+02   5.4601475e+00
   3.3900000e+02   3.3500000e+02   5.7145742e+00
   3.4100000e+02   3.4200000e+02   1.6963685e+01
   3.4100000e+02   3.4300000e+02   9.7634745e+00
   3.4500000e+02   3.4600000e+02   6.1098287e+00
   3.4800000e+02   3.4900000e+02   9.3559998e+00
   3.5000000e+02   3.5100000e+02   1.1099629e+01
   3.5300000e+02   3.5400000e+02   6.0450034e+00
   3.5400000e+02   3.5500000e+02   1.0587275e+01
   3.5700000e+02   3.5800000e+02   1.4697961e+01
   3.6200000e+02   3.6300000e+02   7.2733282e+00
   3.6200000e+02   3.6400000e+02   7.8393900e+00
   3.6000000e+02   3.6600000e+02   8.0597230e+00
   3.6600000e+02   3.6700000e+02   6.6269730e+00
   3.6700000e+02   3.6800000e+02   6.2055344e+00
   3.6800000e+02   3.7100000e+02   2.2942501e+01
   3.6700000e+02   3.7200000e+02   1.6354094e+01
   3.7300000e+02   3.7400000e+02   1.0357238e+01
   3.7400000e+02   3.7500000e+02   1.0916508e+01
   3.7500000e+02   3.7600000e+02   1.0901530e+01
   3.7400000e+02   3.7800000e+02   1.7140719e+01
   3.7900000e+02   3.8000000e+02   1.4427885e+01
   3.7900000e+02   3.8100000e+02   7.6472312e+00
   3.8100000e+02   3.8200000e+02   1.3045405e+01
   3.8200000e+02   3.8300000e+02   1.0437828e+01
   3.8400000e+02   3.8500000e+02   5.3307903e+00
   3.8400000e+02   3.8600000e+02   7.3472905e+00
   3.8700000e+02   3.8800000e+02   9.1797912e+00
   3.8700000e+02   3.8900000e+02   7.7637439e+00
   3.9000000e+02   3.9100000e+02   1.6595821e+01
   3.9000000e+02   3.9300000e+02   6.9739941e+00
   3.9300000e+02   3.9400000e+02   1.1005488e+01
   3.9400000e+02   3.9600000e+02   1.2002202e+01
   3.5200000e+02   3.9700000e+02   1.0142441e+01
   3.9800000e+02   3.9900000e+02   1.0812673e+01
   3.9900000e+02   4.0000000e+02   7.9634994e+00
   3.9900000e+02   4.0100000e+02   9.4053236e+00
   4.0200000e+02   4.0300000e+02   7.6873945e+00
   4.0200000e+02   4.0400000e+02   5.9496822e+00
   4.0500000e+02   4.0600000e+02   4.5218636e+00
   4.0700000e+02   4.0800000e+02   1.2890963e+01
   4.0800000e+02   4.0900000e+02   1.3233484e+01
   4.0700000e+02   4.1000000e+02   1.4438098e+01
   4.1600000e+02   4.1700000e+02   1.4587166e+01
   4.1600000e+02   4.1800000e+02   1.5103812e+01
   4.1900000e+02   4.2000000e+02   1.2171965e+01
   4.2000000e+02   4.2100000e+02   1.2687225e+01
   4.2100000e+02   4.2200000e+02   1.2432574e+01
   4.2600000e+02   4.2700000e+02   1.5470432e+01
   4.2600000e+02   4.2800000e+02   1.3053933e+01
   4.3000000e+02   4.3100000e+02   1.2277377e+01
   4.3200000e+02   4.3300000e+02   1.2283651e+01
   4.3600000e+02   4.3700000e+02   1.1940599e+01
   4.3600000e+02   4.3800000e+02   1.4386933e+01
   4.3500000e+02   4.3900000e+02   1.3322349e+01
   4.3900000e+02   4.4000000e+02   1.7005505e+01
   4.3900000e+02   4.4100000e+02   1.0665182e+01
   4.4100000e+02   4.4200000e+02   1.2265576e+01
   4.4100000e+02   4.4300000e+02   1.7894773e+01
   4.4600000e+02   4.4700000e+02   1.2130177e+01
   4.4800000e+02   4.4900000e+02   1.2578856e+01
   4.4800000e+02   4.5000000e+02   1.1259789e+01
   4.5300000e+02   4.5400000e+02   8.0312157e+00
   4.5300000e+02   4.5500000e+02   7.3085190e+00
   4.5700000e+02   4.5800000e+02   1.0442500e+01
   4.5800000e+02   4.5900000e+02   8.6691233e+00
   4.5800000e+02   4.6000000e+02   1.2891345e+01
   4.5700000e+02   4.6100000e+02   1.0039010e+01
   4.6200000e+02   4.6300000e+02   1.5873068e+01
   4.6400000e+02   4.6500000e+02   1.2602853e+01
   4.6400000e+02   4.6600000e+02   1.0671614e+01
   4.6800000e+02   4.6900000e+02   8.1786064e+00
   4.7200000e+02   4.7300000e+02   1.3019768e+01
   4.7300000e+02   4.7500000e+02   1.4478507e+01
   4.7700000e+02   4.7800000e+02   1.7980761e+01
   4.8400000e+02   4.8500000e+02   1.0335789e+01
   4.8400000e+02   4.8600000e+02   8.8771485e+00
   4.8700000e+02   4.8800000e+02   1.4033085e+01
   4.8900000e+02   4.9000000e+02   1.9341710e+01
   4.9100000e+02   4.9200000e+02   1.1008631e+01
   4.9100000e+02   4.9300000e+02   1.9576065e+01
   4.7900000e+02   4.9400000e+02   1.5552435e+01
   4.8100000e+02   4.9500000e+02   2.1829943e+01
   4.9700000e+02   4.9800000e+02   1.4478465e+01
   4.9900000e+02   5.0000000e+02   4.9281346e+00
   4.9900000e+02   5.0100000e+02   1.2840514e+01
   5.0400000e+02   5.0500000e+02   1.9921161e+01
   5.0500000e+02   5.0600000e+02   8.3375114e+00
   5.0400000e+02   5.0700000e+02   1.0666803e+01
   5.0800000e+02   5.0900000e+02   1.0442526e+01
   5.0800000e+02   5.1000000e+02   8.6358521e+00
   5.1200000e+02   5.1400000e+02   1.6274332e+01
   5.1400000e+02   5.1500000e+02   1.1223976e+01
   5.1700000e+02   5.1800000e+02   1.0365034e+01
   5.1700000e+02   5.1900000e+02   1.1151904e+01
   5.2000000e+02   5.2100000e+02   1.3089245e+01
   5.2000000e+02   5.2200000e+02   6.9697086e+00
   5.0500000e+02   5.2300000e+02   1.1916361e+01
   5.2900000e+02   5.3000000e+02   7.4755217e+00
   5.2900000e+02   5.3100000e+02   9.5502566e+00
   5.3500000e+02   5.3600000e+02   7.5292536e+00
   5.3500000e+02   5.3700000e+02   7.6454838e+00
   5.3300000e+02   5.3800000e+02   6.7853085e+00
   5.3900000e+02   5.4000000e+02   8.4976482e+00
   5.3900000e+02   5.4100000e+02   1.2057266e+01
   5.4200000e+02   5.4300000e+02   8.3872315e+00
   5.4200000e+02   5.4400000e+02   3.7157880e+00
   5.4600000e+02   5.4700000e+02   8.3812214e+00
   5.4600000e+02   5.4800000e+02   1.2312155e+01
   5.4800000e+02   5.4900000e+02   1.1446232e+01
   5.4900000e+02   5.5000000e+02   1.2121866e+01
   5.4900000e+02   5.5100000e+02   5.2978994e+00
   5.4800000e+02   5.5200000e+02   1.4206175e+01
   5.5400000e+02   5.5500000e+02   9.5238395e+00
   5.5500000e+02   5.5600000e+02   6.6629070e+00
   5.5500000e+02   5.5700000e+02   6.5446299e+00
   5.5400000e+02   5.5800000e+02   8.6737304e+00
   5.5900000e+02   5.6000000e+02   1.2067707e+01
   5.5900000e+02   5.6100000e+02   1.0112567e+01
   5.6100000e+02   5.6200000e+02   1.2859123e+01
   5.6100000e+02   5.6300000e+02   1.1088445e+01
   5.6600000e+02   5.6700000e+02   9.3798940e+00
   5.6600000e+02   5.6800000e+02   8.0059486e+00
   5.6800000e+02   5.6900000e+02   1.1868588e+01
   5.6800000e+02   5.7000000e+02   1.8647175e+01
   5.6700000e+02   5.7100000e+02   9.4707876e+00
   5.7200000e+02   5.7300000e+02   7.8551329e+00
   5.7200000e+02   5.7400000e+02   8.5920048e+00
   5.7500000e+02   5.7600000e+02   1.1655635e+01
   5.7800000e+02   5.7900000e+02   1.3470615e+01
   5.8000000e+02   5.8100000e+02   7.4620341e+00
   5.8000000e+02   5.8200000e+02   1.1045192e+01
   5.7700000e+02   5.8300000e+02   1.4713940e+01
   5.8300000e+02   5.8400000e+02   7.8855768e+00
   5.8500000e+02   5.8600000e+02   1.3552664e+01
   5.8500000e+02   5.8700000e+02   1.0870097e+01
   5.8700000e+02   5.8800000e+02   1.3567525e+01
   5.8700000e+02   5.8900000e+02   1.8202771e+01
   5.9200000e+02   5.9300000e+02   1.1762981e+01
   5.9700000e+02   5.9800000e+02   1.4525640e+01
   6.0100000e+02   6.0200000e+02   9.3546470e+00
   6.0100000e+02   6.0300000e+02   1.6898602e+01
   6.0400000e+02   6.0500000e+02   1.1465944e+01
   6.0400000e+02   6.0600000e+02   1.6209034e+01
   5.9900000e+02   6.0700000e+02   8.2527915e+00
   6.1000000e+02   6.1100000e+02   1.6724498e+01
   6.1000000e+02   6.1200000e+02   1.9557043e+01
   6.1400000e+02   6.1500000e+02   1.2511118e+01
   6.1600000e+02   6.1700000e+02   1.6688233e+01
   6.1600000e+02   6.1800000e+02   1.2091161e+01
   6.1300000e+02   6.1900000e+02   1.0646815e+01
   6.2000000e+02   6.2100000e+02   1.7377171e+01
   6.2000000e+02   6.2200000e+02   1.3603300e+01
   6.2300000e+02   6.2400000e+02   1.7495253e+01
   6.2500000e+02   6.2600000e+02   1.7965448e+01
   6.2500000e+02   6.2700000e+02   7.4211425e+00
   6.3000000e+02   6.3100000e+02   7.7647468e+00
   6.3000000e+02   6.3200000e+02   8.9911605e+00
   6.3400000e+02   6.3500000e+02   1.2434157e+01
   6.3400000e+02   6.3600000e+02   1.5108693e+01
   6.2800000e+02   6.3800000e+02   1.3952806e+01
   6.3800000e+02   6.3900000e+02   1.1346319e+01
   6.4000000e+02   6.4100000e+02   1.8429126e+01
   6.4100000e+02   6.4200000e+02   1.3430433e+01
   6.4200000e+02   6.4300000e+02   1.1448310e+01
   6.4400000e+02   6.4500000e+02   1.4459429e+01
   6.4400000e+02   6.4600000e+02   1.1571203e+01
   6.4700000e+02   6.4900000e+02   1.0332776e+01
   6.5000000e+02   6.5100000e+02   1.4791065e+01
   6.5000000e+02   6.5200000e+02   7.1718252e+00
   6.5400000e+02   6.5500000e+02   1.2498987e+01
   6.5400000e+02   6.5600000e+02   1.0412869e+01
   6.5700000e+02   6.5900000e+02   1.0242771e+01
   6.6000000e+02   6.6100000e+02   1.2171327e+01
   6.6000000e+02   6.6200000e+02   1.3106742e+01
   6.6600000e+02   6.6700000e+02   1.9323949e+01
   6.6700000e+02   6.6800000e+02   1.5075923e+01
   6.6900000e+02   6.7000000e+02   1.3128990e+01
   6.7000000e+02   6.7100000e+02   2.3846690e+01
   6.7000000e+02   6.7200000e+02   1.5554014e+01
   6.7200000e+02   6.7300000e+02   1.0774435e+01
   6.7300000e+02   6.7400000e+02   1.7544866e+01
   6.7100000e+02   6.7700000e+02   1.1160043e+01
   6.7100000e+02   6.7900000e+02   1.6835539e+01
   6.6900000e+02   6.8000000e+02   8.5042786e+00
   6.8100000e+02   6.8200000e+02   6.7507704e+00
   6.8200000e+02   6.8300000e+02   9.7055906e+00
   6.8800000e+02   6.8900000e+02   1.8602048e+01
   6.8800000e+02   6.9000000e+02   1.1046753e+01
   6.9100000e+02   6.9200000e+02   1.3330716e+01
   6.9200000e+02   6.9300000e+02   1.7991345e+01
   6.9200000e+02   6.9400000e+02   1.4352825e+01
   6.9500000e+02   6.9700000e+02   1.8074020e+01
   6.9800000e+02   6.9900000e+02   1.4331579e+01
   6.9900000e+02   7.0000000e+02   1.1797995e+01
   7.0000000e+02   7.0100000e+02   1.2341418e+01
   7.0200000e+02   7.0300000e+02   1.2257725e+01
   7.0300000e+02   7.0400000e+02   6.1132793e+00
   7.0100000e+02   7.0600000e+02   1.2179700e+01
   7.0100000e+02   7.0700000e+02   1.4095475e+01
   7.1100000e+02   7.1200000e+02   8.6322042e+00
   7.1100000e+02   7.1300000e+02   8.4491858e+00
   7.1400000e+02   7.1500000e+02   9.6461744e+00
   7.1400000e+02   7.1600000e+02   1.1647266e+01
   7.1800000e+02   7.1900000e+02   1.8146485e+01
   7.2000000e+02   7.2100000e+02   1.6254198e+01
   7.2000000e+02   7.2200000e+02   1.3519654e+01
   7.2400000e+02   7.2500000e+02   1.3984100e+01
   7.2500000e+02   7.2600000e+02   7.2648793e+00
   7.2500000e+02   7.2700000e+02   5.1593078e+00
   7.2900000e+02   7.3000000e+02   1.1797962e+01
   7.3300000e+02   7.3400000e+02   1.0498075e+01
   7.3400000e+02   7.3500000e+02   1.2912201e+01
   7.3400000e+02   7.3600000e+02   1.2531775e+01
   7.3800000e+02   7.4000000e+02   1.1955266e+01
   7.4200000e+02   7.4300000e+02   8.0658405e+00
   7.4600000e+02   7.4700000e+02   1.4822406e+01
   7.4700000e+02   7.4800000e+02   1.1436278e+01
   7.4900000e+02   7.5000000e+02   2.0223063e+01
   7.5100000e+02   7.5200000e+02   1.8861597e+01
   7.5100000e+02   7.5300000e+02   1.5815811e+01
   7.5500000e+02   7.5600000e+02   1.7601216e+01
   7.5500000e+02   7.5700000e+02   1.1707374e+01
   7.6000000e+02   7.6100000e+02   1.5866712e+01
   7.6200000e+02   7.6300000e+02   1.5454043e+01
   7.6300000e+02   7.6400000e+02   1.6465197e+01
   7.6600000e+02   7.6700000e+02   9.7214755e+00
   7.6600000e+02   7.6800000e+02   4.9589193e+00
   7.6200000e+02   7.6900000e+02   1.5339754e+01
   7.7000000e+02   7.7200000e+02   1.1142526e+01
   7.7400000e+02   7.7500000e+02   2.0078001e+01
   7.7400000e+02   7.7600000e+02   1.9113635e+01
   7.7600000e+02   7.7700000e+02   8.6299560e+00
   7.7700000e+02   7.7800000e+02   1.7271765e+01
   7.7900000e+02   7.8000000e+02   1.6995354e+01
   7.7900000e+02   7.8100000e+02   1.8513277e+01
   7.8200000e+02   7.8300000e+02   1.7367717e+01
   7.8200000e+02   7.8500000e+02   1.3019783e+01
   7.8300000e+02   7.8600000e+02   8.9115908e+00
   7.7800000e+02   7.8800000e+02   1.5155226e+01
   7.8800000e+02   7.8900000e+02   2.1134390e+01
   7.8800000e+02   7.9000000e+02   1.1593654e+01
   7.9200000e+02   7.9300000e+02   1.4268148e+01
   7.9200000e+02   7.9400000e+02   1.4054598e+01
   7.9400000e+02   7.9500000e+02   2.0827017e+01
   7.9400000e+02   7.9600000e+02   1.3946619e+01
   7.9600000e+02   7.9700000e+02   1.2254208e+01
   7.9600000e+02   7.9800000e+02   8.0311853e+00
   7.9300000e+02   7.9900000e+02   1.8511012e+01
   8.0000000e+02   8.0100000e+02   1.4984700e+01
   8.0000000e+02   8.0200000e+02   1.0158741e+01
   7.9900000e+02   8.0300000e+02   1.7020494e+01
   8.0600000e+02   8.0700000e+02   9.7124466e+00
   8.0600000e+02   8.0800000e+02   2.5938750e+01
   8.1400000e+02   8.1500000e+02   1.0247670e+01
   8.1400000e+02   8.1600000e+02   1.3393730e+01
   8.1200000e+02   8.1700000e+02   1.0247670e+01
   8.1800000e+02   8.1900000e+02   1.6342339e+01
   8.1800000e+02   8.2000000e+02   1.9179495e+01
   8.2100000e+02   8.2200000e+02   1.2578879e+01
   8.2300000e+02   8.2400000e+02   1.5346821e+01
   8.2300000e+02   8.2600000e+02   1.1507730e+01
   8.2700000e+02   8.2800000e+02   1.2482351e+01
   8.2800000e+02   8.3000000e+02   1.5356749e+01
   8.3400000e+02   8.3500000e+02   6.2288682e+00
   8.3500000e+02   8.3600000e+02   1.5251331e+01
   8.3300000e+02   8.3900000e+02   1.6187464e+01
   8.3900000e+02   8.4000000e+02   1.1861292e+01
   8.4000000e+02   8.4100000e+02   2.1343234e+01
   8.4400000e+02   8.4500000e+02   1.4394679e+01
   8.4400000e+02   8.4600000e+02   1.3535904e+01
   8.4900000e+02   8.5000000e+02   1.2825420e+01
   8.5200000e+02   8.5300000e+02   9.3469772e+00
   8.5200000e+02   8.5400000e+02   1.7976004e+01
   8.5500000e+02   8.5600000e+02   1.6140451e+01
   8.5500000e+02   8.5700000e+02   9.8990681e+00
   8.6100000e+02   8.6200000e+02   1.4487985e+01
   8.6100000e+02   8.6300000e+02   8.3494484e+00
   8.6600000e+02   8.6700000e+02   1.2912814e+01
   8.6700000e+02   8.6800000e+02   8.5666917e+00
   8.6600000e+02   8.6900000e+02   1.3545098e+01
   8.6700000e+02   8.7000000e+02   1.1396731e+01
   8.7100000e+02   8.7200000e+02   1.3104595e+01
   8.7200000e+02   8.7300000e+02   1.4742921e+01
   8.7600000e+02   8.7700000e+02   1.6872949e+01
   8.7600000e+02   8.7800000e+02   9.0066985e+00
   8.8000000e+02   8.8100000e+02   1.6048705e+01
   8.8100000e+02   8.8200000e+02   1.7650741e+01
   8.8000000e+02   8.8300000e+02   1.5536872e+01
   8.8300000e+02   8.8400000e+02   1.2004380e+01
   8.8400000e+02   8.8500000e+02   2.2547195e+01
   8.9000000e+02   8.9100000e+02   1.7765863e+01
   8.9200000e+02   8.9300000e+02   1.2282242e+01
   8.9100000e+02   8.9400000e+02   1.2733432e+01
   8.9400000e+02   8.9500000e+02   1.4584717e+01
   8.9200000e+02   8.9800000e+02   9.0689128e+00
   8.9900000e+02   9.0000000e+02   1.4804591e+01
   9.0000000e+02   9.0100000e+02   1.6764115e+01
   9.0100000e+02   9.0200000e+02   1.1623604e+01
   9.0300000e+02   9.0700000e+02   1.8388073e+01
   9.0300000e+02   9.0800000e+02   1.0477648e+01
   9.1000000e+02   9.1100000e+02   1.6976805e+01
   9.1000000e+02   9.1200000e+02   4.0814840e+00
   9.1200000e+02   9.1300000e+02   2.2174620e+01
   9.0800000e+02   9.1500000e+02   8.0231416e+00
   9.1800000e+02   9.1900000e+02   6.5635235e+00
   9.1900000e+02   9.2000000e+02   1.6872949e+01
   9.1900000e+02   9.2100000e+02   1.5239755e+01
   9.1800000e+02   9.2200000e+02   1.9727018e+01
   9.2400000e+02   9.2500000e+02   1.3042812e+01
   9.2700000e+02   9.2900000e+02   1.3130979e+01
   9.2900000e+02   9.3000000e+02   1.5114871e+01
   9.3100000e+02   9.3200000e+02   1.0658192e+01
   9.3100000e+02   9.3300000e+02   9.1307023e+00
   9.3600000e+02   9.3700000e+02   2.1860072e+01
   9.3600000e+02   9.3800000e+02   1.8468162e+01
   9.0500000e+02   9.3900000e+02   1.5058989e+01
   9.0500000e+02   9.4000000e+02   8.7854245e+00
   9.4200000e+02   9.4300000e+02   9.2973820e+00
   9.4400000e+02   9.4500000e+02   1.7066287e+01
   9.4500000e+02   9.4600000e+02   1.8472072e+01
   9.4700000e+02   9.4800000e+02   1.5480966e+01
   9.4700000e+02   9.4900000e+02   8.0498397e+00
   9.5100000e+02   9.5200000e+02   1.1088432e+01
   9.5200000e+02   9.5300000e+02   8.5773584e+00
   9.5200000e+02   9.5400000e+02   1.2130217e+01
   9.5000000e+02   9.5500000e+02   2.0103110e+01
   9.5600000e+02   9.5700000e+02   9.0906829e+00
   9.5600000e+02   9.5800000e+02   1.0858881e+01
   9.5900000e+02   9.6000000e+02   6.6569187e+00
   9.5900000e+02   9.6100000e+02   1.5271147e+01
   9.4400000e+02   9.6200000e+02   2.7675468e+01
   9.6200000e+02   9.6300000e+02   1.7184066e+01
   9.6300000e+02   9.6400000e+02   1.1088432e+01
   9.6400000e+02   9.6500000e+02   1.2063567e+01
   9.6400000e+02   9.6600000e+02   1.1627998e+01
   9.6700000e+02   9.6800000e+02   1.3089284e+01
   9.7000000e+02   9.7200000e+02   8.6621014e+00
   9.6700000e+02   9.7300000e+02   7.2495572e+00
   9.7600000e+02   9.7700000e+02   1.1929096e+01
   9.7700000e+02   9.7800000e+02   1.2578879e+01
   9.7600000e+02   9.7900000e+02   1.4366646e+01
   9.7900000e+02   9.8200000e+02   2.2496144e+01
   9.8500000e+02   9.8600000e+02   1.3830529e+01
   9.8600000e+02   9.8700000e+02   1.3355057e+01
   9.8700000e+02   9.8800000e+02   1.7084016e+01
   9.8600000e+02   9.8900000e+02   1.3389860e+01
   9.8700000e+02   9.9000000e+02   1.0996048e+01
   9.9300000e+02   9.9400000e+02   1.7066309e+01
   9.9600000e+02   9.9700000e+02   9.9177821e+00
   9.9600000e+02   9.9800000e+02   1.2254208e+01
   1.0000000e+03   1.0010000e+03   1.3050694e+01
   1.0000000e+03   1.0020000e+03   8.2784034e+00
   1.0070000e+03   1.0080000e+03   8.7172159e+00
   1.0070000e+03   1.0090000e+03   1.2327949e+01
   1.0060000e+03   1.0100000e+03   9.5761903e+00
   1.0110000e+03   1.0120000e+03   1.1542643e+01
   1.0110000e+03   1.0130000e+03   1.5051864e+01
   1.0040000e+03   1.0140000e+03   1.5203789e+01
   1.0150000e+03   1.0160000e+03   1.3924926e+01
   1.0170000e+03   1.0180000e+03   1.6483523e+01
   1.0170000e+03   1.0190000e+03   1.4386386e+01
   1.0200000e+03   1.0210000e+03   1.0858881e+01
   1.0210000e+03   1.0220000e+03   1.4677941e+01
   1.0210000e+03   1.0230000e+03   1.1240235e+01
   1.0100000e+03   1.0240000e+03   8.5302297e+00
   1.0100000e+03   1.0250000e+03   1.8510998e+01
   1.0300000e+03   1.0310000e+03   1.6337715e+01
   1.0340000e+03   1.0350000e+03   1.7561095e+01
   1.0340000e+03   1.0360000e+03   1.5448321e+01
   1.0380000e+03   1.0390000e+03   1.2352455e+01
   1.0380000e+03   1.0400000e+03   1.1088472e+01
   1.0370000e+03   1.0410000e+03   1.4629526e+01
   1.0410000e+03   1.0420000e+03   1.9326071e+01
   1.0420000e+03   1.0430000e+03   7.0914167e+00
   1.0420000e+03   1.0440000e+03   9.2555350e+00
   1.0410000e+03   1.0450000e+03   2.9848124e+01
   1.0460000e+03   1.0470000e+03   1.7958342e+01
   1.0470000e+03   1.0480000e+03   1.8341456e+01
   1.0480000e+03   1.0490000e+03   1.8559970e+01
   1.0500000e+03   1.0510000e+03   1.4478488e+01
   1.0500000e+03   1.0520000e+03   1.0442479e+01
   1.0530000e+03   1.0540000e+03   1.1250886e+01
   1.0530000e+03   1.0550000e+03   1.0504929e+01
   1.0560000e+03   1.0570000e+03   8.8434550e+00
   1.0560000e+03   1.0580000e+03   8.2417803e+00
   1.0600000e+03   1.0610000e+03   2.4757874e+01
   1.0620000e+03   1.0630000e+03   1.3506088e+01
   1.0620000e+03   1.0640000e+03   1.7390511e+01
   1.0590000e+03   1.0650000e+03   2.0342299e+01
   1.0650000e+03   1.0660000e+03   1.4365664e+01
   1.0670000e+03   1.0680000e+03   2.3293968e+01
   1.0710000e+03   1.0720000e+03   1.0158777e+01
   1.0740000e+03   1.0750000e+03   1.9492230e+01
   1.0740000e+03   1.0760000e+03   2.2896856e+01
   1.0770000e+03   1.0780000e+03   1.7330002e+01
   1.0770000e+03   1.0790000e+03   7.9934854e+00
   1.0830000e+03   1.0840000e+03   1.1929092e+01
   1.0830000e+03   1.0850000e+03   1.4706382e+01
   1.0850000e+03   1.0860000e+03   1.4033080e+01
   1.0860000e+03   1.0870000e+03   1.4767909e+01
   1.0860000e+03   1.0880000e+03   1.1250837e+01
   1.0890000e+03   1.0900000e+03   1.2891340e+01
   1.0900000e+03   1.0910000e+03   1.5707106e+01
   1.0900000e+03   1.0920000e+03   6.9478457e+00
   1.0930000e+03   1.0940000e+03   1.0326068e+01
   1.0960000e+03   1.0970000e+03   1.9774578e+01
   1.0960000e+03   1.0980000e+03   1.0422809e+01
   1.0980000e+03   1.0990000e+03   1.1507702e+01
   1.0980000e+03   1.1000000e+03   2.1554689e+01
   1.0810000e+03   1.1010000e+03   1.4106236e+01
   1.1020000e+03   1.1030000e+03   1.8624991e+01
   1.1030000e+03   1.1040000e+03   2.3111548e+01
   1.1050000e+03   1.1060000e+03   1.6628794e+01
   1.1050000e+03   1.1070000e+03   1.7018131e+01
   1.1090000e+03   1.1100000e+03   6.8530144e+00
   1.1090000e+03   1.1110000e+03   1.3632405e+01
   1.1120000e+03   1.1130000e+03   1.1357843e+01
   1.1120000e+03   1.1140000e+03   7.2392538e+00
   1.1150000e+03   1.1160000e+03   1.4936578e+01
   1.1150000e+03   1.1170000e+03   1.5929879e+01
   1.1180000e+03   1.1190000e+03   1.4920617e+01
   1.1180000e+03   1.1200000e+03   1.1232962e+01
   1.1190000e+03   1.1210000e+03   1.8319461e+01
   1.1210000e+03   1.1220000e+03   1.6261958e+01
   1.1220000e+03   1.1230000e+03   1.4492365e+01
   1.1220000e+03   1.1240000e+03   9.5238684e+00
   1.1210000e+03   1.1250000e+03   1.5780200e+01
   1.1260000e+03   1.1270000e+03   1.2352474e+01
   1.1260000e+03   1.1280000e+03   1.3561919e+01
   1.1280000e+03   1.1290000e+03   1.3830512e+01
   1.1280000e+03   1.1300000e+03   1.4924050e+01
   1.1310000e+03   1.1320000e+03   9.1569899e+00
   1.1330000e+03   1.1340000e+03   1.2088571e+01
   1.1350000e+03   1.1370000e+03   1.0858828e+01
   1.1390000e+03   1.1400000e+03   1.6168729e+01
   1.1410000e+03   1.1420000e+03   1.8008755e+01
   1.1420000e+03   1.1430000e+03   1.9835620e+01
   1.1420000e+03   1.1440000e+03   2.0321801e+01
   1.1400000e+03   1.1450000e+03   1.4345583e+01
   1.1460000e+03   1.1470000e+03   1.2864049e+01
   1.1480000e+03   1.1490000e+03   1.2650724e+01
   1.1480000e+03   1.1500000e+03   1.4617016e+01
   1.1470000e+03   1.1510000e+03   1.1006343e+01
   1.1530000e+03   1.1540000e+03   4.1267700e+00
   1.1550000e+03   1.1570000e+03   2.5853142e+01
   1.1580000e+03   1.1590000e+03   1.7095803e+01
   1.1580000e+03   1.1600000e+03   1.6617500e+01
   1.1600000e+03   1.1610000e+03   1.1950144e+01
   1.1610000e+03   1.1630000e+03   1.4090402e+01
   1.1600000e+03   1.1640000e+03   1.1506094e+01
   1.1650000e+03   1.1660000e+03   1.7963933e+01
   1.1660000e+03   1.1670000e+03   2.3111539e+01
   1.1650000e+03   1.1680000e+03   1.5401755e+01
   1.1660000e+03   1.1700000e+03   1.8543660e+01
   1.1710000e+03   1.1720000e+03   1.7095817e+01
   1.1710000e+03   1.1730000e+03   1.6142868e+01
   1.1740000e+03   1.1750000e+03   1.4936558e+01
   1.1760000e+03   1.1770000e+03   8.9453980e+00
   1.1810000e+03   1.1820000e+03   1.9326059e+01
   1.1810000e+03   1.1830000e+03   1.7113487e+01
   1.1820000e+03   1.1840000e+03   2.0475633e+01
   1.1800000e+03   1.1860000e+03   1.1472596e+01
   1.1860000e+03   1.1870000e+03   1.0858824e+01
   1.1880000e+03   1.1890000e+03   1.4268104e+01
   1.1890000e+03   1.1900000e+03   1.3027523e+01
   1.1910000e+03   1.1920000e+03   8.2417525e+00
   1.1910000e+03   1.1930000e+03   1.3460191e+01
   1.1940000e+03   1.1950000e+03   1.1446264e+01
   1.1940000e+03   1.1960000e+03   1.1428586e+01
   1.1980000e+03   1.1990000e+03   1.2212968e+01
   1.2030000e+03   1.2040000e+03   2.1105757e+01
   1.2030000e+03   1.2050000e+03   1.0450928e+01
   1.2090000e+03   1.2100000e+03   8.4997332e+00
   1.2110000e+03   1.2120000e+03   8.3255946e+00
   1.2140000e+03   1.2160000e+03   1.6269779e+01
   1.2190000e+03   1.2200000e+03   1.6171791e+01
   1.2200000e+03   1.2210000e+03   1.8508621e+01
   1.2210000e+03   1.2220000e+03   9.2134961e+00
   1.2200000e+03   1.2230000e+03   1.2147069e+01
   1.2240000e+03   1.2250000e+03   1.0287784e+01
   1.2240000e+03   1.2270000e+03   6.9884256e+00
   1.2300000e+03   1.2310000e+03   1.2604259e+01
   1.2300000e+03   1.2320000e+03   1.2008724e+01
   1.2320000e+03   1.2330000e+03   9.4687087e+00
   1.2320000e+03   1.2340000e+03   1.0513524e+01
   1.2350000e+03   1.2360000e+03   8.1879408e+00
   1.2350000e+03   1.2370000e+03   1.2095332e+01
   1.2380000e+03   1.2390000e+03   1.1419391e+01
   1.2420000e+03   1.2430000e+03   9.0950546e+00
   1.2430000e+03   1.2440000e+03   1.2769353e+01
   1.2480000e+03   1.2490000e+03   1.0074922e+01
   1.2490000e+03   1.2500000e+03   1.1975269e+01
   1.2500000e+03   1.2510000e+03   1.3347488e+01
   1.2560000e+03   1.2570000e+03   1.4635775e+01
   1.2560000e+03   1.2580000e+03   1.0704210e+01
   1.2550000e+03   1.2590000e+03   7.5307605e+00
   1.2590000e+03   1.2600000e+03   1.0485256e+01
   1.2600000e+03   1.2610000e+03   8.6763608e+00
   1.2610000e+03   1.2630000e+03   1.2451459e+01
   1.2660000e+03   1.2670000e+03   1.0848339e+01
   1.2710000e+03   1.2720000e+03   9.8391555e+00
   1.2730000e+03   1.2740000e+03   9.9486151e+00
   1.2750000e+03   1.2760000e+03   1.0980766e+01
   1.2810000e+03   1.2820000e+03   7.8593519e+00
   1.2810000e+03   1.2830000e+03   1.5730212e+01
   1.2740000e+03   1.2840000e+03   9.1396607e+00
   1.2870000e+03   1.2890000e+03   1.4030943e+01
   1.2860000e+03   1.2900000e+03   9.7645570e+00
   1.2900000e+03   1.2910000e+03   1.3038117e+01
   1.2940000e+03   1.2950000e+03   8.4357208e+00
   1.2940000e+03   1.2960000e+03   7.5403606e+00
   1.2970000e+03   1.2980000e+03   6.2978201e+00
   1.2980000e+03   1.2990000e+03   1.3535019e+01
   1.2990000e+03   1.3000000e+03   1.1121298e+01
   1.3000000e+03   1.3010000e+03   1.2865486e+01
   1.3010000e+03   1.3020000e+03   1.0234998e+01
   1.3010000e+03   1.3030000e+03   1.0633107e+01
   1.3040000e+03   1.3050000e+03   1.0136120e+01
   1.3100000e+03   1.3110000e+03   1.2419453e+01
   1.3120000e+03   1.3130000e+03   1.3433838e+01
   1.3120000e+03   1.3140000e+03   1.1895856e+01
   1.3150000e+03   1.3160000e+03   5.9010393e+00
   1.3150000e+03   1.3170000e+03   1.0074931e+01
   1.3260000e+03   1.3270000e+03   1.3257564e+01
   1.3260000e+03   1.3280000e+03   1.3050694e+01
   1.3310000e+03   1.3320000e+03   1.2769720e+01
   1.3320000e+03   1.3330000e+03   1.6611446e+01
   1.3320000e+03   1.3340000e+03   1.1446214e+01
   1.3350000e+03   1.3370000e+03   2.2012697e+01
   1.3390000e+03   1.3400000e+03   1.5145258e+01
   1.3400000e+03   1.3410000e+03   1.6121897e+01
   1.3410000e+03   1.3420000e+03   1.7873925e+01
   1.3430000e+03   1.3440000e+03   1.6810472e+01
   1.3440000e+03   1.3450000e+03   1.5271166e+01
   1.3440000e+03   1.3460000e+03   1.1446265e+01
   1.3420000e+03   1.3480000e+03   2.1482011e+01
   1.3410000e+03   1.3490000e+03   1.1839543e+01
   1.3490000e+03   1.3500000e+03   1.0011730e+01
   1.3520000e+03   1.3530000e+03   9.5008977e+00
   1.3570000e+03   1.3580000e+03   1.0458554e+01
   1.3570000e+03   1.3590000e+03   6.5830185e+00
   1.3600000e+03   1.3610000e+03   1.4797049e+01
   1.3620000e+03   1.3630000e+03   8.5097674e+00
   1.3620000e+03   1.3640000e+03   9.9785567e+00
   1.3670000e+03   1.3680000e+03   1.4249746e+01
   1.3690000e+03   1.3700000e+03   9.1457414e+00
   1.3690000e+03   1.3710000e+03   8.7437367e+00
   1.3660000e+03   1.3720000e+03   1.3057790e+01
   1.3740000e+03   1.3750000e+03   1.1343855e+01
   1.3740000e+03   1.3760000e+03   9.9199119e+00
   1.3780000e+03   1.3790000e+03   1.1141868e+01
   1.3790000e+03   1.3800000e+03   1.2477227e+01
   1.3850000e+03   1.3860000e+03   1.8619588e+01
   1.3850000e+03   1.3870000e+03   7.2488220e+00
   1.3880000e+03   1.3890000e+03   1.5025453e+01
   1.3880000e+03   1.3900000e+03   1.6622009e+01
   1.3900000e+03   1.3910000e+03   1.1385503e+01
   1.3920000e+03   1.3930000e+03   6.0902796e+00
   1.3920000e+03   1.3940000e+03   1.4848041e+01
   1.3890000e+03   1.3950000e+03   1.1150374e+01
   1.3890000e+03   1.3960000e+03   1.0664584e+01
   1.3840000e+03   1.3970000e+03   1.7013988e+01
   1.3970000e+03   1.3980000e+03   1.3436326e+01
   1.3970000e+03   1.3990000e+03   1.2853272e+01
   1.4000000e+03   1.4010000e+03   4.6014767e+00
   1.4020000e+03   1.4030000e+03   1.5230950e+01
   1.4030000e+03   1.4040000e+03   9.3579987e+00
   1.4040000e+03   1.4050000e+03   8.6425376e+00
   1.4040000e+03   1.4060000e+03   9.8026188e+00
   1.4070000e+03   1.4080000e+03   9.0128618e+00
   1.4070000e+03   1.4090000e+03   6.7797906e+00
   1.4110000e+03   1.4120000e+03   1.1189621e+01
   1.4120000e+03   1.4130000e+03   1.5160076e+01
   1.4150000e+03   1.4160000e+03   1.4796295e+01
   1.4180000e+03   1.4190000e+03   1.2311282e+01
   1.4190000e+03   1.4200000e+03   1.4553304e+01
   1.4190000e+03   1.4210000e+03   9.2286786e+00
   1.4210000e+03   1.4220000e+03   1.2051035e+01
   1.4210000e+03   1.4230000e+03   1.3360876e+01
   1.4220000e+03   1.4240000e+03   1.0692030e+01
   1.4280000e+03   1.4290000e+03   1.4250626e+01
   1.4310000e+03   1.4320000e+03   6.9671462e+00
   1.4310000e+03   1.4330000e+03   1.2494965e+01
   1.4340000e+03   1.4350000e+03   1.1683667e+01
   1.4340000e+03   1.4360000e+03   8.4689182e+00
   1.4360000e+03   1.4370000e+03   1.3617861e+01
   1.4360000e+03   1.4380000e+03   1.3748214e+01
   1.4400000e+03   1.4410000e+03   1.0500157e+01
   1.4420000e+03   1.4430000e+03   5.9862496e+00
   1.4420000e+03   1.4440000e+03   1.0830113e+01
   1.4450000e+03   1.4460000e+03   9.0786073e+00
   1.4450000e+03   1.4470000e+03   7.9250359e+00
   1.4390000e+03   1.4490000e+03   1.3219190e+01
   1.4500000e+03   1.4510000e+03   1.2566090e+01
   1.4500000e+03   1.4520000e+03   1.0617632e+01
   1.4530000e+03   1.4550000e+03   8.6937346e+00
   1.4550000e+03   1.4570000e+03   1.5924909e+01
   1.4580000e+03   1.4590000e+03   1.4796319e+01
   1.4610000e+03   1.4620000e+03   1.9876266e+01
   1.4610000e+03   1.4630000e+03   1.2746111e+01
   1.4640000e+03   1.4650000e+03   1.5114220e+01
   1.4650000e+03   1.4660000e+03   1.1572956e+01
   1.4650000e+03   1.4670000e+03   1.5787494e+01
   1.4670000e+03   1.4680000e+03   1.3090226e+01
   1.4690000e+03   1.4700000e+03   8.3386762e+00
   1.4690000e+03   1.4710000e+03   1.1793107e+01
   1.4730000e+03   1.4740000e+03   1.0765896e+01
   1.4730000e+03   1.4750000e+03   1.7470261e+01
   1.4670000e+03   1.4760000e+03   1.2533152e+01
   1.4800000e+03   1.4810000e+03   1.5192713e+01
   1.4800000e+03   1.4820000e+03   1.1069250e+01
   1.4820000e+03   1.4830000e+03   1.3559581e+01
   1.4820000e+03   1.4840000e+03   1.3747897e+01
   1.4850000e+03   1.4860000e+03   9.4423086e+00
   1.4850000e+03   1.4870000e+03   1.3975955e+01
   1.4880000e+03   1.4890000e+03   1.7904497e+01
   1.4880000e+03   1.4900000e+03   1.4019039e+01
   1.4940000e+03   1.4950000e+03   1.7042744e+01
   1.4960000e+03   1.4970000e+03   9.8530326e+00
   1.4960000e+03   1.4980000e+03   1.7365168e+01
   1.4930000e+03   1.4990000e+03   1.3748214e+01
   1.4990000e+03   1.5000000e+03   1.7506499e+01
   1.5040000e+03   1.5050000e+03   1.3577211e+01
   1.5070000e+03   1.5080000e+03   1.0723927e+01
   1.5090000e+03   1.5100000e+03   1.0022015e+01
   1.5090000e+03   1.5110000e+03   1.1870616e+01
   1.5080000e+03   1.5120000e+03   1.2576355e+01
   1.5130000e+03   1.5140000e+03   1.2418851e+01
   1.5130000e+03   1.5150000e+03   6.0575711e+00
   1.5160000e+03   1.5170000e+03   6.7222551e+00
   1.5170000e+03   1.5180000e+03   1.4054524e+01
   1.5180000e+03   1.5190000e+03   1.2570750e+01
   1.5180000e+03   1.5200000e+03   9.8990681e+00
   1.5170000e+03   1.5210000e+03   1.7446456e+01
   1.5210000e+03   1.5220000e+03   1.3503551e+01
   1.5210000e+03   1.5230000e+03   1.3288385e+01
   1.5240000e+03   1.5250000e+03   7.5919090e+00
   1.5240000e+03   1.5260000e+03   1.3144799e+01
   1.5280000e+03   1.5290000e+03   1.6378246e+01
   1.5290000e+03   1.5300000e+03   1.0199854e+01
   1.5310000e+03   1.5330000e+03   8.1448804e+00
   1.5350000e+03   1.5360000e+03   1.2687611e+01
   1.5350000e+03   1.5370000e+03   1.8032901e+01
   1.5380000e+03   1.5390000e+03   1.2258552e+01
   1.5380000e+03   1.5400000e+03   1.9108966e+01
   1.5430000e+03   1.5440000e+03   5.8689487e+00
   1.5470000e+03   1.5480000e+03   2.2055447e+01
   1.5470000e+03   1.5490000e+03   8.7854390e+00
   1.5420000e+03   1.5500000e+03   1.1425278e+01
   1.5530000e+03   1.5540000e+03   1.0397785e+01
   1.5530000e+03   1.5550000e+03   1.5391413e+01
   1.5560000e+03   1.5570000e+03   1.1027697e+01
   1.5560000e+03   1.5580000e+03   1.5169939e+01
   1.5620000e+03   1.5630000e+03   1.5295181e+01
   1.5620000e+03   1.5640000e+03   1.1577657e+01
   1.5650000e+03   1.5660000e+03   7.8829581e+00
   1.5650000e+03   1.5670000e+03   1.2576330e+01
   1.5680000e+03   1.5690000e+03   1.1677878e+01
   1.5680000e+03   1.5700000e+03   1.6034987e+01
   1.5710000e+03   1.5720000e+03   9.4634119e+00
   1.5710000e+03   1.5730000e+03   1.0418056e+01
   1.5730000e+03   1.5740000e+03   1.1477516e+01
   1.5730000e+03   1.5750000e+03   1.6536283e+01
   1.5780000e+03   1.5790000e+03   1.0605276e+01
   1.5780000e+03   1.5800000e+03   7.5364829e+00
   1.5810000e+03   1.5820000e+03   1.0039097e+01
   1.5820000e+03   1.5830000e+03   1.1103946e+01
   1.5820000e+03   1.5840000e+03   1.1150855e+01
   1.5810000e+03   1.5850000e+03   1.3058959e+01
   1.5860000e+03   1.5870000e+03   1.0815327e+01
   1.5880000e+03   1.5890000e+03   9.9627682e+00
   1.5880000e+03   1.5900000e+03   1.0370703e+01
   1.5910000e+03   1.5920000e+03   1.2074430e+01
   1.5910000e+03   1.5930000e+03   1.4885258e+01
   1.5930000e+03   1.5940000e+03   1.3581433e+01
   1.5930000e+03   1.5950000e+03   1.3171512e+01
   1.5920000e+03   1.5960000e+03   1.0892852e+01
   1.5970000e+03   1.5980000e+03   1.0397780e+01
   1.5970000e+03   1.5990000e+03   9.5739316e+00
   1.6020000e+03   1.6040000e+03   1.7876330e+01
   1.6020000e+03   1.6050000e+03   2.0867936e+01
   1.6060000e+03   1.6070000e+03   1.2950845e+01
   1.6060000e+03   1.6080000e+03   1.3425275e+01
   1.6110000e+03   1.6120000e+03   1.4039537e+01
   1.6110000e+03   1.6130000e+03   1.1477516e+01
   1.6040000e+03   1.6140000e+03   8.7453266e+00
   1.6160000e+03   1.6170000e+03   1.6153511e+01
   1.6200000e+03   1.6210000e+03   2.1920925e+01
   1.6220000e+03   1.6230000e+03   6.6569152e+00
   1.6230000e+03   1.6240000e+03   1.8797338e+01
   1.6230000e+03   1.6250000e+03   2.1847247e+01
   1.6270000e+03   1.6280000e+03   1.3587922e+01
   1.6290000e+03   1.6300000e+03   1.7207452e+01
   1.6290000e+03   1.6310000e+03   1.1681543e+01
   1.6320000e+03   1.6330000e+03   1.3654548e+01
   1.6320000e+03   1.6340000e+03   1.2926597e+01
   1.6310000e+03   1.6350000e+03   1.2706396e+01
   1.6360000e+03   1.6370000e+03   1.2155082e+01
   1.6360000e+03   1.6380000e+03   7.9555803e+00
   1.6380000e+03   1.6390000e+03   1.5343588e+01
   1.6380000e+03   1.6400000e+03   1.4090403e+01
   1.6410000e+03   1.6420000e+03   1.3829625e+01
   1.6420000e+03   1.6430000e+03   1.4644297e+01
   1.6440000e+03   1.6450000e+03   1.5428752e+01
   1.6440000e+03   1.6460000e+03   1.6971586e+01
   1.6490000e+03   1.6500000e+03   1.4090433e+01
   1.6510000e+03   1.6530000e+03   1.4060715e+01
   1.6540000e+03   1.6550000e+03   1.6342339e+01
   1.6540000e+03   1.6560000e+03   1.6476298e+01
   1.6570000e+03   1.6580000e+03   1.8206297e+01
   1.6580000e+03   1.6590000e+03   1.4509686e+01
   1.6590000e+03   1.6600000e+03   1.9800023e+01
   1.6590000e+03   1.6610000e+03   1.2566146e+01
   1.6580000e+03   1.6620000e+03   1.5923764e+01
   1.6620000e+03   1.6630000e+03   1.9058289e+01
   1.6620000e+03   1.6640000e+03   1.5617074e+01
   1.6650000e+03   1.6660000e+03   9.8182330e+00
   1.6650000e+03   1.6670000e+03   1.2072435e+01
   1.6630000e+03   1.6680000e+03   1.5305783e+01
   1.6630000e+03   1.6690000e+03   1.7584608e+01
   1.6700000e+03   1.6710000e+03   1.3534845e+01
   1.6700000e+03   1.6720000e+03   1.2823683e+01
   1.6720000e+03   1.6730000e+03   1.1672942e+01
   1.6720000e+03   1.6740000e+03   2.0980584e+01
   1.6740000e+03   1.6750000e+03   1.8319467e+01
   1.6750000e+03   1.6760000e+03   1.3498625e+01
   1.6750000e+03   1.6770000e+03   9.4388038e+00
   1.6740000e+03   1.6780000e+03   1.1151900e+01
   1.6790000e+03   1.6800000e+03   1.4449581e+01
   1.6810000e+03   1.6820000e+03   9.2555232e+00
   1.6810000e+03   1.6830000e+03   1.5191763e+01
   1.6890000e+03   1.6900000e+03   1.3425050e+01
   1.6900000e+03   1.6910000e+03   2.0916927e+01
   1.6970000e+03   1.6980000e+03   1.2051147e+01
   1.6970000e+03   1.6990000e+03   7.1241298e+00
   1.6980000e+03   1.7000000e+03   7.8829581e+00
   1.7010000e+03   1.7020000e+03   1.7562944e+01
   1.7010000e+03   1.7030000e+03   1.2695499e+01
   1.7040000e+03   1.7050000e+03   1.1273586e+01
   1.7040000e+03   1.7060000e+03   1.3937427e+01
   1.7060000e+03   1.7070000e+03   1.4885239e+01
   1.7060000e+03   1.7080000e+03   7.9096625e+00
   1.7090000e+03   1.7100000e+03   2.3988271e+01
   1.7110000e+03   1.7120000e+03   7.3853960e+00
   1.7110000e+03   1.7130000e+03   1.0397804e+01
   1.7140000e+03   1.7150000e+03   1.4119382e+01
   1.7150000e+03   1.7160000e+03   1.1471396e+01
   1.7180000e+03   1.7190000e+03   1.2748416e+01
   1.7180000e+03   1.7200000e+03   1.9876100e+01
   1.7210000e+03   1.7220000e+03   1.9626976e+01
   1.7210000e+03   1.7230000e+03   9.6251856e+00
   1.7230000e+03   1.7240000e+03   1.3096582e+01
   1.7240000e+03   1.7250000e+03   1.3797086e+01
   1.7240000e+03   1.7260000e+03   1.1629650e+01
   1.7260000e+03   1.7270000e+03   9.2834132e+00
   1.7260000e+03   1.7280000e+03   8.8253704e+00
   1.7290000e+03   1.7300000e+03   8.7774467e+00
   1.7290000e+03   1.7310000e+03   1.3802002e+01
   1.7320000e+03   1.7330000e+03   9.5371385e+00
   1.7330000e+03   1.7340000e+03   1.2103500e+01
   1.7330000e+03   1.7350000e+03   1.3827639e+01
   1.7370000e+03   1.7380000e+03   1.0505372e+01
   1.7370000e+03   1.7390000e+03   2.5297243e+01
   1.7400000e+03   1.7410000e+03   1.3251319e+01
   1.7400000e+03   1.7420000e+03   1.0123760e+01
   1.7400000e+03   1.7430000e+03   6.8422692e+00
   1.7450000e+03   1.7460000e+03   1.7742001e+01
   1.7460000e+03   1.7470000e+03   9.4634056e+00
   1.7460000e+03   1.7480000e+03   8.6320825e+00
   1.7490000e+03   1.7500000e+03   1.3586607e+01
   1.7490000e+03   1.7510000e+03   1.9055190e+01
   1.7530000e+03   1.7540000e+03   1.6976742e+01
   1.7540000e+03   1.7550000e+03   2.0278736e+01
   1.7550000e+03   1.7560000e+03   1.5377700e+01
   1.7570000e+03   1.7580000e+03   1.5574918e+01
   1.7600000e+03   1.7610000e+03   1.6588252e+01
   1.7610000e+03   1.7620000e+03   1.0931698e+01
   1.7650000e+03   1.7600000e+03   1.0620250e+01
   1.7670000e+03   1.7680000e+03   9.1339587e+00
   1.7690000e+03   1.7700000e+03   1.5739127e+01
   1.7690000e+03   1.7710000e+03   7.6933957e+00
   1.7720000e+03   1.7730000e+03   9.2606696e+00
   1.7720000e+03   1.7740000e+03   1.1027735e+01
   1.7760000e+03   1.7770000e+03   1.2144162e+01
   1.7760000e+03   1.7780000e+03   1.1587008e+01
   1.7810000e+03   1.7820000e+03   8.8253993e+00
   1.7810000e+03   1.7830000e+03   1.0860469e+01
   1.7840000e+03   1.7850000e+03   1.7264184e+01
   1.7840000e+03   1.7860000e+03   1.6018062e+01
   1.7880000e+03   1.7890000e+03   9.0766776e+00
   1.7880000e+03   1.7900000e+03   1.4228470e+01
   1.7910000e+03   1.7920000e+03   1.6566015e+01
   1.7930000e+03   1.7940000e+03   7.4139113e+00
   1.7940000e+03   1.7950000e+03   1.5459738e+01
   1.7940000e+03   1.7960000e+03   1.4174042e+01
   1.7970000e+03   1.7980000e+03   1.0671369e+01
   1.7970000e+03   1.7990000e+03   1.0199888e+01
   1.8000000e+03   1.8010000e+03   6.1496947e+00
   1.8020000e+03   1.8030000e+03   1.0363703e+01
   1.8040000e+03   1.8050000e+03   1.1185958e+01
   1.8040000e+03   1.8060000e+03   1.7813288e+01
   1.8070000e+03   1.8080000e+03   1.1773765e+01
   1.8070000e+03   1.8090000e+03   1.0558797e+01
   1.8090000e+03   1.8100000e+03   1.1581167e+01
   1.8090000e+03   1.8110000e+03   1.3256602e+01
   1.8120000e+03   1.8130000e+03   1.7722250e+01
   1.8130000e+03   1.8140000e+03   1.4054529e+01
   1.8130000e+03   1.8150000e+03   1.1229015e+01
   1.8160000e+03   1.8170000e+03   9.3243900e+00
   1.8160000e+03   1.8180000e+03   1.0918849e+01
   1.8200000e+03   1.8210000e+03   1.2115089e+01
   1.8200000e+03   1.8220000e+03   1.1279867e+01
   1.8230000e+03   1.8240000e+03   4.0682660e+00
   1.8240000e+03   1.8250000e+03   1.0546506e+01
   1.8280000e+03   1.8290000e+03   8.8506802e+00
   1.8280000e+03   1.8300000e+03   6.2213604e+00
   1.8310000e+03   1.8320000e+03   1.6419966e+01
   1.8310000e+03   1.8330000e+03   7.9794722e+00
   1.8330000e+03   1.8340000e+03   1.6805631e+01
   1.8330000e+03   1.8350000e+03   1.4491819e+01
   1.8370000e+03   1.8380000e+03   1.1272397e+01
   1.8380000e+03   1.8390000e+03   7.4928654e+00
   1.8380000e+03   1.8400000e+03   1.4538212e+01
   1.8370000e+03   1.8410000e+03   1.4942228e+01
   1.8430000e+03   1.8440000e+03   1.6468184e+01
   1.8450000e+03   1.8460000e+03   1.0787957e+01
   1.8450000e+03   1.8470000e+03   1.7506341e+01
   1.8420000e+03   1.8480000e+03   9.9289906e+00
   1.8480000e+03   1.8490000e+03   7.5007658e+00
   1.8480000e+03   1.8500000e+03   2.1130482e+01
   1.8510000e+03   1.8520000e+03   1.5428652e+01
   1.8510000e+03   1.8530000e+03   1.1349830e+01
   1.8570000e+03   1.8580000e+03   1.0077840e+01
   1.8580000e+03   1.8590000e+03   1.5584722e+01
   1.8590000e+03   1.8600000e+03   1.0128985e+01
   1.8600000e+03   1.8610000e+03   1.0471390e+01
   1.8600000e+03   1.8620000e+03   1.0904804e+01
   1.8620000e+03   1.8630000e+03   1.9713345e+01
   1.8620000e+03   1.8640000e+03   8.0669447e+00
   1.8660000e+03   1.8670000e+03   1.5271164e+01
   1.8660000e+03   1.8680000e+03   1.2088602e+01
   1.8700000e+03   1.8720000e+03   1.5004895e+01
   1.8690000e+03   1.8730000e+03   9.9174298e+00
   1.8730000e+03   1.8740000e+03   9.1953251e+00
   1.8730000e+03   1.8750000e+03   6.4281046e+00
   1.8770000e+03   1.8780000e+03   1.0237837e+01
   1.8770000e+03   1.8790000e+03   8.5419793e+00
   1.8800000e+03   1.8810000e+03   1.0858872e+01
   1.8800000e+03   1.8820000e+03   8.1926844e+00
   1.8850000e+03   1.8870000e+03   1.3348487e+01
   1.8890000e+03   1.8900000e+03   1.9089949e+01
   1.8910000e+03   1.8920000e+03   1.4726904e+01
   1.8930000e+03   1.8940000e+03   1.0801655e+01
   1.8930000e+03   1.8950000e+03   1.3506114e+01
   1.8960000e+03   1.8970000e+03   9.8873062e+00
   1.8960000e+03   1.8980000e+03   1.5063960e+01
   1.9000000e+03   1.9010000e+03   6.0575711e+00
   1.9000000e+03   1.9020000e+03   7.8150855e+00
   1.9020000e+03   1.9030000e+03   1.9137350e+01
   1.9020000e+03   1.9040000e+03   1.2570744e+01
   1.9050000e+03   1.9060000e+03   6.7535577e+00
   1.9070000e+03   1.9080000e+03   9.5959241e+00
   1.9120000e+03   1.9130000e+03   8.7854376e+00
   1.9130000e+03   1.9140000e+03   1.4742893e+01
   1.9130000e+03   1.9150000e+03   1.0873654e+01
   1.9180000e+03   1.9190000e+03   1.1403790e+01
   1.9200000e+03   1.9210000e+03   7.5922435e+00
   1.9200000e+03   1.9220000e+03   8.3842491e+00
   1.9230000e+03   1.9240000e+03   1.1471387e+01
   1.9260000e+03   1.9270000e+03   1.7650735e+01
   1.9260000e+03   1.9290000e+03   1.2508292e+01
   1.9290000e+03   1.9300000e+03   4.6676332e+00
   1.9270000e+03   1.9310000e+03   7.4709097e+00
   1.9270000e+03   1.9320000e+03   1.4313627e+01
   1.9330000e+03   1.9340000e+03   8.8253824e+00
   1.9340000e+03   1.9350000e+03   1.2330743e+01
   1.9380000e+03   1.9390000e+03   1.1185953e+01
   1.9380000e+03   1.9400000e+03   7.7298725e+00
   1.9390000e+03   1.9410000e+03   1.1839292e+01
   1.9390000e+03   1.9420000e+03   1.5164491e+01
   1.9420000e+03   1.9430000e+03   1.2570542e+01
   1.9420000e+03   1.9440000e+03   1.5414215e+01
   1.9450000e+03   1.9460000e+03   1.7001577e+01
   1.9460000e+03   1.9470000e+03   1.4642435e+01
   1.9460000e+03   1.9480000e+03   9.0411472e+00
   1.9480000e+03   1.9490000e+03   9.3770251e+00
   1.9480000e+03   1.9500000e+03   1.1248611e+01
   1.9560000e+03   1.9570000e+03   8.0937223e+00
   1.9600000e+03   1.9610000e+03   1.4750794e+01
   1.9610000e+03   1.9620000e+03   1.6665968e+01
   1.9610000e+03   1.9630000e+03   8.6241746e+00
   1.9630000e+03   1.9640000e+03   1.2650774e+01
   1.9600000e+03   1.9650000e+03   1.6086566e+01
   1.9630000e+03   1.9660000e+03   1.5236567e+01
   1.9680000e+03   1.9690000e+03   1.6385426e+01
   1.9690000e+03   1.9710000e+03   1.5401402e+01
   1.9740000e+03   1.9750000e+03   8.2783905e+00
   1.9740000e+03   1.9760000e+03   1.0128959e+01
   1.9770000e+03   1.9780000e+03   7.9934889e+00
   1.9770000e+03   1.9790000e+03   8.0812476e+00
   1.9800000e+03   1.9810000e+03   8.0936915e+00
   1.9800000e+03   1.9820000e+03   1.4345636e+01
   1.9810000e+03   1.9830000e+03   1.6562859e+01
   1.9810000e+03   1.9840000e+03   1.5361706e+01
   1.9850000e+03   1.9860000e+03   1.2204427e+01
   1.9860000e+03   1.9870000e+03   1.8357134e+01
   1.9880000e+03   1.9890000e+03   1.3089271e+01
   1.9880000e+03   1.9900000e+03   1.4481372e+01
   1.9870000e+03   1.9910000e+03   1.2417572e+01
   1.9870000e+03   1.9920000e+03   1.0671617e+01
   1.9950000e+03   1.9960000e+03   1.8164805e+01
   1.9950000e+03   1.9970000e+03   2.4496011e+01
   1.9970000e+03   1.9980000e+03   1.1006320e+01
   1.9970000e+03   1.9990000e+03   1.4936303e+01
   1.9960000e+03   2.0000000e+03   1.6218498e+01
   2.0010000e+03   2.0020000e+03   2.1177261e+01
   2.0010000e+03   2.0030000e+03   2.1291223e+01
   2.0050000e+03   2.0060000e+03   1.1954458e+01
   2.0060000e+03   2.0070000e+03   1.3019768e+01
   2.0070000e+03   2.0080000e+03   1.2352448e+01
   2.0050000e+03   2.0090000e+03   1.6785039e+01
   2.0100000e+03   2.0110000e+03   1.0595805e+01
   2.0120000e+03   2.0130000e+03   1.5271166e+01
   2.0130000e+03   2.0140000e+03   1.4842790e+01
   2.0140000e+03   2.0150000e+03   1.3089274e+01
   2.0140000e+03   2.0160000e+03   1.1507707e+01
   2.0110000e+03   2.0210000e+03   1.9692872e+01
   2.0210000e+03   2.0220000e+03   1.3112326e+01
   2.0220000e+03   2.0230000e+03   1.7066309e+01
   2.0230000e+03   2.0250000e+03   1.4373678e+01
   2.0230000e+03   2.0260000e+03   1.0237828e+01
   2.0270000e+03   2.0280000e+03   1.9774556e+01
   2.0270000e+03   2.0290000e+03   7.3477432e+00
   2.0250000e+03   2.0300000e+03   8.0937091e+00
   2.0310000e+03   2.0320000e+03   1.1852856e+01
   2.0310000e+03   2.0330000e+03   1.1750360e+01
   2.0330000e+03   2.0340000e+03   1.0326039e+01
   2.0330000e+03   2.0350000e+03   1.6428189e+01
   2.0390000e+03   2.0400000e+03   1.8732897e+01
   2.0410000e+03   2.0420000e+03   7.0273119e+00
   2.0410000e+03   2.0430000e+03   1.0335795e+01
   2.0440000e+03   2.0450000e+03   1.2348313e+01
   2.0450000e+03   2.0460000e+03   1.4289310e+01
   2.0450000e+03   2.0470000e+03   6.4981300e+00
   2.0480000e+03   2.0490000e+03   8.4351262e+00
   2.0480000e+03   2.0500000e+03   1.3019824e+01
   2.0500000e+03   2.0510000e+03   1.4373658e+01
   2.0500000e+03   2.0520000e+03   1.6519286e+01
   2.0560000e+03   2.0570000e+03   1.8181419e+01
   2.0580000e+03   2.0590000e+03   1.1886798e+01
   2.0590000e+03   2.0600000e+03   1.4808817e+01
   2.0590000e+03   2.0610000e+03   1.6168724e+01
   2.0580000e+03   2.0620000e+03   1.2606781e+01
   2.0640000e+03   2.0650000e+03   1.5251363e+01
   2.0650000e+03   2.0660000e+03   1.3348484e+01
   2.0660000e+03   2.0670000e+03   1.0671616e+01
   2.0660000e+03   2.0680000e+03   7.6322904e+00
   2.0700000e+03   2.0720000e+03   1.2216413e+01
   2.0720000e+03   2.0730000e+03   8.9903835e+00
   2.0720000e+03   2.0740000e+03   8.6358796e+00
   2.0690000e+03   2.0750000e+03   7.6717974e+00
   2.0690000e+03   2.0760000e+03   1.4246641e+01
   2.0770000e+03   2.0780000e+03   1.0128953e+01
   2.0770000e+03   2.0790000e+03   1.0960464e+01
   2.0800000e+03   2.0810000e+03   1.3089265e+01
   2.0810000e+03   2.0820000e+03   1.8412755e+01
   2.0810000e+03   2.0830000e+03   1.1774813e+01
   2.0830000e+03   2.0840000e+03   1.3939409e+01
   2.0800000e+03   2.0850000e+03   1.7341646e+01
   2.0830000e+03   2.0860000e+03   1.9388547e+01
   2.0870000e+03   2.0880000e+03   9.7486014e+00
   2.0880000e+03   2.0890000e+03   1.9100518e+01
   2.0890000e+03   2.0900000e+03   1.7207457e+01
   2.0890000e+03   2.0910000e+03   1.6852385e+01
   2.0920000e+03   2.0930000e+03   1.8941569e+01
   2.0920000e+03   2.0940000e+03   2.0002583e+01
   2.0870000e+03   2.0950000e+03   1.8850696e+01
   2.0960000e+03   2.0970000e+03   1.5500438e+01
   2.0970000e+03   2.0980000e+03   1.3476224e+01
   2.0970000e+03   2.0990000e+03   1.0995848e+01
   2.0960000e+03   2.1000000e+03   1.7000149e+01
   2.1010000e+03   2.1020000e+03   1.3554466e+01
   2.1050000e+03   2.1060000e+03   1.4822417e+01
   2.1050000e+03   2.1070000e+03   6.0875472e+00
   2.1040000e+03   2.1080000e+03   1.3906229e+01
   2.1080000e+03   2.1090000e+03   1.4197303e+01
   2.1080000e+03   2.1100000e+03   1.3431001e+01
   2.1020000e+03   2.1110000e+03   1.2658413e+01
   2.1110000e+03   2.1120000e+03   9.8463927e+00
   2.1120000e+03   2.1130000e+03   1.5448368e+01
   2.1140000e+03   2.1150000e+03   1.1586236e+01
   2.1140000e+03   2.1160000e+03   1.5815819e+01
   2.1170000e+03   2.1190000e+03   1.8159228e+01
   2.0540000e+03   2.1200000e+03   9.6730575e+00
   2.1230000e+03   2.1240000e+03   1.8412761e+01
   2.1230000e+03   2.1250000e+03   2.0421426e+01
   2.1250000e+03   2.1260000e+03   1.8559954e+01
   2.1270000e+03   2.1280000e+03   1.1151893e+01
   2.1270000e+03   2.1290000e+03   1.4316177e+01
   2.1220000e+03   2.1300000e+03   1.7271763e+01
   2.1300000e+03   2.1310000e+03   1.1223950e+01
   2.1310000e+03   2.1320000e+03   1.5942757e+01
   2.1340000e+03   2.1350000e+03   1.1446231e+01
   2.1340000e+03   2.1360000e+03   1.0848208e+01
   2.1210000e+03   2.1370000e+03   8.3328435e+00
   2.1400000e+03   2.1410000e+03   1.9047680e+01
   2.1400000e+03   2.1420000e+03   1.4457569e+01
   2.1460000e+03   2.1470000e+03   1.0365004e+01
   2.1460000e+03   2.1480000e+03   1.4658329e+01
   2.1490000e+03   2.1500000e+03   1.4706375e+01
   2.1490000e+03   2.1510000e+03   1.6762441e+01
   2.1530000e+03   2.1540000e+03   1.6111622e+01
   2.1530000e+03   2.1550000e+03   1.8136208e+01
   2.1560000e+03   2.1570000e+03   1.1542677e+01
   2.1560000e+03   2.1580000e+03   1.5264576e+01
   2.1600000e+03   2.1610000e+03   1.6708233e+01
   2.1590000e+03   2.1620000e+03   8.1786185e+00
   2.1630000e+03   2.1640000e+03   1.1006320e+01
   2.1630000e+03   2.1650000e+03   8.8033851e+00
   2.1660000e+03   2.1680000e+03   1.5204087e+01
   2.1680000e+03   2.1690000e+03   1.0421771e+01
   2.1690000e+03   2.1700000e+03   1.5004859e+01
   2.1690000e+03   2.1710000e+03   1.5719948e+01
   2.1700000e+03   2.1720000e+03   1.4268148e+01
   2.1700000e+03   2.1730000e+03   1.5739170e+01
   2.1680000e+03   2.1740000e+03   1.9738846e+01
   2.1740000e+03   2.1750000e+03   1.5636401e+01
   2.1740000e+03   2.1760000e+03   1.6507996e+01
   2.1790000e+03   2.1800000e+03   1.3204258e+01
   2.1790000e+03   2.1810000e+03   2.1587371e+01
   2.1780000e+03   2.1820000e+03   2.4135411e+01
   2.1830000e+03   2.1840000e+03   1.4317474e+01
   2.1640000e+03   2.1860000e+03   1.8120327e+01
   2.1880000e+03   2.1890000e+03   1.6483540e+01
   2.1900000e+03   2.1910000e+03   1.5448365e+01
   2.1890000e+03   2.1920000e+03   1.1472641e+01
   2.1890000e+03   2.1930000e+03   2.2936437e+01
   2.1960000e+03   2.1980000e+03   1.3251853e+01
   2.1990000e+03   2.2000000e+03   1.6465190e+01
   2.2010000e+03   2.2020000e+03   6.4749319e+00
   2.2020000e+03   2.2030000e+03   1.1250867e+01
   2.2020000e+03   2.2040000e+03   1.2088597e+01
   2.2050000e+03   2.2060000e+03   1.3535921e+01
   2.2070000e+03   2.2080000e+03   9.9178386e+00
   2.2070000e+03   2.2090000e+03   7.9934475e+00
   2.2000000e+03   2.2110000e+03   1.6586287e+01
   2.2110000e+03   2.2120000e+03   1.0237823e+01
   2.2110000e+03   2.2130000e+03   1.8635604e+01
   2.2150000e+03   2.2160000e+03   1.3632376e+01
   2.2150000e+03   2.2170000e+03   2.0480547e+01
   2.2210000e+03   2.2220000e+03   9.0906824e+00
   2.2210000e+03   2.2230000e+03   1.1086784e+01
   2.2240000e+03   2.2250000e+03   8.0937091e+00
   2.2240000e+03   2.2260000e+03   1.3211867e+01
   2.2270000e+03   2.2280000e+03   7.6849255e+00
   2.2270000e+03   2.2290000e+03   9.2118613e+00
   2.2180000e+03   2.2300000e+03   1.2734119e+01
   2.2300000e+03   2.2310000e+03   1.3742792e+01
   2.2310000e+03   2.2320000e+03   1.1852844e+01
   2.2340000e+03   2.2350000e+03   1.0471420e+01
   2.2370000e+03   2.2380000e+03   1.5506925e+01
   2.2370000e+03   2.2390000e+03   1.9383348e+01
   2.2400000e+03   2.2410000e+03   1.4603241e+01
   2.2400000e+03   2.2420000e+03   1.1954444e+01
   2.2450000e+03   2.2460000e+03   1.5681480e+01
   2.2470000e+03   2.2480000e+03   1.3027563e+01
   2.2470000e+03   2.2490000e+03   1.9506503e+01
   2.2500000e+03   2.2510000e+03   1.4924104e+01
   2.2500000e+03   2.2520000e+03   1.8941542e+01
   2.2530000e+03   2.2540000e+03   1.1428562e+01
   2.2530000e+03   2.2550000e+03   1.4963577e+01
   2.2580000e+03   2.2590000e+03   1.0237840e+01
   2.2580000e+03   2.2600000e+03   1.3089245e+01
   2.2630000e+03   2.2650000e+03   1.2045616e+01
   2.2650000e+03   2.2660000e+03   1.4345589e+01
   2.2640000e+03   2.2680000e+03   1.0365006e+01
   2.2690000e+03   2.2700000e+03   1.6611473e+01
   2.2690000e+03   2.2710000e+03   1.6268139e+01
   2.2730000e+03   2.2740000e+03   1.2352487e+01
   2.2750000e+03   2.2760000e+03   9.6395182e+00
   2.2750000e+03   2.2770000e+03   9.2555364e+00
   2.2740000e+03   2.2780000e+03   8.9453826e+00
   2.2740000e+03   2.2790000e+03   1.1446241e+01
   2.2720000e+03   2.2800000e+03   1.6390653e+01
   2.2800000e+03   2.2810000e+03   2.1272301e+01
   2.2800000e+03   2.2820000e+03   1.3468727e+01
   2.2840000e+03   2.2850000e+03   1.6093754e+01
   2.2850000e+03   2.2860000e+03   8.4709501e+00
   2.2870000e+03   2.2880000e+03   7.3634826e+00
   2.2870000e+03   2.2890000e+03   8.1926853e+00
   2.2840000e+03   2.2900000e+03   1.3171714e+01
   2.2910000e+03   2.2920000e+03   7.4044291e+00
   2.2930000e+03   2.2940000e+03   1.5506932e+01
   2.2930000e+03   2.2950000e+03   1.1331177e+01
   2.2950000e+03   2.2960000e+03   1.1979677e+01
   2.2950000e+03   2.2970000e+03   1.0866430e+01
   2.2920000e+03   2.2980000e+03   1.1293916e+01
   2.2980000e+03   2.2990000e+03   1.0335823e+01
   2.2980000e+03   2.3000000e+03   1.1633891e+01
   2.3030000e+03   2.3040000e+03   1.4951011e+01
   2.3040000e+03   2.3050000e+03   1.3143035e+01
   2.3080000e+03   2.3090000e+03   1.8159230e+01
   2.3080000e+03   2.3100000e+03   1.0335766e+01
   2.3100000e+03   2.3110000e+03   1.0709354e+01
   2.3100000e+03   2.3120000e+03   1.5590016e+01
   2.2920000e+03   2.3130000e+03   1.4766661e+01
   2.3150000e+03   2.3160000e+03   1.1113199e+01
   2.3150000e+03   2.3170000e+03   9.0927258e+00
   2.3170000e+03   2.3180000e+03   9.6257832e+00
   2.3190000e+03   2.3200000e+03   7.5510926e+00
   2.3190000e+03   2.3210000e+03   1.1314085e+01
   2.3180000e+03   2.3220000e+03   1.6000465e+01
   2.3230000e+03   2.3240000e+03   1.8870184e+01
   2.3230000e+03   2.3250000e+03   1.3685998e+01
   2.3270000e+03   2.3280000e+03   1.2108260e+01
   2.3280000e+03   2.3310000e+03   1.3802724e+01
   2.3320000e+03   2.3330000e+03   8.6919631e+00
   2.3320000e+03   2.3340000e+03   9.9319161e+00
   2.3370000e+03   2.3380000e+03   1.0811517e+01
   2.3380000e+03   2.3390000e+03   1.9080564e+01
   2.3380000e+03   2.3400000e+03   1.9288554e+01
   2.3440000e+03   2.3450000e+03   8.8423463e+00
   2.3440000e+03   2.3460000e+03   1.0628716e+01
   2.3430000e+03   2.3470000e+03   1.4675624e+01
   2.3470000e+03   2.3480000e+03   1.1590978e+01
   2.3470000e+03   2.3490000e+03   1.1630912e+01
   2.3500000e+03   2.3510000e+03   1.2445014e+01
   2.3520000e+03   2.3530000e+03   9.6442959e+00
   2.3520000e+03   2.3540000e+03   1.1426861e+01
   2.3550000e+03   2.3560000e+03   1.1464261e+01
   2.3550000e+03   2.3570000e+03   6.6795993e+00
   2.3580000e+03   2.3590000e+03   1.4566459e+01
   2.3600000e+03   2.3610000e+03   1.1906459e+01
   2.3600000e+03   2.3620000e+03   1.4212314e+01
   2.3630000e+03   2.3640000e+03   8.0100501e+00
   2.3630000e+03   2.3650000e+03   1.4225353e+01
   2.3660000e+03   2.3670000e+03   1.3192655e+01
   2.3680000e+03   2.3690000e+03   1.5016889e+01
   2.3700000e+03   2.3710000e+03   7.4991254e+00
   2.3700000e+03   2.3720000e+03   2.0916872e+01
   2.3740000e+03   2.3750000e+03   1.2091873e+01
   2.3750000e+03   2.3760000e+03   8.1114954e+00
   2.3740000e+03   2.3770000e+03   1.4326977e+01
   2.3770000e+03   2.3780000e+03   1.3766495e+01
   2.3770000e+03   2.3790000e+03   9.7488421e+00
   2.3750000e+03   2.3800000e+03   1.3519180e+01
   2.3680000e+03   2.3810000e+03   1.2196584e+01
   2.3820000e+03   2.3830000e+03   1.4640625e+01
   2.3860000e+03   2.3870000e+03   9.0500632e+00
   2.3860000e+03   2.3880000e+03   1.1097183e+01
   1.8420000e+03   2.3890000e+03   6.8836554e+00
   2.3890000e+03   1.8430000e+03   4.7701190e+00
   1.7750000e+03   2.3920000e+03   2.0152522e+01
   2.3920000e+03   2.3930000e+03   1.3859685e+01
   2.3920000e+03   2.3940000e+03   1.4800379e+01
   2.0000000e+00   1.0000000e+00   1.9013356e+02
   3.0000000e+00   2.0000000e+00   3.5319496e+01
   5.0000000e+00   4.0000000e+00   6.5200162e+01
   6.0000000e+00   5.0000000e+00   1.9891682e+02
   7.0000000e+00   6.0000000e+00   2.2601301e+01
   8.0000000e+00   7.0000000e+00   5.0748689e+01
   1.0000000e+01   9.0000000e+00   5.0568569e+01
   1.4000000e+01   1.0000000e+01   2.8688416e+01
   1.3000000e+01   1.1000000e+01   3.1185623e+01
   1.7000000e+01   9.0000000e+00   4.7022020e+01
   2.4000000e+01   2.0000000e+01   2.3262189e+01
   2.1000000e+01   1.8000000e+01   3.1822301e+01
   2.7000000e+01   1.9000000e+01   2.3978643e+01
   3.0000000e+01   2.0000000e+01   3.1366637e+01
   3.3000000e+01   1.7000000e+01   4.7408815e+01
   3.6000000e+01   7.0000000e+00   4.4169865e+01
   3.7000000e+01   3.6000000e+01   5.1537955e+01
   3.9000000e+01   3.8000000e+01   2.8812243e+01
   4.0000000e+01   3.9000000e+01   4.1061558e+01
   4.5000000e+01   3.7000000e+01   5.2826905e+01
   4.8000000e+01   3.6000000e+01   2.5782053e+01
   6.1000000e+01   4.9000000e+01   4.4476401e+01
   5.0000000e+01   8.0000000e+00   4.9942929e+01
   5.1000000e+01   5.0000000e+01   3.5684934e+01
   5.3000000e+01   5.1000000e+01   2.6893476e+01
   5.5000000e+01   5.4000000e+01   2.6309631e+01
   5.8000000e+01   4.9000000e+01   4.5526179e+01
   6.4000000e+01   6.0000000e+00   5.0647486e+01
   6.5000000e+01   6.4000000e+01   4.5399934e+01
   6.6000000e+01   6.5000000e+01   5.2404096e+01
   6.7000000e+01   6.6000000e+01   3.3995229e+01
   6.8000000e+01   6.7000000e+01   2.8018730e+01
   6.9000000e+01   6.8000000e+01   2.5004349e+01
   7.5000000e+01   7.3000000e+01   4.0331301e+01
   7.7000000e+01   6.6000000e+01   4.4007076e+01
   7.8000000e+01   7.7000000e+01   4.3359830e+01
   7.9000000e+01   7.7000000e+01   2.0474108e+01
   8.5000000e+01   8.4000000e+01   4.7757328e+01
   8.8000000e+01   8.7000000e+01   3.5355194e+01
   9.2000000e+01   8.9000000e+01   2.5680119e+01
   9.3000000e+01   8.8000000e+01   2.6784288e+01
   9.4000000e+01   8.7000000e+01   2.2342151e+01
   9.5000000e+01   8.4000000e+01   3.1138972e+01
   9.7000000e+01   9.6000000e+01   3.2788964e+01
   9.9000000e+01   9.7000000e+01   2.3390760e+01
   1.0100000e+02   1.0000000e+02   2.8426379e+01
   1.0300000e+02   1.0100000e+02   2.1290504e+01
   1.0400000e+02   1.0000000e+02   2.3187126e+01
   1.0500000e+02   9.5000000e+01   3.8079484e+01
   1.0600000e+02   9.0000000e+01   2.2850802e+01
   1.0700000e+02   8.3000000e+01   5.8536290e+01
   1.0800000e+02   1.0700000e+02   4.7736795e+01
   1.1100000e+02   1.0800000e+02   2.2299136e+01
   1.1200000e+02   8.3000000e+01   5.2670705e+01
   1.1300000e+02   1.1200000e+02   3.1019302e+01
   1.1400000e+02   1.1300000e+02   3.9328744e+01
   1.1500000e+02   1.1400000e+02   3.3095826e+01
   1.1600000e+02   1.1400000e+02   2.3348683e+01
   1.1700000e+02   1.1200000e+02   3.3439514e+01
   1.2000000e+02   1.1900000e+02   2.7412937e+01
   1.2100000e+02   1.1700000e+02   3.1016689e+01
   1.2300000e+02   1.1300000e+02   3.0117331e+01
   1.2400000e+02   1.1900000e+02   3.6072870e+01
   1.2700000e+02   6.7000000e+01   2.4482230e+01
   1.2800000e+02   6.4000000e+01   6.2127932e+01
   1.2900000e+02   1.2800000e+02   6.6617994e+01
   1.3100000e+02   1.3000000e+02   4.6432010e+01
   1.3500000e+02   1.3100000e+02   1.4801505e+01
   1.4100000e+02   1.3900000e+02   2.3465721e+01
   1.4200000e+02   1.3000000e+02   2.7078386e+01
   1.4300000e+02   1.4200000e+02   3.3353428e+01
   1.4500000e+02   1.4400000e+02   2.7893365e+01
   1.4600000e+02   1.4400000e+02   2.0428776e+01
   1.4700000e+02   1.4300000e+02   3.4712060e+01
   1.4900000e+02   1.4800000e+02   2.2423610e+01
   1.5200000e+02   1.4200000e+02   3.7463767e+01
   1.5300000e+02   1.5200000e+02   4.4282085e+01
   1.5400000e+02   1.5300000e+02   1.9359789e+01
   1.5600000e+02   1.5500000e+02   1.6706401e+01
   1.5700000e+02   1.5500000e+02   2.0598928e+01
   1.5900000e+02   1.5800000e+02   2.8312826e+01
   1.6100000e+02   1.6000000e+02   2.0134667e+01
   1.6200000e+02   1.6000000e+02   2.3224927e+01
   1.6300000e+02   1.5400000e+02   3.3334921e+01
   1.6600000e+02   1.5200000e+02   3.5537737e+01
   1.6700000e+02   1.6600000e+02   1.5986549e+01
   1.6800000e+02   1.6700000e+02   2.9626536e+01
   1.6900000e+02   1.6700000e+02   1.6749837e+01
   1.7000000e+02   1.6600000e+02   3.9827300e+01
   1.7100000e+02   1.7000000e+02   1.5000556e+01
   1.7500000e+02   1.2900000e+02   3.1329535e+01
   1.7600000e+02   1.7500000e+02   3.6833529e+01
   1.8000000e+02   1.7900000e+02   3.7598257e+01
   1.8100000e+02   1.7900000e+02   3.3180689e+01
   1.8300000e+02   1.7500000e+02   4.0268254e+01
   1.8500000e+02   1.8300000e+02   2.0687984e+01
   1.9200000e+02   1.2800000e+02   7.8316355e+01
   1.9400000e+02   1.9300000e+02   2.7465467e+01
   1.9500000e+02   1.9400000e+02   3.6656814e+01
   1.9700000e+02   1.9500000e+02   1.6115605e+01
   1.9800000e+02   1.9400000e+02   2.5404431e+01
   1.9900000e+02   1.9800000e+02   4.5424135e+01
   2.0100000e+02   2.0000000e+02   1.6829812e+01
   2.0300000e+02   2.0200000e+02   1.3113775e+01
   2.0500000e+02   1.9900000e+02   2.7450076e+01
   2.0800000e+02   1.9200000e+02   6.8680188e+01
   2.1000000e+02   2.0900000e+02   3.9258377e+01
   2.1200000e+02   2.1000000e+02   3.4451031e+01
   2.1500000e+02   2.0900000e+02   3.8914849e+01
   2.2000000e+02   2.1700000e+02   3.0409574e+01
   2.1900000e+02   2.1600000e+02   3.5271109e+01
   2.2600000e+02   2.2500000e+02   2.8677872e+01
   2.2700000e+02   2.2600000e+02   2.7773872e+01
   2.2800000e+02   2.2600000e+02   4.2149118e+01
   2.2900000e+02   2.2500000e+02   5.0630781e+01
   2.3300000e+02   2.2900000e+02   1.7750938e+01
   2.3600000e+02   2.1500000e+02   1.1085335e+01
   2.3700000e+02   2.3600000e+02   2.7003826e+01
   2.3800000e+02   2.3600000e+02   1.6248383e+01
   2.4100000e+02   1.9300000e+02   5.5078611e+01
   2.4700000e+02   2.4600000e+02   1.5299549e+01
   2.4900000e+02   2.4700000e+02   2.8289661e+01
   2.5200000e+02   2.4200000e+02   2.1392127e+01
   2.5300000e+02   2.4600000e+02   2.6354617e+01
   2.5400000e+02   1.9800000e+02   2.3780296e+01
   2.5700000e+02   2.0000000e+00   1.7447653e+02
   2.5800000e+02   2.5700000e+02   6.6314020e+01
   2.5900000e+02   2.5800000e+02   4.9620452e+01
   2.6000000e+02   2.5900000e+02   2.6750633e+01
   2.6100000e+02   2.6000000e+02   2.9677682e+01
   2.6200000e+02   2.6100000e+02   2.1032469e+01
   2.6800000e+02   2.5900000e+02   3.2216162e+01
   2.7000000e+02   2.6900000e+02   2.4114419e+01
   2.7100000e+02   2.6900000e+02   3.5964293e+01
   2.7200000e+02   2.7100000e+02   2.8298006e+01
   2.7300000e+02   2.7100000e+02   3.8282992e+01
   2.7600000e+02   2.6800000e+02   2.6136658e+01
   2.7700000e+02   2.7600000e+02   2.5474131e+01
   2.8000000e+02   2.7600000e+02   3.0254897e+01
   2.8400000e+02   2.8000000e+02   2.3727816e+01
   2.8500000e+02   2.6000000e+02   1.9687047e+01
   2.8700000e+02   2.8500000e+02   1.7716614e+01
   2.8800000e+02   2.5800000e+02   6.3529660e+01
   2.8900000e+02   2.8800000e+02   6.4096584e+01
   2.9200000e+02   2.9100000e+02   5.2048876e+01
   2.9400000e+02   2.9300000e+02   2.7420278e+01
   2.9800000e+02   2.9000000e+02   4.6387914e+01
   3.0000000e+02   2.9900000e+02   2.6505358e+01
   3.0200000e+02   2.9800000e+02   2.0167841e+01
   3.0300000e+02   2.8900000e+02   3.6873899e+01
   3.0400000e+02   3.0300000e+02   2.5550993e+01
   3.0500000e+02   3.0400000e+02   3.7212425e+01
   3.0700000e+02   3.0400000e+02   2.0961965e+01
   3.1000000e+02   3.0900000e+02   1.7750008e+01
   3.1200000e+02   3.0500000e+02   2.4167423e+01
   3.1500000e+02   3.0300000e+02   3.6943405e+01
   3.2200000e+02   2.9500000e+02   2.5088841e+01
   3.2300000e+02   2.9100000e+02   3.6371063e+01
   3.2400000e+02   3.2300000e+02   3.8270394e+01
   3.2700000e+02   3.2300000e+02   1.0585743e+01
   3.3000000e+02   3.2800000e+02   2.3748625e+01
   3.2900000e+02   3.2700000e+02   2.2979133e+01
   3.3100000e+02   3.2800000e+02   2.6713285e+01
   3.3200000e+02   2.8800000e+02   3.2089895e+01
   3.4400000e+02   3.3300000e+02   3.2266904e+01
   3.4000000e+02   3.3900000e+02   2.7930232e+01
   3.4100000e+02   3.3200000e+02   3.5969200e+01
   3.4500000e+02   2.5700000e+02   6.4977115e+01
   3.4700000e+02   3.4600000e+02   8.0353411e+01
   3.4800000e+02   3.4700000e+02   2.8482387e+01
   3.5000000e+02   3.4900000e+02   9.9183617e+01
   3.5200000e+02   3.5100000e+02   5.4120225e+01
   3.5300000e+02   3.5200000e+02   2.8933833e+01
   3.5600000e+02   3.5500000e+02   4.4184338e+01
   3.5700000e+02   3.5600000e+02   2.3303634e+01
   3.5900000e+02   3.5700000e+02   2.6721660e+01
   3.6000000e+02   3.5600000e+02   3.0623136e+01
   3.6100000e+02   3.6000000e+02   2.7727597e+01
   3.6200000e+02   3.6100000e+02   2.4929972e+01
   3.6500000e+02   3.6100000e+02   1.6683744e+01
   3.6900000e+02   3.6800000e+02   1.9382205e+01
   3.7000000e+02   3.6600000e+02   3.2012128e+01
   3.7300000e+02   3.5400000e+02   5.8523304e+01
   3.7700000e+02   3.7500000e+02   3.3563988e+01
   3.7900000e+02   3.7300000e+02   4.2261948e+01
   3.8700000e+02   3.8200000e+02   2.3825342e+01
   3.8400000e+02   3.8100000e+02   3.2600128e+01
   3.9000000e+02   3.5300000e+02   4.9952186e+01
   3.9200000e+02   3.9300000e+02   2.4044111e+01
   3.9500000e+02   3.9400000e+02   1.7611565e+01
   3.9800000e+02   3.9700000e+02   5.3929741e+01
   4.0200000e+02   3.9800000e+02   1.5447120e+01
   4.0500000e+02   3.9700000e+02   4.5119839e+01
   4.0700000e+02   4.0600000e+02   1.6872615e+01
   4.1100000e+02   4.0800000e+02   4.0873774e+01
   4.1200000e+02   4.0600000e+02   3.3033721e+01
   4.1300000e+02   4.0500000e+02   3.2098053e+01
   4.1400000e+02   4.1300000e+02   1.8199883e+01
   4.1500000e+02   4.1300000e+02   2.3838727e+01
   4.1600000e+02   3.5000000e+02   8.4001271e+01
   4.1900000e+02   3.5100000e+02   4.8603272e+01
   4.2300000e+02   4.2100000e+02   2.1743392e+01
   4.2400000e+02   4.1900000e+02   3.0034504e+01
   4.2500000e+02   4.2400000e+02   5.4280505e+01
   4.2600000e+02   4.2400000e+02   3.1310934e+01
   4.2900000e+02   4.2000000e+02   2.2732285e+01
   4.3000000e+02   3.5500000e+02   3.8691963e+01
   4.3200000e+02   4.3100000e+02   2.6990989e+01
   4.3400000e+02   4.3200000e+02   1.2402969e+01
   4.3500000e+02   4.3100000e+02   2.7880723e+01
   4.3600000e+02   4.3500000e+02   1.4596945e+01
   4.4400000e+02   4.3000000e+02   2.9820897e+01
   4.4500000e+02   3.4600000e+02   5.7597748e+01
   4.4600000e+02   4.4500000e+02   3.0854342e+01
   4.4800000e+02   4.4700000e+02   5.1039294e+01
   4.5100000e+02   4.4700000e+02   3.0567147e+01
   4.5200000e+02   4.4600000e+02   2.1619766e+01
   4.5300000e+02   4.4500000e+02   4.1725699e+01
   4.5600000e+02   3.4500000e+02   3.5977661e+01
   4.5700000e+02   4.5600000e+02   2.5600360e+01
   4.6700000e+02   4.6100000e+02   1.8246619e+01
   4.6200000e+02   4.6100000e+02   2.8298807e+01
   4.6400000e+02   4.6200000e+02   1.9989149e+01
   4.6800000e+02   4.6700000e+02   2.3614281e+01
   4.7000000e+02   4.6800000e+02   2.5255509e+01
   4.7100000e+02   4.6700000e+02   3.7200018e+01
   4.7200000e+02   4.5600000e+02   3.0703374e+01
   4.7400000e+02   4.7200000e+02   2.3311295e+01
   4.7600000e+02   4.7300000e+02   3.1421132e+01
   4.7700000e+02   3.4700000e+02   5.2135333e+01
   4.7900000e+02   4.7800000e+02   2.9198755e+01
   4.8000000e+02   4.7900000e+02   2.5178869e+01
   4.8100000e+02   4.7800000e+02   3.1499238e+01
   4.8200000e+02   4.7700000e+02   3.5687951e+01
   4.8300000e+02   4.8200000e+02   2.4163555e+01
   4.8400000e+02   4.8300000e+02   3.4593011e+01
   4.8700000e+02   4.8300000e+02   2.7573339e+01
   4.8900000e+02   4.8700000e+02   3.3490589e+01
   4.9100000e+02   4.8900000e+02   3.2129849e+01
   4.9600000e+02   4.8100000e+02   2.9631861e+01
   4.9700000e+02   4.8200000e+02   3.8248599e+01
   4.9900000e+02   4.9700000e+02   3.8499721e+01
   5.0200000e+02   3.4800000e+02   6.0387106e+01
   5.0300000e+02   5.0200000e+02   3.1642060e+01
   5.0400000e+02   5.0300000e+02   5.3272163e+01
   5.0800000e+02   5.0700000e+02   3.6109146e+01
   5.1100000e+02   5.0700000e+02   2.9737478e+01
   5.1200000e+02   5.0300000e+02   2.3901139e+01
   5.1300000e+02   5.1200000e+02   2.9638735e+01
   5.1600000e+02   5.1400000e+02   2.1107075e+01
   5.1700000e+02   5.1600000e+02   2.1602700e+01
   5.2000000e+02   5.1600000e+02   3.8095059e+01
   5.2400000e+02   5.2300000e+02   2.5661981e+01
   5.2500000e+02   5.2300000e+02   2.9740826e+01
   5.2600000e+02   3.4900000e+02   4.6019029e+01
   5.2700000e+02   5.2600000e+02   6.0278001e+01
   5.2800000e+02   5.2700000e+02   3.8550530e+01
   5.2900000e+02   5.2800000e+02   2.3649262e+01
   5.3200000e+02   5.2800000e+02   1.7411220e+01
   5.3300000e+02   5.3200000e+02   3.3354846e+01
   5.3400000e+02   5.3300000e+02   2.9462448e+01
   5.3500000e+02   5.3400000e+02   4.7341009e+01
   5.3900000e+02   5.3800000e+02   2.0704207e+01
   5.4200000e+02   5.3800000e+02   3.5279735e+01
   5.4500000e+02   5.3400000e+02   1.6083796e+01
   5.4600000e+02   5.4500000e+02   2.8318176e+01
   5.5300000e+02   5.4500000e+02   3.0831512e+01
   5.5400000e+02   5.5300000e+02   2.0584568e+01
   5.5900000e+02   5.5300000e+02   2.2412296e+01
   5.6400000e+02   5.3200000e+02   1.8377490e+01
   5.6500000e+02   5.6400000e+02   2.7256837e+01
   5.6600000e+02   5.6400000e+02   1.8590281e+01
   5.7200000e+02   5.6700000e+02   2.4498819e+01
   5.7500000e+02   5.2700000e+02   4.6674672e+01
   5.7700000e+02   5.7500000e+02   1.7544443e+01
   5.7800000e+02   5.7700000e+02   1.8182797e+01
   5.8000000e+02   5.7800000e+02   1.9931962e+01
   5.8500000e+02   5.8400000e+02   1.9116753e+01
   5.9000000e+02   5.8300000e+02   2.1028628e+01
   5.9100000e+02   5.8400000e+02   3.5330679e+01
   5.9200000e+02   5.0200000e+02   5.7404726e+01
   5.9400000e+02   5.9200000e+02   2.6030982e+01
   5.9500000e+02   5.2600000e+02   2.2862133e+01
   5.9600000e+02   3.0000000e+00   3.2427706e+02
   5.9700000e+02   5.9600000e+02   1.0255860e+02
   5.9900000e+02   5.9800000e+02   6.7922830e+01
   6.0000000e+02   5.9900000e+02   3.0004086e+01
   6.0100000e+02   6.0000000e+02   3.5277684e+01
   6.0400000e+02   6.0000000e+02   4.0929300e+01
   6.0800000e+02   6.0700000e+02   4.8848406e+01
   6.0900000e+02   6.0800000e+02   3.3660723e+01
   6.1000000e+02   6.0800000e+02   2.7051296e+01
   6.1300000e+02   6.0700000e+02   3.6353534e+01
   6.1400000e+02   6.1300000e+02   1.2502948e+01
   6.1600000e+02   6.1400000e+02   2.1744959e+01
   6.2000000e+02   6.1900000e+02   4.9769298e+01
   6.2300000e+02   6.1900000e+02   2.5378738e+01
   6.2500000e+02   6.2300000e+02   2.4205599e+01
   6.2800000e+02   5.9800000e+02   3.8252239e+01
   6.2900000e+02   6.2800000e+02   5.5142677e+01
   6.3000000e+02   6.2900000e+02   4.3383670e+01
   6.3300000e+02   6.2900000e+02   2.5124103e+01
   6.3700000e+02   6.3300000e+02   2.7009256e+01
   6.3400000e+02   6.3300000e+02   2.8283327e+01
   6.4000000e+02   6.3900000e+02   2.5608719e+01
   6.4400000e+02   6.4200000e+02   1.9257845e+01
   6.4700000e+02   6.4100000e+02   6.0895983e+01
   6.4800000e+02   6.4700000e+02   2.2849016e+01
   6.5000000e+02   6.4000000e+02   2.6224979e+01
   6.5300000e+02   6.3800000e+02   4.0051163e+01
   6.5400000e+02   6.5300000e+02   2.5530849e+01
   6.5700000e+02   6.5300000e+02   3.1209948e+01
   6.5800000e+02   6.5700000e+02   3.4209925e+01
   6.6000000e+02   6.3900000e+02   3.5908567e+01
   6.6300000e+02   5.0000000e+00   4.6294644e+01
   6.6400000e+02   6.6300000e+02   7.0782403e+01
   6.6500000e+02   6.6400000e+02   8.6678017e+01
   6.6600000e+02   6.6500000e+02   1.0538663e+02
   6.6800000e+02   6.8000000e+02   3.4129187e+01
   6.7500000e+02   6.7300000e+02   2.9521387e+01
   6.7600000e+02   6.7200000e+02   2.9154684e+01
   6.7800000e+02   6.6900000e+02   3.6953938e+01
   6.8100000e+02   6.8000000e+02   7.3098566e+01
   6.8500000e+02   6.8200000e+02   3.6688060e+01
   6.8400000e+02   6.8300000e+02   2.7513458e+01
   6.8600000e+02   6.8500000e+02   1.6776162e+01
   6.8700000e+02   6.8500000e+02   1.6254216e+01
   6.8800000e+02   6.8100000e+02   4.5432698e+01
   6.9100000e+02   6.8300000e+02   2.5667450e+01
   6.9500000e+02   6.9100000e+02   2.4641939e+01
   6.9600000e+02   6.9500000e+02   2.8402340e+01
   6.9800000e+02   6.6700000e+02   3.9374821e+01
   7.0200000e+02   7.0000000e+02   2.4690477e+01
   7.0500000e+02   7.0200000e+02   2.2151194e+01
   7.0800000e+02   7.0700000e+02   4.2435798e+01
   7.0900000e+02   7.0700000e+02   1.3923172e+01
   7.1000000e+02   6.9900000e+02   4.2153718e+01
   7.1100000e+02   6.9800000e+02   4.7263596e+01
   7.1400000e+02   7.0300000e+02   3.0388667e+01
   7.1700000e+02   6.6600000e+02   8.6357423e+01
   7.1800000e+02   7.1700000e+02   2.7434227e+01
   7.2000000e+02   7.1900000e+02   5.6767495e+01
   7.2300000e+02   7.1900000e+02   3.4279658e+01
   7.2400000e+02   7.1800000e+02   1.4762113e+01
   7.2800000e+02   7.2400000e+02   2.1866966e+01
   7.2900000e+02   7.1700000e+02   4.7870934e+01
   7.3100000e+02   7.3000000e+02   2.6315591e+01
   7.3200000e+02   7.2900000e+02   1.7268545e+01
   7.3300000e+02   7.3200000e+02   2.8413879e+01
   7.3700000e+02   7.3300000e+02   2.4915307e+01
   7.3800000e+02   7.3200000e+02   3.6250907e+01
   7.3900000e+02   7.3800000e+02   1.9414453e+01
   7.4100000e+02   7.4000000e+02   2.5808795e+01
   7.4200000e+02   7.4000000e+02   2.2984710e+01
   7.4400000e+02   7.4200000e+02   1.9149024e+01
   7.4500000e+02   7.3000000e+02   3.6939616e+01
   7.4600000e+02   6.6800000e+02   6.1648457e+01
   7.4900000e+02   7.4800000e+02   4.3463396e+01
   7.5100000e+02   7.4900000e+02   4.4182578e+01
   7.5400000e+02   7.5300000e+02   2.7148079e+01
   7.5500000e+02   7.5300000e+02   1.6549619e+01
   7.5800000e+02   6.6500000e+02   6.6089853e+01
   7.5900000e+02   7.5800000e+02   3.1061819e+01
   7.6000000e+02   7.5900000e+02   5.8701387e+01
   7.6200000e+02   7.6100000e+02   3.6322581e+01
   7.6500000e+02   7.6400000e+02   2.7762868e+01
   7.6600000e+02   7.6400000e+02   2.3778165e+01
   7.7000000e+02   7.6100000e+02   3.9400308e+01
   7.7100000e+02   7.7000000e+02   3.1959393e+01
   7.7300000e+02   7.6300000e+02   3.1326587e+01
   7.7400000e+02   7.6000000e+02   2.9502425e+01
   7.7900000e+02   7.7800000e+02   3.2963665e+01
   7.8200000e+02   7.7600000e+02   3.2907924e+01
   7.8400000e+02   7.8300000e+02   3.2587584e+01
   7.8700000e+02   7.7700000e+02   2.2323541e+01
   7.9100000e+02   7.5900000e+02   4.3183472e+01
   7.9200000e+02   7.9100000e+02   3.4089618e+01
   8.0000000e+02   7.9300000e+02   4.1737281e+01
   8.0400000e+02   7.9900000e+02   2.1957144e+01
   8.0500000e+02   7.9100000e+02   3.7104971e+01
   8.0900000e+02   8.0500000e+02   2.5003692e+01
   8.0600000e+02   8.0500000e+02   4.0532607e+01
   8.1100000e+02   8.0900000e+02   2.8929994e+01
   8.1000000e+02   8.0900000e+02   3.6510507e+01
   8.1200000e+02   7.5800000e+02   6.0989238e+01
   8.1300000e+02   8.1200000e+02   3.0694047e+01
   8.1400000e+02   8.1300000e+02   2.7025287e+01
   8.1800000e+02   8.1700000e+02   3.2140632e+01
   8.2100000e+02   8.1700000e+02   4.4807667e+01
   8.2300000e+02   8.2200000e+02   2.3527752e+01
   8.2500000e+02   8.2200000e+02   2.9831727e+01
   8.2700000e+02   8.2100000e+02   2.5253495e+01
   8.2900000e+02   8.2800000e+02   2.9193950e+01
   8.3100000e+02   8.2700000e+02   2.3237605e+01
   8.3200000e+02   8.1300000e+02   2.9481802e+01
   8.3300000e+02   7.4600000e+02   5.7684995e+01
   8.3400000e+02   8.3300000e+02   2.5128232e+01
   8.3700000e+02   8.3500000e+02   3.9932741e+01
   8.3800000e+02   8.3400000e+02   2.1958515e+01
   8.4200000e+02   8.4000000e+02   2.5566092e+01
   8.4300000e+02   8.3900000e+02   4.2945354e+01
   8.4400000e+02   7.4800000e+02   5.3985288e+01
   8.4700000e+02   4.0000000e+00   2.1488160e+02
   8.4800000e+02   8.4700000e+02   1.5441925e+02
   8.4900000e+02   8.4800000e+02   2.7919534e+01
   8.5100000e+02   8.5000000e+02   3.9088961e+01
   8.5200000e+02   8.5100000e+02   2.9303332e+01
   8.5500000e+02   8.5100000e+02   3.0500900e+01
   8.5800000e+02   8.5000000e+02   2.1624843e+01
   8.5900000e+02   8.5800000e+02   2.2336042e+01
   8.6000000e+02   8.5900000e+02   2.1454462e+01
   8.6100000e+02   8.5900000e+02   4.0054213e+01
   8.6400000e+02   8.5800000e+02   1.1635583e+01
   8.6500000e+02   8.6400000e+02   3.7851795e+01
   8.6600000e+02   8.6400000e+02   2.2157349e+01
   8.7100000e+02   8.4800000e+02   4.3613493e+01
   8.7400000e+02   8.7300000e+02   2.7167518e+01
   8.7500000e+02   8.7200000e+02   3.9543148e+01
   8.7600000e+02   8.7300000e+02   3.7484489e+01
   8.7900000e+02   8.4900000e+02   2.5231821e+01
   8.8000000e+02   8.7900000e+02   6.5456043e+01
   8.8600000e+02   8.8300000e+02   3.4316024e+01
   8.8700000e+02   8.8400000e+02   2.9252652e+01
   9.3600000e+02   8.8100000e+02   3.8566363e+01
   8.8800000e+02   8.7900000e+02   2.6307171e+01
   8.8900000e+02   8.8800000e+02   3.8668734e+01
   8.9000000e+02   8.8900000e+02   4.1600903e+01
   8.9200000e+02   8.9100000e+02   2.6826794e+01
   8.9600000e+02   8.9400000e+02   4.8216476e+01
   8.9700000e+02   8.9000000e+02   2.4807779e+01
   8.9900000e+02   8.8900000e+02   2.7207932e+01
   9.0300000e+02   9.0200000e+02   3.3037006e+01
   9.0400000e+02   9.0200000e+02   2.9057989e+01
   9.0500000e+02   9.0100000e+02   2.5287125e+01
   9.0600000e+02   9.0000000e+02   4.1740308e+01
   9.0900000e+02   8.9900000e+02   4.1763386e+01
   9.1000000e+02   9.0900000e+02   1.4766080e+01
   9.1400000e+02   9.1200000e+02   7.9253156e+01
   9.1600000e+02   9.0800000e+02   4.0137416e+01
   9.1700000e+02   9.0900000e+02   3.0108987e+01
   9.1800000e+02   8.8800000e+02   4.0179803e+01
   9.2300000e+02   8.8200000e+02   3.5124130e+01
   9.2400000e+02   8.8200000e+02   2.0132076e+01
   9.2600000e+02   9.2400000e+02   6.2399475e+01
   9.2700000e+02   8.7100000e+02   5.3525134e+01
   9.2800000e+02   9.2700000e+02   3.3807581e+01
   9.3100000e+02   9.2900000e+02   2.0045811e+01
   9.3500000e+02   9.2800000e+02   2.1697078e+01
   9.3400000e+02   9.2800000e+02   2.1087816e+01
   9.4100000e+02   8.4700000e+02   7.0014968e+01
   9.4200000e+02   9.4100000e+02   5.7390697e+01
   9.4400000e+02   9.4300000e+02   6.4514589e+01
   9.4700000e+02   9.4600000e+02   3.1558490e+01
   9.5000000e+02   9.4600000e+02   3.2915748e+01
   9.5100000e+02   9.5000000e+02   9.7200699e+00
   9.5600000e+02   9.5100000e+02   1.7817963e+01
   9.5900000e+02   9.4500000e+02   1.8294429e+01
   9.6700000e+02   9.6600000e+02   1.9315909e+01
   9.6900000e+02   9.6600000e+02   1.5651986e+01
   9.7000000e+02   9.6300000e+02   1.4572600e+01
   9.7100000e+02   9.7000000e+02   2.4156533e+01
   9.7400000e+02   9.6200000e+02   5.1079521e+01
   9.7500000e+02   9.4300000e+02   4.1223724e+01
   9.7600000e+02   9.7500000e+02   3.8751325e+01
   9.8100000e+02   9.7800000e+02   2.7886832e+01
   9.8400000e+02   9.7900000e+02   3.1253144e+01
   9.8000000e+02   9.7800000e+02   3.4638173e+01
   9.8300000e+02   9.7700000e+02   2.7548295e+01
   9.8500000e+02   9.7500000e+02   2.7565963e+01
   9.9100000e+02   9.8500000e+02   2.0946150e+01
   9.9200000e+02   9.4200000e+02   3.2561969e+01
   9.9300000e+02   9.9200000e+02   4.4136835e+01
   9.9500000e+02   9.9400000e+02   1.7705638e+01
   9.9600000e+02   9.9400000e+02   4.0176792e+01
   9.9900000e+02   9.9300000e+02   3.2154796e+01
   1.0000000e+03   9.9900000e+02   3.3078314e+01
   1.0030000e+03   9.9900000e+02   2.8034516e+01
   1.0040000e+03   9.9200000e+02   2.3040780e+01
   1.0050000e+03   1.0040000e+03   4.4928765e+01
   1.0060000e+03   1.0050000e+03   2.8068178e+01
   1.0070000e+03   1.0060000e+03   2.9106092e+01
   1.0110000e+03   1.0050000e+03   1.8376004e+01
   1.0150000e+03   1.0140000e+03   2.9772935e+01
   1.0170000e+03   1.0150000e+03   1.6604445e+01
   1.0200000e+03   1.0140000e+03   2.8344579e+01
   1.0260000e+03   1.0200000e+03   4.4007342e+01
   1.0270000e+03   5.9600000e+02   6.5587026e+01
   1.0280000e+03   1.0270000e+03   8.9737106e+01
   1.0290000e+03   1.0280000e+03   7.2652516e+01
   1.0300000e+03   1.0290000e+03   1.0740642e+02
   1.0320000e+03   1.0310000e+03   5.0943200e+01
   1.0330000e+03   1.0320000e+03   4.9735095e+01
   1.0340000e+03   1.0330000e+03   5.6202625e+01
   1.0370000e+03   1.0330000e+03   2.6317128e+01
   1.0380000e+03   1.0370000e+03   2.8681207e+01
   1.0460000e+03   1.0320000e+03   7.6127381e+01
   1.0500000e+03   1.0490000e+03   3.1366790e+01
   1.0530000e+03   1.0490000e+03   2.3589903e+01
   1.0560000e+03   1.0460000e+03   4.4400726e+01
   1.0590000e+03   1.0470000e+03   3.8165446e+01
   1.0600000e+03   1.0590000e+03   3.1834083e+01
   1.0620000e+03   1.0600000e+03   3.1029226e+01
   1.0670000e+03   1.0650000e+03   2.7393071e+01
   1.0690000e+03   1.0670000e+03   3.5658545e+01
   1.0700000e+03   1.0300000e+03   2.9623657e+01
   1.0710000e+03   1.0700000e+03   2.6252906e+01
   1.0730000e+03   1.0720000e+03   4.5189905e+01
   1.0740000e+03   1.0720000e+03   2.6184198e+01
   1.0770000e+03   1.0710000e+03   4.2129210e+01
   1.0800000e+03   1.0290000e+03   6.3021114e+01
   1.0810000e+03   1.0800000e+03   8.1260333e+01
   1.0820000e+03   1.0810000e+03   5.7815423e+01
   1.0830000e+03   1.0820000e+03   3.2865808e+01
   1.0890000e+03   1.0820000e+03   3.9058096e+01
   1.0930000e+03   1.0890000e+03   2.5640838e+01
   1.0950000e+03   1.0930000e+03   2.2811784e+01
   1.0960000e+03   1.0850000e+03   2.4090094e+01
   1.1020000e+03   1.1010000e+03   3.2524600e+01
   1.1050000e+03   1.1040000e+03   5.1523568e+01
   1.1080000e+03   1.1040000e+03   4.7296027e+01
   1.1090000e+03   1.1080000e+03   3.9176428e+01
   1.1120000e+03   1.1080000e+03   2.8986097e+01
   1.1150000e+03   1.1020000e+03   3.4495254e+01
   1.1180000e+03   1.1010000e+03   3.6318843e+01
   1.1260000e+03   1.1190000e+03   3.2755533e+01
   1.1310000e+03   1.1030000e+03   2.8360324e+01
   1.1330000e+03   1.1310000e+03   2.1958172e+01
   1.1350000e+03   1.1330000e+03   2.2169858e+01
   1.1360000e+03   1.1350000e+03   1.1049839e+01
   1.1380000e+03   1.0800000e+03   3.3064261e+01
   1.1390000e+03   1.1380000e+03   3.5857549e+01
   1.1410000e+03   1.1400000e+03   3.6835426e+01
   1.1460000e+03   1.1410000e+03   3.1519646e+01
   1.1480000e+03   1.1460000e+03   1.9097591e+01
   1.1520000e+03   1.1470000e+03   2.2296566e+01
   1.1530000e+03   1.1380000e+03   2.0170026e+01
   1.1550000e+03   1.1540000e+03   3.4204657e+01
   1.1560000e+03   1.1550000e+03   2.1030318e+01
   1.1580000e+03   1.1540000e+03   4.2788927e+01
   1.1620000e+03   1.1610000e+03   1.3278387e+01
   1.1650000e+03   1.1390000e+03   2.9493683e+01
   1.1690000e+03   1.1680000e+03   2.4211724e+01
   1.1710000e+03   1.1680000e+03   2.9249878e+01
   1.1740000e+03   1.1530000e+03   4.1710769e+01
   1.1760000e+03   1.1740000e+03   2.1383271e+01
   1.1780000e+03   1.1760000e+03   2.7555023e+01
   1.1790000e+03   1.0310000e+03   2.7017135e+01
   1.1800000e+03   1.1790000e+03   3.9657468e+01
   1.1810000e+03   1.1860000e+03   2.2489702e+01
   1.1850000e+03   1.1820000e+03   2.1791002e+01
   1.1880000e+03   1.1800000e+03   3.4333878e+01
   1.1910000e+03   1.1880000e+03   3.4508728e+01
   1.1940000e+03   1.1890000e+03   2.1134114e+01
   1.1970000e+03   1.1790000e+03   2.3030744e+01
   1.1980000e+03   1.1970000e+03   3.1242774e+01
   1.2000000e+03   1.1990000e+03   2.3026850e+01
   1.2010000e+03   1.1980000e+03   3.5361808e+01
   1.2020000e+03   1.1990000e+03   3.0783755e+01
   1.2030000e+03   1.1970000e+03   2.7022050e+01
   1.2060000e+03   1.0480000e+03   2.7373297e+01
   1.2070000e+03   1.2060000e+03   2.3036176e+01
   1.2080000e+03   1.2060000e+03   3.4056107e+01
   1.2090000e+03   9.4100000e+02   1.6948024e+02
   1.2110000e+03   1.2100000e+03   3.9645576e+01
   1.2130000e+03   1.2120000e+03   2.6184803e+01
   1.2140000e+03   1.2130000e+03   1.9294057e+01
   1.2150000e+03   1.2140000e+03   2.9960135e+01
   1.2170000e+03   1.2130000e+03   3.7567512e+01
   1.2180000e+03   1.2120000e+03   7.0504461e+01
   1.2190000e+03   1.2180000e+03   2.7580326e+01
   1.2230000e+03   1.2270000e+03   3.1953605e+01
   1.2260000e+03   1.2270000e+03   2.9246372e+01
   1.2280000e+03   1.2240000e+03   2.1091927e+01
   1.2290000e+03   1.2230000e+03   2.3197099e+01
   1.2300000e+03   1.2190000e+03   4.3580143e+01
   1.2350000e+03   1.2210000e+03   2.3940068e+01
   1.2380000e+03   1.2180000e+03   2.8880950e+01
   1.2400000e+03   1.2390000e+03   2.0092504e+01
   1.2410000e+03   1.2390000e+03   2.0919731e+01
   1.2420000e+03   1.2380000e+03   1.9978313e+01
   1.2450000e+03   1.2420000e+03   1.8641526e+01
   1.2460000e+03   1.2430000e+03   2.5781289e+01
   1.2470000e+03   1.2110000e+03   2.4444907e+01
   1.2480000e+03   1.2470000e+03   3.9832666e+01
   1.2520000e+03   1.2490000e+03   2.6036513e+01
   1.2530000e+03   1.2500000e+03   2.5501371e+01
   1.2540000e+03   1.2480000e+03   3.1412862e+01
   1.2550000e+03   1.2470000e+03   2.1285808e+01
   1.2560000e+03   1.2550000e+03   3.6888396e+01
   1.2620000e+03   1.2610000e+03   1.5084470e+01
   1.2640000e+03   1.2590000e+03   2.2156077e+01
   1.2650000e+03   1.2600000e+03   1.7591862e+01
   1.2660000e+03   1.2100000e+03   5.8141277e+01
   1.2680000e+03   1.2670000e+03   4.3653339e+01
   1.2690000e+03   1.2680000e+03   3.2322620e+01
   1.2700000e+03   1.2690000e+03   2.1587098e+01
   1.2710000e+03   1.2690000e+03   3.6137533e+01
   1.2770000e+03   1.2730000e+03   2.1856909e+01
   1.2750000e+03   1.2720000e+03   2.5465961e+01
   1.2780000e+03   1.2750000e+03   2.3667093e+01
   1.2790000e+03   1.2780000e+03   2.1938688e+01
   1.2800000e+03   1.2780000e+03   2.0286743e+01
   1.2720000e+03   1.2730000e+03   2.7378185e+01
   1.2810000e+03   1.2710000e+03   3.2558882e+01
   1.2850000e+03   1.2740000e+03   3.4921495e+01
   1.2860000e+03   1.2680000e+03   1.8921521e+01
   1.2870000e+03   1.2860000e+03   2.1538802e+01
   1.2880000e+03   1.2870000e+03   1.0748853e+01
   1.2920000e+03   1.2910000e+03   1.8672775e+01
   1.2930000e+03   1.2910000e+03   2.5935078e+01
   1.2940000e+03   1.2900000e+03   3.6280568e+01
   1.2970000e+03   1.2670000e+03   5.8905945e+01
   1.3040000e+03   1.3000000e+03   2.5805312e+01
   1.3060000e+03   1.3040000e+03   2.1630326e+01
   1.3070000e+03   1.2980000e+03   2.6198390e+01
   1.3080000e+03   1.2970000e+03   2.4597681e+01
   1.3090000e+03   1.2990000e+03   2.1629766e+01
   1.3100000e+03   1.2660000e+03   3.7552953e+01
   1.3120000e+03   1.3110000e+03   2.6651260e+01
   1.3150000e+03   1.3100000e+03   3.4463802e+01
   1.3180000e+03   1.3110000e+03   2.4625276e+01
   1.3190000e+03   1.3180000e+03   2.4263614e+01
   1.3200000e+03   1.3180000e+03   2.0993506e+01
   1.3210000e+03   1.2090000e+03   7.3551979e+01
   1.3770000e+03   1.3210000e+03   2.7435112e+01
   1.3220000e+03   1.3210000e+03   8.2810745e+01
   1.3230000e+03   1.3220000e+03   2.5290688e+01
   1.3240000e+03   1.3230000e+03   4.0291014e+01
   1.3250000e+03   1.3230000e+03   2.5015531e+01
   1.3260000e+03   1.3250000e+03   2.3739035e+01
   1.3290000e+03   1.3280000e+03   2.8770697e+01
   1.3300000e+03   1.3280000e+03   2.3314278e+01
   1.3310000e+03   1.3250000e+03   2.8821735e+01
   1.3350000e+03   1.3310000e+03   2.1384959e+01
   1.3360000e+03   1.3350000e+03   1.9343489e+01
   1.3380000e+03   1.3220000e+03   7.9254993e+01
   1.3390000e+03   1.3380000e+03   2.5673999e+01
   1.3430000e+03   1.3420000e+03   3.0669594e+01
   1.3470000e+03   1.3430000e+03   1.5321251e+01
   1.3510000e+03   1.3500000e+03   3.1827724e+01
   1.3520000e+03   1.3510000e+03   2.6037715e+01
   1.3570000e+03   1.3500000e+03   4.1327531e+01
   1.3540000e+03   1.3520000e+03   2.3841130e+01
   1.3550000e+03   1.3510000e+03   2.4206751e+01
   1.3560000e+03   1.3490000e+03   2.5823067e+01
   1.3600000e+03   1.3390000e+03   5.5061833e+01
   1.3620000e+03   1.3600000e+03   2.9183004e+01
   1.3650000e+03   1.3400000e+03   3.5880255e+01
   1.3660000e+03   1.3380000e+03   2.7110389e+01
   1.3670000e+03   1.3660000e+03   2.5190542e+01
   1.3690000e+03   1.3670000e+03   2.1205296e+01
   1.3730000e+03   1.3720000e+03   2.3668890e+01
   1.3740000e+03   1.3720000e+03   2.3826564e+01
   1.3780000e+03   1.3770000e+03   4.3057218e+01
   1.3810000e+03   1.3800000e+03   6.1497303e+01
   1.3820000e+03   1.3810000e+03   2.5388841e+01
   1.3830000e+03   1.3820000e+03   2.6038382e+01
   1.3840000e+03   1.3830000e+03   2.7797515e+01
   1.3850000e+03   1.3840000e+03   3.2551554e+01
   1.3880000e+03   1.3830000e+03   2.7796540e+01
   1.3920000e+03   1.3900000e+03   3.3193178e+01
   1.4000000e+03   1.3780000e+03   8.0664880e+01
   1.4020000e+03   1.4010000e+03   3.2259354e+01
   1.4070000e+03   1.4020000e+03   4.0262479e+01
   1.4100000e+03   1.4030000e+03   2.1530186e+01
   1.4110000e+03   1.4000000e+03   2.3643937e+01
   1.4140000e+03   1.4110000e+03   3.0579131e+01
   1.4150000e+03   1.4120000e+03   3.4037675e+01
   1.4170000e+03   1.4150000e+03   2.0540270e+01
   1.4180000e+03   1.4010000e+03   2.8736796e+01
   1.4250000e+03   1.4220000e+03   2.1007973e+01
   1.4260000e+03   1.4180000e+03   2.0447205e+01
   1.4270000e+03   1.3810000e+03   3.5969853e+01
   1.4280000e+03   1.4270000e+03   2.5156512e+01
   1.4300000e+03   1.4280000e+03   2.7969064e+01
   1.4310000e+03   1.4270000e+03   3.3923400e+01
   1.4340000e+03   1.3820000e+03   6.0581789e+01
   1.4390000e+03   1.3770000e+03   6.6571538e+01
   1.4400000e+03   1.4390000e+03   2.6886553e+01
   1.4420000e+03   1.4410000e+03   2.6587897e+01
   1.4450000e+03   1.4410000e+03   2.3792116e+01
   1.4480000e+03   1.4400000e+03   2.2154041e+01
   1.4500000e+03   1.4490000e+03   3.5517316e+01
   1.4530000e+03   1.4490000e+03   1.7667003e+01
   1.4540000e+03   1.4530000e+03   2.5468947e+01
   1.4560000e+03   1.4550000e+03   2.2645358e+01
   1.4580000e+03   1.3790000e+03   8.9360207e+01
   1.4600000e+03   1.4590000e+03   2.3482734e+01
   1.4610000e+03   1.4580000e+03   3.3326997e+01
   1.4640000e+03   1.4590000e+03   4.3792205e+01
   1.4690000e+03   1.4680000e+03   2.0832333e+01
   1.4720000e+03   1.4680000e+03   3.7422842e+01
   1.4730000e+03   1.4640000e+03   1.8718150e+01
   1.4770000e+03   1.3800000e+03   3.1455414e+01
   1.4780000e+03   1.4770000e+03   3.9759353e+01
   1.4790000e+03   1.4780000e+03   2.9906878e+01
   1.4800000e+03   1.4790000e+03   4.7785903e+01
   1.4850000e+03   1.4790000e+03   2.5260894e+01
   1.4880000e+03   1.4780000e+03   3.4449848e+01
   1.4910000e+03   1.4770000e+03   2.2622606e+01
   1.4920000e+03   1.4910000e+03   2.9146431e+01
   1.4930000e+03   1.4910000e+03   1.6282268e+01
   1.4940000e+03   1.4930000e+03   1.9480224e+01
   1.4960000e+03   1.4940000e+03   2.7481490e+01
   1.5010000e+03   1.4990000e+03   1.5405750e+01
   1.5020000e+03   6.6400000e+02   1.9325052e+02
   1.5030000e+03   1.5020000e+03   8.3039464e+01
   1.5040000e+03   1.5030000e+03   2.2681791e+01
   1.5060000e+03   1.5050000e+03   3.4833787e+01
   1.5070000e+03   1.5060000e+03   2.0348913e+01
   1.5090000e+03   1.5080000e+03   3.7461042e+01
   1.5130000e+03   1.5120000e+03   2.7046115e+01
   1.5160000e+03   1.5120000e+03   3.1027115e+01
   1.5240000e+03   1.5160000e+03   3.4626821e+01
   1.5270000e+03   1.5060000e+03   3.6489600e+01
   1.5280000e+03   1.5270000e+03   2.8404347e+01
   1.5340000e+03   1.5300000e+03   2.2461369e+01
   1.5310000e+03   1.5290000e+03   3.4876887e+01
   1.5320000e+03   1.5310000e+03   1.6142208e+01
   1.5350000e+03   1.5300000e+03   1.7302484e+01
   1.5380000e+03   1.5280000e+03   2.7559301e+01
   1.5410000e+03   1.5040000e+03   4.0984664e+01
   1.5420000e+03   1.5410000e+03   2.7873917e+01
   1.5430000e+03   1.5420000e+03   3.8896688e+01
   1.5460000e+03   1.5440000e+03   2.3515065e+01
   1.5450000e+03   1.5440000e+03   2.7375726e+01
   1.5470000e+03   1.5430000e+03   3.1959315e+01
   1.5510000e+03   1.5500000e+03   2.6403975e+01
   1.5520000e+03   1.5510000e+03   6.1043993e+01
   1.5530000e+03   1.5520000e+03   2.5791482e+01
   1.5560000e+03   1.5520000e+03   3.5980128e+01
   1.5590000e+03   1.5510000e+03   3.0548992e+01
   1.5600000e+03   1.5590000e+03   1.7122040e+01
   1.5610000e+03   1.5600000e+03   1.7282287e+01
   1.5620000e+03   1.5610000e+03   2.7085877e+01
   1.5650000e+03   1.5610000e+03   1.9361246e+01
   1.5680000e+03   1.5590000e+03   5.3249862e+01
   1.5710000e+03   1.5600000e+03   4.3362809e+01
   1.5860000e+03   1.5410000e+03   4.6783320e+01
   1.5880000e+03   1.5860000e+03   4.3505908e+01
   1.5910000e+03   1.5070000e+03   5.1163319e+01
   1.5970000e+03   1.5920000e+03   2.1257852e+01
   1.6000000e+03   1.5050000e+03   9.7381927e+01
   1.6090000e+03   1.6000000e+03   3.2338713e+01
   1.6100000e+03   1.6090000e+03   1.8668674e+01
   1.6110000e+03   1.6090000e+03   1.8037615e+01
   1.6150000e+03   1.6040000e+03   2.3810702e+01
   1.6160000e+03   1.5270000e+03   2.8073169e+01
   1.6180000e+03   1.6160000e+03   1.8702505e+01
   1.6190000e+03   1.5030000e+03   8.5715163e+01
   1.6200000e+03   1.6190000e+03   4.6789308e+01
   1.6220000e+03   1.6210000e+03   4.7321536e+01
   1.6260000e+03   1.6220000e+03   3.2281104e+01
   1.6270000e+03   1.6210000e+03   2.9570197e+01
   1.6290000e+03   1.6270000e+03   2.7853163e+01
   1.6320000e+03   1.6310000e+03   1.7142016e+01
   1.6360000e+03   1.6200000e+03   3.4726965e+01
   1.6410000e+03   1.6190000e+03   6.1832954e+01
   1.6440000e+03   1.6430000e+03   4.1648619e+01
   1.6470000e+03   1.6430000e+03   2.4139062e+01
   1.6480000e+03   1.6470000e+03   2.2106095e+01
   1.6490000e+03   1.6480000e+03   2.3514057e+01
   1.6510000e+03   1.6490000e+03   1.7200473e+01
   1.6520000e+03   1.6510000e+03   3.3653257e+01
   1.6540000e+03   1.6480000e+03   2.5464894e+01
   1.6570000e+03   1.6470000e+03   4.9078593e+01
   1.6650000e+03   1.6570000e+03   3.6096755e+01
   1.6700000e+03   1.6410000e+03   6.2486080e+01
   1.6790000e+03   1.6420000e+03   4.4570081e+01
   1.6810000e+03   1.6790000e+03   2.9987258e+01
   1.6840000e+03   1.5020000e+03   9.7408648e+01
   1.6850000e+03   1.6840000e+03   1.1952335e+02
   1.6860000e+03   1.6850000e+03   5.9838117e+01
   1.6870000e+03   1.6860000e+03   3.4353831e+01
   1.6880000e+03   1.6870000e+03   4.2843998e+01
   1.6890000e+03   1.6880000e+03   3.6209494e+01
   1.6920000e+03   1.6900000e+03   3.7173856e+01
   1.6960000e+03   1.6940000e+03   2.5466461e+01
   1.6970000e+03   1.6920000e+03   3.7717960e+01
   1.7010000e+03   1.6980000e+03   1.5650340e+01
   1.7090000e+03   1.6940000e+03   3.4019200e+01
   1.7110000e+03   1.7090000e+03   1.4112229e+01
   1.7140000e+03   1.6880000e+03   2.6160123e+01
   1.7170000e+03   1.7160000e+03   6.5745826e+01
   1.7180000e+03   1.7170000e+03   2.3255404e+01
   1.7210000e+03   1.7170000e+03   1.9415259e+01
   1.7290000e+03   1.7230000e+03   3.4989484e+01
   1.7320000e+03   1.7160000e+03   4.3577383e+01
   1.7360000e+03   1.7320000e+03   2.3464163e+01
   1.7370000e+03   1.7360000e+03   1.8089346e+01
   1.7140000e+03   1.7430000e+03   3.5017659e+01
   1.7440000e+03   1.7430000e+03   1.7926138e+01
   1.7450000e+03   1.6890000e+03   4.6815472e+01
   1.7490000e+03   1.7450000e+03   3.6975521e+01
   1.7520000e+03   1.6850000e+03   3.5273650e+01
   1.7530000e+03   1.7520000e+03   5.8490402e+01
   1.7570000e+03   1.7560000e+03   4.1047327e+01
   1.7590000e+03   1.7570000e+03   3.0362259e+01
   1.7650000e+03   1.7560000e+03   4.0332918e+01
   1.7630000e+03   1.7600000e+03   2.7306021e+01
   1.7640000e+03   1.7610000e+03   2.7628701e+01
   1.7660000e+03   1.7650000e+03   1.6255272e+01
   1.7670000e+03   1.7550000e+03   2.4005248e+01
   1.7690000e+03   1.7680000e+03   5.0535903e+01
   1.7720000e+03   1.7680000e+03   3.2558954e+01
   1.7750000e+03   1.7540000e+03   3.6006779e+01
   1.7760000e+03   1.7750000e+03   1.9228386e+01
   1.7790000e+03   1.7520000e+03   2.5011433e+01
   1.7800000e+03   1.7790000e+03   3.3487803e+01
   1.7810000e+03   1.7800000e+03   2.1346709e+01
   1.7840000e+03   1.7800000e+03   1.4504088e+01
   1.7870000e+03   1.7790000e+03   2.7691915e+01
   1.7880000e+03   1.7870000e+03   4.5108948e+01
   1.7910000e+03   1.7870000e+03   3.3459493e+01
   1.7930000e+03   1.7910000e+03   2.0019701e+01
   1.7970000e+03   1.7930000e+03   2.6990784e+01
   1.8000000e+03   1.6860000e+03   5.3230724e+01
   1.8020000e+03   1.8010000e+03   2.1355373e+01
   1.8040000e+03   1.8030000e+03   3.7291233e+01
   1.8070000e+03   1.8030000e+03   3.5445431e+01
   1.8120000e+03   1.8010000e+03   3.0101456e+01
   1.8160000e+03   1.8120000e+03   1.7316861e+01
   1.8190000e+03   1.8000000e+03   3.4009293e+01
   1.8200000e+03   1.8020000e+03   3.3952087e+01
   1.8230000e+03   1.6870000e+03   4.8197398e+01
   1.8260000e+03   1.8250000e+03   2.0341494e+01
   1.8270000e+03   1.8260000e+03   3.1901378e+01
   1.8280000e+03   1.8260000e+03   3.1200078e+01
   1.8310000e+03   1.8250000e+03   2.7195752e+01
   1.8360000e+03   1.8240000e+03   4.7765531e+01
   1.8370000e+03   1.8230000e+03   3.6337392e+01
   1.8420000e+03   1.7150000e+03   5.9668510e+01
   1.8450000e+03   1.8430000e+03   2.3656038e+01
   1.8510000e+03   1.7360000e+03   2.6839572e+01
   1.8540000e+03   1.6840000e+03   1.5440102e+02
   1.8550000e+03   1.8540000e+03   5.7072440e+01
   1.8560000e+03   1.8550000e+03   5.4951935e+01
   1.8570000e+03   1.8560000e+03   5.2261629e+01
   1.8830000e+03   1.8570000e+03   4.2684630e+01
   1.8650000e+03   1.8580000e+03   3.9108394e+01
   1.8660000e+03   1.8650000e+03   2.6113296e+01
   1.8690000e+03   1.8650000e+03   4.4229777e+01
   1.8700000e+03   1.8690000e+03   1.6963111e+01
   1.8710000e+03   1.8700000e+03   1.4165752e+01
   1.8770000e+03   1.8750000e+03   2.5898474e+01
   1.8760000e+03   1.8750000e+03   4.3262764e+01
   1.8800000e+03   1.8590000e+03   4.3910255e+01
   1.8840000e+03   1.8540000e+03   2.4924654e+01
   1.8850000e+03   1.8840000e+03   3.2161286e+01
   1.8860000e+03   1.8850000e+03   1.6981979e+01
   1.8880000e+03   1.8870000e+03   1.5791490e+01
   1.8890000e+03   1.8880000e+03   3.3671863e+01
   1.8910000e+03   1.8890000e+03   2.7116777e+01
   1.8930000e+03   1.8910000e+03   2.6730119e+01
   1.8960000e+03   1.8880000e+03   2.7297226e+01
   1.8990000e+03   1.8870000e+03   2.3461643e+01
   1.9000000e+03   1.8990000e+03   2.3822590e+01
   1.9050000e+03   1.8990000e+03   2.4101507e+01
   1.9070000e+03   1.9050000e+03   2.5546568e+01
   1.9090000e+03   1.9070000e+03   2.5280910e+01
   1.9100000e+03   1.8840000e+03   4.3161911e+01
   1.9110000e+03   1.9100000e+03   2.9255084e+01
   1.9120000e+03   1.9110000e+03   4.0402219e+01
   1.9160000e+03   1.9110000e+03   2.3586893e+01
   1.9170000e+03   1.9160000e+03   2.5637234e+01
   1.9180000e+03   1.9160000e+03   3.2269315e+01
   1.9200000e+03   1.9190000e+03   2.1989650e+01
   1.9230000e+03   1.9190000e+03   1.5974688e+01
   1.9250000e+03   1.9230000e+03   2.5709162e+01
   1.9260000e+03   1.9180000e+03   3.6012802e+01
   1.9330000e+03   1.9100000e+03   3.2830174e+01
   1.9360000e+03   1.9350000e+03   3.9113685e+01
   1.9370000e+03   1.9350000e+03   2.0098545e+01
   1.9380000e+03   1.9340000e+03   4.4643036e+01
   1.9450000e+03   1.9330000e+03   2.7850061e+01
   1.9510000e+03   1.9450000e+03   3.0956255e+01
   1.9520000e+03   1.9120000e+03   3.3385752e+01
   1.9530000e+03   1.8550000e+03   7.0672859e+01
   1.9540000e+03   1.9530000e+03   2.6925614e+01
   1.9580000e+03   1.9560000e+03   2.3570994e+01
   1.9670000e+03   5.9700000e+02   8.8473543e+01
   1.9680000e+03   1.9670000e+03   2.1550316e+01
   1.9700000e+03   1.9690000e+03   2.6052230e+01
   1.9720000e+03   1.9680000e+03   2.6276984e+01
   1.9730000e+03   1.9720000e+03   2.9901595e+01
   1.9770000e+03   1.9730000e+03   3.5698499e+01
   1.9740000e+03   1.9730000e+03   3.3932855e+01
   1.9800000e+03   1.9720000e+03   3.0381904e+01
   1.9850000e+03   1.9670000e+03   5.5742630e+01
   1.9880000e+03   1.9860000e+03   3.5120594e+01
   1.9930000e+03   1.9850000e+03   2.5445442e+01
   1.9940000e+03   1.9930000e+03   2.9259695e+01
   1.9950000e+03   1.9930000e+03   2.7013868e+01
   2.0010000e+03   1.9960000e+03   3.2197288e+01
   2.0040000e+03   1.8560000e+03   4.0981300e+01
   2.0050000e+03   2.0040000e+03   3.0294062e+01
   2.0200000e+03   2.0060000e+03   2.9746497e+01
   2.0100000e+03   2.0040000e+03   2.4360581e+01
   2.0120000e+03   2.0110000e+03   7.4016086e+01
   2.0170000e+03   2.0130000e+03   2.8409976e+01
   2.0180000e+03   2.0120000e+03   3.6468210e+01
   2.0190000e+03   2.0070000e+03   2.8105511e+01
   2.0240000e+03   2.0220000e+03   2.9665466e+01
   2.0270000e+03   2.0210000e+03   3.5904425e+01
   2.0310000e+03   2.0250000e+03   2.6983796e+01
   2.0360000e+03   2.0100000e+03   5.9427465e+01
   2.0370000e+03   2.0360000e+03   2.6335190e+01
   2.0380000e+03   2.0370000e+03   3.0445844e+01
   2.0390000e+03   2.0370000e+03   3.6549588e+01
   2.0410000e+03   2.0390000e+03   2.5022552e+01
   2.0440000e+03   2.0360000e+03   2.3850776e+01
   2.0480000e+03   2.0440000e+03   3.0635278e+01
   1.9290000e+03   1.9280000e+03   2.8270964e+01
   6.6300000e+02   2.0530000e+03   3.3151406e+01
   2.0540000e+03   2.0530000e+03   9.6175572e+01
   2.0550000e+03   2.0540000e+03   6.0805475e+01
   2.0560000e+03   2.0550000e+03   5.6157151e+01
   2.0580000e+03   2.0570000e+03   2.7503579e+01
   2.0630000e+03   2.0620000e+03   3.2121586e+01
   2.0640000e+03   2.0630000e+03   1.8723942e+01
   2.0690000e+03   2.0640000e+03   2.9597209e+01
   2.0700000e+03   2.0650000e+03   1.8942129e+01
   2.0710000e+03   2.0700000e+03   2.8006816e+01
   2.0770000e+03   2.0620000e+03   2.0705277e+01
   2.0800000e+03   2.0570000e+03   4.0665195e+01
   2.0870000e+03   2.0560000e+03   4.4788620e+01
   2.0920000e+03   2.0880000e+03   2.1707705e+01
   2.0960000e+03   2.0630000e+03   1.6447610e+01
   2.1010000e+03   2.0550000e+03   6.3967734e+01
   2.1030000e+03   2.1020000e+03   2.5874004e+01
   2.1040000e+03   2.1010000e+03   4.7409043e+01
   2.1050000e+03   2.1040000e+03   3.2517064e+01
   2.1140000e+03   2.1120000e+03   3.1214506e+01
   2.1170000e+03   2.1110000e+03   2.9749432e+01
   2.1180000e+03   2.1170000e+03   3.2742499e+01
   2.1210000e+03   2.1200000e+03   3.5528685e+01
   2.1220000e+03   2.1210000e+03   4.6777831e+01
   2.1230000e+03   2.1220000e+03   2.4966827e+01
   2.1270000e+03   2.1250000e+03   3.1881540e+01
   2.1330000e+03   2.1300000e+03   2.5594695e+01
   2.1340000e+03   2.1310000e+03   2.7884000e+01
   2.1380000e+03   2.1370000e+03   7.1653302e+01
   2.1390000e+03   2.1380000e+03   4.8700239e+01
   2.1400000e+03   2.1390000e+03   5.9694249e+01
   2.1430000e+03   2.1390000e+03   1.8297172e+01
   2.1440000e+03   2.1430000e+03   2.3735165e+01
   2.1450000e+03   2.1440000e+03   2.3707247e+01
   2.1460000e+03   2.1440000e+03   2.8817856e+01
   2.1490000e+03   2.1430000e+03   2.0416618e+01
   2.1520000e+03   2.1380000e+03   2.4185173e+01
   2.1530000e+03   2.1520000e+03   2.9539980e+01
   2.1560000e+03   2.1520000e+03   2.3162884e+01
   2.1590000e+03   2.1370000e+03   3.1480591e+01
   2.1600000e+03   2.1590000e+03   2.0216641e+01
   2.1630000e+03   2.1620000e+03   5.3504143e+01
   2.1660000e+03   2.1600000e+03   3.5587389e+01
   2.1670000e+03   2.1660000e+03   3.4055348e+01
   2.1770000e+03   2.1620000e+03   3.3196590e+01
   2.1780000e+03   2.1770000e+03   1.4491297e+01
   2.1790000e+03   2.1780000e+03   1.6307204e+01
   2.1830000e+03   2.1770000e+03   4.4350345e+01
   2.1850000e+03   2.1830000e+03   2.0040643e+01
   2.1870000e+03   2.1640000e+03   5.7591364e+01
   2.1880000e+03   2.1200000e+03   8.9941758e+01
   2.1900000e+03   2.1880000e+03   3.4839721e+01
   2.2150000e+03   2.1900000e+03   2.1832072e+01
   2.1940000e+03   2.0530000e+03   1.9708853e+01
   2.1950000e+03   2.1940000e+03   1.0129699e+02
   2.1960000e+03   2.1950000e+03   2.7575535e+01
   2.1970000e+03   2.1960000e+03   3.2603279e+01
   2.1990000e+03   2.1980000e+03   2.8845563e+01
   2.2010000e+03   2.2000000e+03   3.0255455e+01
   2.2050000e+03   2.2010000e+03   2.2752321e+01
   2.2070000e+03   2.2050000e+03   2.2470490e+01
   2.2100000e+03   2.1990000e+03   2.2286990e+01
   2.2140000e+03   2.1980000e+03   3.5264972e+01
   2.2180000e+03   2.1950000e+03   1.8881416e+01
   2.2190000e+03   2.2180000e+03   4.4745730e+01
   2.2200000e+03   2.2190000e+03   2.7722975e+01
   2.2210000e+03   2.2200000e+03   2.6794567e+01
   2.2240000e+03   2.2200000e+03   2.4309506e+01
   2.2270000e+03   2.2190000e+03   4.6392300e+01
   2.2330000e+03   2.2320000e+03   3.8469405e+01
   2.2340000e+03   2.2320000e+03   2.8747402e+01
   2.2360000e+03   2.2340000e+03   2.9778764e+01
   2.2370000e+03   2.2310000e+03   4.2741716e+01
   2.2400000e+03   2.2300000e+03   3.2327301e+01
   2.2430000e+03   2.1940000e+03   1.0688654e+02
   2.2440000e+03   2.2430000e+03   7.4722393e+01
   2.2450000e+03   2.2440000e+03   6.1933351e+01
   2.2530000e+03   2.2460000e+03   2.2583680e+01
   2.2470000e+03   2.2460000e+03   3.5116028e+01
   2.2500000e+03   2.2450000e+03   1.5999232e+01
   2.2560000e+03   2.2430000e+03   6.5897168e+01
   2.2570000e+03   2.2560000e+03   6.1743230e+01
   2.2610000e+03   2.2570000e+03   2.2040396e+01
   2.2580000e+03   2.2570000e+03   1.9539557e+01
   2.2620000e+03   2.2560000e+03   2.4911089e+01
   2.2630000e+03   2.2620000e+03   3.6855969e+01
   2.2640000e+03   2.2630000e+03   3.0336545e+01
   2.2670000e+03   2.2650000e+03   2.0084708e+01
   2.2690000e+03   2.2640000e+03   2.8106538e+01
   2.2720000e+03   2.2620000e+03   5.3901660e+01
   2.2730000e+03   2.2720000e+03   2.2645882e+01
   2.2750000e+03   2.2730000e+03   2.5316600e+01
   2.2830000e+03   2.2440000e+03   2.2492276e+01
   2.2840000e+03   2.2830000e+03   3.6599627e+01
   2.2870000e+03   2.2860000e+03   3.6446363e+01
   2.2910000e+03   2.2860000e+03   3.3878401e+01
   2.2930000e+03   2.2910000e+03   2.8373275e+01
   2.3010000e+03   2.2830000e+03   2.7159109e+01
   2.3020000e+03   2.3010000e+03   2.5061486e+01
   2.3030000e+03   2.3010000e+03   3.9122490e+01
   2.3060000e+03   2.3040000e+03   2.9888611e+01
   2.3070000e+03   2.3030000e+03   2.3809424e+01
   2.3080000e+03   2.2850000e+03   2.0788019e+01
   2.3140000e+03   1.0280000e+03   3.8920020e+01
   2.3150000e+03   2.3140000e+03   4.4131143e+01
   2.3190000e+03   2.3170000e+03   3.0624256e+01
   2.3230000e+03   2.3180000e+03   2.2369195e+01
   2.3260000e+03   2.3140000e+03   2.9095069e+01
   2.3320000e+03   2.3260000e+03   2.8753472e+01
   2.3270000e+03   2.3260000e+03   1.6952770e+01
   2.3290000e+03   2.3270000e+03   1.9276914e+01
   2.3300000e+03   2.3280000e+03   2.2399857e+01
   2.3350000e+03   1.0270000e+03   3.1240888e+01
   2.3360000e+03   2.3350000e+03   3.1634702e+01
   2.3370000e+03   2.3360000e+03   3.4084570e+01
   2.3410000e+03   2.3370000e+03   1.8478304e+01
   2.3420000e+03   2.3360000e+03   1.4365942e+01
   2.3430000e+03   2.3420000e+03   2.0163573e+01
   2.3440000e+03   2.3430000e+03   2.2896883e+01
   2.3500000e+03   2.3420000e+03   2.9586875e+01
   2.3520000e+03   2.3500000e+03   1.8231259e+01
   2.3550000e+03   2.3350000e+03   4.2864926e+01
   2.3580000e+03   2.3570000e+03   2.5745156e+01
   2.3600000e+03   2.3580000e+03   2.1485057e+01
   2.3630000e+03   2.3570000e+03   3.1250940e+01
   2.3660000e+03   1.0700000e+03   3.2568819e+01
   2.3700000e+03   2.3670000e+03   2.8681471e+01
   2.3730000e+03   2.3670000e+03   2.2163322e+01
   2.3680000e+03   2.3660000e+03   2.9031710e+01
   2.3740000e+03   7.4700000e+02   3.6464171e+01
   2.3820000e+03   1.7530000e+03   4.1917938e+01
   2.3840000e+03   2.3820000e+03   4.4741127e+00
   2.3850000e+03   2.3840000e+03   2.5861054e+01
   2.3860000e+03   2.3840000e+03   7.0705286e+00
   2.3900000e+03   2.3890000e+03   3.1251028e+01
   2.3910000e+03   1.7670000e+03   2.2388134e+01
   1.5760000e+03   2.3950000e+03   8.4967289e+00
   1.5760000e+03   1.5500000e+03   4.8792292e+01
   2.3950000e+03   1.5770000e+03   2.4653908e+01
   1.5760000e+03   1.5780000e+03   2.3115764e+01
   2.3950000e+03   1.5810000e+03   2.4505699e+01
   1.6010000e+03   2.3960000e+03   7.0472038e+00
   1.6010000e+03   1.6020000e+03   2.0045124e+01
   2.3960000e+03   1.6060000e+03   2.6013027e+01
   1.6010000e+03   1.6000000e+03   4.1747252e+00
   2.3960000e+03   1.6030000e+03   2.2144535e+01
   1.6930000e+03   2.3970000e+03   8.4492112e+00
   1.6930000e+03   1.6940000e+03   7.2123946e+00
   2.3970000e+03   1.6950000e+03   1.4642435e+01
   1.6930000e+03   1.7040000e+03   4.2149838e+01
   2.3970000e+03   1.6920000e+03   2.0774494e+01
   1.9550000e+03   2.3980000e+03   5.9768858e+00
   1.9550000e+03   1.9530000e+03   1.3089248e+01
   2.3980000e+03   1.9590000e+03   8.1305152e+00
   1.9550000e+03   1.9560000e+03   2.4974107e+01
   2.3980000e+03   1.9600000e+03   2.5956180e+01
