# Supplementary material for: Inflationary theory of branching morphogenesis in the mouse salivary gland
Source: Nat Commun. 2023 Jun 9;14:3422. doi: 10.1038/s41467-023-39124-x (PMC10256724; doi:10.1038/s41467-023-39124-x)
Supplement: Supplementary file 7 — Source Data [file 41467_2023_39124_MOESM7_ESM.zip › Data branching tree/Kras data/E18.6/Lobe 4/node_positions.dat]

   1.0000000e+00   4.6345349e+02   1.6103605e+03   6.8000000e+01
   2.0000000e+00   7.0402326e+02   1.3893605e+03   6.7000000e+01
   3.0000000e+00   7.5767850e+02   1.3602946e+03   6.9000000e+01
   4.0000000e+00   7.9673852e+02   1.3477954e+03   6.3000000e+01
   5.0000000e+00   8.9048257e+02   1.2868618e+03   5.8000000e+01
   6.0000000e+00   9.9737209e+02   1.5957326e+03   5.1000000e+01
   7.0000000e+00   9.7800000e+02   1.6285465e+03   5.3000000e+01
   8.0000000e+00   1.0291977e+03   1.6827093e+03   5.8000000e+01
   9.0000000e+00   1.0398721e+03   1.6937791e+03   5.8000000e+01
   1.0000000e+01   9.7641860e+02   1.7499186e+03   5.3000000e+01
   1.1000000e+01   9.7918605e+02   1.7708721e+03   5.5000000e+01
   1.2000000e+01   9.9025581e+02   1.7819419e+03   5.5000000e+01
   1.3000000e+01   9.2858140e+02   1.7922209e+03   5.5000000e+01
   1.4000000e+01   9.7048837e+02   1.7851047e+03   5.1000000e+01
   1.5000000e+01   9.7997674e+02   1.8111977e+03   4.6000000e+01
   1.6000000e+01   9.6020930e+02   1.7669186e+03   5.0000000e+01
   1.7000000e+01   1.1108372e+03   1.7218488e+03   6.3000000e+01
   1.8000000e+01   1.1393023e+03   1.7218488e+03   6.5000000e+01
   1.9000000e+01   1.1677674e+03   1.7210581e+03   6.5000000e+01
   2.0000000e+01   1.1906977e+03   1.6957558e+03   6.5000000e+01
   2.1000000e+01   1.1234884e+03   1.7756163e+03   6.5000000e+01
   2.2000000e+01   1.1116279e+03   1.7858953e+03   6.5000000e+01
   2.3000000e+01   1.1337674e+03   1.7858953e+03   6.3000000e+01
   2.4000000e+01   1.2254884e+03   1.6925930e+03   6.2000000e+01
   2.5000000e+01   1.2420930e+03   1.6902209e+03   5.9000000e+01
   2.6000000e+01   1.2365581e+03   1.7202674e+03   6.2000000e+01
   2.7000000e+01   1.1827907e+03   1.7368721e+03   7.2000000e+01
   2.8000000e+01   1.1986047e+03   1.7558488e+03   7.2000000e+01
   2.9000000e+01   1.1661860e+03   1.7265930e+03   7.2000000e+01
   3.0000000e+01   1.2128372e+03   1.6625465e+03   7.5000000e+01
   3.1000000e+01   1.2231163e+03   1.6696628e+03   7.5000000e+01
   3.2000000e+01   1.2033488e+03   1.6514767e+03   7.5000000e+01
   3.3000000e+01   1.0396744e+03   1.7384535e+03   7.0000000e+01
   3.4000000e+01   1.0301860e+03   1.7289651e+03   7.0000000e+01
   3.5000000e+01   1.0428372e+03   1.7487326e+03   7.0000000e+01
   3.6000000e+01   9.0703488e+02   1.6064070e+03   5.1000000e+01
   3.7000000e+01   8.5801163e+02   1.6744070e+03   4.6000000e+01
   3.8000000e+01   8.3350000e+02   1.6981279e+03   4.6000000e+01
   3.9000000e+01   8.0345349e+02   1.7345000e+03   4.3000000e+01
   4.0000000e+01   8.1136047e+02   1.7953837e+03   3.4000000e+01
   4.1000000e+01   7.9317442e+02   1.7922209e+03   3.4000000e+01
   4.2000000e+01   8.1373256e+02   1.8159419e+03   3.4000000e+01
   4.3000000e+01   7.8684884e+02   1.7337093e+03   3.9000000e+01
   4.4000000e+01   8.2796512e+02   1.7084070e+03   4.0000000e+01
   4.5000000e+01   7.9633721e+02   1.6151047e+03   3.9000000e+01
   4.6000000e+01   7.9791860e+02   1.5969186e+03   3.6000000e+01
   4.7000000e+01   7.8922093e+02   1.6079884e+03   3.5000000e+01
   4.8000000e+01   8.8331395e+02   1.5771512e+03   5.8000000e+01
   4.9000000e+01   8.6038372e+02   1.5874302e+03   6.0000000e+01
   5.0000000e+01   1.0465930e+03   1.6127326e+03   6.8000000e+01
   5.1000000e+01   1.1003605e+03   1.6024535e+03   6.7000000e+01
   5.2000000e+01   1.1138023e+03   1.5905930e+03   6.5000000e+01
   5.3000000e+01   1.1114302e+03   1.6356628e+03   7.6000000e+01
   5.4000000e+01   1.0268256e+03   1.5898023e+03   6.8000000e+01
   5.5000000e+01   9.8491860e+02   1.5818953e+03   7.0000000e+01
   5.6000000e+01   1.0323605e+03   1.5716163e+03   6.5000000e+01
   5.7000000e+01   8.7619767e+02   1.5589651e+03   5.8000000e+01
   5.8000000e+01   9.0703488e+02   1.6388256e+03   6.9000000e+01
   5.9000000e+01   9.0387209e+02   1.6688721e+03   7.0000000e+01
   6.0000000e+01   9.0624419e+02   1.6048256e+03   7.2000000e+01
   6.1000000e+01   7.8843023e+02   1.6048256e+03   5.9000000e+01
   6.2000000e+01   7.7498837e+02   1.6222209e+03   5.9000000e+01
   6.3000000e+01   7.8368605e+02   1.5834767e+03   5.6000000e+01
   6.4000000e+01   1.0570698e+03   1.6483140e+03   4.5000000e+01
   6.5000000e+01   1.0072558e+03   1.6408023e+03   3.6000000e+01
   6.6000000e+01   9.8056977e+02   1.7258023e+03   3.4000000e+01
   6.7000000e+01   9.3075581e+02   1.7558488e+03   3.3000000e+01
   6.8000000e+01   9.0288372e+02   1.7811512e+03   2.5000000e+01
   6.9000000e+01   8.8034884e+02   1.8139651e+03   2.5000000e+01
   7.0000000e+01   8.7283721e+02   1.8301744e+03   2.0000000e+01
   7.1000000e+01   8.8865116e+02   1.8408488e+03   2.1000000e+01
   7.2000000e+01   9.0090698e+02   1.7720581e+03   2.2000000e+01
   7.3000000e+01   9.0683721e+02   1.7681047e+03   2.0000000e+01
   7.4000000e+01   8.9102326e+02   1.7645465e+03   2.0000000e+01
   7.5000000e+01   9.4123256e+02   1.7194767e+03   1.5000000e+01
   7.6000000e+01   9.3036047e+02   1.7930116e+03   1.9000000e+01
   7.7000000e+01   1.0386860e+03   1.7542674e+03   2.5000000e+01
   7.8000000e+01   1.0023140e+03   1.8104070e+03   1.6000000e+01
   7.9000000e+01   1.0624070e+03   1.7337093e+03   2.1000000e+01
   8.0000000e+01   1.0687326e+03   1.7281744e+03   1.8000000e+01
   8.1000000e+01   1.0861279e+03   1.7582209e+03   2.1000000e+01
   8.2000000e+01   1.0139767e+03   1.6245930e+03   3.6000000e+01
   8.3000000e+01   1.0214884e+03   1.6151047e+03   3.6000000e+01
   8.4000000e+01   9.9737209e+02   1.6249884e+03   3.6000000e+01
   8.5000000e+01   9.2700000e+02   1.5925698e+03   3.0000000e+01
   8.6000000e+01   9.1711628e+02   1.5724070e+03   3.0000000e+01
   8.7000000e+01   9.1553488e+02   1.5996860e+03   3.0000000e+01
   8.8000000e+01   8.8113953e+02   1.6475233e+03   2.6000000e+01
   8.9000000e+01   8.6018605e+02   1.6633372e+03   2.6000000e+01
   9.0000000e+01   8.4219767e+02   1.6763837e+03   2.6000000e+01
   9.1000000e+01   8.2282558e+02   1.6842907e+03   2.6000000e+01
   9.2000000e+01   8.4970930e+02   1.6206395e+03   2.8000000e+01
   9.3000000e+01   8.9201163e+02   1.6340814e+03   1.4000000e+01
   9.4000000e+01   9.1652326e+02   1.5779419e+03   2.1000000e+01
   9.5000000e+01   1.0076512e+03   1.6032442e+03   2.3000000e+01
   9.6000000e+01   1.0013256e+03   1.6052209e+03   2.1000000e+01
   9.7000000e+01   1.0108140e+03   1.6609651e+03   2.0000000e+01
   9.8000000e+01   1.0127907e+03   1.6862674e+03   2.0000000e+01
   9.9000000e+01   1.0337442e+03   1.6502907e+03   1.5000000e+01
   1.0000000e+02   9.9697674e+02   1.5985000e+03   1.9000000e+01
   1.0100000e+02   9.8906977e+02   1.5494767e+03   1.9000000e+01
   1.0200000e+02   9.8313953e+02   1.5281279e+03   1.9000000e+01
   1.0300000e+02   9.8472093e+02   1.5771512e+03   1.2000000e+01
   1.0400000e+02   9.6534884e+02   1.6222209e+03   2.1000000e+01
   1.0500000e+02   1.0610233e+03   1.5759651e+03   1.7000000e+01
   1.0600000e+02   8.6473256e+02   1.6953605e+03   2.2000000e+01
   1.0700000e+02   1.0630000e+03   1.5281279e+03   3.6000000e+01
   1.0800000e+02   1.1072791e+03   1.4672442e+03   4.2000000e+01
   1.0900000e+02   1.0857326e+03   1.4538023e+03   4.2000000e+01
   1.1000000e+02   1.0600349e+03   1.5312907e+03   4.0000000e+01
   1.1100000e+02   1.1351512e+03   1.4881977e+03   3.9000000e+01
   1.1200000e+02   1.1092558e+03   1.6123372e+03   3.3000000e+01
   1.1300000e+02   1.1454302e+03   1.5739884e+03   3.5000000e+01
   1.1400000e+02   1.2078953e+03   1.5751744e+03   4.1000000e+01
   1.1500000e+02   1.2596860e+03   1.5791279e+03   4.5000000e+01
   1.1600000e+02   1.2047326e+03   1.5985000e+03   5.0000000e+01
   1.1700000e+02   1.1402907e+03   1.6459419e+03   2.3000000e+01
   1.1800000e+02   1.1541279e+03   1.6495000e+03   2.2000000e+01
   1.1900000e+02   1.1691512e+03   1.6411977e+03   2.2000000e+01
   1.2000000e+02   1.1679651e+03   1.6894302e+03   2.2000000e+01
   1.2100000e+02   1.1256628e+03   1.6902209e+03   3.0000000e+01
   1.2200000e+02   1.1545233e+03   1.6495000e+03   3.0000000e+01
   1.2300000e+02   1.1434535e+03   1.5704302e+03   2.1000000e+01
   1.2400000e+02   1.2118488e+03   1.6317093e+03   3.0000000e+01
   1.2500000e+02   1.0916628e+03   1.7131512e+03   1.8000000e+01
   1.2600000e+02   1.0813837e+03   1.7471512e+03   1.8000000e+01
   1.2700000e+02   9.1177907e+02   1.7574302e+03   4.3000000e+01
   1.2800000e+02   1.1023372e+03   1.7471512e+03   4.5000000e+01
   1.2900000e+02   1.0738721e+03   1.8602209e+03   4.2000000e+01
   1.3000000e+02   1.0746628e+03   1.8776163e+03   4.2000000e+01
   1.3100000e+02   1.0082442e+03   1.9242674e+03   4.3000000e+01
   1.3200000e+02   9.9539535e+02   1.9357326e+03   4.3000000e+01
   1.3300000e+02   9.9302326e+02   1.9558953e+03   4.3000000e+01
   1.3400000e+02   9.8313953e+02   1.9274302e+03   4.1000000e+01
   1.3500000e+02   1.0052791e+03   1.9215000e+03   5.0000000e+01
   1.3600000e+02   1.0159535e+03   1.9222907e+03   5.3000000e+01
   1.3700000e+02   1.0380930e+03   1.9294070e+03   5.3000000e+01
   1.3800000e+02   1.0068605e+03   1.9400814e+03   5.3000000e+01
   1.3900000e+02   9.8709302e+02   1.9183372e+03   5.0000000e+01
   1.4000000e+02   9.7483721e+02   1.9163605e+03   5.0000000e+01
   1.4100000e+02   1.0147674e+03   1.8922442e+03   5.3000000e+01
   1.4200000e+02   1.1147907e+03   1.9033140e+03   4.2000000e+01
   1.4300000e+02   1.1563023e+03   1.8867093e+03   5.0000000e+01
   1.4400000e+02   1.1758721e+03   1.8803837e+03   5.0000000e+01
   1.4500000e+02   1.2237093e+03   1.8910581e+03   5.0000000e+01
   1.4600000e+02   1.1806163e+03   1.8550814e+03   5.7000000e+01
   1.4700000e+02   1.1470116e+03   1.9468023e+03   5.0000000e+01
   1.4800000e+02   1.1655930e+03   1.8839419e+03   5.0000000e+01
   1.4900000e+02   1.1750814e+03   1.8910581e+03   4.0000000e+01
   1.5000000e+02   1.1529419e+03   1.9685465e+03   5.0000000e+01
   1.5100000e+02   1.1347558e+03   1.9566860e+03   5.2000000e+01
   1.5200000e+02   1.1244767e+03   1.9535233e+03   3.4000000e+01
   1.5300000e+02   1.1863488e+03   1.9922674e+03   2.9000000e+01
   1.5400000e+02   1.2163953e+03   1.9804070e+03   2.7000000e+01
   1.5500000e+02   1.2349767e+03   1.9752674e+03   2.7000000e+01
   1.5600000e+02   1.2575116e+03   1.9934535e+03   2.7000000e+01
   1.5700000e+02   1.2638372e+03   1.9736860e+03   2.3000000e+01
   1.5800000e+02   1.1784419e+03   1.9997791e+03   2.6000000e+01
   1.5900000e+02   1.1800233e+03   2.0491977e+03   2.7000000e+01
   1.6000000e+02   1.1733023e+03   2.0001744e+03   2.4000000e+01
   1.6100000e+02   1.1563023e+03   1.9709186e+03   2.2000000e+01
   1.6200000e+02   1.1982093e+03   2.0112442e+03   1.6000000e+01
   1.6300000e+02   1.2330000e+03   1.9345465e+03   3.5000000e+01
   1.6400000e+02   1.2492093e+03   1.9345465e+03   3.6000000e+01
   1.6500000e+02   1.2227209e+03   1.9258488e+03   3.3000000e+01
   1.6600000e+02   1.0966047e+03   2.0076860e+03   3.6000000e+01
   1.6700000e+02   1.0831628e+03   2.0179651e+03   4.2000000e+01
   1.6800000e+02   1.0835581e+03   2.0693605e+03   4.3000000e+01
   1.6900000e+02   1.0641860e+03   2.0120349e+03   4.7000000e+01
   1.7000000e+02   1.0693256e+03   2.0563140e+03   2.8000000e+01
   1.7100000e+02   1.0444186e+03   2.0638256e+03   2.8000000e+01
   1.7200000e+02   1.0384884e+03   2.0456395e+03   2.8000000e+01
   1.7300000e+02   1.0404651e+03   2.0808256e+03   2.8000000e+01
   1.7400000e+02   1.0823721e+03   2.0780581e+03   2.8000000e+01
   1.7500000e+02   1.0389206e+03   1.8854668e+03   3.3000000e+01
   1.7600000e+02   9.7486545e+02   1.8920704e+03   3.2000000e+01
   1.7700000e+02   9.6429964e+02   1.8735802e+03   3.2000000e+01
   1.7800000e+02   9.4052658e+02   1.8669766e+03   3.2000000e+01
   1.7900000e+02   9.6231855e+02   1.9099002e+03   3.0000000e+01
   1.8000000e+02   9.1477243e+02   1.9541445e+03   3.0000000e+01
   1.8100000e+02   9.4845093e+02   1.9151831e+03   1.7000000e+01
   1.8200000e+02   9.8080871e+02   1.8643352e+03   3.4000000e+01
   1.8300000e+02   1.0560901e+03   1.9330129e+03   2.4000000e+01
   1.8400000e+02   1.0389206e+03   1.9600878e+03   2.4000000e+01
   1.8500000e+02   1.0719388e+03   1.9072588e+03   2.2000000e+01
   1.8600000e+02   1.0818442e+03   1.8795235e+03   2.2000000e+01
   1.8700000e+02   1.0633541e+03   1.9039569e+03   1.8000000e+01
   1.8800000e+02   1.0422225e+03   1.9019758e+03   1.6000000e+01
   1.8900000e+02   1.0897686e+03   1.9006551e+03   1.6000000e+01
   1.9000000e+02   1.0098647e+03   1.9607481e+03   2.4000000e+01
   1.9100000e+02   1.0640144e+03   1.9680121e+03   2.3000000e+01
   1.9200000e+02   1.2345785e+03   1.7142858e+03   4.0000000e+01
   1.9300000e+02   1.2547165e+03   1.7079927e+03   4.0000000e+01
   1.9400000e+02   1.2886992e+03   1.6752685e+03   3.8000000e+01
   1.9500000e+02   1.3069493e+03   1.6173719e+03   3.4000000e+01
   1.9600000e+02   1.3239406e+03   1.6022685e+03   3.4000000e+01
   1.9700000e+02   1.2937337e+03   1.6331047e+03   2.9000000e+01
   1.9800000e+02   1.3327510e+03   1.6727513e+03   3.8000000e+01
   1.9900000e+02   1.3950528e+03   1.6840789e+03   3.1000000e+01
   2.0000000e+02   1.4189666e+03   1.6872254e+03   3.1000000e+01
   2.0100000e+02   1.4255743e+03   1.7123979e+03   3.3000000e+01
   2.0200000e+02   1.4274623e+03   1.6784151e+03   2.8000000e+01
   2.0300000e+02   1.4406778e+03   1.6664582e+03   2.5000000e+01
   2.0400000e+02   1.4123588e+03   1.6696047e+03   2.6000000e+01
   2.0500000e+02   1.3727122e+03   1.7256134e+03   3.3000000e+01
   2.0600000e+02   1.3701950e+03   1.7476393e+03   3.3000000e+01
   2.0700000e+02   1.3519450e+03   1.7224668e+03   3.3000000e+01
   2.0800000e+02   1.2783156e+03   1.7998721e+03   2.6000000e+01
   2.0900000e+02   1.2820915e+03   1.8237859e+03   2.5000000e+01
   2.1000000e+02   1.2418156e+03   1.8690963e+03   2.5000000e+01
   2.1100000e+02   1.2160138e+03   1.8672083e+03   2.5000000e+01
   2.1200000e+02   1.2459738e+03   1.8821511e+03   1.5000000e+01
   2.1300000e+02   1.2160525e+03   1.8964884e+03   1.5000000e+01
   2.1400000e+02   1.2677914e+03   1.8721774e+03   1.5000000e+01
   2.1500000e+02   1.3488283e+03   1.8347757e+03   2.4000000e+01
   2.1600000e+02   1.3538151e+03   1.8347757e+03   1.9000000e+01
   2.1700000e+02   1.3693991e+03   1.8135815e+03   1.9000000e+01
   2.1800000e+02   1.3706459e+03   1.7942573e+03   1.9000000e+01
   2.1900000e+02   1.3556852e+03   1.8952417e+03   1.7000000e+01
   2.2000000e+02   1.4180212e+03   1.8023610e+03   1.6000000e+01
   2.2100000e+02   1.4261249e+03   1.8135815e+03   1.3000000e+01
   2.2200000e+02   1.4180212e+03   1.7905172e+03   1.4000000e+01
   2.2300000e+02   1.3538151e+03   1.9151892e+03   1.7000000e+01
   2.2400000e+02   1.3743860e+03   1.9027220e+03   1.7000000e+01
   2.2500000e+02   1.2659213e+03   1.7842836e+03   2.6000000e+01
   2.2600000e+02   1.2166759e+03   1.7830368e+03   2.3000000e+01
   2.2700000e+02   1.1749107e+03   1.8023610e+03   2.0000000e+01
   2.2800000e+02   1.2060788e+03   1.7294279e+03   1.5000000e+01
   2.2900000e+02   1.3089332e+03   1.7144672e+03   2.0000000e+01
   2.3000000e+02   1.3083098e+03   1.7020000e+03   2.0000000e+01
   2.3100000e+02   1.2902324e+03   1.6926496e+03   2.0000000e+01
   2.3200000e+02   1.3344910e+03   1.7188307e+03   2.0000000e+01
   2.3300000e+02   1.3064398e+03   1.7387783e+03   1.5000000e+01
   2.3400000e+02   1.3076865e+03   1.7655828e+03   1.5000000e+01
   2.3500000e+02   1.2908558e+03   1.7288045e+03   1.5000000e+01
   2.3600000e+02   1.3444647e+03   1.8385159e+03   2.9000000e+01
   2.3700000e+02   1.3257639e+03   1.8821511e+03   2.9000000e+01
   2.3800000e+02   1.3662823e+03   1.8447495e+03   3.1000000e+01
   2.3900000e+02   1.3737627e+03   1.8634503e+03   3.1000000e+01
   2.4000000e+02   1.3962036e+03   1.8229319e+03   3.1000000e+01
   2.4100000e+02   1.2901279e+03   1.7930116e+03   4.7000000e+01
   2.4200000e+02   1.3130581e+03   1.7811512e+03   4.7000000e+01
   2.4300000e+02   1.3383605e+03   1.7692907e+03   4.7000000e+01
   2.4400000e+02   1.3557558e+03   1.7558488e+03   4.7000000e+01
   2.4500000e+02   1.3470581e+03   1.7874767e+03   4.7000000e+01
   2.4600000e+02   1.2798488e+03   1.8017093e+03   4.9000000e+01
   2.4700000e+02   1.2624535e+03   1.8119884e+03   5.4000000e+01
   2.4800000e+02   1.2703605e+03   1.8262209e+03   5.4000000e+01
   2.4900000e+02   1.2482209e+03   1.8056628e+03   5.9000000e+01
   2.5000000e+02   1.2664070e+03   1.7930116e+03   5.9000000e+01
   2.5100000e+02   1.2411047e+03   1.7985465e+03   5.9000000e+01
   2.5200000e+02   1.3185930e+03   1.7621744e+03   5.5000000e+01
   2.5300000e+02   1.2458488e+03   1.8183140e+03   4.2000000e+01
   2.5400000e+02   1.3549651e+03   1.6617558e+03   4.7000000e+01
   2.5500000e+02   1.3676163e+03   1.6443605e+03   4.7000000e+01
   2.5600000e+02   1.3391512e+03   1.6744070e+03   4.7000000e+01
   2.5700000e+02   8.1852453e+02   1.1409988e+03   7.7000000e+01
   2.5800000e+02   7.4291298e+02   1.0676986e+03   7.1000000e+01
   2.5900000e+02   6.8414068e+02   1.1310934e+03   7.0000000e+01
   2.6000000e+02   6.6829198e+02   1.1687341e+03   6.6000000e+01
   2.6100000e+02   6.3197202e+02   1.1773188e+03   5.6000000e+01
   2.6200000e+02   6.0027460e+02   1.1964693e+03   5.6000000e+01
   2.6300000e+02   6.0093496e+02   1.2189217e+03   5.6000000e+01
   2.6400000e+02   5.9499169e+02   1.1911864e+03   5.4000000e+01
   2.6500000e+02   6.5574508e+02   1.1462818e+03   5.6000000e+01
   2.6600000e+02   6.6300907e+02   1.1363763e+03   5.6000000e+01
   2.6700000e+02   6.7159379e+02   1.1614701e+03   5.6000000e+01
   2.6800000e+02   6.7423524e+02   1.1112825e+03   8.1000000e+01
   2.6900000e+02   6.6631089e+02   1.1040185e+03   7.8000000e+01
   2.7000000e+02   6.7357488e+02   1.0630760e+03   7.8000000e+01
   2.7100000e+02   6.0951968e+02   1.0980753e+03   7.6000000e+01
   2.7200000e+02   6.1348186e+02   1.0511895e+03   7.3000000e+01
   2.7300000e+02   5.8640698e+02   1.1568476e+03   7.1000000e+01
   2.7400000e+02   5.6791682e+02   1.1680737e+03   7.1000000e+01
   2.7500000e+02   5.8574661e+02   1.1779792e+03   7.1000000e+01
   2.7600000e+02   6.9866867e+02   1.0861887e+03   8.7000000e+01
   2.7700000e+02   7.0527230e+02   1.0445859e+03   9.1000000e+01
   2.7800000e+02   6.9206504e+02   1.0208128e+03   9.1000000e+01
   2.7900000e+02   6.9338577e+02   1.0670382e+03   9.3000000e+01
   2.8000000e+02   7.2904536e+02   1.1297727e+03   8.7000000e+01
   2.8100000e+02   7.4357335e+02   1.1376970e+03   8.7000000e+01
   2.8200000e+02   7.4753552e+02   1.1594890e+03   8.7000000e+01
   2.8300000e+02   7.5810133e+02   1.1185465e+03   8.7000000e+01
   2.8400000e+02   6.9602722e+02   1.1509043e+03   8.9000000e+01
   2.8500000e+02   6.6565052e+02   1.1951486e+03   7.2000000e+01
   2.8600000e+02   6.6036762e+02   1.2024126e+03   7.3000000e+01
   2.8700000e+02   6.8744250e+02   1.2123180e+03   7.2000000e+01
   2.8800000e+02   6.9470649e+02   9.7392704e+02   7.3000000e+01
   2.8900000e+02   5.9102952e+02   9.7062522e+02   6.4000000e+01
   2.9000000e+02   5.7319972e+02   9.8317212e+02   6.4000000e+01
   2.9100000e+02   5.5338883e+02   9.8713430e+02   6.4000000e+01
   2.9200000e+02   4.7598183e+02   9.8353664e+02   5.6000000e+01
   2.9300000e+02   4.5897221e+02   9.9109647e+02   5.6000000e+01
   2.9400000e+02   4.4637249e+02   1.0377154e+03   5.6000000e+01
   2.9500000e+02   4.4763247e+02   9.7156691e+02   5.6000000e+01
   2.9600000e+02   4.2747292e+02   9.5392731e+02   5.6000000e+01
   2.9700000e+02   4.9425142e+02   9.7849676e+02   5.3000000e+01
   2.9800000e+02   5.8748933e+02   1.0440153e+03   5.3000000e+01
   2.9900000e+02   5.8433940e+02   1.0610249e+03   5.3000000e+01
   3.0000000e+02   5.4465029e+02   1.0855944e+03   5.3000000e+01
   3.0100000e+02   5.9756910e+02   1.0755146e+03   5.3000000e+01
   3.0200000e+02   6.0008904e+02   1.0162959e+03   4.8000000e+01
   3.0300000e+02   5.8181945e+02   9.0730835e+02   6.2000000e+01
   3.0400000e+02   5.4465029e+02   8.9092872e+02   5.7000000e+01
   3.0500000e+02   4.8039173e+02   8.8084895e+02   5.7000000e+01
   3.0600000e+02   4.5519230e+02   8.7643905e+02   5.7000000e+01
   3.0700000e+02   5.4402030e+02   8.7139916e+02   4.9000000e+01
   3.0800000e+02   5.7362964e+02   8.6383933e+02   4.9000000e+01
   3.0900000e+02   5.4339032e+02   8.7013919e+02   4.7000000e+01
   3.1000000e+02   5.5158013e+02   8.9470864e+02   4.5000000e+01
   3.1100000e+02   5.2764067e+02   8.5501953e+02   4.7000000e+01
   3.1200000e+02   5.0181125e+02   8.9785857e+02   6.6000000e+01
   3.1300000e+02   5.1504095e+02   9.0415842e+02   6.6000000e+01
   3.1400000e+02   4.8795156e+02   8.6698926e+02   6.6000000e+01
   3.1500000e+02   6.0701889e+02   8.7265913e+02   7.2000000e+01
   3.1600000e+02   5.9000927e+02   8.5879944e+02   7.2000000e+01
   3.1700000e+02   6.1268876e+02   8.7517907e+02   7.7000000e+01
   3.1800000e+02   6.1709866e+02   8.8651882e+02   8.0000000e+01
   3.1900000e+02   6.3599824e+02   8.8966875e+02   8.2000000e+01
   3.2000000e+02   6.3095835e+02   8.6257936e+02   8.0000000e+01
   3.2100000e+02   6.0701889e+02   9.1045828e+02   8.0000000e+01
   3.2200000e+02   4.6716203e+02   9.5266734e+02   6.5000000e+01
   3.2300000e+02   5.0874109e+02   1.0251157e+03   6.9000000e+01
   3.2400000e+02   4.6653204e+02   1.0774045e+03   6.9000000e+01
   3.2500000e+02   4.6905199e+02   1.0969341e+03   6.9000000e+01
   3.2600000e+02   4.4574251e+02   1.0698447e+03   6.9000000e+01
   3.2700000e+02   5.1063105e+02   1.0232258e+03   7.4000000e+01
   3.2800000e+02   4.8921153e+02   1.0081061e+03   7.4000000e+01
   3.2900000e+02   5.2827066e+02   1.0572450e+03   7.6000000e+01
   3.3000000e+02   4.5330234e+02   9.8668657e+02   7.4000000e+01
   3.3100000e+02   4.9236146e+02   9.6715701e+02   7.9000000e+01
   3.3200000e+02   7.2577122e+02   9.3250779e+02   6.8000000e+01
   3.3300000e+02   7.2199131e+02   9.1738813e+02   6.7000000e+01
   3.3400000e+02   7.0813162e+02   9.0541840e+02   6.7000000e+01
   3.3500000e+02   6.9427193e+02   8.9596861e+02   6.5000000e+01
   3.3600000e+02   6.8167221e+02   9.1486818e+02   6.7000000e+01
   3.3700000e+02   6.8545213e+02   8.7454909e+02   6.5000000e+01
   3.3800000e+02   7.1443148e+02   8.9155871e+02   6.5000000e+01
   3.3900000e+02   6.9994180e+02   9.0037851e+02   6.7000000e+01
   3.4000000e+02   6.8608211e+02   9.1108827e+02   5.7000000e+01
   3.4100000e+02   7.1506146e+02   9.7849676e+02   5.9000000e+01
   3.4200000e+02   7.0246175e+02   1.0055861e+03   5.9000000e+01
   3.4300000e+02   7.3207108e+02   9.7597681e+02   5.9000000e+01
   3.4400000e+02   7.6924025e+02   9.3439775e+02   7.1000000e+01
   3.4500000e+02   8.8862257e+02   1.0610249e+03   8.2000000e+01
   3.4600000e+02   8.8925256e+02   1.0629149e+03   8.5000000e+01
   3.4700000e+02   8.8169272e+02   9.2746790e+02   9.3000000e+01
   3.4800000e+02   8.9177250e+02   8.7832900e+02   9.3000000e+01
   3.4900000e+02   8.8605531e+02   8.6287500e+02   9.3000000e+01
   3.5000000e+02   9.3189322e+02   7.0271845e+02   8.6000000e+01
   3.5100000e+02   9.3244549e+02   6.8449373e+02   8.8000000e+01
   3.5200000e+02   9.0786974e+02   5.9889281e+02   9.1000000e+01
   3.5300000e+02   9.3051256e+02   5.5912981e+02   9.7000000e+01
   3.5400000e+02   9.2996030e+02   5.5802528e+02   1.0000000e+02
   3.5500000e+02   9.2775124e+02   5.4090510e+02   1.0200000e+02
   3.5600000e+02   9.4155784e+02   4.6579719e+02   1.0400000e+02
   3.5700000e+02   9.7966406e+02   4.5143833e+02   1.0500000e+02
   3.5800000e+02   1.0050682e+03   4.4646795e+02   1.0500000e+02
   3.5900000e+02   9.7635048e+02   4.8070832e+02   1.1500000e+02
   3.6000000e+02   9.0345163e+02   4.2879551e+02   1.0400000e+02
   3.6100000e+02   8.8633144e+02   4.2272060e+02   9.6000000e+01
   3.6200000e+02   9.2471379e+02   4.0158911e+02   9.6000000e+01
   3.6300000e+02   9.2305700e+02   3.8888704e+02   9.6000000e+01
   3.6400000e+02   9.3796813e+02   4.0545496e+02   9.6000000e+01
   3.6500000e+02   8.7003966e+02   4.2920231e+02   9.0000000e+01
   3.6600000e+02   9.1035493e+02   4.3527722e+02   1.0700000e+02
   3.6700000e+02   9.1477304e+02   4.3748627e+02   1.1000000e+02
   3.6800000e+02   9.1201172e+02   4.3748627e+02   1.1300000e+02
   3.6900000e+02   9.1642983e+02   4.4742703e+02   1.2200000e+02
   3.7000000e+02   8.5623306e+02   4.2202288e+02   1.0700000e+02
   3.7100000e+02   9.0483229e+02   4.7724928e+02   1.1300000e+02
   3.7200000e+02   9.3023643e+02   4.1318666e+02   1.1000000e+02
   3.7300000e+02   1.0213600e+03   5.5346171e+02   1.0000000e+02
   3.7400000e+02   1.0279872e+03   5.3799832e+02   9.8000000e+01
   3.7500000e+02   1.0307485e+03   5.2032587e+02   9.6000000e+01
   3.7600000e+02   1.0467641e+03   5.1977361e+02   9.3000000e+01
   3.7700000e+02   1.0749296e+03   5.4904360e+02   9.8000000e+01
   3.7800000e+02   1.0086579e+03   5.1590776e+02   1.0000000e+02
   3.7900000e+02   1.0738251e+03   5.6947737e+02   1.1100000e+02
   3.8000000e+02   1.0909453e+03   5.8825434e+02   1.1100000e+02
   3.8100000e+02   1.0710638e+03   5.5677530e+02   1.1200000e+02
   3.8200000e+02   1.0727205e+03   5.3413247e+02   1.1300000e+02
   3.8300000e+02   1.0572572e+03   5.2419172e+02   1.1300000e+02
   3.8400000e+02   1.0478687e+03   5.9929962e+02   1.1800000e+02
   3.8500000e+02   1.0384802e+03   5.9929962e+02   1.1800000e+02
   3.8600000e+02   1.0561526e+03   6.0924038e+02   1.1800000e+02
   3.8700000e+02   1.0898407e+03   5.2419172e+02   1.1900000e+02
   3.8800000e+02   1.0920498e+03   5.0817606e+02   1.1900000e+02
   3.8900000e+02   1.0799000e+03   5.3358021e+02   1.1900000e+02
   3.9000000e+02   9.4514756e+02   4.8884682e+02   8.6000000e+01
   3.9100000e+02   9.7220850e+02   4.9989210e+02   8.6000000e+01
   3.9200000e+02   9.2305700e+02   4.7283117e+02   7.7000000e+01
   3.9300000e+02   9.4956567e+02   4.8442871e+02   8.3000000e+01
   3.9400000e+02   9.3962492e+02   4.7559249e+02   8.7000000e+01
   3.9500000e+02   9.1477304e+02   4.7614475e+02   9.0000000e+01
   3.9600000e+02   9.5122246e+02   4.5792004e+02   8.7000000e+01
   3.9700000e+02   8.9378701e+02   5.9046340e+02   8.9000000e+01
   3.9800000e+02   8.2751533e+02   5.2419172e+02   8.6000000e+01
   3.9900000e+02   8.1812684e+02   5.0762380e+02   8.6000000e+01
   4.0000000e+02   8.2420175e+02   4.9713078e+02   8.8000000e+01
   4.0100000e+02   8.0597703e+02   5.0375795e+02   8.9000000e+01
   4.0200000e+02   8.2420175e+02   5.1811682e+02   7.9000000e+01
   4.0300000e+02   8.3745608e+02   5.1535550e+02   7.9000000e+01
   4.0400000e+02   8.1426099e+02   5.1480323e+02   7.9000000e+01
   4.0500000e+02   9.3272162e+02   6.1697207e+02   7.6000000e+01
   4.0600000e+02   9.3437841e+02   6.2028566e+02   7.4000000e+01
   4.0700000e+02   9.1228785e+02   6.0868811e+02   7.2000000e+01
   4.0800000e+02   8.9074956e+02   6.0150868e+02   7.2000000e+01
   4.0900000e+02   8.6810673e+02   5.9598604e+02   7.2000000e+01
   4.1000000e+02   8.9792899e+02   6.2967414e+02   7.2000000e+01
   4.1100000e+02   9.1394464e+02   5.5732756e+02   6.5000000e+01
   4.1200000e+02   9.6972331e+02   6.6391451e+02   7.4000000e+01
   4.1300000e+02   9.8021632e+02   5.9212019e+02   7.6000000e+01
   4.1400000e+02   9.9402292e+02   5.9764283e+02   8.2000000e+01
   4.1500000e+02   9.7690274e+02   5.5456624e+02   7.3000000e+01
   4.1600000e+02   1.0498016e+03   6.7661658e+02   9.8000000e+01
   4.1700000e+02   1.0608469e+03   6.5342149e+02   9.8000000e+01
   4.1800000e+02   1.0232929e+03   6.7440753e+02   9.8000000e+01
   4.1900000e+02   9.1670596e+02   6.9870714e+02   1.0900000e+02
   4.2000000e+02   9.0069031e+02   7.1251374e+02   1.1000000e+02
   4.2100000e+02   8.8357012e+02   7.2687261e+02   1.1000000e+02
   4.2200000e+02   8.9903352e+02   7.4067921e+02   1.0800000e+02
   4.2300000e+02   8.6424088e+02   7.0257299e+02   1.0400000e+02
   4.2400000e+02   9.5757350e+02   6.8103469e+02   1.1400000e+02
   4.2500000e+02   9.0842200e+02   6.4568980e+02   1.2000000e+02
   4.2600000e+02   9.5370765e+02   7.0864789e+02   1.2200000e+02
   4.2700000e+02   9.2775124e+02   7.0036393e+02   1.2200000e+02
   4.2800000e+02   9.7469368e+02   7.1803638e+02   1.2200000e+02
   4.2900000e+02   8.8357012e+02   7.2963393e+02   1.1800000e+02
   4.3000000e+02   8.7583843e+02   5.6671605e+02   1.0900000e+02
   4.3100000e+02   8.5540466e+02   5.6616378e+02   1.1100000e+02
   4.3200000e+02   8.2834373e+02   6.0206094e+02   1.1400000e+02
   4.3300000e+02   8.3276184e+02   6.0316547e+02   1.2000000e+02
   4.3400000e+02   8.2226882e+02   6.1089717e+02   1.0900000e+02
   4.3500000e+02   8.2116429e+02   5.3192342e+02   1.1300000e+02
   4.3600000e+02   8.2005977e+02   5.2805757e+02   1.1900000e+02
   4.3700000e+02   8.3938901e+02   5.1977361e+02   1.1900000e+02
   4.3800000e+02   7.9576015e+02   5.3523700e+02   1.1900000e+02
   4.3900000e+02   8.1067128e+02   5.1093738e+02   1.1300000e+02
   4.4000000e+02   7.9907373e+02   4.8332419e+02   1.1300000e+02
   4.4100000e+02   8.1729845e+02   5.2143040e+02   1.0900000e+02
   4.4200000e+02   7.9907373e+02   5.3302794e+02   1.0900000e+02
   4.4300000e+02   8.2226882e+02   4.9216041e+02   1.0600000e+02
   4.4400000e+02   9.1394464e+02   5.7002963e+02   1.1700000e+02
   4.4500000e+02   9.4143023e+02   1.0465930e+03   1.0200000e+02
   4.4600000e+02   9.7384884e+02   1.0046860e+03   1.0400000e+02
   4.4700000e+02   9.9519767e+02   1.0038953e+03   1.0400000e+02
   4.4800000e+02   1.0537093e+03   9.8729070e+02   1.1300000e+02
   4.4900000e+02   1.0663605e+03   9.6910465e+02   1.1300000e+02
   4.5000000e+02   1.0355233e+03   9.7938372e+02   1.1300000e+02
   4.5100000e+02   1.0260349e+03   1.0434302e+03   1.0800000e+02
   4.5200000e+02   9.4617442e+02   9.8491860e+02   1.0800000e+02
   4.5300000e+02   9.3352326e+02   1.1185465e+03   1.0400000e+02
   4.5400000e+02   9.2087209e+02   1.1248721e+03   1.0400000e+02
   4.5500000e+02   9.4222093e+02   1.1280349e+03   1.0400000e+02
   4.5600000e+02   9.1138372e+02   1.0062674e+03   7.8000000e+01
   4.5700000e+02   9.5012791e+02   9.8333721e+02   7.8000000e+01
   4.5800000e+02   9.6673256e+02   9.9124419e+02   7.8000000e+01
   4.5900000e+02   9.7701163e+02   9.9519767e+02   7.5000000e+01
   4.6000000e+02   9.6989535e+02   1.0125930e+03   7.6000000e+01
   4.6100000e+02   9.4696512e+02   9.6594186e+02   7.8000000e+01
   4.6200000e+02   9.6910465e+02   9.2245349e+02   8.0000000e+01
   4.6300000e+02   9.7305814e+02   8.9477907e+02   8.0000000e+01
   4.6400000e+02   9.7384884e+02   9.3431395e+02   8.8000000e+01
   4.6500000e+02   9.9598837e+02   9.3589535e+02   8.8000000e+01
   4.6600000e+02   9.5645349e+02   9.4143023e+02   8.8000000e+01
   4.6700000e+02   9.2087209e+02   9.5645349e+02   7.6000000e+01
   4.6800000e+02   9.1138372e+02   9.3589535e+02   6.8000000e+01
   4.6900000e+02   9.1375581e+02   9.2640698e+02   6.5000000e+01
   4.7000000e+02   9.3747674e+02   9.5882558e+02   6.4000000e+01
   4.7100000e+02   8.9003488e+02   8.9873256e+02   7.6000000e+01
   4.7200000e+02   8.7975581e+02   1.0173372e+03   6.8000000e+01
   4.7300000e+02   8.7975581e+02   1.0402674e+03   6.8000000e+01
   4.7400000e+02   8.4101163e+02   1.0038953e+03   6.8000000e+01
   4.7500000e+02   8.7659302e+02   1.0655698e+03   6.8000000e+01
   4.7600000e+02   8.9082558e+02   9.9915116e+02   6.1000000e+01
   4.7700000e+02   8.1333721e+02   9.0031395e+02   9.8000000e+01
   4.7800000e+02   7.8170930e+02   9.0189535e+02   9.8000000e+01
   4.7900000e+02   7.3189535e+02   9.1454651e+02   9.8000000e+01
   4.8000000e+02   6.9077907e+02   9.3115116e+02   9.8000000e+01
   4.8100000e+02   7.7775581e+02   9.5487209e+02   1.0100000e+02
   4.8200000e+02   8.1333721e+02   8.4575581e+02   1.0500000e+02
   4.8300000e+02   7.8803488e+02   8.1412791e+02   1.0700000e+02
   4.8400000e+02   7.3031395e+02   8.2203488e+02   1.0700000e+02
   4.8500000e+02   7.1212791e+02   8.2124419e+02   1.0700000e+02
   4.8600000e+02   7.3663953e+02   8.2440698e+02   1.0300000e+02
   4.8700000e+02   7.9594186e+02   7.7063953e+02   1.1100000e+02
   4.8800000e+02   8.2045349e+02   7.6747674e+02   1.1100000e+02
   4.8900000e+02   7.7854651e+02   7.7775581e+02   1.2200000e+02
   4.9000000e+02   7.9119767e+02   8.0938372e+02   1.2200000e+02
   4.9100000e+02   7.2873256e+02   7.5166279e+02   1.2200000e+02
   4.9200000e+02   7.0936047e+02   7.5087209e+02   1.2200000e+02
   4.9300000e+02   7.5126744e+02   7.2556977e+02   1.2200000e+02
   4.9400000e+02   7.2754651e+02   9.0347674e+02   1.0500000e+02
   4.9500000e+02   7.5838372e+02   9.8808140e+02   1.0100000e+02
   4.9600000e+02   8.0503488e+02   9.4538372e+02   1.1100000e+02
   4.9700000e+02   8.6591860e+02   8.6473256e+02   1.1500000e+02
   4.9800000e+02   8.7856977e+02   8.8687209e+02   1.1500000e+02
   4.9900000e+02   9.0387209e+02   8.3784884e+02   1.2400000e+02
   5.0000000e+02   9.0703488e+02   8.4180233e+02   1.2600000e+02
   5.0100000e+02   8.8568605e+02   8.2440698e+02   1.2400000e+02
   5.0200000e+02   9.7938372e+02   8.2124419e+02   9.3000000e+01
   5.0300000e+02   1.0173372e+03   8.1808140e+02   1.0200000e+02
   5.0400000e+02   1.0908721e+03   7.8408140e+02   1.1100000e+02
   5.0500000e+02   1.1248721e+03   7.9198837e+02   1.1200000e+02
   5.0600000e+02   1.1391047e+03   7.9119767e+02   1.1300000e+02
   5.0700000e+02   1.0900814e+03   7.6668605e+02   1.1300000e+02
   5.0800000e+02   1.1066860e+03   7.1133721e+02   1.1800000e+02
   5.0900000e+02   1.1232907e+03   7.0343023e+02   1.1800000e+02
   5.1000000e+02   1.0932442e+03   7.0422093e+02   1.1800000e+02
   5.1100000e+02   1.0402674e+03   7.5166279e+02   1.1300000e+02
   5.1200000e+02   1.0205000e+03   8.5840698e+02   1.0400000e+02
   5.1300000e+02   9.7622093e+02   8.8212791e+02   1.0400000e+02
   5.1400000e+02   1.0465930e+03   8.7026744e+02   1.0400000e+02
   5.1500000e+02   1.0624070e+03   8.8212791e+02   1.0400000e+02
   5.1600000e+02   1.0339419e+03   8.6236047e+02   1.1300000e+02
   5.1700000e+02   1.0513372e+03   8.7738372e+02   1.1800000e+02
   5.1800000e+02   1.0695233e+03   8.7580233e+02   1.1800000e+02
   5.1900000e+02   1.0386860e+03   8.9240698e+02   1.1800000e+02
   5.2000000e+02   1.0070581e+03   8.1412791e+02   1.2000000e+02
   5.2100000e+02   9.8729070e+02   8.2598837e+02   1.2000000e+02
   5.2200000e+02   1.0038953e+03   8.0226744e+02   1.2000000e+02
   5.2300000e+02   1.1304070e+03   8.1096512e+02   1.1400000e+02
   5.2400000e+02   1.1304070e+03   7.8250000e+02   1.2300000e+02
   5.2500000e+02   1.1406860e+03   8.5445349e+02   1.1000000e+02
   5.2600000e+02   8.2737209e+02   8.2005814e+02   8.6000000e+01
   5.2700000e+02   7.7004651e+02   7.3308140e+02   8.8000000e+01
   5.2800000e+02   7.5541860e+02   6.6745349e+02   8.6000000e+01
   5.2900000e+02   7.9080233e+02   6.4926744e+02   8.4000000e+01
   5.3000000e+02   7.9950000e+02   6.3938372e+02   8.4000000e+01
   5.3100000e+02   8.0543023e+02   6.5756977e+02   8.4000000e+01
   5.3200000e+02   7.3229070e+02   6.4887209e+02   8.8000000e+01
   5.3300000e+02   7.0619767e+02   5.9668605e+02   8.8000000e+01
   5.3400000e+02   6.5559302e+02   5.8996512e+02   8.7000000e+01
   5.3500000e+02   6.1625581e+02   6.0617442e+02   7.7000000e+01
   5.3600000e+02   6.1032558e+02   6.1803488e+02   7.7000000e+01
   5.3700000e+02   6.2653488e+02   5.9747674e+02   7.7000000e+01
   5.3800000e+02   7.1153488e+02   5.9510465e+02   8.5000000e+01
   5.3900000e+02   7.2932558e+02   5.6387209e+02   8.5000000e+01
   5.4000000e+02   7.2616279e+02   5.4924419e+02   8.5000000e+01
   5.4100000e+02   7.4790698e+02   5.7415116e+02   8.5000000e+01
   5.4200000e+02   7.0916279e+02   6.0498837e+02   6.8000000e+01
   5.4300000e+02   6.9493023e+02   6.0894186e+02   6.8000000e+01
   5.4400000e+02   7.1509302e+02   6.0775581e+02   6.8000000e+01
   5.4500000e+02   6.5934884e+02   5.7177907e+02   9.3000000e+01
   5.4600000e+02   6.4195349e+02   5.2908140e+02   9.2000000e+01
   5.4700000e+02   6.2811628e+02   5.2394186e+02   9.2000000e+01
   5.4800000e+02   6.3760465e+02   5.1722093e+02   9.7000000e+01
   5.4900000e+02   6.5579070e+02   5.0852326e+02   9.7000000e+01
   5.5000000e+02   6.7713953e+02   5.0852326e+02   9.7000000e+01
   5.5100000e+02   6.5025581e+02   5.0101163e+02   9.7000000e+01
   5.5200000e+02   6.1269767e+02   5.1959302e+02   9.7000000e+01
   5.5300000e+02   6.6527907e+02   5.8047674e+02   1.0600000e+02
   5.5400000e+02   6.4986047e+02   6.0696512e+02   1.0800000e+02
   5.5500000e+02   6.5223256e+02   6.2356977e+02   1.0800000e+02
   5.5600000e+02   6.4590698e+02   6.3345349e+02   1.0800000e+02
   5.5700000e+02   6.6369767e+02   6.2238372e+02   1.0800000e+02
   5.5800000e+02   6.3483721e+02   6.0419767e+02   1.0800000e+02
   5.5900000e+02   6.8425581e+02   5.5952326e+02   1.1100000e+02
   5.6000000e+02   7.0441860e+02   5.5280233e+02   1.1100000e+02
   5.6100000e+02   6.7120930e+02   5.5359302e+02   1.1400000e+02
   5.6200000e+02   6.5579070e+02   5.3738372e+02   1.1500000e+02
   5.6300000e+02   6.5302326e+02   5.6070930e+02   1.1400000e+02
   5.6400000e+02   7.1825581e+02   6.6429070e+02   9.5000000e+01
   5.6500000e+02   6.9493023e+02   6.8524419e+02   1.0300000e+02
   5.6600000e+02   7.4000000e+02   6.5519767e+02   1.0100000e+02
   5.6700000e+02   7.5541860e+02   6.6112791e+02   1.0100000e+02
   5.6800000e+02   7.4593023e+02   6.4452326e+02   1.0300000e+02
   5.6900000e+02   7.4118605e+02   6.2712791e+02   1.0600000e+02
   5.7000000e+02   7.4869767e+02   6.6112791e+02   1.1100000e+02
   5.7100000e+02   7.7202326e+02   6.5954651e+02   1.0100000e+02
   5.7200000e+02   7.5779070e+02   7.0184884e+02   1.0300000e+02
   5.7300000e+02   7.5344186e+02   7.1450000e+02   1.0400000e+02
   5.7400000e+02   7.7044186e+02   7.1015116e+02   1.0300000e+02
   5.7500000e+02   6.9908140e+02   7.2319767e+02   8.0000000e+01
   5.7600000e+02   7.0461628e+02   7.4296512e+02   8.0000000e+01
   5.7700000e+02   6.8129070e+02   7.2873256e+02   7.6000000e+01
   5.7800000e+02   6.5163953e+02   7.2398837e+02   7.3000000e+01
   5.7900000e+02   6.5203488e+02   7.4770930e+02   7.3000000e+01
   5.8000000e+02   6.2080233e+02   7.0856977e+02   7.2000000e+01
   5.8100000e+02   6.0815116e+02   7.1212791e+02   7.2000000e+01
   5.8200000e+02   6.3266279e+02   6.9315116e+02   7.2000000e+01
   5.8300000e+02   7.0461628e+02   7.2477907e+02   7.3000000e+01
   5.8400000e+02   7.1845349e+02   7.2596512e+02   7.3000000e+01
   5.8500000e+02   7.5047674e+02   7.2754651e+02   7.1000000e+01
   5.8600000e+02   7.7182558e+02   7.3822093e+02   7.1000000e+01
   5.8700000e+02   7.5324419e+02   7.1489535e+02   6.7000000e+01
   5.8800000e+02   7.5996512e+02   6.9196512e+02   6.7000000e+01
   5.8900000e+02   7.2794186e+02   7.3150000e+02   6.4000000e+01
   5.9000000e+02   7.0026744e+02   6.8801163e+02   7.3000000e+01
   5.9100000e+02   7.1608140e+02   7.8803488e+02   7.3000000e+01
   5.9200000e+02   1.0102025e+03   7.9445241e+02   7.4000000e+01
   5.9300000e+02   1.0083269e+03   8.1508410e+02   7.4000000e+01
   5.9400000e+02   1.0014497e+03   7.5381422e+02   7.4000000e+01
   5.9500000e+02   8.0169740e+02   8.1946052e+02   7.8000000e+01
   5.9600000e+02   1.1630379e+03   9.7483149e+02   8.5000000e+01
   5.9700000e+02   1.2235022e+03   8.1135397e+02   9.5000000e+01
   5.9800000e+02   1.2335795e+03   7.8784008e+02   9.5000000e+01
   5.9900000e+02   1.3491895e+03   7.7328387e+02   9.1000000e+01
   6.0000000e+02   1.3631859e+03   8.1303354e+02   8.5000000e+01
   6.0100000e+02   1.4197312e+03   8.2143135e+02   8.2000000e+01
   6.0200000e+02   1.4359669e+03   8.1863208e+02   8.2000000e+01
   6.0300000e+02   1.4113333e+03   8.2591019e+02   7.4000000e+01
   6.0400000e+02   1.3150384e+03   8.5334306e+02   7.8000000e+01
   6.0500000e+02   1.3010420e+03   8.6789928e+02   7.8000000e+01
   6.0600000e+02   1.3407917e+03   8.6565986e+02   7.8000000e+01
   6.0700000e+02   1.3531085e+03   7.5928750e+02   9.1000000e+01
   6.0800000e+02   1.4225304e+03   7.3353420e+02   8.1000000e+01
   6.0900000e+02   1.4426852e+03   6.9602395e+02   7.1000000e+01
   6.1000000e+02   1.4169319e+03   7.6096707e+02   7.2000000e+01
   6.1100000e+02   1.4460443e+03   7.6544590e+02   7.2000000e+01
   6.1200000e+02   1.3827808e+03   7.6544590e+02   7.2000000e+01
   6.1300000e+02   1.3654253e+03   6.9882322e+02   8.9000000e+01
   6.1400000e+02   1.3643056e+03   7.0442176e+02   9.5000000e+01
   6.1500000e+02   1.3447107e+03   7.1449914e+02   9.5000000e+01
   6.1600000e+02   1.3883793e+03   7.1785827e+02   9.9000000e+01
   6.1700000e+02   1.3659851e+03   6.9882322e+02   9.9000000e+01
   6.1800000e+02   1.3878194e+03   7.3633347e+02   1.0200000e+02
   6.1900000e+02   1.3620661e+03   6.8370715e+02   8.6000000e+01
   6.2000000e+02   1.4180516e+03   6.2044359e+02   8.4000000e+01
   6.2100000e+02   1.4228104e+03   5.9021145e+02   8.4000000e+01
   6.2200000e+02   1.4345673e+03   6.3779908e+02   8.4000000e+01
   6.2300000e+02   1.3399519e+03   6.6411224e+02   7.7000000e+01
   6.2400000e+02   1.3388322e+03   6.3332024e+02   7.7000000e+01
   6.2500000e+02   1.3500293e+03   6.7474948e+02   7.2000000e+01
   6.2600000e+02   1.3808213e+03   6.6747137e+02   7.2000000e+01
   6.2700000e+02   1.3405117e+03   6.6579180e+02   7.2000000e+01
   6.2800000e+02   1.1843123e+03   7.6096707e+02   8.5000000e+01
   6.2900000e+02   1.1176897e+03   7.9735761e+02   7.8000000e+01
   6.3000000e+02   1.0790597e+03   7.6600576e+02   6.8000000e+01
   6.3100000e+02   1.0712217e+03   7.5536852e+02   6.7000000e+01
   6.3200000e+02   1.0678626e+03   7.7720285e+02   6.8000000e+01
   6.3300000e+02   1.1120911e+03   8.3822699e+02   7.6000000e+01
   6.3400000e+02   1.1585590e+03   8.5390291e+02   7.6000000e+01
   6.3500000e+02   1.1770342e+03   8.6565986e+02   7.6000000e+01
   6.3600000e+02   1.1428831e+03   8.6621971e+02   7.1000000e+01
   6.3700000e+02   1.0701020e+03   8.5782190e+02   7.6000000e+01
   6.3800000e+02   1.1854320e+03   7.3745318e+02   8.3000000e+01
   6.3900000e+02   1.1815131e+03   7.1785827e+02   8.3000000e+01
   6.4000000e+02   1.1669568e+03   6.8034802e+02   8.5000000e+01
   6.4100000e+02   1.1585590e+03   6.4899617e+02   8.5000000e+01
   6.4200000e+02   1.1521207e+03   6.2884141e+02   8.2000000e+01
   6.4300000e+02   1.1722755e+03   6.2828155e+02   8.2000000e+01
   6.4400000e+02   1.1230083e+03   6.3332024e+02   8.0000000e+01
   6.4500000e+02   1.1090119e+03   6.5459471e+02   8.0000000e+01
   6.4600000e+02   1.1106915e+03   6.1708446e+02   8.0000000e+01
   6.4700000e+02   1.1610784e+03   5.5941945e+02   9.2000000e+01
   6.4800000e+02   1.1409236e+03   5.9133115e+02   9.2000000e+01
   6.4900000e+02   1.1683565e+03   5.4430338e+02   9.4000000e+01
   6.5000000e+02   1.1510010e+03   6.6131297e+02   9.5000000e+01
   6.5100000e+02   1.1386842e+03   6.8426700e+02   9.5000000e+01
   6.5200000e+02   1.1538003e+03   6.4899617e+02   9.5000000e+01
   6.5300000e+02   1.2484157e+03   7.5480867e+02   7.6000000e+01
   6.5400000e+02   1.2344193e+03   7.8448096e+02   7.2000000e+01
   6.5500000e+02   1.2125850e+03   7.8168168e+02   7.2000000e+01
   6.5600000e+02   1.2383383e+03   8.0239630e+02   7.2000000e+01
   6.5700000e+02   1.2573734e+03   7.2457653e+02   7.0000000e+01
   6.5800000e+02   1.3032814e+03   7.6320649e+02   7.0000000e+01
   6.5900000e+02   1.2461763e+03   7.2345682e+02   6.6000000e+01
   6.6000000e+02   1.1756346e+03   7.0946045e+02   6.8000000e+01
   6.6100000e+02   1.1593988e+03   7.2345682e+02   6.8000000e+01
   6.6200000e+02   1.1901908e+03   6.9154511e+02   6.8000000e+01
   6.6300000e+02   9.3898028e+02   1.2215484e+03   5.8000000e+01
   6.6400000e+02   1.0216658e+03   1.1310807e+03   5.4000000e+01
   6.6500000e+02   1.1597992e+03   1.0717417e+03   5.2000000e+01
   6.6600000e+02   1.3246838e+03   1.0435314e+03   3.8000000e+01
   6.6700000e+02   1.3421936e+03   1.0727145e+03   3.8000000e+01
   6.6800000e+02   1.3548396e+03   1.0960610e+03   3.8000000e+01
   6.6900000e+02   1.3159288e+03   1.1602638e+03   3.8000000e+01
   6.7000000e+02   1.3100922e+03   1.1826376e+03   3.8000000e+01
   6.7100000e+02   1.3003645e+03   1.2234939e+03   3.8000000e+01
   6.7200000e+02   1.2838274e+03   1.1748554e+03   3.8000000e+01
   6.7300000e+02   1.2663175e+03   1.1729099e+03   4.0000000e+01
   6.7400000e+02   1.2517260e+03   1.2001474e+03   4.0000000e+01
   6.7500000e+02   1.2293523e+03   1.1476178e+03   4.3000000e+01
   6.7600000e+02   1.2838274e+03   1.1641549e+03   4.7000000e+01
   6.7700000e+02   1.3081467e+03   1.2196028e+03   4.3000000e+01
   6.7800000e+02   1.3453551e+03   1.1904197e+03   2.8000000e+01
   6.7900000e+02   1.2996349e+03   1.2473268e+03   3.3000000e+01
   6.8000000e+02   1.3239542e+03   1.1476178e+03   3.8000000e+01
   6.8100000e+02   1.3745382e+03   1.0688234e+03   2.1000000e+01
   6.8200000e+02   1.3857251e+03   1.0707690e+03   2.0000000e+01
   6.8300000e+02   1.4012894e+03   1.0702826e+03   1.8000000e+01
   6.8400000e+02   1.4494416e+03   1.0717417e+03   1.8000000e+01
   6.8500000e+02   1.3475439e+03   1.0187257e+03   2.0000000e+01
   6.8600000e+02   1.3305204e+03   1.0046206e+03   1.6000000e+01
   6.8700000e+02   1.3538669e+03   1.0021886e+03   2.4000000e+01
   6.8800000e+02   1.3859683e+03   1.1359446e+03   1.5000000e+01
   6.8900000e+02   1.4170970e+03   1.1461587e+03   1.5000000e+01
   6.9000000e+02   1.3704040e+03   1.1476178e+03   1.5000000e+01
   6.9100000e+02   1.4336341e+03   1.0702826e+03   1.2000000e+01
   6.9200000e+02   1.4564942e+03   1.0756328e+03   1.2000000e+01
   6.9300000e+02   1.4662219e+03   1.0454769e+03   1.2000000e+01
   6.9400000e+02   1.4691402e+03   1.0975201e+03   1.2000000e+01
   6.9500000e+02   1.4000735e+03   1.0517999e+03   1.0000000e+01
   6.9600000e+02   1.4117467e+03   1.0031614e+03   1.0000000e+01
   6.9700000e+02   1.3747814e+03   1.0697962e+03   8.0000000e+00
   6.9800000e+02   1.3789157e+03   1.0338037e+03   4.8000000e+01
   6.9900000e+02   1.3896162e+03   1.0109436e+03   4.8000000e+01
   7.0000000e+02   1.4008031e+03   9.9343370e+02   4.8000000e+01
   7.0100000e+02   1.3866979e+03   9.7689661e+02   4.8000000e+01
   7.0200000e+02   1.4333909e+03   1.0221304e+03   4.8000000e+01
   7.0300000e+02   1.4280406e+03   1.0430450e+03   4.8000000e+01
   7.0400000e+02   1.4246359e+03   1.0532591e+03   4.8000000e+01
   7.0500000e+02   1.4679242e+03   1.0255351e+03   4.8000000e+01
   7.0600000e+02   1.3652969e+03   9.7543745e+02   4.8000000e+01
   7.0700000e+02   1.3857251e+03   9.5209096e+02   4.8000000e+01
   7.0800000e+02   1.3828068e+03   8.9129281e+02   4.8000000e+01
   7.0900000e+02   1.3723495e+03   9.4430880e+02   5.3000000e+01
   7.1000000e+02   1.3271157e+03   1.0352628e+03   5.3000000e+01
   7.1100000e+02   1.3606763e+03   1.1101662e+03   5.2000000e+01
   7.1200000e+02   1.3757542e+03   1.1121117e+03   5.2000000e+01
   7.1300000e+02   1.3460847e+03   1.1130845e+03   5.2000000e+01
   7.1400000e+02   1.4628172e+03   1.0294262e+03   3.8000000e+01
   7.1500000e+02   1.4696266e+03   1.0138619e+03   3.8000000e+01
   7.1600000e+02   1.4457937e+03   1.0338037e+03   3.5000000e+01
   7.1700000e+02   1.4438481e+03   9.6522336e+02   3.1000000e+01
   7.1800000e+02   1.4920003e+03   9.6376421e+02   3.1000000e+01
   7.1900000e+02   1.5206970e+03   9.7738299e+02   3.0000000e+01
   7.2000000e+02   1.5873318e+03   9.8856985e+02   1.9000000e+01
   7.2100000e+02   1.5591214e+03   9.8370600e+02   1.9000000e+01
   7.2200000e+02   1.6058144e+03   1.0031614e+03   1.8000000e+01
   7.2300000e+02   1.5542576e+03   9.5111819e+02   3.2000000e+01
   7.2400000e+02   1.4798406e+03   9.4965903e+02   3.6000000e+01
   7.2500000e+02   1.4759496e+03   9.2533977e+02   3.6000000e+01
   7.2600000e+02   1.4778951e+03   9.1269376e+02   3.6000000e+01
   7.2700000e+02   1.4671946e+03   9.2290785e+02   3.6000000e+01
   7.2800000e+02   1.5134012e+03   9.6473698e+02   3.8000000e+01
   7.2900000e+02   1.4491984e+03   9.0637075e+02   2.1000000e+01
   7.3000000e+02   1.4433618e+03   8.8642896e+02   2.1000000e+01
   7.3100000e+02   1.4098012e+03   8.5481392e+02   2.1000000e+01
   7.3200000e+02   1.4662219e+03   8.9907497e+02   1.5000000e+01
   7.3300000e+02   1.4958914e+03   9.2582616e+02   1.3000000e+01
   7.3400000e+02   1.4963777e+03   9.4430880e+02   1.3000000e+01
   7.3500000e+02   1.4812998e+03   9.6133228e+02   1.3000000e+01
   7.3600000e+02   1.5172923e+03   9.4430880e+02   1.1000000e+01
   7.3700000e+02   1.5250745e+03   9.1512568e+02   2.0000000e+01
   7.3800000e+02   1.4693834e+03   8.3633128e+02   1.5000000e+01
   7.3900000e+02   1.4504143e+03   8.0909370e+02   1.5000000e+01
   7.4000000e+02   1.4902979e+03   8.3389935e+02   1.5000000e+01
   7.4100000e+02   1.5223994e+03   8.0714816e+02   1.5000000e+01
   7.4200000e+02   1.4961346e+03   8.4314067e+02   2.5000000e+01
   7.4300000e+02   1.5048895e+03   8.5432753e+02   2.5000000e+01
   7.4400000e+02   1.4737608e+03   8.2368526e+02   2.8000000e+01
   7.4500000e+02   1.4246359e+03   8.7037824e+02   3.7000000e+01
   7.4600000e+02   1.4514302e+03   1.1375233e+03   3.1000000e+01
   7.4700000e+02   1.4506395e+03   1.1636163e+03   3.1000000e+01
   7.4800000e+02   1.4522209e+03   1.1833837e+03   3.0000000e+01
   7.4900000e+02   1.4292907e+03   1.2545465e+03   2.8000000e+01
   7.5000000e+02   1.3937093e+03   1.2561279e+03   2.8000000e+01
   7.5100000e+02   1.4996628e+03   1.2727326e+03   2.1000000e+01
   7.5200000e+02   1.5257558e+03   1.2521744e+03   2.1000000e+01
   7.5300000e+02   1.4965000e+03   1.3004070e+03   2.1000000e+01
   7.5400000e+02   1.4791047e+03   1.3423140e+03   1.7000000e+01
   7.5500000e+02   1.5075698e+03   1.3043605e+03   1.4000000e+01
   7.5600000e+02   1.4767326e+03   1.3075233e+03   1.4000000e+01
   7.5700000e+02   1.5281279e+03   1.3027791e+03   1.4000000e+01
   7.5800000e+02   1.2047326e+03   9.8650000e+02   4.2000000e+01
   7.5900000e+02   1.1936628e+03   1.0276163e+03   3.4000000e+01
   7.6000000e+02   1.1636163e+03   1.1193372e+03   2.9000000e+01
   7.6100000e+02   1.1383140e+03   1.1311977e+03   2.9000000e+01
   7.6200000e+02   1.0813837e+03   1.1035233e+03   2.7000000e+01
   7.6300000e+02   1.0671512e+03   1.0805930e+03   2.6000000e+01
   7.6400000e+02   1.0545000e+03   1.0545000e+03   2.6000000e+01
   7.6500000e+02   1.0181279e+03   1.0647791e+03   2.9000000e+01
   7.6600000e+02   1.0426395e+03   1.0734767e+03   1.6000000e+01
   7.6700000e+02   1.0268256e+03   1.0790116e+03   1.5000000e+01
   7.6800000e+02   1.0513372e+03   1.0742674e+03   1.6000000e+01
   7.6900000e+02   1.0687326e+03   1.0924535e+03   3.3000000e+01
   7.7000000e+02   1.1438488e+03   1.1912907e+03   3.8000000e+01
   7.7100000e+02   1.0971977e+03   1.1604535e+03   3.8000000e+01
   7.7200000e+02   1.1462209e+03   1.2047326e+03   4.2000000e+01
   7.7300000e+02   1.0873140e+03   1.1280349e+03   2.1000000e+01
   7.7400000e+02   1.1893140e+03   1.1501744e+03   2.2000000e+01
   7.7500000e+02   1.2209419e+03   1.1343605e+03   2.2000000e+01
   7.7600000e+02   1.2027558e+03   1.1802209e+03   2.0000000e+01
   7.7700000e+02   1.2130349e+03   1.1889186e+03   1.8000000e+01
   7.7800000e+02   1.2399186e+03   1.2031512e+03   1.8000000e+01
   7.7900000e+02   1.2573140e+03   1.2585000e+03   1.8000000e+01
   7.8000000e+02   1.2280581e+03   1.2648256e+03   1.8000000e+01
   7.8100000e+02   1.2786628e+03   1.2458488e+03   1.2000000e+01
   7.8200000e+02   1.1687558e+03   1.2260814e+03   1.8000000e+01
   7.8300000e+02   1.1402907e+03   1.2347791e+03   1.6000000e+01
   7.8400000e+02   1.1489884e+03   1.2838023e+03   1.6000000e+01
   7.8500000e+02   1.1845698e+03   1.2426860e+03   1.8000000e+01
   7.8600000e+02   1.1300116e+03   1.2229186e+03   1.6000000e+01
   7.8700000e+02   1.2177791e+03   1.2039419e+03   2.8000000e+01
   7.8800000e+02   1.2573140e+03   1.1841744e+03   1.6000000e+01
   7.8900000e+02   1.2936860e+03   1.1920814e+03   1.6000000e+01
   7.9000000e+02   1.2557326e+03   1.1667791e+03   1.3000000e+01
   7.9100000e+02   1.1458256e+03   9.7622093e+02   2.9000000e+01
   7.9200000e+02   1.1205233e+03   9.2561628e+02   2.6000000e+01
   7.9300000e+02   1.0975930e+03   9.3589535e+02   2.6000000e+01
   7.9400000e+02   1.1315930e+03   9.0347674e+02   2.6000000e+01
   7.9500000e+02   1.1679651e+03   9.0822093e+02   2.6000000e+01
   7.9600000e+02   1.1181512e+03   8.8291860e+02   2.6000000e+01
   7.9700000e+02   1.0968023e+03   8.7975581e+02   2.6000000e+01
   7.9800000e+02   1.1244767e+03   8.7026744e+02   2.6000000e+01
   7.9900000e+02   1.0675465e+03   9.4854651e+02   2.6000000e+01
   8.0000000e+02   1.0798023e+03   8.9636047e+02   1.1000000e+01
   8.0100000e+02   1.1058953e+03   9.0031395e+02   1.1000000e+01
   8.0200000e+02   1.0671512e+03   8.8370930e+02   1.1000000e+01
   8.0300000e+02   1.0450116e+03   9.2877907e+02   2.6000000e+01
   8.0400000e+02   1.0600349e+03   9.7068605e+02   3.1000000e+01
   8.0500000e+02   1.1731047e+03   1.0165465e+03   1.9000000e+01
   8.0600000e+02   1.2434767e+03   1.0102209e+03   1.8000000e+01
   8.0700000e+02   1.2577093e+03   1.0007326e+03   1.8000000e+01
   8.0800000e+02   1.2252907e+03   1.0521279e+03   1.8000000e+01
   8.0900000e+02   1.1414767e+03   1.0331512e+03   1.5000000e+01
   8.1000000e+02   1.0877093e+03   1.0118023e+03   1.5000000e+01
   8.1100000e+02   1.1596628e+03   1.0798023e+03   1.5000000e+01
   8.1200000e+02   1.2490116e+03   8.9636047e+02   3.4000000e+01
   8.1300000e+02   1.1999884e+03   8.7422093e+02   3.3000000e+01
   8.1400000e+02   1.1691512e+03   8.6473256e+02   4.2000000e+01
   8.1500000e+02   1.1604535e+03   8.4891860e+02   4.2000000e+01
   8.1600000e+02   1.1509651e+03   8.7975581e+02   4.2000000e+01
   8.1700000e+02   1.2577093e+03   8.8054651e+02   3.4000000e+01
   8.1800000e+02   1.2940814e+03   8.3863953e+02   3.4000000e+01
   8.1900000e+02   1.2766860e+03   8.1570930e+02   3.4000000e+01
   8.2000000e+02   1.3257093e+03   8.2677907e+02   3.4000000e+01
   8.2100000e+02   1.3106860e+03   8.9003488e+02   2.1000000e+01
   8.2200000e+02   1.3328256e+03   8.8924419e+02   2.1000000e+01
   8.2300000e+02   1.3541744e+03   9.2245349e+02   2.0000000e+01
   8.2400000e+02   1.3541744e+03   9.4854651e+02   1.8000000e+01
   8.2500000e+02   1.3336163e+03   8.3943023e+02   1.9000000e+01
   8.2600000e+02   1.3731512e+03   9.1533721e+02   2.0000000e+01
   8.2700000e+02   1.2687791e+03   8.9003488e+02   1.7000000e+01
   8.2800000e+02   1.2513837e+03   9.0347674e+02   1.7000000e+01
   8.2900000e+02   1.2118488e+03   8.8370930e+02   1.3000000e+01
   8.3000000e+02   1.2679884e+03   9.2482558e+02   1.7000000e+01
   8.3100000e+02   1.2671977e+03   8.5919767e+02   1.1000000e+01
   8.3200000e+02   1.2189651e+03   8.3547674e+02   2.6000000e+01
   8.3300000e+02   1.5419651e+03   1.1122209e+03   2.8000000e+01
   8.3400000e+02   1.5625233e+03   1.0798023e+03   2.2000000e+01
   8.3500000e+02   1.5688488e+03   1.0742674e+03   2.0000000e+01
   8.3600000e+02   1.5490814e+03   1.0560814e+03   2.0000000e+01
   8.3700000e+02   1.6352674e+03   1.0711047e+03   1.7000000e+01
   8.3800000e+02   1.5561977e+03   1.0940349e+03   1.3000000e+01
   8.3900000e+02   1.5577791e+03   1.1359419e+03   2.8000000e+01
   8.4000000e+02   1.5680581e+03   1.1541279e+03   2.8000000e+01
   8.4100000e+02   1.6044302e+03   1.1446395e+03   2.8000000e+01
   8.4200000e+02   1.5546163e+03   1.1493837e+03   3.8000000e+01
   8.4300000e+02   1.5791279e+03   1.1984070e+03   2.1000000e+01
   8.4400000e+02   1.5055930e+03   1.1920814e+03   1.2000000e+01
   8.4500000e+02   1.5071744e+03   1.1667791e+03   1.2000000e+01
   8.4600000e+02   1.4818721e+03   1.1944535e+03   1.2000000e+01
   8.4700000e+02   1.1315953e+03   1.2153844e+03   6.9000000e+01
   8.4800000e+02   1.3806584e+03   1.1448398e+03   7.6000000e+01
   8.4900000e+02   1.4182991e+03   1.1157838e+03   7.7000000e+01
   8.5000000e+02   1.4242424e+03   1.0939918e+03   7.7000000e+01
   8.5100000e+02   1.3654701e+03   1.0589926e+03   7.7000000e+01
   8.5200000e+02   1.3747152e+03   1.0094654e+03   7.9000000e+01
   8.5300000e+02   1.3760359e+03   9.9691850e+02   8.2000000e+01
   8.5400000e+02   1.4017901e+03   9.9691850e+02   7.6000000e+01
   8.5500000e+02   1.3304709e+03   1.0609737e+03   7.1000000e+01
   8.5600000e+02   1.3317916e+03   1.0325781e+03   7.1000000e+01
   8.5700000e+02   1.3146222e+03   1.0537097e+03   7.1000000e+01
   8.5800000e+02   1.4546191e+03   1.0926711e+03   7.1000000e+01
   8.5900000e+02   1.4843354e+03   1.0669170e+03   7.1000000e+01
   8.6000000e+02   1.4750903e+03   1.0332385e+03   7.3000000e+01
   8.6100000e+02   1.5467397e+03   1.0893693e+03   6.6000000e+01
   8.6200000e+02   1.5421172e+03   1.1144631e+03   6.6000000e+01
   8.6300000e+02   1.5480604e+03   1.0854071e+03   6.2000000e+01
   8.6400000e+02   1.4503267e+03   1.1019162e+03   6.6000000e+01
   8.6500000e+02   1.4701376e+03   1.1653110e+03   6.6000000e+01
   8.6600000e+02   1.4199500e+03   1.0847468e+03   6.4000000e+01
   8.6700000e+02   1.4100446e+03   1.0642755e+03   6.4000000e+01
   8.6800000e+02   1.4159879e+03   1.0504079e+03   6.4000000e+01
   8.6900000e+02   1.4219311e+03   1.1085198e+03   6.4000000e+01
   8.7000000e+02   1.4179689e+03   1.0761620e+03   6.0000000e+01
   8.7100000e+02   1.3658003e+03   1.1223874e+03   9.1000000e+01
   8.7200000e+02   1.3446687e+03   1.1309722e+03   9.2000000e+01
   8.7300000e+02   1.3189145e+03   1.1342740e+03   9.2000000e+01
   8.7400000e+02   1.2779720e+03   1.1560660e+03   9.2000000e+01
   8.7500000e+02   1.3440083e+03   1.1785183e+03   9.8000000e+01
   8.7600000e+02   1.2885378e+03   1.1620092e+03   8.2000000e+01
   8.7700000e+02   1.3123109e+03   1.1798390e+03   8.2000000e+01
   8.7800000e+02   1.2726891e+03   1.1613489e+03   8.2000000e+01
   8.7900000e+02   1.4549493e+03   1.1124820e+03   8.4000000e+01
   8.8000000e+02   1.5381550e+03   1.1811597e+03   9.3000000e+01
   8.8100000e+02   1.5606073e+03   1.1639903e+03   9.3000000e+01
   8.8200000e+02   1.5909840e+03   1.1573867e+03   9.3000000e+01
   8.8300000e+02   1.5341928e+03   1.2082346e+03   9.3000000e+01
   8.8400000e+02   1.5348532e+03   1.2293662e+03   9.3000000e+01
   8.8500000e+02   1.5374946e+03   1.2689880e+03   9.3000000e+01
   8.8600000e+02   1.5890029e+03   1.2333284e+03   9.3000000e+01
   8.8700000e+02   1.5077783e+03   1.2346491e+03   1.0400000e+02
   8.8800000e+02   1.4833449e+03   1.0781431e+03   8.6000000e+01
   8.8900000e+02   1.5427775e+03   1.0497475e+03   8.8000000e+01
   8.9000000e+02   1.5612677e+03   9.8503197e+02   8.3000000e+01
   8.9100000e+02   1.5573055e+03   9.5399491e+02   8.3000000e+01
   8.9200000e+02   1.5137216e+03   9.3616511e+02   8.3000000e+01
   8.9300000e+02   1.4925900e+03   9.3154257e+02   8.3000000e+01
   8.9400000e+02   1.5711731e+03   9.5399491e+02   7.8000000e+01
   8.9500000e+02   1.5896633e+03   9.3616511e+02   7.8000000e+01
   8.9600000e+02   1.5262685e+03   9.5729672e+02   6.7000000e+01
   8.9700000e+02   1.5711731e+03   9.7050398e+02   9.2000000e+01
   8.9800000e+02   1.5216459e+03   9.2229749e+02   8.3000000e+01
   8.9900000e+02   1.5837200e+03   1.0662566e+03   9.1000000e+01
   9.0000000e+02   1.6088138e+03   1.0655962e+03   9.3000000e+01
   9.0100000e+02   1.6372094e+03   1.0695584e+03   9.5000000e+01
   9.0200000e+02   1.6576807e+03   1.0695584e+03   9.5000000e+01
   9.0300000e+02   1.6940006e+03   1.1144631e+03   9.5000000e+01
   9.0400000e+02   1.6873970e+03   1.0325781e+03   9.7000000e+01
   9.0500000e+02   1.6563600e+03   1.0926711e+03   1.0400000e+02
   9.0600000e+02   1.5731542e+03   1.0636151e+03   1.0800000e+02
   9.0700000e+02   1.7250377e+03   1.1052180e+03   9.5000000e+01
   9.0800000e+02   1.6827745e+03   1.1105009e+03   9.1000000e+01
   9.0900000e+02   1.6306058e+03   1.0391817e+03   8.1000000e+01
   9.1000000e+02   1.6319265e+03   1.0338988e+03   7.4000000e+01
   9.1100000e+02   1.6616429e+03   1.0372006e+03   7.4000000e+01
   9.1200000e+02   1.6259833e+03   1.0319177e+03   7.3000000e+01
   9.1300000e+02   1.6510771e+03   1.0022014e+03   7.4000000e+01
   9.1400000e+02   1.5064576e+03   1.0061636e+03   6.2000000e+01
   9.1500000e+02   1.6821141e+03   1.1098406e+03   8.7000000e+01
   9.1600000e+02   1.6550392e+03   1.0953126e+03   7.7000000e+01
   9.1700000e+02   1.6510771e+03   1.0022014e+03   8.5000000e+01
   9.1800000e+02   1.4437231e+03   1.0319177e+03   9.4000000e+01
   9.1900000e+02   1.4443835e+03   1.0272952e+03   9.7000000e+01
   9.2000000e+02   1.4622133e+03   1.0035221e+03   9.7000000e+01
   9.2100000e+02   1.4688169e+03   1.0358799e+03   9.9000000e+01
   9.2200000e+02   1.4093842e+03   1.0266348e+03   9.4000000e+01
   9.2300000e+02   1.6378698e+03   1.1923859e+03   9.8000000e+01
   9.2400000e+02   1.6068327e+03   1.1448398e+03   8.5000000e+01
   9.2500000e+02   1.6286247e+03   1.1521038e+03   8.5000000e+01
   9.2600000e+02   1.5322117e+03   1.1943670e+03   6.9000000e+01
   9.2700000e+02   1.4443835e+03   1.1005955e+03   1.0300000e+02
   9.2800000e+02   1.4476853e+03   1.1600281e+03   1.0300000e+02
   9.2900000e+02   1.4648547e+03   1.0986144e+03   1.0600000e+02
   9.3000000e+02   1.4912692e+03   1.1019162e+03   1.0600000e+02
   9.3100000e+02   1.4707980e+03   1.0860675e+03   1.1500000e+02
   9.3200000e+02   1.4826845e+03   1.0715395e+03   1.1500000e+02
   9.3300000e+02   1.4760809e+03   1.1012558e+03   1.1500000e+02
   9.3400000e+02   1.4384402e+03   1.1534245e+03   1.1300000e+02
   9.3500000e+02   1.4496664e+03   1.1752165e+03   9.9000000e+01
   9.3600000e+02   1.5612677e+03   1.1547452e+03   1.1100000e+02
   9.3700000e+02   1.5989084e+03   1.1587074e+03   1.1300000e+02
   9.3800000e+02   1.5579659e+03   1.1871030e+03   1.1100000e+02
   9.3900000e+02   1.6477752e+03   1.1177649e+03   1.0400000e+02
   9.4000000e+02   1.6682465e+03   1.0827657e+03   1.0400000e+02
   9.4100000e+02   1.2284535e+03   1.2616628e+03   5.7000000e+01
   9.4200000e+02   1.2719419e+03   1.3304535e+03   6.3000000e+01
   9.4300000e+02   1.2758953e+03   1.3423140e+03   6.6000000e+01
   9.4400000e+02   1.3383605e+03   1.4348256e+03   7.1000000e+01
   9.4500000e+02   1.3557558e+03   1.4593372e+03   7.1000000e+01
   9.4600000e+02   1.3691977e+03   1.4870116e+03   6.8000000e+01
   9.4700000e+02   1.4103140e+03   1.5210116e+03   6.5000000e+01
   9.4800000e+02   1.4024070e+03   1.5471047e+03   6.5000000e+01
   9.4900000e+02   1.4190116e+03   1.5123140e+03   6.7000000e+01
   9.5000000e+02   1.3312442e+03   1.5075698e+03   6.1000000e+01
   9.5100000e+02   1.3359884e+03   1.5123140e+03   5.7000000e+01
   9.5200000e+02   1.3257093e+03   1.5289186e+03   5.7000000e+01
   9.5300000e+02   1.3154302e+03   1.5399884e+03   5.7000000e+01
   9.5400000e+02   1.3391512e+03   1.5455233e+03   5.7000000e+01
   9.5500000e+02   1.3138488e+03   1.4767326e+03   6.1000000e+01
   9.5600000e+02   1.3328256e+03   1.4941279e+03   5.0000000e+01
   9.5700000e+02   1.3478488e+03   1.4885930e+03   5.0000000e+01
   9.5800000e+02   1.3138488e+03   1.4965000e+03   5.0000000e+01
   9.5900000e+02   1.3707791e+03   1.4522209e+03   6.5000000e+01
   9.6000000e+02   1.3747326e+03   1.4490581e+03   6.2000000e+01
   9.6100000e+02   1.3818488e+03   1.4277093e+03   6.5000000e+01
   9.6200000e+02   1.3375698e+03   1.4814767e+03   7.5000000e+01
   9.6300000e+02   1.3209651e+03   1.5067791e+03   7.5000000e+01
   9.6400000e+02   1.3106860e+03   1.5233837e+03   7.5000000e+01
   9.6500000e+02   1.3257093e+03   1.5384070e+03   7.5000000e+01
   9.6600000e+02   1.2942791e+03   1.5356395e+03   7.5000000e+01
   9.6700000e+02   1.2828140e+03   1.5672674e+03   7.5000000e+01
   9.6800000e+02   1.2915116e+03   1.5886163e+03   7.5000000e+01
   9.6900000e+02   1.2851860e+03   1.5210116e+03   6.9000000e+01
   9.7000000e+02   1.3164186e+03   1.5245698e+03   8.0000000e+01
   9.7100000e+02   1.2772791e+03   1.5083605e+03   8.0000000e+01
   9.7200000e+02   1.3243256e+03   1.5376163e+03   8.0000000e+01
   9.7300000e+02   1.2725349e+03   1.5700349e+03   7.7000000e+01
   9.7400000e+02   1.4146628e+03   1.4541977e+03   7.8000000e+01
   9.7500000e+02   1.2462442e+03   1.3925233e+03   6.0000000e+01
   9.7600000e+02   1.2359651e+03   1.4557791e+03   6.4000000e+01
   9.7700000e+02   1.2161977e+03   1.4486628e+03   6.4000000e+01
   9.7800000e+02   1.1980116e+03   1.4360116e+03   6.4000000e+01
   9.7900000e+02   1.2359651e+03   1.4810814e+03   6.4000000e+01
   9.8000000e+02   1.1513605e+03   1.4581512e+03   5.9000000e+01
   9.8100000e+02   1.1861512e+03   1.3956860e+03   6.0000000e+01
   9.8200000e+02   1.2114535e+03   1.5000581e+03   7.1000000e+01
   9.8300000e+02   1.2304302e+03   1.4107093e+03   6.9000000e+01
   9.8400000e+02   1.2399186e+03   1.4976860e+03   5.7000000e+01
   9.8500000e+02   1.2581047e+03   1.3632674e+03   5.0000000e+01
   9.8600000e+02   1.2778721e+03   1.3775000e+03   5.0000000e+01
   9.8700000e+02   1.2849884e+03   1.3996395e+03   5.1000000e+01
   9.8800000e+02   1.2865698e+03   1.4296860e+03   5.1000000e+01
   9.8900000e+02   1.2992209e+03   1.3703837e+03   5.2000000e+01
   9.9000000e+02   1.2660116e+03   1.4012209e+03   5.0000000e+01
   9.9100000e+02   1.2415000e+03   1.3435000e+03   4.4000000e+01
   9.9200000e+02   1.2588953e+03   1.2960581e+03   7.4000000e+01
   9.9300000e+02   1.1956395e+03   1.3403372e+03   7.4000000e+01
   9.9400000e+02   1.1655930e+03   1.3395465e+03   7.4000000e+01
   9.9500000e+02   1.1489884e+03   1.3174070e+03   7.8000000e+01
   9.9600000e+02   1.1015465e+03   1.3648488e+03   7.0000000e+01
   9.9700000e+02   1.0841512e+03   1.3632674e+03   7.0000000e+01
   9.9800000e+02   1.0983837e+03   1.3861977e+03   7.0000000e+01
   9.9900000e+02   1.1988023e+03   1.3885698e+03   7.7000000e+01
   1.0000000e+03   1.1529419e+03   1.4233605e+03   7.8000000e+01
   1.0010000e+03   1.1545233e+03   1.4462907e+03   7.8000000e+01
   1.0020000e+03   1.1387093e+03   1.4201977e+03   7.8000000e+01
   1.0030000e+03   1.2328023e+03   1.4209884e+03   8.1000000e+01
   1.0040000e+03   1.2774767e+03   1.2636395e+03   7.7000000e+01
   1.0050000e+03   1.3549651e+03   1.2715465e+03   7.9000000e+01
   1.0060000e+03   1.3850116e+03   1.2675930e+03   8.7000000e+01
   1.0070000e+03   1.4340349e+03   1.2786628e+03   8.9000000e+01
   1.0080000e+03   1.4427326e+03   1.2660116e+03   8.9000000e+01
   1.0090000e+03   1.4379884e+03   1.3000116e+03   8.9000000e+01
   1.0100000e+03   1.3763140e+03   1.2707558e+03   9.1000000e+01
   1.0110000e+03   1.3763140e+03   1.2881512e+03   7.4000000e+01
   1.0120000e+03   1.3810581e+03   1.3079186e+03   7.4000000e+01
   1.0130000e+03   1.3684070e+03   1.2628488e+03   7.4000000e+01
   1.0140000e+03   1.2624535e+03   1.2501977e+03   8.2000000e+01
   1.0150000e+03   1.2268721e+03   1.2193605e+03   8.7000000e+01
   1.0160000e+03   1.2023605e+03   1.2185698e+03   8.7000000e+01
   1.0170000e+03   1.2205465e+03   1.2027558e+03   9.2000000e+01
   1.0180000e+03   1.1952442e+03   1.1885233e+03   9.2000000e+01
   1.0190000e+03   1.2213372e+03   1.1845698e+03   9.7000000e+01
   1.0200000e+03   1.2640349e+03   1.2976395e+03   8.6000000e+01
   1.0210000e+03   1.2450581e+03   1.3000116e+03   8.6000000e+01
   1.0220000e+03   1.2300349e+03   1.3181977e+03   8.9000000e+01
   1.0230000e+03   1.2363605e+03   1.2976395e+03   9.1000000e+01
   1.0240000e+03   1.3612907e+03   1.2707558e+03   9.1000000e+01
   1.0250000e+03   1.3889651e+03   1.2407093e+03   9.1000000e+01
   1.0260000e+03   1.3146395e+03   1.3348023e+03   8.1000000e+01
   1.0270000e+03   1.2673953e+03   9.5091860e+02   9.3000000e+01
   1.0280000e+03   1.4134767e+03   8.9319767e+02   9.4000000e+01
   1.0290000e+03   1.5138953e+03   8.1412791e+02   9.4000000e+01
   1.0300000e+03   1.7005000e+03   8.1570930e+02   9.6000000e+01
   1.0310000e+03   1.7285698e+03   8.0938372e+02   9.6000000e+01
   1.0320000e+03   1.8163372e+03   7.9356977e+02   9.7000000e+01
   1.0330000e+03   1.8637791e+03   7.2161628e+02   9.4000000e+01
   1.0340000e+03   1.9278256e+03   6.7970930e+02   8.1000000e+01
   1.0350000e+03   1.9254535e+03   6.4887209e+02   8.1000000e+01
   1.0360000e+03   1.9436395e+03   7.0184884e+02   8.1000000e+01
   1.0370000e+03   1.8708953e+03   7.2794186e+02   1.0600000e+02
   1.0380000e+03   1.9056860e+03   7.0738372e+02   1.0800000e+02
   1.0390000e+03   1.8985698e+03   6.8682558e+02   1.0800000e+02
   1.0400000e+03   1.9222907e+03   7.1766279e+02   1.0800000e+02
   1.0410000e+03   1.8637791e+03   7.4533721e+02   1.1100000e+02
   1.0420000e+03   1.8621977e+03   7.7933721e+02   1.1100000e+02
   1.0430000e+03   1.8629884e+03   7.8961628e+02   1.1300000e+02
   1.0440000e+03   1.8463837e+03   7.8329070e+02   1.1100000e+02
   1.0450000e+03   1.8258256e+03   7.0896512e+02   1.1100000e+02
   1.0460000e+03   1.9088488e+03   8.8133721e+02   8.9000000e+01
   1.0470000e+03   1.9278256e+03   9.0663953e+02   8.9000000e+01
   1.0480000e+03   1.9396860e+03   9.3668605e+02   8.9000000e+01
   1.0490000e+03   1.9570814e+03   9.6436047e+02   8.9000000e+01
   1.0500000e+03   1.9823837e+03   1.0110116e+03   9.2000000e+01
   1.0510000e+03   2.0045233e+03   9.9836047e+02   9.2000000e+01
   1.0520000e+03   1.9657791e+03   1.0189186e+03   9.2000000e+01
   1.0530000e+03   1.9341512e+03   9.5091860e+02   9.8000000e+01
   1.0540000e+03   1.9167558e+03   9.6040698e+02   9.8000000e+01
   1.0550000e+03   1.9483837e+03   9.4143023e+02   1.0000000e+02
   1.0560000e+03   1.8827558e+03   8.9794186e+02   1.0900000e+02
   1.0570000e+03   1.8890814e+03   9.1217442e+02   1.0900000e+02
   1.0580000e+03   1.8756395e+03   8.8529070e+02   1.0900000e+02
   1.0590000e+03   1.9444302e+03   8.4417442e+02   8.8000000e+01
   1.0600000e+03   1.9705233e+03   8.4812791e+02   7.6000000e+01
   1.0610000e+03   2.0140116e+03   8.4496512e+02   7.6000000e+01
   1.0620000e+03   1.9997791e+03   8.0463953e+02   7.3000000e+01
   1.0630000e+03   2.0084767e+03   7.8250000e+02   7.3000000e+01
   1.0640000e+03   1.9776395e+03   8.0384884e+02   6.7000000e+01
   1.0650000e+03   1.9309884e+03   8.1096512e+02   8.8000000e+01
   1.0660000e+03   1.9104302e+03   8.0068605e+02   8.5000000e+01
   1.0670000e+03   1.9673605e+03   7.8961628e+02   9.2000000e+01
   1.0680000e+03   2.0037326e+03   7.7063953e+02   9.2000000e+01
   1.0690000e+03   1.9317791e+03   8.1650000e+02   9.7000000e+01
   1.0700000e+03   1.7095930e+03   8.5998837e+02   1.0300000e+02
   1.0710000e+03   1.7380581e+03   8.9477907e+02   1.0500000e+02
   1.0720000e+03   1.7507093e+03   9.0743023e+02   1.0500000e+02
   1.0730000e+03   1.8179186e+03   9.4696512e+02   1.0500000e+02
   1.0740000e+03   1.7261977e+03   9.4538372e+02   1.0500000e+02
   1.0750000e+03   1.6929884e+03   9.5408140e+02   1.0500000e+02
   1.0760000e+03   1.7451744e+03   9.8096512e+02   1.0500000e+02
   1.0770000e+03   1.7862907e+03   9.0980233e+02   1.1400000e+02
   1.0780000e+03   1.8044767e+03   8.8529070e+02   1.1400000e+02
   1.0790000e+03   1.7973605e+03   9.1850000e+02   1.1400000e+02
   1.0800000e+03   1.5475000e+03   7.1370930e+02   9.0000000e+01
   1.0810000e+03   1.6771744e+03   6.7970930e+02   9.7000000e+01
   1.0820000e+03   1.6965465e+03   5.8877907e+02   1.0400000e+02
   1.0830000e+03   1.6870581e+03   5.3422093e+02   1.0400000e+02
   1.0840000e+03   1.6672907e+03   5.4133721e+02   1.0400000e+02
   1.0850000e+03   1.6925930e+03   5.0891860e+02   1.0400000e+02
   1.0860000e+03   1.6957558e+03   4.8440698e+02   1.0400000e+02
   1.0870000e+03   1.7202674e+03   4.9310465e+02   1.0400000e+02
   1.0880000e+03   1.6783605e+03   4.7491860e+02   1.0400000e+02
   1.0890000e+03   1.7487326e+03   5.6743023e+02   1.1400000e+02
   1.0900000e+03   1.7700814e+03   5.6426744e+02   1.1600000e+02
   1.0910000e+03   1.7938023e+03   5.7850000e+02   1.1600000e+02
   1.0920000e+03   1.7732442e+03   5.5477907e+02   1.1800000e+02
   1.0930000e+03   1.7360814e+03   6.0617442e+02   1.1600000e+02
   1.0940000e+03   1.7178953e+03   6.0617442e+02   1.1600000e+02
   1.0950000e+03   1.7487326e+03   6.4175581e+02   1.1900000e+02
   1.0960000e+03   1.6862674e+03   4.7333721e+02   9.8000000e+01
   1.0970000e+03   1.7084070e+03   4.4645349e+02   9.8000000e+01
   1.0980000e+03   1.6823140e+03   4.8440698e+02   9.4000000e+01
   1.0990000e+03   1.6751977e+03   5.0338372e+02   9.4000000e+01
   1.1000000e+03   1.6601744e+03   4.5356977e+02   9.4000000e+01
   1.1010000e+03   1.6925930e+03   6.6626744e+02   9.3000000e+01
   1.1020000e+03   1.7455698e+03   6.4729070e+02   9.3000000e+01
   1.1030000e+03   1.7542674e+03   6.1566279e+02   9.3000000e+01
   1.1040000e+03   1.7740349e+03   5.8008140e+02   9.3000000e+01
   1.1050000e+03   1.7914302e+03   4.9547674e+02   9.3000000e+01
   1.1060000e+03   1.8167326e+03   5.0575581e+02   9.0000000e+01
   1.1070000e+03   1.7653372e+03   5.0575581e+02   9.0000000e+01
   1.1080000e+03   1.8507326e+03   5.7454651e+02   9.9000000e+01
   1.1090000e+03   1.8878953e+03   6.2040698e+02   1.0500000e+02
   1.1100000e+03   1.8776163e+03   6.2673256e+02   1.0500000e+02
   1.1110000e+03   1.9108256e+03   6.1329070e+02   1.0500000e+02
   1.1120000e+03   1.8499419e+03   5.4054651e+02   1.0900000e+02
   1.1130000e+03   1.8436163e+03   5.2156977e+02   1.0900000e+02
   1.1140000e+03   1.8372907e+03   5.4212791e+02   1.0900000e+02
   1.1150000e+03   1.7613837e+03   6.9156977e+02   1.0200000e+02
   1.1160000e+03   1.7708721e+03   7.1370930e+02   1.0500000e+02
   1.1170000e+03   1.7692907e+03   6.6863953e+02   1.0600000e+02
   1.1180000e+03   1.6807326e+03   6.2119767e+02   8.2000000e+01
   1.1190000e+03   1.6815233e+03   5.9589535e+02   8.0000000e+01
   1.1200000e+03   1.6609651e+03   6.2040698e+02   8.2000000e+01
   1.1210000e+03   1.6910116e+03   5.6505814e+02   8.0000000e+01
   1.1220000e+03   1.6878488e+03   5.3659302e+02   8.0000000e+01
   1.1230000e+03   1.6633372e+03   5.2947674e+02   8.0000000e+01
   1.1240000e+03   1.7044535e+03   5.3896512e+02   8.0000000e+01
   1.1250000e+03   1.6957558e+03   5.8245349e+02   7.4000000e+01
   1.1260000e+03   1.6396163e+03   6.3305814e+02   7.7000000e+01
   1.1270000e+03   1.6467326e+03   6.5361628e+02   7.7000000e+01
   1.1280000e+03   1.6174767e+03   6.2752326e+02   7.5000000e+01
   1.1290000e+03   1.5977093e+03   6.4175581e+02   7.5000000e+01
   1.1300000e+03   1.6103605e+03   6.0222093e+02   7.5000000e+01
   1.1310000e+03   1.7930116e+03   6.0143023e+02   8.7000000e+01
   1.1320000e+03   1.7961744e+03   6.1724419e+02   8.7000000e+01
   1.1330000e+03   1.8056628e+03   6.0301163e+02   7.9000000e+01
   1.1340000e+03   1.8111977e+03   6.2356977e+02   7.9000000e+01
   1.1350000e+03   1.8191047e+03   5.9115116e+02   7.6000000e+01
   1.1360000e+03   1.8246395e+03   5.9510465e+02   7.1000000e+01
   1.1370000e+03   1.8285930e+03   5.7454651e+02   7.6000000e+01
   1.1380000e+03   1.5455233e+03   6.6784884e+02   1.0000000e+02
   1.1390000e+03   1.5368256e+03   6.0696512e+02   1.0200000e+02
   1.1400000e+03   1.5360349e+03   5.7850000e+02   1.0200000e+02
   1.1410000e+03   1.5494767e+03   5.1603488e+02   1.0200000e+02
   1.1420000e+03   1.5471047e+03   4.8440698e+02   1.0200000e+02
   1.1430000e+03   1.5123140e+03   4.8756977e+02   1.0200000e+02
   1.1440000e+03   1.5826860e+03   4.8282558e+02   1.0100000e+02
   1.1450000e+03   1.5123140e+03   5.6980233e+02   1.0200000e+02
   1.1460000e+03   1.5629186e+03   5.3501163e+02   1.1400000e+02
   1.1470000e+03   1.5739884e+03   5.5477907e+02   1.1400000e+02
   1.1480000e+03   1.5747791e+03   5.0575581e+02   1.1600000e+02
   1.1490000e+03   1.5945465e+03   5.1603488e+02   1.1600000e+02
   1.1500000e+03   1.5700349e+03   4.8045349e+02   1.1600000e+02
   1.1510000e+03   1.5700349e+03   5.7375581e+02   1.1400000e+02
   1.1520000e+03   1.5423605e+03   5.5398837e+02   1.2000000e+02
   1.1530000e+03   1.5415698e+03   6.8761628e+02   1.0800000e+02
   1.1540000e+03   1.5431512e+03   6.8840698e+02   1.1000000e+02
   1.1550000e+03   1.5312907e+03   7.4138372e+02   1.1500000e+02
   1.1560000e+03   1.5447326e+03   7.7538372e+02   1.1600000e+02
   1.1570000e+03   1.4885930e+03   7.5719767e+02   1.1500000e+02
   1.1580000e+03   1.4806860e+03   6.4729070e+02   1.1000000e+02
   1.1590000e+03   1.4688256e+03   6.7496512e+02   1.1000000e+02
   1.1600000e+03   1.4625000e+03   6.2436047e+02   1.1000000e+02
   1.1610000e+03   1.4545930e+03   6.0617442e+02   1.1200000e+02
   1.1620000e+03   1.4474767e+03   5.9826744e+02   1.1700000e+02
   1.1630000e+03   1.4332442e+03   6.1882558e+02   1.1200000e+02
   1.1640000e+03   1.4656628e+03   6.3384884e+02   1.0500000e+02
   1.1650000e+03   1.5344535e+03   5.7850000e+02   9.1000000e+01
   1.1660000e+03   1.5660814e+03   5.7770930e+02   9.1000000e+01
   1.1670000e+03   1.6032442e+03   5.6110465e+02   9.1000000e+01
   1.1680000e+03   1.5099419e+03   5.6743023e+02   9.0000000e+01
   1.1690000e+03   1.4759419e+03   5.7217442e+02   8.8000000e+01
   1.1700000e+03   1.5621279e+03   6.1012791e+02   9.1000000e+01
   1.1710000e+03   1.5431512e+03   5.9273256e+02   8.3000000e+01
   1.1720000e+03   1.5360349e+03   6.2198837e+02   8.3000000e+01
   1.1730000e+03   1.5471047e+03   5.6663953e+02   8.0000000e+01
   1.1740000e+03   1.6095698e+03   6.6863953e+02   1.1200000e+02
   1.1750000e+03   1.6190581e+03   6.4650000e+02   1.1500000e+02
   1.1760000e+03   1.6364535e+03   6.8366279e+02   1.1600000e+02
   1.1770000e+03   1.6514767e+03   6.8840698e+02   1.1600000e+02
   1.1780000e+03   1.6625465e+03   6.5282558e+02   1.2000000e+02
   1.1790000e+03   1.7360814e+03   8.0780233e+02   8.3000000e+01
   1.1800000e+03   1.7665233e+03   8.7026744e+02   8.3000000e+01
   1.1810000e+03   1.7957791e+03   9.1770930e+02   8.0000000e+01
   1.1820000e+03   1.8131744e+03   9.4696512e+02   8.0000000e+01
   1.1830000e+03   1.8258256e+03   9.2008140e+02   8.0000000e+01
   1.1840000e+03   1.8416395e+03   9.6910465e+02   8.0000000e+01
   1.1850000e+03   1.7855000e+03   9.5408140e+02   7.4000000e+01
   1.1860000e+03   1.7768023e+03   8.8766279e+02   8.3000000e+01
   1.1870000e+03   1.7578256e+03   8.9003488e+02   8.3000000e+01
   1.1880000e+03   1.8021047e+03   8.6394186e+02   7.2000000e+01
   1.1890000e+03   1.8076395e+03   8.3943023e+02   7.2000000e+01
   1.1900000e+03   1.8084302e+03   8.1650000e+02   7.2000000e+01
   1.1910000e+03   1.8321512e+03   8.8845349e+02   6.7000000e+01
   1.1920000e+03   1.8392674e+03   9.0110465e+02   6.7000000e+01
   1.1930000e+03   1.8131744e+03   8.9794186e+02   6.4000000e+01
   1.1940000e+03   1.8147558e+03   8.1017442e+02   6.6000000e+01
   1.1950000e+03   1.8345233e+03   8.0622093e+02   6.6000000e+01
   1.1960000e+03   1.8005233e+03   7.9594186e+02   6.6000000e+01
   1.1970000e+03   1.7190814e+03   7.7143023e+02   8.2000000e+01
   1.1980000e+03   1.6724302e+03   7.8645349e+02   7.8000000e+01
   1.1990000e+03   1.6661047e+03   8.0701163e+02   7.8000000e+01
   1.2000000e+03   1.6447558e+03   8.3943023e+02   7.6000000e+01
   1.2010000e+03   1.6273605e+03   7.4850000e+02   7.6000000e+01
   1.2020000e+03   1.7048488e+03   8.1966279e+02   7.2000000e+01
   1.2030000e+03   1.7341047e+03   7.2952326e+02   7.8000000e+01
   1.2040000e+03   1.7712674e+03   7.3031395e+02   7.8000000e+01
   1.2050000e+03   1.7269884e+03   7.1291860e+02   7.7000000e+01
   1.2060000e+03   1.9839651e+03   9.4301163e+02   8.6000000e+01
   1.2070000e+03   2.0187558e+03   9.3589535e+02   8.3000000e+01
   1.2080000e+03   1.9270349e+03   9.5329070e+02   8.3000000e+01
   1.2090000e+03   1.5183014e+03   1.2966095e+03   5.7000000e+01
   1.2100000e+03   1.5135676e+03   1.3108109e+03   5.7000000e+01
   1.2110000e+03   1.5135676e+03   1.3799241e+03   5.5000000e+01
   1.2120000e+03   1.5145144e+03   1.3941255e+03   5.4000000e+01
   1.2130000e+03   1.4747506e+03   1.4130606e+03   5.2000000e+01
   1.2140000e+03   1.4605493e+03   1.4215814e+03   4.5000000e+01
   1.2150000e+03   1.4548687e+03   1.4736530e+03   4.4000000e+01
   1.2160000e+03   1.4567622e+03   1.3931787e+03   4.5000000e+01
   1.2170000e+03   1.4264660e+03   1.3695098e+03   5.2000000e+01
   1.2180000e+03   1.5476509e+03   1.4973219e+03   4.3000000e+01
   1.2190000e+03   1.5334495e+03   1.5408727e+03   3.9000000e+01
   1.2200000e+03   1.5069403e+03   1.5512870e+03   3.9000000e+01
   1.2210000e+03   1.4775909e+03   1.5635949e+03   3.7000000e+01
   1.2220000e+03   1.4652830e+03   1.5635949e+03   3.4000000e+01
   1.2230000e+03   1.5213784e+03   1.5583877e+03   3.5000000e+01
   1.2240000e+03   1.5393667e+03   1.6218204e+03   3.5000000e+01
   1.2250000e+03   1.5294258e+03   1.6369685e+03   3.5000000e+01
   1.2260000e+03   1.5852844e+03   1.6308146e+03   3.5000000e+01
   1.2270000e+03   1.5393667e+03   1.6095125e+03   3.5000000e+01
   1.2280000e+03   1.5346330e+03   1.6218204e+03   2.6000000e+01
   1.2290000e+03   1.5152244e+03   1.5560208e+03   2.4000000e+01
   1.2300000e+03   1.6027994e+03   1.5555474e+03   3.4000000e+01
   1.2310000e+03   1.6207878e+03   1.5631215e+03   3.1000000e+01
   1.2320000e+03   1.6136871e+03   1.5598078e+03   3.9000000e+01
   1.2330000e+03   1.6274151e+03   1.5692754e+03   3.9000000e+01
   1.2340000e+03   1.6151073e+03   1.5413461e+03   3.9000000e+01
   1.2350000e+03   1.4551054e+03   1.5744826e+03   4.6000000e+01
   1.2360000e+03   1.4494249e+03   1.5877371e+03   4.6000000e+01
   1.2370000e+03   1.4551054e+03   1.5531805e+03   4.6000000e+01
   1.2380000e+03   1.5857578e+03   1.5200441e+03   4.8000000e+01
   1.2390000e+03   1.5947520e+03   1.5020557e+03   4.8000000e+01
   1.2400000e+03   1.6075332e+03   1.4703394e+03   4.8000000e+01
   1.2410000e+03   1.6231547e+03   1.5233577e+03   4.8000000e+01
   1.2420000e+03   1.5620889e+03   1.5418195e+03   5.2000000e+01
   1.2430000e+03   1.5488343e+03   1.5508136e+03   5.2000000e+01
   1.2440000e+03   1.5317927e+03   1.5361389e+03   5.2000000e+01
   1.2450000e+03   1.5758169e+03   1.5716423e+03   5.2000000e+01
   1.2460000e+03   1.5194849e+03   1.5853703e+03   5.2000000e+01
   1.2470000e+03   1.5265855e+03   1.3889183e+03   6.4000000e+01
   1.2480000e+03   1.5386567e+03   1.3548351e+03   7.6000000e+01
   1.2490000e+03   1.5414969e+03   1.3373201e+03   7.6000000e+01
   1.2500000e+03   1.5448106e+03   1.3164914e+03   7.6000000e+01
   1.2510000e+03   1.5547515e+03   1.2951894e+03   7.6000000e+01
   1.2520000e+03   1.5864679e+03   1.3335330e+03   7.6000000e+01
   1.2530000e+03   1.5041001e+03   1.3354266e+03   7.6000000e+01
   1.2540000e+03   1.5353430e+03   1.4064333e+03   8.0000000e+01
   1.2550000e+03   1.5448106e+03   1.4211080e+03   6.4000000e+01
   1.2560000e+03   1.6077699e+03   1.4059599e+03   6.4000000e+01
   1.2570000e+03   1.6262316e+03   1.3879715e+03   6.4000000e+01
   1.2580000e+03   1.5987757e+03   1.3893917e+03   6.4000000e+01
   1.2590000e+03   1.5443372e+03   1.4343626e+03   6.4000000e+01
   1.2600000e+03   1.5433905e+03   1.4514042e+03   6.6000000e+01
   1.2610000e+03   1.5391300e+03   1.4660789e+03   6.6000000e+01
   1.2620000e+03   1.5258755e+03   1.4679725e+03   7.1000000e+01
   1.2630000e+03   1.5604321e+03   1.4712861e+03   6.6000000e+01
   1.2640000e+03   1.5078871e+03   1.4414633e+03   6.4000000e+01
   1.2650000e+03   1.5448106e+03   1.4627653e+03   5.9000000e+01
   1.2660000e+03   1.6006692e+03   1.3221720e+03   4.5000000e+01
   1.2670000e+03   1.6134504e+03   1.3363733e+03   4.5000000e+01
   1.2680000e+03   1.6125037e+03   1.4007528e+03   3.6000000e+01
   1.2690000e+03   1.6560545e+03   1.4329425e+03   3.4000000e+01
   1.2700000e+03   1.6877708e+03   1.4121138e+03   3.4000000e+01
   1.2710000e+03   1.6674155e+03   1.4869076e+03   2.8000000e+01
   1.2720000e+03   1.6773565e+03   1.4963752e+03   2.5000000e+01
   1.2730000e+03   1.6977118e+03   1.5370857e+03   2.5000000e+01
   1.2740000e+03   1.7114397e+03   1.5261980e+03   2.5000000e+01
   1.2750000e+03   1.6338057e+03   1.5063161e+03   2.5000000e+01
   1.2760000e+03   1.6158173e+03   1.4992154e+03   2.5000000e+01
   1.2770000e+03   1.6988952e+03   1.5711689e+03   2.2000000e+01
   1.2780000e+03   1.6245748e+03   1.5257246e+03   1.7000000e+01
   1.2790000e+03   1.6274151e+03   1.5626481e+03   1.6000000e+01
   1.2800000e+03   1.5956987e+03   1.5082096e+03   1.5000000e+01
   1.2810000e+03   1.6861140e+03   1.4575581e+03   1.6000000e+01
   1.2820000e+03   1.6813802e+03   1.4499841e+03   1.3000000e+01
   1.2830000e+03   1.7126232e+03   1.4656056e+03   1.6000000e+01
   1.2840000e+03   1.7244576e+03   1.5167304e+03   2.5000000e+01
   1.2850000e+03   1.7429194e+03   1.5541273e+03   1.4000000e+01
   1.2860000e+03   1.5822075e+03   1.4031196e+03   3.3000000e+01
   1.2870000e+03   1.5519113e+03   1.4225282e+03   3.1000000e+01
   1.2880000e+03   1.5438638e+03   1.4310490e+03   2.7000000e+01
   1.2890000e+03   1.5282424e+03   1.4154275e+03   3.1000000e+01
   1.2900000e+03   1.5807873e+03   1.3874982e+03   3.1000000e+01
   1.2910000e+03   1.5751068e+03   1.3652494e+03   3.1000000e+01
   1.2920000e+03   1.5878880e+03   1.3358999e+03   3.1000000e+01
   1.2930000e+03   1.5325028e+03   1.3496279e+03   3.1000000e+01
   1.2940000e+03   1.5883614e+03   1.3979125e+03   1.7000000e+01
   1.2950000e+03   1.6020894e+03   1.4035930e+03   1.7000000e+01
   1.2960000e+03   1.5826808e+03   1.4035930e+03   1.4000000e+01
   1.2970000e+03   1.6913211e+03   1.3174382e+03   2.8000000e+01
   1.2980000e+03   1.6889543e+03   1.3150713e+03   2.5000000e+01
   1.2990000e+03   1.7102563e+03   1.3231187e+03   2.3000000e+01
   1.3000000e+03   1.7230375e+03   1.3335330e+03   2.0000000e+01
   1.3010000e+03   1.7282446e+03   1.3202785e+03   1.5000000e+01
   1.3020000e+03   1.7457596e+03   1.3160181e+03   1.5000000e+01
   1.3030000e+03   1.7216174e+03   1.3027635e+03   1.5000000e+01
   1.3040000e+03   1.7485999e+03   1.3709299e+03   2.0000000e+01
   1.3050000e+03   1.7485999e+03   1.3737702e+03   2.5000000e+01
   1.3060000e+03   1.7575941e+03   1.3993326e+03   1.5000000e+01
   1.3070000e+03   1.6567645e+03   1.3321129e+03   1.9000000e+01
   1.3080000e+03   1.6837471e+03   1.2748341e+03   2.8000000e+01
   1.3090000e+03   1.7282446e+03   1.3216986e+03   3.2000000e+01
   1.3100000e+03   1.5748701e+03   1.2629997e+03   4.3000000e+01
   1.3110000e+03   1.5720298e+03   1.2440646e+03   4.0000000e+01
   1.3120000e+03   1.6127404e+03   1.2237093e+03   4.0000000e+01
   1.3130000e+03   1.6207878e+03   1.2014605e+03   4.0000000e+01
   1.3140000e+03   1.6297820e+03   1.2336502e+03   3.8000000e+01
   1.3150000e+03   1.5204316e+03   1.2871420e+03   4.3000000e+01
   1.3160000e+03   1.5256388e+03   1.2961362e+03   4.3000000e+01
   1.3170000e+03   1.5029166e+03   1.2899823e+03   4.3000000e+01
   1.3180000e+03   1.5592486e+03   1.2265496e+03   4.8000000e+01
   1.3190000e+03   1.6018527e+03   1.2293898e+03   4.8000000e+01
   1.3200000e+03   1.5346330e+03   1.2009871e+03   4.8000000e+01
   1.3210000e+03   1.6431744e+03   1.2877558e+03   5.7000000e+01
   1.3220000e+03   1.7499186e+03   1.3707791e+03   4.5000000e+01
   1.3230000e+03   1.7625698e+03   1.4134767e+03   4.5000000e+01
   1.3240000e+03   1.7380581e+03   1.4767326e+03   4.3000000e+01
   1.3250000e+03   1.7894535e+03   1.4245465e+03   5.3000000e+01
   1.3260000e+03   1.8147558e+03   1.4577558e+03   5.3000000e+01
   1.3270000e+03   1.7941977e+03   1.4688256e+03   5.3000000e+01
   1.3280000e+03   1.8376860e+03   1.4593372e+03   5.3000000e+01
   1.3290000e+03   1.8882907e+03   1.4609186e+03   5.3000000e+01
   1.3300000e+03   1.8218721e+03   1.4854302e+03   4.7000000e+01
   1.3310000e+03   1.7673140e+03   1.3952907e+03   6.1000000e+01
   1.3320000e+03   1.7451744e+03   1.3992442e+03   6.1000000e+01
   1.3330000e+03   1.7175000e+03   1.4087326e+03   6.1000000e+01
   1.3340000e+03   1.7364767e+03   1.4174302e+03   6.1000000e+01
   1.3350000e+03   1.7791744e+03   1.3786860e+03   6.6000000e+01
   1.3360000e+03   1.7862907e+03   1.3510116e+03   6.9000000e+01
   1.3370000e+03   1.8171279e+03   1.3865930e+03   6.6000000e+01
   1.3380000e+03   1.8574535e+03   1.4482674e+03   3.5000000e+01
   1.3390000e+03   1.8629884e+03   1.4917558e+03   3.2000000e+01
   1.3400000e+03   1.8574535e+03   1.5178488e+03   3.2000000e+01
   1.3410000e+03   1.8487558e+03   1.5439419e+03   3.0000000e+01
   1.3420000e+03   1.8353140e+03   1.5724070e+03   3.0000000e+01
   1.3430000e+03   1.7855000e+03   1.5842674e+03   3.2000000e+01
   1.3440000e+03   1.7609884e+03   1.6008721e+03   3.2000000e+01
   1.3450000e+03   1.7601977e+03   1.6277558e+03   3.2000000e+01
   1.3460000e+03   1.7459651e+03   1.5874302e+03   3.2000000e+01
   1.3470000e+03   1.7783837e+03   1.6016628e+03   3.7000000e+01
   1.3480000e+03   1.8582442e+03   1.6016628e+03   3.2000000e+01
   1.3490000e+03   1.8489996e+03   1.5619116e+03   2.7000000e+01
   1.3500000e+03   1.8474673e+03   1.5780007e+03   2.5000000e+01
   1.3510000e+03   1.8152892e+03   1.6232033e+03   2.5000000e+01
   1.3520000e+03   1.8099262e+03   1.6661075e+03   2.2000000e+01
   1.3530000e+03   1.8260152e+03   1.6707044e+03   2.2000000e+01
   1.3540000e+03   1.7800464e+03   1.6691721e+03   1.7000000e+01
   1.3550000e+03   1.7938371e+03   1.6170742e+03   1.5000000e+01
   1.3560000e+03   1.8252491e+03   1.5396934e+03   1.9000000e+01
   1.3570000e+03   1.9033960e+03   1.6032835e+03   2.0000000e+01
   1.3580000e+03   1.8980330e+03   1.6209049e+03   2.0000000e+01
   1.3590000e+03   1.9049283e+03   1.5917913e+03   2.0000000e+01
   1.3600000e+03   1.9485986e+03   1.5205397e+03   2.9000000e+01
   1.3610000e+03   1.9593247e+03   1.5442903e+03   2.9000000e+01
   1.3620000e+03   1.9654538e+03   1.4998538e+03   4.0000000e+01
   1.3630000e+03   1.9784783e+03   1.4975554e+03   4.2000000e+01
   1.3640000e+03   1.9508971e+03   1.5090476e+03   4.1000000e+01
   1.3650000e+03   1.8712179e+03   1.5404595e+03   4.6000000e+01
   1.3660000e+03   1.8873069e+03   1.4171100e+03   3.0000000e+01
   1.3670000e+03   1.8520642e+03   1.4125131e+03   2.3000000e+01
   1.3680000e+03   1.8306121e+03   1.4255376e+03   2.3000000e+01
   1.3690000e+03   1.8535965e+03   1.4255376e+03   1.4000000e+01
   1.3700000e+03   1.8543626e+03   1.4416267e+03   1.4000000e+01
   1.3710000e+03   1.8520642e+03   1.4102147e+03   1.4000000e+01
   1.3720000e+03   1.9102913e+03   1.4163439e+03   3.0000000e+01
   1.3730000e+03   1.9447679e+03   1.4247715e+03   3.5000000e+01
   1.3740000e+03   1.9409372e+03   1.4186423e+03   2.2000000e+01
   1.3750000e+03   1.9577924e+03   1.4293683e+03   2.2000000e+01
   1.3760000e+03   1.9455340e+03   1.4017871e+03   2.2000000e+01
   1.3770000e+03   1.6863851e+03   1.2661792e+03   5.7000000e+01
   1.3780000e+03   1.7591690e+03   1.2462594e+03   5.7000000e+01
   1.3790000e+03   1.7744919e+03   1.2340011e+03   5.7000000e+01
   1.3800000e+03   1.7951778e+03   1.2362995e+03   5.9000000e+01
   1.3810000e+03   1.8848169e+03   1.2615823e+03   4.6000000e+01
   1.3820000e+03   1.9215920e+03   1.2860990e+03   4.5000000e+01
   1.3830000e+03   1.9621977e+03   1.3052527e+03   4.7000000e+01
   1.3840000e+03   2.0066342e+03   1.2899297e+03   4.8000000e+01
   1.3850000e+03   2.0173602e+03   1.2493240e+03   5.6000000e+01
   1.3860000e+03   2.0372800e+03   1.2232750e+03   5.6000000e+01
   1.3870000e+03   2.0119972e+03   1.2585177e+03   5.8000000e+01
   1.3880000e+03   1.9499394e+03   1.3458584e+03   5.0000000e+01
   1.3890000e+03   1.9254227e+03   1.3558183e+03   5.0000000e+01
   1.3900000e+03   1.9713915e+03   1.3657782e+03   5.0000000e+01
   1.3910000e+03   1.9859483e+03   1.3795688e+03   5.0000000e+01
   1.3920000e+03   1.9629639e+03   1.3611813e+03   6.5000000e+01
   1.3930000e+03   1.9629639e+03   1.3719074e+03   6.5000000e+01
   1.3940000e+03   1.9851821e+03   1.3473907e+03   6.5000000e+01
   1.3950000e+03   1.9185274e+03   1.3742058e+03   5.0000000e+01
   1.3960000e+03   1.9070352e+03   1.3519876e+03   5.0000000e+01
   1.3970000e+03   2.0357478e+03   1.2906959e+03   4.6000000e+01
   1.3980000e+03   2.0472400e+03   1.3113818e+03   4.6000000e+01
   1.3990000e+03   2.0564337e+03   1.2815021e+03   4.6000000e+01
   1.4000000e+03   1.8070391e+03   1.2463552e+03   3.1000000e+01
   1.4010000e+03   1.8078230e+03   1.2424356e+03   2.9000000e+01
   1.4020000e+03   1.7686266e+03   1.2016713e+03   2.9000000e+01
   1.4030000e+03   1.7427569e+03   1.2008874e+03   2.7000000e+01
   1.4040000e+03   1.7262944e+03   1.2016713e+03   2.7000000e+01
   1.4050000e+03   1.7113998e+03   1.1985356e+03   2.7000000e+01
   1.4060000e+03   1.7270784e+03   1.2189177e+03   2.7000000e+01
   1.4070000e+03   1.7858730e+03   1.1405249e+03   2.5000000e+01
   1.4080000e+03   1.8007676e+03   1.1460124e+03   2.5000000e+01
   1.4090000e+03   1.7748980e+03   1.1358213e+03   2.5000000e+01
   1.4100000e+03   1.7474605e+03   1.1953999e+03   1.7000000e+01
   1.4110000e+03   1.8462355e+03   1.2392999e+03   2.8000000e+01
   1.4120000e+03   1.8626980e+03   1.2369481e+03   2.5000000e+01
   1.4130000e+03   1.8611301e+03   1.2102945e+03   2.5000000e+01
   1.4140000e+03   1.8321248e+03   1.2487070e+03   1.5000000e+01
   1.4150000e+03   1.9097337e+03   1.2377320e+03   1.9000000e+01
   1.4160000e+03   1.9340355e+03   1.2283249e+03   1.9000000e+01
   1.4170000e+03   1.8877837e+03   1.2361642e+03   1.2000000e+01
   1.4180000e+03   1.8219337e+03   1.2910391e+03   2.9000000e+01
   1.4190000e+03   1.8266373e+03   1.3122052e+03   2.9000000e+01
   1.4200000e+03   1.8031194e+03   1.3020141e+03   2.9000000e+01
   1.4210000e+03   1.8305569e+03   1.3263159e+03   2.7000000e+01
   1.4220000e+03   1.8517230e+03   1.3247481e+03   2.7000000e+01
   1.4230000e+03   1.8187980e+03   1.3466981e+03   2.7000000e+01
   1.4240000e+03   1.8705373e+03   1.3239641e+03   2.7000000e+01
   1.4250000e+03   1.8391801e+03   1.3333713e+03   2.0000000e+01
   1.4260000e+03   1.8305569e+03   1.3090695e+03   3.7000000e+01
   1.4270000e+03   1.9003265e+03   1.2040231e+03   4.3000000e+01
   1.4280000e+03   1.9434426e+03   1.1938320e+03   4.3000000e+01
   1.4290000e+03   1.9591212e+03   1.1742338e+03   4.3000000e+01
   1.4300000e+03   1.9834229e+03   1.1938320e+03   3.8000000e+01
   1.4310000e+03   1.8901355e+03   1.1703142e+03   3.2000000e+01
   1.4320000e+03   1.8846480e+03   1.1593392e+03   3.2000000e+01
   1.4330000e+03   1.9120855e+03   1.1687463e+03   3.2000000e+01
   1.4340000e+03   1.9669604e+03   1.3302356e+03   2.4000000e+01
   1.4350000e+03   1.9512819e+03   1.3435623e+03   2.4000000e+01
   1.4360000e+03   1.9818551e+03   1.3294516e+03   2.4000000e+01
   1.4370000e+03   1.9771515e+03   1.3059338e+03   2.4000000e+01
   1.4380000e+03   1.9936140e+03   1.3506177e+03   2.4000000e+01
   1.4390000e+03   1.6659320e+03   1.1530677e+03   5.4000000e+01
   1.4400000e+03   1.6283034e+03   1.1264142e+03   5.6000000e+01
   1.4410000e+03   1.6345748e+03   1.1366053e+03   6.0000000e+01
   1.4420000e+03   1.6580927e+03   1.1593392e+03   6.8000000e+01
   1.4430000e+03   1.6627962e+03   1.1530677e+03   7.0000000e+01
   1.4440000e+03   1.6612284e+03   1.1781535e+03   6.8000000e+01
   1.4450000e+03   1.5945945e+03   1.1491481e+03   6.0000000e+01
   1.4460000e+03   1.5977302e+03   1.1648267e+03   6.0000000e+01
   1.4470000e+03   1.5859713e+03   1.1381731e+03   6.0000000e+01
   1.4480000e+03   1.6243838e+03   1.0934892e+03   5.1000000e+01
   1.4490000e+03   1.6823945e+03   1.1366053e+03   5.4000000e+01
   1.4500000e+03   1.6996409e+03   1.0919213e+03   6.0000000e+01
   1.4510000e+03   1.6910177e+03   1.0715392e+03   6.0000000e+01
   1.4520000e+03   1.7098319e+03   1.1075999e+03   6.0000000e+01
   1.4530000e+03   1.6949373e+03   1.1350374e+03   4.6000000e+01
   1.4540000e+03   1.6910177e+03   1.1797213e+03   4.6000000e+01
   1.4550000e+03   1.7004248e+03   1.1326856e+03   4.2000000e+01
   1.4560000e+03   1.6776909e+03   1.1170070e+03   3.9000000e+01
   1.4570000e+03   1.7255105e+03   1.1452285e+03   4.2000000e+01
   1.4580000e+03   1.8015516e+03   1.0856499e+03   6.1000000e+01
   1.4590000e+03   1.7835212e+03   1.0668356e+03   6.1000000e+01
   1.4600000e+03   1.7576516e+03   1.0354785e+03   6.1000000e+01
   1.4610000e+03   1.8242855e+03   1.0738910e+03   7.5000000e+01
   1.4620000e+03   1.8046873e+03   1.0448856e+03   7.5000000e+01
   1.4630000e+03   1.8446676e+03   1.0832981e+03   7.5000000e+01
   1.4640000e+03   1.8493712e+03   1.0715392e+03   5.4000000e+01
   1.4650000e+03   1.8752408e+03   1.0652678e+03   5.4000000e+01
   1.4660000e+03   1.8752408e+03   1.0856499e+03   5.4000000e+01
   1.4670000e+03   1.9011105e+03   1.0550767e+03   5.4000000e+01
   1.4680000e+03   1.9230605e+03   1.0550767e+03   5.6000000e+01
   1.4690000e+03   1.9536337e+03   1.0495892e+03   6.1000000e+01
   1.4700000e+03   1.9630408e+03   1.0456696e+03   6.4000000e+01
   1.4710000e+03   1.9363872e+03   1.0542928e+03   6.4000000e+01
   1.4720000e+03   1.8854319e+03   1.0103928e+03   5.9000000e+01
   1.4730000e+03   1.8360444e+03   1.0621321e+03   4.6000000e+01
   1.4740000e+03   1.8336926e+03   1.0433178e+03   4.6000000e+01
   1.4750000e+03   1.8117426e+03   1.0746749e+03   4.2000000e+01
   1.4760000e+03   1.9042462e+03   1.0605642e+03   4.8000000e+01
   1.4770000e+03   1.8244325e+03   1.2324405e+03   7.1000000e+01
   1.4780000e+03   1.8902825e+03   1.2136262e+03   7.3000000e+01
   1.4790000e+03   1.9232074e+03   1.1728619e+03   7.4000000e+01
   1.4800000e+03   2.0047360e+03   1.1556155e+03   7.5000000e+01
   1.4810000e+03   2.0313896e+03   1.1579673e+03   7.5000000e+01
   1.4820000e+03   2.0102235e+03   1.1618869e+03   7.0000000e+01
   1.4830000e+03   2.0008163e+03   1.1399369e+03   7.0000000e+01
   1.4840000e+03   1.9992485e+03   1.1807012e+03   6.7000000e+01
   1.4850000e+03   1.9326146e+03   1.1618869e+03   6.3000000e+01
   1.4860000e+03   1.9302628e+03   1.1783494e+03   6.3000000e+01
   1.4870000e+03   1.9106646e+03   1.1532637e+03   6.1000000e+01
   1.4880000e+03   1.9090967e+03   1.2669333e+03   7.8000000e+01
   1.4890000e+03   1.9349664e+03   1.2849637e+03   7.8000000e+01
   1.4900000e+03   1.9020414e+03   1.2880994e+03   7.5000000e+01
   1.4910000e+03   1.7938593e+03   1.2465512e+03   7.7000000e+01
   1.4920000e+03   1.7507432e+03   1.2739887e+03   7.8000000e+01
   1.4930000e+03   1.7844521e+03   1.2520387e+03   8.4000000e+01
   1.4940000e+03   1.7773968e+03   1.2206816e+03   8.6000000e+01
   1.4950000e+03   1.7546628e+03   1.2010834e+03   8.6000000e+01
   1.4960000e+03   1.7969950e+03   1.1908923e+03   9.5000000e+01
   1.4970000e+03   1.8134575e+03   1.1963798e+03   9.5000000e+01
   1.4980000e+03   1.7977789e+03   1.1603191e+03   9.5000000e+01
   1.4990000e+03   1.8056182e+03   1.2637976e+03   8.4000000e+01
   1.5000000e+03   1.8252164e+03   1.2865316e+03   8.6000000e+01
   1.5010000e+03   1.7954271e+03   1.2677173e+03   9.1000000e+01
   1.5020000e+03   1.1972209e+03   8.6394186e+02   5.6000000e+01
   1.5030000e+03   1.2272674e+03   7.2636047e+02   4.7000000e+01
   1.5040000e+03   1.2335930e+03   6.9631395e+02   4.0000000e+01
   1.5050000e+03   1.2406615e+03   6.7347061e+02   4.0000000e+01
   1.5060000e+03   1.2505670e+03   6.1733976e+02   3.5000000e+01
   1.5070000e+03   1.2347182e+03   6.0215142e+02   2.9000000e+01
   1.5080000e+03   1.2195299e+03   5.9092525e+02   2.9000000e+01
   1.5090000e+03   1.2353786e+03   5.3149259e+02   2.5000000e+01
   1.5100000e+03   1.2267939e+03   5.2026642e+02   2.2000000e+01
   1.5110000e+03   1.2466048e+03   5.3215295e+02   2.0000000e+01
   1.5120000e+03   1.1977379e+03   5.8696307e+02   2.9000000e+01
   1.5130000e+03   1.1713234e+03   6.0083069e+02   3.6000000e+01
   1.5140000e+03   1.1607576e+03   6.1998122e+02   3.6000000e+01
   1.5150000e+03   1.1673612e+03   5.9092525e+02   3.6000000e+01
   1.5160000e+03   1.1739649e+03   5.8366126e+02   1.6000000e+01
   1.5170000e+03   1.1766063e+03   5.8828380e+02   1.3000000e+01
   1.5180000e+03   1.1805685e+03   6.1271722e+02   1.3000000e+01
   1.5190000e+03   1.1739649e+03   6.3384884e+02   1.3000000e+01
   1.5200000e+03   1.1964172e+03   6.1998122e+02   1.3000000e+01
   1.5210000e+03   1.1812289e+03   5.5790710e+02   1.3000000e+01
   1.5220000e+03   1.1805685e+03   5.3413404e+02   1.3000000e+01
   1.5230000e+03   1.2036812e+03   5.6451073e+02   1.3000000e+01
   1.5240000e+03   1.1237773e+03   5.6583146e+02   1.0000000e+01
   1.5250000e+03   1.1171737e+03   5.5658638e+02   8.0000000e+00
   1.5260000e+03   1.1250980e+03   5.4271876e+02   1.0000000e+01
   1.5270000e+03   1.3073582e+03   5.8762343e+02   3.5000000e+01
   1.5280000e+03   1.3258483e+03   5.5658638e+02   2.7000000e+01
   1.5290000e+03   1.3337727e+03   5.2885114e+02   2.7000000e+01
   1.5300000e+03   1.3443385e+03   5.1432315e+02   2.7000000e+01
   1.5310000e+03   1.3033960e+03   4.8130501e+02   2.2000000e+01
   1.5320000e+03   1.3033960e+03   4.5290940e+02   2.2000000e+01
   1.5330000e+03   1.3033960e+03   4.8394646e+02   1.8000000e+01
   1.5340000e+03   1.3595268e+03   4.8460682e+02   2.7000000e+01
   1.5350000e+03   1.3337727e+03   5.1894569e+02   3.5000000e+01
   1.5360000e+03   1.3522628e+03   5.3149259e+02   3.5000000e+01
   1.5370000e+03   1.3020753e+03   5.2092678e+02   3.5000000e+01
   1.5380000e+03   1.3410367e+03   5.7837835e+02   1.8000000e+01
   1.5390000e+03   1.3291501e+03   5.6715219e+02   1.4000000e+01
   1.5400000e+03   1.3634890e+03   5.6054856e+02   1.3000000e+01
   1.5410000e+03   1.1633991e+03   7.0318694e+02   3.8000000e+01
   1.5420000e+03   1.1165133e+03   6.8865896e+02   3.8000000e+01
   1.5430000e+03   1.0788726e+03   7.4214835e+02   3.8000000e+01
   1.5440000e+03   1.0742501e+03   7.5139343e+02   3.8000000e+01
   1.5450000e+03   1.0260436e+03   7.5205380e+02   3.8000000e+01
   1.5460000e+03   1.1046268e+03   7.7846831e+02   3.8000000e+01
   1.5470000e+03   1.0735897e+03   7.1441311e+02   5.1000000e+01
   1.5480000e+03   1.0960420e+03   6.8271569e+02   5.1000000e+01
   1.5490000e+03   1.0617032e+03   7.0450767e+02   5.1000000e+01
   1.5500000e+03   1.1006646e+03   6.7677243e+02   3.7000000e+01
   1.5510000e+03   1.0749104e+03   6.3847138e+02   3.7000000e+01
   1.5520000e+03   1.0821744e+03   5.4602057e+02   2.9000000e+01
   1.5530000e+03   1.1171737e+03   5.2885114e+02   2.5000000e+01
   1.5540000e+03   1.1250980e+03   5.1234206e+02   2.5000000e+01
   1.5550000e+03   1.1019853e+03   5.5130348e+02   2.5000000e+01
   1.5560000e+03   1.0303359e+03   5.2158715e+02   2.3000000e+01
   1.5570000e+03   1.0118458e+03   5.1564388e+02   2.3000000e+01
   1.5580000e+03   1.0336377e+03   4.9913481e+02   1.9000000e+01
   1.5590000e+03   1.0243927e+03   6.3913174e+02   3.2000000e+01
   1.5600000e+03   1.0032611e+03   6.3450920e+02   2.8000000e+01
   1.5610000e+03   9.9533670e+02   6.3781101e+02   2.0000000e+01
   1.5620000e+03   9.6958255e+02   6.7677243e+02   2.0000000e+01
   1.5630000e+03   9.7486545e+02   7.0318694e+02   2.0000000e+01
   1.5640000e+03   9.5571492e+02   6.6620662e+02   1.7000000e+01
   1.5650000e+03   1.0065629e+03   6.1998122e+02   1.3000000e+01
   1.5660000e+03   1.0059025e+03   6.0611360e+02   1.3000000e+01
   1.5670000e+03   1.0105250e+03   6.4177319e+02   1.3000000e+01
   1.5680000e+03   9.9269525e+02   6.2922630e+02   4.9000000e+01
   1.5690000e+03   9.9467634e+02   6.4969755e+02   4.9000000e+01
   1.5700000e+03   1.0171287e+03   6.3054702e+02   5.3000000e+01
   1.5710000e+03   9.4448876e+02   5.8696307e+02   2.8000000e+01
   1.5720000e+03   9.5835638e+02   5.7771799e+02   2.8000000e+01
   1.5730000e+03   9.2864005e+02   5.7771799e+02   2.8000000e+01
   1.5740000e+03   9.1609315e+02   5.9356670e+02   2.8000000e+01
   1.5750000e+03   9.1279134e+02   5.5328456e+02   2.8000000e+01
   1.5760000e+03   1.1023155e+03   6.9592295e+02   1.7000000e+01
   1.5770000e+03   1.0957119e+03   6.5365972e+02   1.7000000e+01
   1.5780000e+03   1.1293904e+03   7.2431855e+02   1.6000000e+01
   1.5790000e+03   1.1425976e+03   7.1111130e+02   1.6000000e+01
   1.5800000e+03   1.1307111e+03   7.3752581e+02   1.6000000e+01
   1.5810000e+03   1.0745802e+03   7.2696001e+02   1.5000000e+01
   1.5820000e+03   1.0646748e+03   7.3092218e+02   1.1000000e+01
   1.5830000e+03   1.0455243e+03   7.3488436e+02   1.1000000e+01
   1.5840000e+03   1.0725992e+03   7.4545017e+02   8.0000000e+00
   1.5850000e+03   1.0567504e+03   7.1243202e+02   1.5000000e+01
   1.5860000e+03   1.1960870e+03   7.5535561e+02   2.4000000e+01
   1.5870000e+03   1.1855212e+03   7.7120432e+02   2.4000000e+01
   1.5880000e+03   1.2172186e+03   7.5865742e+02   1.0000000e+01
   1.5890000e+03   1.2112754e+03   7.7516650e+02   1.0000000e+01
   1.5900000e+03   1.2132565e+03   7.4082763e+02   1.0000000e+01
   1.5910000e+03   1.2720288e+03   6.6752734e+02   1.8000000e+01
   1.5920000e+03   1.2812738e+03   6.4837682e+02   1.8000000e+01
   1.5930000e+03   1.2522179e+03   6.8469678e+02   1.8000000e+01
   1.5940000e+03   1.2284448e+03   6.8205533e+02   1.8000000e+01
   1.5950000e+03   1.2541990e+03   7.0780948e+02   1.8000000e+01
   1.5960000e+03   1.2951415e+03   6.3715065e+02   1.6000000e+01
   1.5970000e+03   1.2733495e+03   6.6092372e+02   1.0000000e+01
   1.5980000e+03   1.2812738e+03   6.7743279e+02   1.0000000e+01
   1.5990000e+03   1.2713684e+03   6.4573537e+02   8.0000000e+00
   1.6000000e+03   1.3634890e+03   7.3356363e+02   2.1000000e+01
   1.6010000e+03   1.3641494e+03   7.3554472e+02   1.9000000e+01
   1.6020000e+03   1.3991486e+03   7.4016726e+02   1.9000000e+01
   1.6030000e+03   1.3298105e+03   7.5403488e+02   1.9000000e+01
   1.6040000e+03   1.4301857e+03   7.3488436e+02   1.9000000e+01
   1.6050000e+03   1.3945261e+03   7.6327996e+02   1.1000000e+01
   1.6060000e+03   1.3700926e+03   6.9394186e+02   1.4000000e+01
   1.6070000e+03   1.3615079e+03   6.7281025e+02   1.4000000e+01
   1.6080000e+03   1.3892432e+03   6.8007424e+02   1.4000000e+01
   1.6090000e+03   1.3872621e+03   7.0780948e+02   3.1000000e+01
   1.6100000e+03   1.3720737e+03   7.1375275e+02   3.9000000e+01
   1.6110000e+03   1.3905639e+03   6.8403642e+02   3.4000000e+01
   1.6120000e+03   1.3700926e+03   6.7016880e+02   3.4000000e+01
   1.6130000e+03   1.4031108e+03   6.6818771e+02   3.4000000e+01
   1.6140000e+03   1.4433929e+03   7.2696001e+02   1.9000000e+01
   1.6150000e+03   1.4216009e+03   7.5535561e+02   2.8000000e+01
   1.6160000e+03   1.3232069e+03   6.0875505e+02   4.6000000e+01
   1.6170000e+03   1.3126411e+03   6.3516956e+02   4.6000000e+01
   1.6180000e+03   1.3238672e+03   5.8894416e+02   5.1000000e+01
   1.6190000e+03   1.1628256e+03   5.9431395e+02   5.2000000e+01
   1.6200000e+03   1.0971977e+03   5.5003488e+02   5.6000000e+01
   1.6210000e+03   1.0655698e+03   5.2789535e+02   5.6000000e+01
   1.6220000e+03   9.8729070e+02   5.3184884e+02   5.1000000e+01
   1.6230000e+03   9.8333721e+02   5.2868605e+02   4.8000000e+01
   1.6240000e+03   1.0046860e+03   5.5398837e+02   4.8000000e+01
   1.6250000e+03   9.4538372e+02   5.3501163e+02   4.8000000e+01
   1.6260000e+03   9.5408140e+02   4.9073256e+02   5.1000000e+01
   1.6270000e+03   1.0647791e+03   4.8519767e+02   6.2000000e+01
   1.6280000e+03   1.0885000e+03   4.8203488e+02   6.2000000e+01
   1.6290000e+03   1.0299884e+03   4.6147674e+02   6.6000000e+01
   1.6300000e+03   1.0007326e+03   4.6938372e+02   6.6000000e+01
   1.6310000e+03   1.0307791e+03   4.4091860e+02   6.6000000e+01
   1.6320000e+03   1.0378953e+03   4.4803488e+02   7.4000000e+01
   1.6330000e+03   1.0545000e+03   4.6543023e+02   7.4000000e+01
   1.6340000e+03   1.0592442e+03   4.4012791e+02   7.4000000e+01
   1.6350000e+03   1.0189186e+03   4.2194186e+02   6.6000000e+01
   1.6360000e+03   1.1169651e+03   5.6110465e+02   6.5000000e+01
   1.6370000e+03   1.1185465e+03   5.8245349e+02   6.5000000e+01
   1.6380000e+03   1.1304070e+03   5.6505814e+02   6.5000000e+01
   1.6390000e+03   1.1398953e+03   5.3975581e+02   6.5000000e+01
   1.6400000e+03   1.1533372e+03   5.7454651e+02   6.5000000e+01
   1.6410000e+03   1.1810116e+03   4.9152326e+02   5.0000000e+01
   1.6420000e+03   1.1968256e+03   4.7333721e+02   4.9000000e+01
   1.6430000e+03   1.2165930e+03   4.6463953e+02   5.3000000e+01
   1.6440000e+03   1.2545465e+03   5.1524419e+02   5.8000000e+01
   1.6450000e+03   1.2505930e+03   5.4212791e+02   5.8000000e+01
   1.6460000e+03   1.2727326e+03   4.9152326e+02   5.8000000e+01
   1.6470000e+03   1.2047326e+03   4.3301163e+02   5.9000000e+01
   1.6480000e+03   1.2355698e+03   4.1403488e+02   6.3000000e+01
   1.6490000e+03   1.2608721e+03   4.2431395e+02   6.7000000e+01
   1.6500000e+03   1.2735233e+03   4.4566279e+02   6.7000000e+01
   1.6510000e+03   1.2640349e+03   4.2115116e+02   7.5000000e+01
   1.6520000e+03   1.2331977e+03   4.7175581e+02   7.5000000e+01
   1.6530000e+03   1.2790581e+03   4.0454651e+02   7.8000000e+01
   1.6540000e+03   1.2561279e+03   3.8003488e+02   5.8000000e+01
   1.6550000e+03   1.2735233e+03   3.5710465e+02   5.8000000e+01
   1.6560000e+03   1.2347791e+03   3.7133721e+02   5.3000000e+01
   1.6570000e+03   1.1636163e+03   3.8636047e+02   7.4000000e+01
   1.6580000e+03   1.1549186e+03   4.1640698e+02   7.6000000e+01
   1.6590000e+03   1.1565000e+03   4.4091860e+02   7.8000000e+01
   1.6600000e+03   1.1588721e+03   4.7570930e+02   7.8000000e+01
   1.6610000e+03   1.1580814e+03   4.4724419e+02   8.4000000e+01
   1.6620000e+03   1.1367326e+03   3.9505814e+02   7.6000000e+01
   1.6630000e+03   1.1122209e+03   3.7212791e+02   7.6000000e+01
   1.6640000e+03   1.1106395e+03   4.0375581e+02   7.6000000e+01
   1.6650000e+03   1.2023605e+03   3.5077907e+02   8.1000000e+01
   1.6660000e+03   1.2193605e+03   3.5394186e+02   8.1000000e+01
   1.6670000e+03   1.2067093e+03   3.3970930e+02   8.6000000e+01
   1.6680000e+03   1.1102442e+03   3.4524419e+02   7.6000000e+01
   1.6690000e+03   1.1102442e+03   3.8477907e+02   8.4000000e+01
   1.6700000e+03   1.1110349e+03   4.2312791e+02   4.0000000e+01
   1.6710000e+03   1.0975930e+03   4.3973256e+02   3.7000000e+01
   1.6720000e+03   1.0944302e+03   4.1205814e+02   3.7000000e+01
   1.6730000e+03   1.1134070e+03   4.0415116e+02   3.7000000e+01
   1.6740000e+03   1.0635930e+03   4.2945349e+02   3.4000000e+01
   1.6750000e+03   1.0327558e+03   4.3894186e+02   3.4000000e+01
   1.6760000e+03   1.0090349e+03   4.4052326e+02   3.4000000e+01
   1.6770000e+03   1.0335465e+03   4.5554651e+02   3.4000000e+01
   1.6780000e+03   1.0762442e+03   4.4447674e+02   3.4000000e+01
   1.6790000e+03   1.2367558e+03   4.3103488e+02   3.7000000e+01
   1.6800000e+03   1.2399186e+03   4.5396512e+02   3.4000000e+01
   1.6810000e+03   1.2288488e+03   4.0652326e+02   3.1000000e+01
   1.6820000e+03   1.2391279e+03   3.9387209e+02   3.1000000e+01
   1.6830000e+03   1.2035465e+03   4.1522093e+02   3.1000000e+01
   1.6840000e+03   1.3423574e+03   7.8729632e+02   5.8000000e+01
   1.6850000e+03   1.5351834e+03   7.8861705e+02   4.6000000e+01
   1.6860000e+03   1.6289549e+03   7.4635382e+02   4.6000000e+01
   1.6870000e+03   1.6831047e+03   7.2522221e+02   4.2000000e+01
   1.6880000e+03   1.7438580e+03   6.8163826e+02   4.0000000e+01
   1.6890000e+03   1.7412166e+03   6.1956415e+02   3.6000000e+01
   1.6900000e+03   1.7491409e+03   5.9843253e+02   3.4000000e+01
   1.6910000e+03   1.7134813e+03   6.0767761e+02   3.4000000e+01
   1.6920000e+03   1.7900834e+03   5.5484858e+02   2.7000000e+01
   1.6930000e+03   1.8049416e+03   5.2447189e+02   2.4000000e+01
   1.6940000e+03   1.8108849e+03   5.1324572e+02   2.4000000e+01
   1.6950000e+03   1.8214507e+03   5.4428278e+02   2.4000000e+01
   1.6960000e+03   1.8458841e+03   4.8947266e+02   2.4000000e+01
   1.6970000e+03   1.7785271e+03   5.9843253e+02   1.6000000e+01
   1.6980000e+03   1.7805082e+03   6.1956415e+02   1.6000000e+01
   1.6990000e+03   1.7659802e+03   5.9843253e+02   1.6000000e+01
   1.7000000e+03   1.7798478e+03   6.3343177e+02   1.6000000e+01
   1.7010000e+03   1.7864514e+03   6.0899834e+02   1.2000000e+01
   1.7020000e+03   1.8161678e+03   6.1758306e+02   1.2000000e+01
   1.7030000e+03   1.7673009e+03   6.0437580e+02   9.0000000e+00
   1.7040000e+03   1.7481504e+03   4.7758612e+02   2.4000000e+01
   1.7050000e+03   1.7468297e+03   4.5777524e+02   2.4000000e+01
   1.7060000e+03   1.7375846e+03   4.8418975e+02   1.8000000e+01
   1.7070000e+03   1.7547540e+03   5.0400064e+02   1.8000000e+01
   1.7080000e+03   1.7389053e+03   4.7032213e+02   1.8000000e+01
   1.7090000e+03   1.8194696e+03   4.6702032e+02   3.0000000e+01
   1.7100000e+03   1.8372994e+03   4.2871927e+02   3.0000000e+01
   1.7110000e+03   1.8082434e+03   4.5843560e+02   3.5000000e+01
   1.7120000e+03   1.8036209e+03   4.4853016e+02   3.7000000e+01
   1.7130000e+03   1.8161678e+03   4.4192653e+02   3.5000000e+01
   1.7140000e+03   1.7871118e+03   6.9220406e+02   3.9000000e+01
   1.7150000e+03   1.8115452e+03   6.9682660e+02   3.9000000e+01
   1.7160000e+03   1.8313561e+03   7.0078878e+02   3.9000000e+01
   1.7170000e+03   1.8881473e+03   6.0371544e+02   3.8000000e+01
   1.7180000e+03   1.8921095e+03   6.0503616e+02   2.7000000e+01
   1.7190000e+03   1.9145618e+03   6.0503616e+02   2.7000000e+01
   1.7200000e+03   1.8637139e+03   6.2550741e+02   2.7000000e+01
   1.7210000e+03   1.9053168e+03   5.9248927e+02   4.3000000e+01
   1.7220000e+03   1.9304106e+03   6.1626233e+02   4.3000000e+01
   1.7230000e+03   1.9079582e+03   5.7730092e+02   4.5000000e+01
   1.7240000e+03   1.9132411e+03   5.5484858e+02   4.5000000e+01
   1.7250000e+03   1.8954113e+03   5.3833951e+02   4.5000000e+01
   1.7260000e+03   1.9337124e+03   5.5418822e+02   4.5000000e+01
   1.7270000e+03   1.9455989e+03   5.6541439e+02   4.5000000e+01
   1.7280000e+03   1.9370142e+03   5.3899987e+02   4.5000000e+01
   1.7290000e+03   1.8775815e+03   6.2022451e+02   5.4000000e+01
   1.7300000e+03   1.8722986e+03   6.3475249e+02   5.4000000e+01
   1.7310000e+03   1.9006942e+03   6.1758306e+02   5.6000000e+01
   1.7320000e+03   1.8917793e+03   7.3248620e+02   4.1000000e+01
   1.7330000e+03   1.8871568e+03   7.4701418e+02   4.3000000e+01
   1.7340000e+03   1.9076280e+03   7.5295745e+02   4.3000000e+01
   1.7350000e+03   1.8686666e+03   7.6286289e+02   4.3000000e+01
   1.7360000e+03   1.9221560e+03   7.0541132e+02   4.3000000e+01
   1.7370000e+03   1.9498913e+03   7.0210951e+02   4.7000000e+01
   1.7380000e+03   1.9683814e+03   7.0276987e+02   4.7000000e+01
   1.7390000e+03   1.9076280e+03   7.0210951e+02   5.1000000e+01
   1.7400000e+03   1.7735744e+03   7.1927894e+02   5.1000000e+01
   1.7410000e+03   1.7524428e+03   7.2918439e+02   5.1000000e+01
   1.7420000e+03   1.7735744e+03   7.3710874e+02   5.1000000e+01
   1.7430000e+03   1.7755555e+03   7.0739241e+02   5.1000000e+01
   1.7440000e+03   1.7702726e+03   6.7899681e+02   5.3000000e+01
   1.7450000e+03   1.7435279e+03   5.4626386e+02   4.3000000e+01
   1.7460000e+03   1.7138115e+03   5.3966024e+02   4.5000000e+01
   1.7470000e+03   1.6999439e+03   5.3041515e+02   4.5000000e+01
   1.7480000e+03   1.7052268e+03   5.5220713e+02   4.5000000e+01
   1.7490000e+03   1.7884325e+03   5.3635842e+02   5.2000000e+01
   1.7500000e+03   1.8036209e+03   5.1786826e+02   5.2000000e+01
   1.7510000e+03   1.7626784e+03   5.3239624e+02   5.8000000e+01
   1.7520000e+03   1.5800880e+03   8.2493700e+02   4.0000000e+01
   1.7530000e+03   1.6665956e+03   8.7446422e+02   3.4000000e+01
   1.7540000e+03   1.6923497e+03   8.8965257e+02   3.4000000e+01
   1.7550000e+03   1.7260282e+03   9.0153910e+02   3.4000000e+01
   1.7560000e+03   1.7531031e+03   9.0087874e+02   3.4000000e+01
   1.7570000e+03   1.8013096e+03   8.6257769e+02   3.7000000e+01
   1.7580000e+03   1.8264034e+03   8.6587950e+02   4.0000000e+01
   1.7590000e+03   1.7531031e+03   8.5531370e+02   4.3000000e+01
   1.7600000e+03   1.8343278e+03   9.3059507e+02   3.0000000e+01
   1.7610000e+03   1.8584310e+03   9.4710414e+02   3.0000000e+01
   1.7620000e+03   1.8656950e+03   9.6493394e+02   3.0000000e+01
   1.7630000e+03   1.8135263e+03   9.6163212e+02   3.8000000e+01
   1.7640000e+03   1.8802230e+03   9.2134999e+02   2.3000000e+01
   1.7650000e+03   1.8168281e+03   9.2399144e+02   3.0000000e+01
   1.7660000e+03   1.8280543e+03   9.2861398e+02   2.4000000e+01
   1.7670000e+03   1.7342828e+03   9.3389688e+02   2.7000000e+01
   1.7680000e+03   1.7402260e+03   9.4446269e+02   2.4000000e+01
   1.7690000e+03   1.7441882e+03   9.9531063e+02   1.5000000e+01
   1.7700000e+03   1.7382450e+03   1.0223855e+03   1.5000000e+01
   1.7710000e+03   1.7342828e+03   9.8606555e+02   1.5000000e+01
   1.7720000e+03   1.7554144e+03   9.1210491e+02   1.2000000e+01
   1.7730000e+03   1.7692820e+03   9.2068962e+02   1.2000000e+01
   1.7740000e+03   1.7613577e+03   8.9361475e+02   1.2000000e+01
   1.7750000e+03   1.6801330e+03   9.3059507e+02   4.6000000e+01
   1.7760000e+03   1.6867366e+03   9.3323652e+02   5.4000000e+01
   1.7770000e+03   1.7078683e+03   9.2993470e+02   5.4000000e+01
   1.7780000e+03   1.6675861e+03   9.3323652e+02   5.6000000e+01
   1.7790000e+03   1.5744750e+03   8.5003079e+02   5.0000000e+01
   1.7800000e+03   1.6292851e+03   8.4210644e+02   5.4000000e+01
   1.7810000e+03   1.6405112e+03   8.7776604e+02   5.4000000e+01
   1.7820000e+03   1.6556996e+03   8.8106785e+02   5.4000000e+01
   1.7830000e+03   1.6240022e+03   8.8436967e+02   5.2000000e+01
   1.7840000e+03   1.6253229e+03   8.3154063e+02   5.9000000e+01
   1.7850000e+03   1.6002291e+03   8.1437120e+02   5.9000000e+01
   1.7860000e+03   1.6490960e+03   8.4672898e+02   5.9000000e+01
   1.7870000e+03   1.5487208e+03   8.7842640e+02   5.3000000e+01
   1.7880000e+03   1.5711731e+03   9.3984015e+02   4.7000000e+01
   1.7890000e+03   1.5837200e+03   9.4974559e+02   4.7000000e+01
   1.7900000e+03   1.5474001e+03   9.4776450e+02   4.7000000e+01
   1.7910000e+03   1.4985332e+03   8.9691656e+02   5.6000000e+01
   1.7920000e+03   1.5011747e+03   9.2597253e+02   5.6000000e+01
   1.7930000e+03   1.4826845e+03   8.9031293e+02   6.0000000e+01
   1.7940000e+03   1.4734394e+03   8.8436967e+02   6.2000000e+01
   1.7950000e+03   1.4562700e+03   9.0550128e+02   6.2000000e+01
   1.7960000e+03   1.4582511e+03   8.6455878e+02   6.2000000e+01
   1.7970000e+03   1.5143819e+03   8.6059660e+02   6.5000000e+01
   1.7980000e+03   1.5084387e+03   8.4276680e+02   6.5000000e+01
   1.7990000e+03   1.5315514e+03   8.6587950e+02   6.5000000e+01
   1.8000000e+03   1.6078233e+03   6.6826591e+02   5.4000000e+01
   1.8010000e+03   1.6012197e+03   6.5968119e+02   5.4000000e+01
   1.8020000e+03   1.5939557e+03   6.2534232e+02   5.6000000e+01
   1.8030000e+03   1.5866917e+03   6.1015397e+02   5.8000000e+01
   1.8040000e+03   1.5969273e+03   5.5930603e+02   6.1000000e+01
   1.8050000e+03   1.5843804e+03   5.4411768e+02   6.1000000e+01
   1.8060000e+03   1.6240022e+03   5.7515474e+02   6.1000000e+01
   1.8070000e+03   1.5322117e+03   6.1939905e+02   6.5000000e+01
   1.8080000e+03   1.5157027e+03   6.3194595e+02   6.5000000e+01
   1.8090000e+03   1.5269288e+03   6.0156926e+02   6.5000000e+01
   1.8100000e+03   1.5447586e+03   5.9166381e+02   6.5000000e+01
   1.8110000e+03   1.5104198e+03   5.8506018e+02   6.5000000e+01
   1.8120000e+03   1.5592866e+03   6.8873716e+02   5.8000000e+01
   1.8130000e+03   1.5282496e+03   6.9203897e+02   5.8000000e+01
   1.8140000e+03   1.5104198e+03   7.0920841e+02   5.8000000e+01
   1.8150000e+03   1.5143819e+03   6.9203897e+02   6.2000000e+01
   1.8160000e+03   1.5738146e+03   7.0854804e+02   6.2000000e+01
   1.8170000e+03   1.5731542e+03   7.2109494e+02   6.5000000e+01
   1.8180000e+03   1.5923048e+03   7.1383095e+02   6.2000000e+01
   1.8190000e+03   1.6523978e+03   6.3788922e+02   5.4000000e+01
   1.8200000e+03   1.5711731e+03   5.9694672e+02   4.8000000e+01
   1.8210000e+03   1.5513623e+03   6.0487107e+02   4.8000000e+01
   1.8220000e+03   1.5903237e+03   5.9166381e+02   4.8000000e+01
   1.8230000e+03   1.7081873e+03   7.3063951e+02   2.2000000e+01
   1.8240000e+03   1.7069071e+03   7.3063951e+02   2.0000000e+01
   1.8250000e+03   1.6883438e+03   7.3127962e+02   2.0000000e+01
   1.8260000e+03   1.6704207e+03   7.5688408e+02   2.0000000e+01
   1.8270000e+03   1.6973054e+03   8.0425233e+02   2.0000000e+01
   1.8280000e+03   1.6659399e+03   7.6584564e+02   7.0000000e+00
   1.8290000e+03   1.6512174e+03   7.6072475e+02   7.0000000e+00
   1.8300000e+03   1.6672202e+03   7.5496374e+02   7.0000000e+00
   1.8310000e+03   1.6620993e+03   6.9159270e+02   2.0000000e+01
   1.8320000e+03   1.6332943e+03   6.9415315e+02   2.0000000e+01
   1.8330000e+03   1.6691405e+03   6.7943058e+02   2.0000000e+01
   1.8340000e+03   1.6800224e+03   6.5190579e+02   2.0000000e+01
   1.8350000e+03   1.6627394e+03   6.8071081e+02   1.3000000e+01
   1.8360000e+03   1.7369923e+03   6.8583170e+02   9.0000000e+00
   1.8370000e+03   1.7421132e+03   7.7608742e+02   1.7000000e+01
   1.8380000e+03   1.7549154e+03   7.8696932e+02   1.4000000e+01
   1.8390000e+03   1.7670776e+03   7.8184843e+02   1.4000000e+01
   1.8400000e+03   1.7549154e+03   8.1257378e+02   1.4000000e+01
   1.8410000e+03   1.7568358e+03   7.9273032e+02   2.1000000e+01
   1.8420000e+03   1.8592536e+03   7.5880441e+02   2.5000000e+01
   1.8430000e+03   1.8682152e+03   7.7288687e+02   2.3000000e+01
   1.8440000e+03   1.8950999e+03   7.8376876e+02   2.3000000e+01
   1.8450000e+03   1.8464514e+03   7.8120832e+02   1.9000000e+01
   1.8460000e+03   1.8362096e+03   7.9721111e+02   1.9000000e+01
   1.8470000e+03   1.8259678e+03   7.5816430e+02   1.9000000e+01
   1.8480000e+03   1.8547728e+03   7.7416709e+02   2.7000000e+01
   1.8490000e+03   1.8470915e+03   7.7224676e+02   3.0000000e+01
   1.8500000e+03   1.8714157e+03   8.0745289e+02   2.7000000e+01
   1.8510000e+03   1.9399077e+03   7.1399661e+02   3.2000000e+01
   1.8520000e+03   1.9584709e+03   7.3384006e+02   3.2000000e+01
   1.8530000e+03   1.9354269e+03   7.0055426e+02   2.8000000e+01
   1.8540000e+03   1.4640814e+03   5.5082558e+02   5.3000000e+01
   1.8550000e+03   1.5202209e+03   4.6780233e+02   5.4000000e+01
   1.8560000e+03   1.5985000e+03   4.1245349e+02   5.3000000e+01
   1.8570000e+03   1.6095698e+03   3.4445349e+02   4.1000000e+01
   1.8580000e+03   1.5921744e+03   3.4445349e+02   4.0000000e+01
   1.8590000e+03   1.5652907e+03   3.3891860e+02   4.0000000e+01
   1.8600000e+03   1.5478953e+03   3.3496512e+02   4.0000000e+01
   1.8610000e+03   1.5384070e+03   3.5077907e+02   4.0000000e+01
   1.8620000e+03   1.5447326e+03   3.2231395e+02   4.4000000e+01
   1.8630000e+03   1.5146860e+03   3.0491860e+02   4.4000000e+01
   1.8640000e+03   1.5447326e+03   3.3180233e+02   4.7000000e+01
   1.8650000e+03   1.6332907e+03   3.7766279e+02   2.9000000e+01
   1.8660000e+03   1.6245930e+03   4.2273256e+02   2.9000000e+01
   1.8670000e+03   1.6000814e+03   4.3380233e+02   2.9000000e+01
   1.8680000e+03   1.6451512e+03   4.1719767e+02   2.9000000e+01
   1.8690000e+03   1.6925930e+03   3.3338372e+02   2.9000000e+01
   1.8700000e+03   1.7012907e+03   3.4366279e+02   3.6000000e+01
   1.8710000e+03   1.7178953e+03   3.4840698e+02   3.8000000e+01
   1.8720000e+03   1.6846860e+03   3.6422093e+02   3.6000000e+01
   1.8730000e+03   1.6933837e+03   3.4366279e+02   2.5000000e+01
   1.8740000e+03   1.6965465e+03   3.2943023e+02   2.3000000e+01
   1.8750000e+03   1.6910116e+03   3.5473256e+02   2.5000000e+01
   1.8760000e+03   1.6285465e+03   3.6817442e+02   2.1000000e+01
   1.8770000e+03   1.7171047e+03   3.7924419e+02   2.1000000e+01
   1.8780000e+03   1.7028721e+03   3.9031395e+02   2.1000000e+01
   1.8790000e+03   1.7321279e+03   3.8003488e+02   2.1000000e+01
   1.8800000e+03   1.5273372e+03   3.1361628e+02   2.6000000e+01
   1.8810000e+03   1.5439419e+03   3.0412791e+02   2.6000000e+01
   1.8820000e+03   1.5131047e+03   3.1598837e+02   2.6000000e+01
   1.8830000e+03   1.6119419e+03   2.7487209e+02   3.5000000e+01
   1.8840000e+03   1.4617093e+03   5.2077907e+02   4.4000000e+01
   1.8850000e+03   1.4253372e+03   4.7966279e+02   4.4000000e+01
   1.8860000e+03   1.4221744e+03   5.0180233e+02   3.9000000e+01
   1.8870000e+03   1.4174302e+03   4.5752326e+02   4.4000000e+01
   1.8880000e+03   1.4126860e+03   4.5673256e+02   5.0000000e+01
   1.8890000e+03   1.4126860e+03   3.9743023e+02   5.0000000e+01
   1.8900000e+03   1.3873837e+03   3.7529070e+02   5.0000000e+01
   1.8910000e+03   1.4150581e+03   3.6975581e+02   6.0000000e+01
   1.8920000e+03   1.3992442e+03   3.4919767e+02   6.0000000e+01
   1.8930000e+03   1.4569651e+03   3.5077907e+02   6.2000000e+01
   1.8940000e+03   1.4569651e+03   3.6659302e+02   6.5000000e+01
   1.8950000e+03   1.4656628e+03   3.2863953e+02   6.2000000e+01
   1.8960000e+03   1.3771047e+03   4.7491860e+02   5.5000000e+01
   1.8970000e+03   1.3597093e+03   4.7412791e+02   5.5000000e+01
   1.8980000e+03   1.3968721e+03   4.7650000e+02   6.0000000e+01
   1.8990000e+03   1.4216009e+03   4.3246857e+02   3.5000000e+01
   1.9000000e+03   1.4566002e+03   4.3114784e+02   3.1000000e+01
   1.9010000e+03   1.4605624e+03   4.4105328e+02   3.1000000e+01
   1.9020000e+03   1.4546191e+03   4.2256312e+02   2.8000000e+01
   1.9030000e+03   1.4559398e+03   3.8888462e+02   2.8000000e+01
   1.9040000e+03   1.4757507e+03   4.1595949e+02   2.8000000e+01
   1.9050000e+03   1.3905639e+03   4.0737478e+02   3.1000000e+01
   1.9060000e+03   1.3918846e+03   4.1265768e+02   2.8000000e+01
   1.9070000e+03   1.3582061e+03   3.8822425e+02   3.6000000e+01
   1.9080000e+03   1.3516025e+03   3.7435663e+02   3.8000000e+01
   1.9090000e+03   1.3469799e+03   4.2850639e+02   4.0000000e+01
   1.9100000e+03   1.5199950e+03   5.4869244e+02   3.4000000e+01
   1.9110000e+03   1.5662204e+03   5.4406990e+02   2.8000000e+01
   1.9120000e+03   1.5767862e+03   6.0878546e+02   3.0000000e+01
   1.9130000e+03   1.5668808e+03   6.2067199e+02   3.0000000e+01
   1.9140000e+03   1.5701826e+03   6.4642614e+02   3.0000000e+01
   1.9150000e+03   1.5477303e+03   6.2067199e+02   3.0000000e+01
   1.9160000e+03   1.5662204e+03   5.0841030e+02   2.3000000e+01
   1.9170000e+03   1.5563150e+03   4.8859941e+02   1.6000000e+01
   1.9180000e+03   1.6183891e+03   5.2954191e+02   2.3000000e+01
   1.9190000e+03   1.6382000e+03   5.3284373e+02   2.3000000e+01
   1.9200000e+03   1.6434829e+03   5.1567429e+02   3.2000000e+01
   1.9210000e+03   1.6560298e+03   5.1105175e+02   3.2000000e+01
   1.9220000e+03   1.6302756e+03   5.0907066e+02   3.2000000e+01
   1.9230000e+03   1.6547090e+03   5.4671135e+02   1.8000000e+01
   1.9240000e+03   1.6586712e+03   5.6652223e+02   1.8000000e+01
   1.9250000e+03   1.6850857e+03   5.2293828e+02   1.2000000e+01
   1.9260000e+03   1.6203702e+03   5.0444812e+02   1.2000000e+01
   1.9270000e+03   1.6269738e+03   4.7407143e+02   1.2000000e+01
   1.9280000e+03   1.5939557e+03   5.4671135e+02   1.0000000e+01
   1.9290000e+03   1.6263134e+03   5.2029683e+02   8.0000000e+00
   1.9300000e+03   1.6296153e+03   5.2293828e+02   6.0000000e+00
   1.9310000e+03   1.6395207e+03   4.7010925e+02   1.2000000e+01
   1.9320000e+03   1.6111251e+03   4.6548671e+02   7.0000000e+00
   1.9330000e+03   1.4889580e+03   5.7312586e+02   2.3000000e+01
   1.9340000e+03   1.4856561e+03   5.8831421e+02   2.3000000e+01
   1.9350000e+03   1.4737696e+03   6.0614401e+02   2.2000000e+01
   1.9360000e+03   1.4876372e+03   6.7350102e+02   2.2000000e+01
   1.9370000e+03   1.4499965e+03   6.0416292e+02   1.5000000e+01
   1.9380000e+03   1.5470699e+03   6.1869090e+02   1.5000000e+01
   1.9390000e+03   1.5424474e+03   6.3784143e+02   1.5000000e+01
   1.9400000e+03   1.5523528e+03   6.0614401e+02   1.5000000e+01
   1.9410000e+03   1.5384852e+03   6.5831268e+02   1.5000000e+01
   1.9420000e+03   1.5510321e+03   6.2397381e+02   9.0000000e+00
   1.9430000e+03   1.5701826e+03   6.3255852e+02   7.0000000e+00
   1.9440000e+03   1.5332023e+03   6.0350256e+02   9.0000000e+00
   1.9450000e+03   1.4737696e+03   5.2822119e+02   2.1000000e+01
   1.9460000e+03   1.4513173e+03   5.0841030e+02   2.1000000e+01
   1.9470000e+03   1.4348082e+03   4.8859941e+02   2.1000000e+01
   1.9480000e+03   1.4506569e+03   4.9652377e+02   1.8000000e+01
   1.9490000e+03   1.4585813e+03   4.8661832e+02   1.5000000e+01
   1.9500000e+03   1.4625434e+03   5.1237248e+02   1.8000000e+01
   1.9510000e+03   1.5173536e+03   5.2624010e+02   1.3000000e+01
   1.9520000e+03   1.6177287e+03   6.2991707e+02   2.1000000e+01
   1.9530000e+03   1.5273372e+03   4.1877907e+02   8.0000000e+01
   1.9540000e+03   1.5391977e+03   4.5594186e+02   8.0000000e+01
   1.9550000e+03   1.5044070e+03   4.1640698e+02   8.0000000e+01
   1.9560000e+03   1.4648721e+03   4.2984884e+02   8.1000000e+01
   1.9570000e+03   1.4530116e+03   4.3775581e+02   8.1000000e+01
   1.9580000e+03   1.4348256e+03   4.2826744e+02   8.9000000e+01
   1.9590000e+03   1.5067791e+03   4.1561628e+02   7.6000000e+01
   1.9600000e+03   1.4988721e+03   3.8556977e+02   8.9000000e+01
   1.9610000e+03   1.4909651e+03   3.6184884e+02   9.1000000e+01
   1.9620000e+03   1.4933372e+03   3.3259302e+02   9.1000000e+01
   1.9630000e+03   1.4791047e+03   3.5236047e+02   9.1000000e+01
   1.9640000e+03   1.4593372e+03   3.4208140e+02   9.1000000e+01
   1.9650000e+03   1.5249651e+03   3.8240698e+02   9.2000000e+01
   1.9660000e+03   1.4688256e+03   3.5473256e+02   9.8000000e+01
   1.9670000e+03   1.2695698e+03   6.6943023e+02   1.0400000e+02
   1.9680000e+03   1.2450581e+03   6.6468605e+02   1.1100000e+02
   1.9690000e+03   1.2165930e+03   6.5994186e+02   1.1100000e+02
   1.9700000e+03   1.2173837e+03   6.9394186e+02   1.1500000e+02
   1.9710000e+03   1.2181744e+03   6.3938372e+02   1.1600000e+02
   1.9720000e+03   1.2869651e+03   6.5915116e+02   1.1400000e+02
   1.9730000e+03   1.2917093e+03   6.0696512e+02   1.1500000e+02
   1.9740000e+03   1.2569186e+03   5.7059302e+02   1.1900000e+02
   1.9750000e+03   1.2474302e+03   5.8166279e+02   1.1900000e+02
   1.9760000e+03   1.2529651e+03   5.5319767e+02   1.1900000e+02
   1.9770000e+03   1.3454767e+03   5.8956977e+02   1.1500000e+02
   1.9780000e+03   1.3565465e+03   5.8087209e+02   1.1500000e+02
   1.9790000e+03   1.3454767e+03   6.0380233e+02   1.1500000e+02
   1.9800000e+03   1.3114767e+03   7.0343023e+02   1.1700000e+02
   1.9810000e+03   1.3067326e+03   7.1687209e+02   1.1700000e+02
   1.9820000e+03   1.3351977e+03   6.9473256e+02   1.1700000e+02
   1.9830000e+03   1.2909186e+03   7.4138372e+02   1.1700000e+02
   1.9840000e+03   1.3178023e+03   7.1608140e+02   1.2400000e+02
   1.9850000e+03   1.2901279e+03   5.8087209e+02   9.6000000e+01
   1.9860000e+03   1.2782674e+03   5.6980233e+02   9.2000000e+01
   1.9870000e+03   1.2482209e+03   5.7533721e+02   8.9000000e+01
   1.9880000e+03   1.3265000e+03   5.5636047e+02   8.3000000e+01
   1.9890000e+03   1.3288721e+03   5.3343023e+02   8.3000000e+01
   1.9900000e+03   1.3399419e+03   5.5161628e+02   7.7000000e+01
   1.9910000e+03   1.2434767e+03   5.5398837e+02   8.9000000e+01
   1.9920000e+03   1.2529651e+03   5.9352326e+02   8.9000000e+01
   1.9930000e+03   1.3027791e+03   5.5082558e+02   1.0200000e+02
   1.9940000e+03   1.3518023e+03   5.3659302e+02   1.0200000e+02
   1.9950000e+03   1.2861744e+03   5.1050000e+02   1.0500000e+02
   1.9960000e+03   1.3067326e+03   4.8598837e+02   1.0500000e+02
   1.9970000e+03   1.2474302e+03   4.9152326e+02   1.0500000e+02
   1.9980000e+03   1.2284535e+03   4.8756977e+02   1.0500000e+02
   1.9990000e+03   1.2292442e+03   4.9863953e+02   1.1000000e+02
   2.0000000e+03   1.3280814e+03   4.6701163e+02   1.0500000e+02
   2.0010000e+03   1.3098953e+03   4.6859302e+02   1.1900000e+02
   2.0020000e+03   1.2751047e+03   4.5515116e+02   1.1900000e+02
   2.0030000e+03   1.3438953e+03   4.8440698e+02   1.1900000e+02
   2.0040000e+03   1.6554302e+03   3.8556977e+02   6.2000000e+01
   2.0050000e+03   1.6997093e+03   4.1482558e+02   6.2000000e+01
   2.0060000e+03   1.7171047e+03   4.2668605e+02   6.2000000e+01
   2.0070000e+03   1.7400349e+03   4.2668605e+02   6.2000000e+01
   2.0080000e+03   1.7605930e+03   4.3380233e+02   6.2000000e+01
   2.0090000e+03   1.7076163e+03   4.2905814e+02   6.9000000e+01
   2.0100000e+03   1.6649186e+03   3.4524419e+02   6.4000000e+01
   2.0110000e+03   1.6759884e+03   3.3022093e+02   6.4000000e+01
   2.0120000e+03   1.7787791e+03   3.3733721e+02   5.5000000e+01
   2.0130000e+03   1.8056628e+03   3.3812791e+02   5.5000000e+01
   2.0140000e+03   1.8317558e+03   3.3654651e+02   5.5000000e+01
   2.0150000e+03   1.8404535e+03   3.1519767e+02   5.5000000e+01
   2.0160000e+03   1.8388721e+03   3.5552326e+02   5.5000000e+01
   2.0170000e+03   1.7969651e+03   3.5552326e+02   4.2000000e+01
   2.0180000e+03   1.7716628e+03   2.8594186e+02   4.8000000e+01
   2.0190000e+03   1.7313372e+03   4.2352326e+02   4.9000000e+01
   2.0200000e+03   1.6925930e+03   4.7254651e+02   6.2000000e+01
   2.0210000e+03   1.6506860e+03   3.0650000e+02   6.4000000e+01
   2.0220000e+03   1.6364535e+03   2.8831395e+02   6.4000000e+01
   2.0230000e+03   1.6064070e+03   2.8752326e+02   6.4000000e+01
   2.0240000e+03   1.6854767e+03   2.7250000e+02   6.4000000e+01
   2.0250000e+03   1.6000814e+03   2.6301163e+02   6.4000000e+01
   2.0260000e+03   1.5953372e+03   3.0175581e+02   6.4000000e+01
   2.0270000e+03   1.6846860e+03   2.7170930e+02   5.5000000e+01
   2.0280000e+03   1.6862674e+03   2.3691860e+02   5.5000000e+01
   2.0290000e+03   1.6807326e+03   2.7803488e+02   5.2000000e+01
   2.0300000e+03   1.5992907e+03   2.4877907e+02   6.4000000e+01
   2.0310000e+03   1.5842674e+03   2.7091860e+02   7.5000000e+01
   2.0320000e+03   1.6008721e+03   2.5826744e+02   7.5000000e+01
   2.0330000e+03   1.5818953e+03   2.9147674e+02   7.5000000e+01
   2.0340000e+03   1.5818953e+03   3.0966279e+02   7.5000000e+01
   2.0350000e+03   1.5581744e+03   2.8277907e+02   7.9000000e+01
   2.0360000e+03   1.6846860e+03   2.8673256e+02   8.7000000e+01
   2.0370000e+03   1.7218488e+03   2.6143023e+02   8.7000000e+01
   2.0380000e+03   1.7455698e+03   2.1636047e+02   8.7000000e+01
   2.0390000e+03   1.7708721e+03   2.9068605e+02   9.2000000e+01
   2.0400000e+03   1.7938023e+03   2.6696512e+02   9.2000000e+01
   2.0410000e+03   1.7463605e+03   2.8594186e+02   1.0200000e+02
   2.0420000e+03   1.7408256e+03   2.9701163e+02   1.0200000e+02
   2.0430000e+03   1.7471512e+03   2.6775581e+02   1.0200000e+02
   2.0440000e+03   1.6633372e+03   3.1677907e+02   9.2000000e+01
   2.0450000e+03   1.6625465e+03   3.3733721e+02   9.4000000e+01
   2.0460000e+03   1.6807326e+03   3.5473256e+02   9.4000000e+01
   2.0470000e+03   1.6649186e+03   3.2863953e+02   9.6000000e+01
   2.0480000e+03   1.6435698e+03   2.7012791e+02   9.7000000e+01
   2.0490000e+03   1.6570116e+03   2.6380233e+02   9.7000000e+01
   2.0500000e+03   1.6206395e+03   2.7012791e+02   9.7000000e+01
   2.0510000e+03   1.5961279e+03   2.7645349e+02   9.7000000e+01
   2.0520000e+03   1.6277558e+03   2.7091860e+02   1.0500000e+02
   2.0530000e+03   9.5852907e+02   1.2158023e+03   4.6000000e+01
   2.0540000e+03   8.7787791e+02   1.0718953e+03   4.8000000e+01
   2.0550000e+03   8.0987791e+02   9.9282558e+02   5.1000000e+01
   2.0560000e+03   8.2292442e+02   8.9556977e+02   5.1000000e+01
   2.0570000e+03   8.1185465e+02   8.6552326e+02   5.1000000e+01
   2.0580000e+03   7.6836628e+02   8.5050000e+02   4.9000000e+01
   2.0590000e+03   7.4780814e+02   8.5445349e+02   4.9000000e+01
   2.0600000e+03   7.2250581e+02   8.6077907e+02   4.9000000e+01
   2.0610000e+03   7.4859884e+02   8.8291860e+02   4.9000000e+01
   2.0620000e+03   7.5097093e+02   8.3863953e+02   4.7000000e+01
   2.0630000e+03   7.2962209e+02   7.8645349e+02   4.7000000e+01
   2.0640000e+03   7.0906395e+02   7.7063953e+02   4.2000000e+01
   2.0650000e+03   6.9087791e+02   7.5087209e+02   4.2000000e+01
   2.0660000e+03   6.7348256e+02   7.3505814e+02   4.2000000e+01
   2.0670000e+03   6.6873837e+02   7.1687209e+02   4.2000000e+01
   2.0680000e+03   6.6162209e+02   7.4138372e+02   4.2000000e+01
   2.0690000e+03   6.6557558e+02   7.9436047e+02   3.9000000e+01
   2.0700000e+03   7.1380814e+02   7.4217442e+02   3.9000000e+01
   2.0710000e+03   7.3831977e+02   7.0026744e+02   3.9000000e+01
   2.0720000e+03   7.1618023e+02   7.3901163e+02   3.3000000e+01
   2.0730000e+03   7.3199419e+02   7.3980233e+02   3.3000000e+01
   2.0740000e+03   7.0115698e+02   7.3663953e+02   3.3000000e+01
   2.0750000e+03   6.6083140e+02   8.0701163e+02   3.9000000e+01
   2.0760000e+03   6.8138953e+02   8.0780233e+02   3.5000000e+01
   2.0770000e+03   7.2566860e+02   8.6236047e+02   4.7000000e+01
   2.0780000e+03   7.0827326e+02   8.5840698e+02   4.7000000e+01
   2.0790000e+03   7.3673837e+02   8.7817442e+02   4.7000000e+01
   2.0800000e+03   8.2925000e+02   8.1887209e+02   4.1000000e+01
   2.0810000e+03   8.3162209e+02   7.9594186e+02   4.1000000e+01
   2.0820000e+03   8.3083140e+02   7.6352326e+02   4.1000000e+01
   2.0830000e+03   8.4901744e+02   7.9198837e+02   3.8000000e+01
   2.0840000e+03   8.7273837e+02   7.9831395e+02   3.8000000e+01
   2.0850000e+03   8.4031977e+02   8.4733721e+02   4.1000000e+01
   2.0860000e+03   8.1501744e+02   7.9515116e+02   3.8000000e+01
   2.0870000e+03   8.6641279e+02   8.3547674e+02   5.4000000e+01
   2.0880000e+03   8.7748256e+02   8.2440698e+02   5.6000000e+01
   2.0890000e+03   8.9092442e+02   7.9356977e+02   5.6000000e+01
   2.0900000e+03   9.2018023e+02   7.8566279e+02   5.6000000e+01
   2.0910000e+03   8.7115698e+02   7.7143023e+02   5.6000000e+01
   2.0920000e+03   8.7827326e+02   8.1333721e+02   6.4000000e+01
   2.0930000e+03   8.4506395e+02   8.1650000e+02   6.4000000e+01
   2.0940000e+03   9.0357558e+02   8.3784884e+02   6.4000000e+01
   2.0950000e+03   8.9645930e+02   8.3468605e+02   5.0000000e+01
   2.0960000e+03   7.5097093e+02   7.8170930e+02   5.2000000e+01
   2.0970000e+03   7.5571512e+02   7.5482558e+02   5.2000000e+01
   2.0980000e+03   7.7627326e+02   7.4296512e+02   5.2000000e+01
   2.0990000e+03   7.4385465e+02   7.4375581e+02   5.5000000e+01
   2.1000000e+03   7.6599419e+02   8.0068605e+02   5.7000000e+01
   2.1010000e+03   7.2804070e+02   1.0125930e+03   3.3000000e+01
   2.1020000e+03   7.0906395e+02   1.0252442e+03   3.1000000e+01
   2.1030000e+03   6.8929651e+02   1.0505465e+03   2.2000000e+01
   2.1040000e+03   6.9483140e+02   9.3747674e+02   3.1000000e+01
   2.1050000e+03   6.7506395e+02   8.9003488e+02   2.7000000e+01
   2.1060000e+03   6.4897093e+02   8.8924419e+02   2.7000000e+01
   2.1070000e+03   6.7585465e+02   8.8845349e+02   3.0000000e+01
   2.1080000e+03   6.8534302e+02   9.4538372e+02   2.5000000e+01
   2.1090000e+03   6.6162209e+02   9.5329070e+02   2.5000000e+01
   2.1100000e+03   7.0431977e+02   9.4459302e+02   2.1000000e+01
   2.1110000e+03   6.9245930e+02   1.0299884e+03   3.5000000e+01
   2.1120000e+03   6.8059884e+02   1.0426395e+03   3.5000000e+01
   2.1130000e+03   6.6478488e+02   1.0647791e+03   3.5000000e+01
   2.1140000e+03   6.5608721e+02   9.9361628e+02   3.5000000e+01
   2.1150000e+03   6.3948256e+02   1.0054767e+03   3.5000000e+01
   2.1160000e+03   6.4027326e+02   9.7068605e+02   3.5000000e+01
   2.1170000e+03   7.0431977e+02   1.0616163e+03   4.4000000e+01
   2.1180000e+03   7.5176163e+02   1.0916628e+03   4.4000000e+01
   2.1190000e+03   7.0906395e+02   1.0299884e+03   4.4000000e+01
   2.1200000e+03   8.6957558e+02   1.0671512e+03   4.4000000e+01
   2.1210000e+03   8.7431977e+02   1.0094302e+03   3.9000000e+01
   2.1220000e+03   9.3599419e+02   9.5882558e+02   3.9000000e+01
   2.1230000e+03   9.2808721e+02   9.1691860e+02   4.1000000e+01
   2.1240000e+03   8.9566860e+02   9.1612791e+02   4.1000000e+01
   2.1250000e+03   9.5813372e+02   8.9715116e+02   4.1000000e+01
   2.1260000e+03   9.7552907e+02   8.6947674e+02   4.1000000e+01
   2.1270000e+03   9.8185465e+02   9.1375581e+02   5.3000000e+01
   2.1280000e+03   9.9687791e+02   9.2640698e+02   5.3000000e+01
   2.1290000e+03   9.8659884e+02   8.9636047e+02   5.8000000e+01
   2.1300000e+03   9.6604070e+02   9.5408140e+02   3.9000000e+01
   2.1310000e+03   9.8185465e+02   9.6594186e+02   3.9000000e+01
   2.1320000e+03   9.8659884e+02   9.9361628e+02   3.9000000e+01
   2.1330000e+03   1.0016221e+03   9.2640698e+02   3.9000000e+01
   2.1340000e+03   9.6050581e+02   9.3984884e+02   2.9000000e+01
   2.1350000e+03   9.4073837e+02   9.4380233e+02   2.9000000e+01
   2.1360000e+03   9.7473837e+02   9.3273256e+02   2.6000000e+01
   2.1370000e+03   8.6483140e+02   1.0007326e+03   3.7000000e+01
   2.1380000e+03   8.2845930e+02   8.9715116e+02   2.7000000e+01
   2.1390000e+03   7.8576163e+02   8.2994186e+02   2.3000000e+01
   2.1400000e+03   7.8259884e+02   7.3347674e+02   2.3000000e+01
   2.1410000e+03   8.1580814e+02   7.3822093e+02   2.3000000e+01
   2.1420000e+03   7.5966860e+02   7.2240698e+02   2.3000000e+01
   2.1430000e+03   7.7073837e+02   8.1570930e+02   1.6000000e+01
   2.1440000e+03   7.3041279e+02   8.1729070e+02   1.4000000e+01
   2.1450000e+03   7.4069186e+02   8.5208140e+02   1.4000000e+01
   2.1460000e+03   7.1064535e+02   7.7143023e+02   1.4000000e+01
   2.1470000e+03   7.2804070e+02   7.6589535e+02   1.4000000e+01
   2.1480000e+03   6.9878488e+02   7.4850000e+02   1.4000000e+01
   2.1490000e+03   7.9841279e+02   8.0859302e+02   1.0000000e+01
   2.1500000e+03   8.1185465e+02   7.8645349e+02   1.0000000e+01
   2.1510000e+03   8.0869186e+02   8.3626744e+02   1.0000000e+01
   2.1520000e+03   8.6087791e+02   8.7817442e+02   2.2000000e+01
   2.1530000e+03   8.9804070e+02   8.4180233e+02   2.2000000e+01
   2.1540000e+03   8.8064535e+02   8.2203488e+02   1.9000000e+01
   2.1550000e+03   9.2808721e+02   8.3943023e+02   1.9000000e+01
   2.1560000e+03   8.3557558e+02   8.9794186e+02   1.5000000e+01
   2.1570000e+03   8.1580814e+02   9.0268605e+02   1.5000000e+01
   2.1580000e+03   8.6245930e+02   8.9794186e+02   1.5000000e+01
   2.1590000e+03   8.5138953e+02   1.0394767e+03   2.8000000e+01
   2.1600000e+03   8.6720349e+02   1.0703140e+03   2.8000000e+01
   2.1610000e+03   8.9645930e+02   1.0734767e+03   2.8000000e+01
   2.1620000e+03   8.5376163e+02   1.0489651e+03   2.5000000e+01
   2.1630000e+03   7.7390116e+02   1.0711047e+03   1.9000000e+01
   2.1640000e+03   7.6994767e+02   1.0900814e+03   1.9000000e+01
   2.1650000e+03   7.7706395e+02   1.0576628e+03   1.7000000e+01
   2.1660000e+03   8.6483140e+02   1.1074767e+03   1.9000000e+01
   2.1670000e+03   8.2213372e+02   1.1470116e+03   1.6000000e+01
   2.1680000e+03   8.8222674e+02   1.1248721e+03   1.6000000e+01
   2.1690000e+03   8.9645930e+02   1.1296163e+03   1.3000000e+01
   2.1700000e+03   8.7590116e+02   1.1462209e+03   1.3000000e+01
   2.1710000e+03   9.2413372e+02   1.1288256e+03   1.3000000e+01
   2.1720000e+03   8.8618023e+02   1.1691512e+03   1.3000000e+01
   2.1730000e+03   8.4822674e+02   1.1446395e+03   1.3000000e+01
   2.1740000e+03   8.7194767e+02   1.0916628e+03   1.6000000e+01
   2.1750000e+03   8.9329651e+02   1.0742674e+03   1.6000000e+01
   2.1760000e+03   8.4506395e+02   1.0805930e+03   1.6000000e+01
   2.1770000e+03   8.8380814e+02   9.9994186e+02   2.3000000e+01
   2.1780000e+03   8.8618023e+02   9.8887209e+02   1.7000000e+01
   2.1790000e+03   8.8855233e+02   9.6910465e+02   1.2000000e+01
   2.1800000e+03   8.6957558e+02   9.5566279e+02   1.2000000e+01
   2.1810000e+03   9.1543605e+02   9.9598837e+02   1.2000000e+01
   2.1820000e+03   8.4427326e+02   9.9598837e+02   1.7000000e+01
   2.1830000e+03   9.5338953e+02   9.8333721e+02   2.0000000e+01
   2.1840000e+03   9.7236628e+02   9.9994186e+02   2.0000000e+01
   2.1850000e+03   9.6208721e+02   9.6436047e+02   1.3000000e+01
   2.1860000e+03   7.4859884e+02   1.1138023e+03   1.9000000e+01
   2.1870000e+03   8.1897093e+02   1.0805930e+03   3.8000000e+01
   2.1880000e+03   8.9408721e+02   1.1912907e+03   2.8000000e+01
   2.1890000e+03   9.0831977e+02   1.1659884e+03   2.8000000e+01
   2.1900000e+03   8.4506395e+02   1.2063140e+03   2.4000000e+01
   2.1910000e+03   8.2925000e+02   1.1841744e+03   2.4000000e+01
   2.1920000e+03   9.1859884e+02   1.1485930e+03   2.8000000e+01
   2.1930000e+03   9.3915698e+02   1.1920814e+03   2.8000000e+01
   2.1940000e+03   9.6851163e+02   1.2446628e+03   4.3000000e+01
   2.1950000e+03   8.1511628e+02   1.3178023e+03   3.7000000e+01
   2.1960000e+03   8.4081395e+02   1.3375698e+03   3.1000000e+01
   2.1970000e+03   8.9062791e+02   1.3446860e+03   3.5000000e+01
   2.1980000e+03   8.3646512e+02   1.3605000e+03   3.1000000e+01
   2.1990000e+03   8.0800000e+02   1.3992442e+03   2.9000000e+01
   2.2000000e+03   8.1353488e+02   1.4277093e+03   2.9000000e+01
   2.2010000e+03   7.9139535e+02   1.4719884e+03   2.6000000e+01
   2.2020000e+03   7.8506977e+02   1.4814767e+03   2.6000000e+01
   2.2030000e+03   7.6767442e+02   1.4909651e+03   2.6000000e+01
   2.2040000e+03   7.9297674e+02   1.5012442e+03   2.6000000e+01
   2.2050000e+03   7.8665116e+02   1.4419419e+03   1.9000000e+01
   2.2060000e+03   7.6293023e+02   1.4395698e+03   1.9000000e+01
   2.2070000e+03   8.1827907e+02   1.4395698e+03   1.6000000e+01
   2.2080000e+03   8.1669767e+02   1.4221744e+03   1.6000000e+01
   2.2090000e+03   8.2934884e+02   1.4482674e+03   1.6000000e+01
   2.2100000e+03   7.8823256e+02   1.3778953e+03   2.2000000e+01
   2.2110000e+03   8.3804651e+02   1.4395698e+03   3.2000000e+01
   2.2120000e+03   8.5544186e+02   1.4443140e+03   3.2000000e+01
   2.2130000e+03   8.1748837e+02   1.4609186e+03   3.6000000e+01
   2.2140000e+03   8.1906977e+02   1.3138488e+03   2.4000000e+01
   2.2150000e+03   8.3962791e+02   1.2363605e+03   2.0000000e+01
   2.2160000e+03   8.1669767e+02   1.2292442e+03   2.0000000e+01
   2.2170000e+03   8.7204651e+02   1.2521744e+03   2.0000000e+01
   2.2180000e+03   7.8210465e+02   1.3201744e+03   3.7000000e+01
   2.2190000e+03   7.5522093e+02   1.3941047e+03   3.7000000e+01
   2.2200000e+03   7.1054651e+02   1.4107093e+03   3.7000000e+01
   2.2210000e+03   6.8366279e+02   1.3719651e+03   3.7000000e+01
   2.2220000e+03   6.9236047e+02   1.3585233e+03   3.7000000e+01
   2.2230000e+03   6.7812791e+02   1.3656395e+03   4.2000000e+01
   2.2240000e+03   7.0184884e+02   1.4494535e+03   3.4000000e+01
   2.2250000e+03   7.1608140e+02   1.4486628e+03   3.4000000e+01
   2.2260000e+03   7.0580233e+02   1.4723837e+03   3.4000000e+01
   2.2270000e+03   7.7854651e+02   1.4486628e+03   5.0000000e+01
   2.2280000e+03   7.9198837e+02   1.4502442e+03   5.0000000e+01
   2.2290000e+03   7.6668605e+02   1.4597326e+03   5.0000000e+01
   2.2300000e+03   7.6747674e+02   1.3031744e+03   3.7000000e+01
   2.2310000e+03   7.5245349e+02   1.2841977e+03   3.7000000e+01
   2.2320000e+03   7.3347674e+02   1.2755000e+03   3.7000000e+01
   2.2330000e+03   7.5798837e+02   1.2146163e+03   3.7000000e+01
   2.2340000e+03   6.8287209e+02   1.2755000e+03   3.7000000e+01
   2.2350000e+03   6.6705814e+02   1.2660116e+03   3.7000000e+01
   2.2360000e+03   6.9868605e+02   1.2857791e+03   5.0000000e+01
   2.2370000e+03   7.2477907e+02   1.2478256e+03   2.3000000e+01
   2.2380000e+03   7.1450000e+02   1.2731279e+03   2.3000000e+01
   2.2390000e+03   7.3268605e+02   1.2146163e+03   2.3000000e+01
   2.2400000e+03   7.7380233e+02   1.3308488e+03   4.8000000e+01
   2.2410000e+03   7.9198837e+02   1.3490349e+03   4.8000000e+01
   2.2420000e+03   7.5640698e+02   1.3427093e+03   4.8000000e+01
   2.2430000e+03   1.1126163e+03   1.3371744e+03   4.1000000e+01
   2.2440000e+03   1.2256860e+03   1.3846163e+03   2.9000000e+01
   2.2450000e+03   1.3268953e+03   1.4083372e+03   3.1000000e+01
   2.2460000e+03   1.3537791e+03   1.4020116e+03   3.1000000e+01
   2.2470000e+03   1.4035930e+03   1.4328488e+03   2.6000000e+01
   2.2480000e+03   1.4043837e+03   1.4557791e+03   2.6000000e+01
   2.2490000e+03   1.4233605e+03   1.4194070e+03   1.9000000e+01
   2.2500000e+03   1.3213605e+03   1.4273140e+03   3.6000000e+01
   2.2510000e+03   1.2968488e+03   1.4178256e+03   3.6000000e+01
   2.2520000e+03   1.3498256e+03   1.4447093e+03   3.6000000e+01
   2.2530000e+03   1.3727558e+03   1.3688023e+03   3.3000000e+01
   2.2540000e+03   1.3585233e+03   1.3545698e+03   3.3000000e+01
   2.2550000e+03   1.3854070e+03   1.3893605e+03   3.6000000e+01
   2.2560000e+03   1.0114070e+03   1.3790814e+03   3.4000000e+01
   2.2570000e+03   9.3470930e+02   1.4194070e+03   2.3000000e+01
   2.2580000e+03   9.6001163e+02   1.4360116e+03   2.0000000e+01
   2.2590000e+03   9.4894186e+02   1.4502442e+03   2.0000000e+01
   2.2600000e+03   9.7187209e+02   1.4162442e+03   2.0000000e+01
   2.2610000e+03   9.1019767e+02   1.3972674e+03   1.9000000e+01
   2.2620000e+03   1.0313721e+03   1.3612907e+03   2.7000000e+01
   2.2630000e+03   1.0226744e+03   1.2996163e+03   2.5000000e+01
   2.2640000e+03   9.7206977e+02   1.3162209e+03   2.5000000e+01
   2.2650000e+03   1.0392791e+03   1.2917093e+03   2.2000000e+01
   2.2660000e+03   1.0305814e+03   1.2679884e+03   2.2000000e+01
   2.2670000e+03   1.0740698e+03   1.2980349e+03   2.2000000e+01
   2.2680000e+03   9.5388372e+02   1.3178023e+03   2.5000000e+01
   2.2690000e+03   9.7760465e+02   1.3241279e+03   1.2000000e+01
   2.2700000e+03   1.0052791e+03   1.3336163e+03   1.2000000e+01
   2.2710000e+03   9.6416279e+02   1.2988256e+03   1.2000000e+01
   2.2720000e+03   1.0954186e+03   1.4158488e+03   2.1000000e+01
   2.2730000e+03   1.0693256e+03   1.4403605e+03   1.8000000e+01
   2.2740000e+03   1.0487674e+03   1.4474767e+03   1.8000000e+01
   2.2750000e+03   1.0946279e+03   1.4656628e+03   1.3000000e+01
   2.2760000e+03   1.1025349e+03   1.4806860e+03   1.3000000e+01
   2.2770000e+03   1.0883023e+03   1.4506395e+03   1.3000000e+01
   2.2780000e+03   1.0337442e+03   1.4427326e+03   1.8000000e+01
   2.2790000e+03   1.0400698e+03   1.4656628e+03   1.8000000e+01
   2.2800000e+03   1.1151860e+03   1.3976628e+03   1.8000000e+01
   2.2810000e+03   1.1412791e+03   1.4245465e+03   1.8000000e+01
   2.2820000e+03   1.1151860e+03   1.3739419e+03   1.8000000e+01
   2.2830000e+03   1.2511860e+03   1.3921279e+03   2.1000000e+01
   2.2840000e+03   1.2606744e+03   1.4553837e+03   2.0000000e+01
   2.2850000e+03   1.2749070e+03   1.4798953e+03   2.0000000e+01
   2.2860000e+03   1.2828140e+03   1.4925465e+03   2.0000000e+01
   2.2870000e+03   1.2456512e+03   1.5336628e+03   1.4000000e+01
   2.2880000e+03   1.2353721e+03   1.5257558e+03   1.4000000e+01
   2.2890000e+03   1.2480233e+03   1.5478953e+03   1.4000000e+01
   2.2900000e+03   1.2389302e+03   1.4514302e+03   1.8000000e+01
   2.2910000e+03   1.3401395e+03   1.4941279e+03   1.7000000e+01
   2.2920000e+03   1.3433023e+03   1.4814767e+03   1.7000000e+01
   2.2930000e+03   1.3599070e+03   1.5399884e+03   1.7000000e+01
   2.2940000e+03   1.3852093e+03   1.5297093e+03   1.7000000e+01
   2.2950000e+03   1.3488372e+03   1.5565930e+03   1.7000000e+01
   2.2960000e+03   1.3282791e+03   1.5613372e+03   1.7000000e+01
   2.2970000e+03   1.3527907e+03   1.5629186e+03   1.2000000e+01
   2.2980000e+03   1.3512093e+03   1.4767326e+03   1.2000000e+01
   2.2990000e+03   1.3662326e+03   1.4664535e+03   1.2000000e+01
   2.3000000e+03   1.3322326e+03   1.4735698e+03   1.0000000e+01
   2.3010000e+03   1.2523721e+03   1.3446860e+03   2.0000000e+01
   2.3020000e+03   1.2160000e+03   1.3510116e+03   1.5000000e+01
   2.3030000e+03   1.3195814e+03   1.3486395e+03   1.7000000e+01
   2.3040000e+03   1.3393488e+03   1.3312442e+03   1.7000000e+01
   2.3050000e+03   1.3361860e+03   1.3083140e+03   1.7000000e+01
   2.3060000e+03   1.3812558e+03   1.3573372e+03   1.3000000e+01
   2.3070000e+03   1.3108837e+03   1.3802674e+03   1.0000000e+01
   2.3080000e+03   1.2697674e+03   1.5036163e+03   2.6000000e+01
   2.3090000e+03   1.2381395e+03   1.5083605e+03   2.6000000e+01
   2.3100000e+03   1.2689767e+03   1.5218023e+03   2.6000000e+01
   2.3110000e+03   1.2792558e+03   1.5376163e+03   2.6000000e+01
   2.3120000e+03   1.2863721e+03   1.5099419e+03   3.1000000e+01
   2.3130000e+03   1.3527907e+03   1.4648721e+03   2.2000000e+01
   2.3140000e+03   1.4255625e+03   9.2488494e+02   1.0900000e+02
   2.3150000e+03   1.4913885e+03   9.5779793e+02   1.1200000e+02
   2.3160000e+03   1.4876270e+03   9.7566498e+02   1.1000000e+02
   2.3170000e+03   1.5017326e+03   9.7002276e+02   1.1200000e+02
   2.3180000e+03   1.5177189e+03   9.7566498e+02   1.1200000e+02
   2.3190000e+03   1.5205400e+03   9.2770605e+02   1.0500000e+02
   2.3200000e+03   1.5073748e+03   9.2958679e+02   1.0500000e+02
   2.3210000e+03   1.5393475e+03   9.2112345e+02   1.0500000e+02
   2.3220000e+03   1.5431089e+03   9.8788981e+02   1.1200000e+02
   2.3230000e+03   1.5083152e+03   9.7754573e+02   1.2200000e+02
   2.3240000e+03   1.5224208e+03   9.4745385e+02   1.2200000e+02
   2.3250000e+03   1.4998519e+03   1.0001146e+03   1.2200000e+02
   2.3260000e+03   1.4173343e+03   8.7833656e+02   1.1200000e+02
   2.3270000e+03   1.4399032e+03   8.8162786e+02   1.1700000e+02
   2.3280000e+03   1.4347312e+03   9.0231603e+02   1.1700000e+02
   2.3290000e+03   1.4610615e+03   8.7410489e+02   1.2000000e+02
   2.3300000e+03   1.4347312e+03   9.3757995e+02   1.2100000e+02
   2.3310000e+03   1.4215660e+03   8.9197194e+02   1.2200000e+02
   2.3320000e+03   1.4044042e+03   8.3178818e+02   1.1500000e+02
   2.3330000e+03   1.4147483e+03   8.2050373e+02   1.1500000e+02
   2.3340000e+03   1.3940601e+03   8.1768261e+02   1.1500000e+02
   2.3350000e+03   1.2483026e+03   9.6532090e+02   1.0600000e+02
   2.3360000e+03   1.2370181e+03   1.0189221e+03   1.0600000e+02
   2.3370000e+03   1.1787151e+03   1.0330276e+03   1.0600000e+02
   2.3380000e+03   1.1683710e+03   1.0490139e+03   1.0600000e+02
   2.3390000e+03   1.1787151e+03   1.0809866e+03   1.0600000e+02
   2.3400000e+03   1.1458021e+03   1.0236239e+03   1.0600000e+02
   2.3410000e+03   1.1737781e+03   1.0523052e+03   1.1300000e+02
   2.3420000e+03   1.2588817e+03   1.0311469e+03   1.0600000e+02
   2.3430000e+03   1.2626432e+03   1.0584177e+03   1.1200000e+02
   2.3440000e+03   1.2555904e+03   1.0466630e+03   1.2200000e+02
   2.3450000e+03   1.2480675e+03   1.0330276e+03   1.2200000e+02
   2.3460000e+03   1.2739277e+03   1.0429015e+03   1.2200000e+02
   2.3470000e+03   1.2645240e+03   1.0819269e+03   1.1500000e+02
   2.3480000e+03   1.2805103e+03   1.0946219e+03   1.1500000e+02
   2.3490000e+03   1.2471271e+03   1.0927412e+03   1.1500000e+02
   2.3500000e+03   1.3106021e+03   1.0330276e+03   1.0600000e+02
   2.3510000e+03   1.3190655e+03   1.0532456e+03   1.0600000e+02
   2.3520000e+03   1.3218866e+03   1.0236239e+03   1.1400000e+02
   2.3530000e+03   1.3204760e+03   1.0066972e+03   1.1400000e+02
   2.3540000e+03   1.3378729e+03   1.0358487e+03   1.1400000e+02
   2.3550000e+03   1.2765137e+03   9.0372658e+02   1.1300000e+02
   2.3560000e+03   1.2586466e+03   8.9432287e+02   1.1300000e+02
   2.3570000e+03   1.2882683e+03   9.0419677e+02   1.1300000e+02
   2.3580000e+03   1.3127180e+03   9.3005698e+02   1.1700000e+02
   2.3590000e+03   1.2934404e+03   9.4698366e+02   1.1700000e+02
   2.3600000e+03   1.3399887e+03   9.1689178e+02   1.2300000e+02
   2.3610000e+03   1.3540943e+03   9.3240791e+02   1.2300000e+02
   2.3620000e+03   1.3423397e+03   8.9197194e+02   1.2300000e+02
   2.3630000e+03   1.3069582e+03   8.5388691e+02   1.1300000e+02
   2.3640000e+03   1.3069582e+03   8.5435709e+02   1.1700000e+02
   2.3650000e+03   1.2937930e+03   8.3790060e+02   1.0900000e+02
   2.3660000e+03   1.6748501e+03   8.4059456e+02   1.1300000e+02
   2.3670000e+03   1.6682465e+03   8.1946294e+02   1.1500000e+02
   2.3680000e+03   1.6405112e+03   8.7493343e+02   1.1700000e+02
   2.3690000e+03   1.6140967e+03   8.7625415e+02   1.1700000e+02
   2.3700000e+03   1.6510771e+03   7.9701061e+02   1.1200000e+02
   2.3710000e+03   1.6405112e+03   7.8908625e+02   1.1200000e+02
   2.3720000e+03   1.6867366e+03   7.8776553e+02   1.1200000e+02
   2.3730000e+03   1.6946610e+03   8.2210440e+02   1.2300000e+02
   2.3740000e+03   1.4357987e+03   1.1958698e+03   4.3000000e+01
   2.3750000e+03   1.4173086e+03   1.2064356e+03   4.3000000e+01
   2.3760000e+03   1.4093842e+03   1.2183221e+03   4.3000000e+01
   2.3770000e+03   1.4542889e+03   1.1787004e+03   4.3000000e+01
   2.3780000e+03   1.4754205e+03   1.1668138e+03   4.3000000e+01
   2.3790000e+03   1.4542889e+03   1.1615309e+03   4.3000000e+01
   2.3800000e+03   1.3974977e+03   1.1932283e+03   4.3000000e+01
   2.3810000e+03   1.6400981e+03   8.9640988e+02   1.1700000e+02
   2.3820000e+03   1.6212112e+03   8.6975115e+02   2.0000000e+01
   2.3830000e+03   1.5960220e+03   8.6424102e+02   2.0000000e+01
   2.3840000e+03   1.6219983e+03   8.6896399e+02   1.8000000e+01
   2.3850000e+03   1.6353801e+03   9.1225787e+02   1.8000000e+01
   2.3860000e+03   1.6243598e+03   8.6030522e+02   1.6000000e+01
   2.3870000e+03   1.6157010e+03   8.4692347e+02   1.6000000e+01
   2.3880000e+03   1.6401030e+03   8.6502819e+02   1.3000000e+01
   2.3890000e+03   1.8658216e+03   7.6899449e+02   2.5000000e+01
   2.3900000e+03   1.8607050e+03   7.2137122e+02   1.8000000e+01
   2.3910000e+03   1.7345000e+03   9.6515116e+02   3.3000000e+01
   2.3920000e+03   1.6720349e+03   9.6515116e+02   4.6000000e+01
   2.3930000e+03   1.6498953e+03   9.7543023e+02   4.6000000e+01
   2.3940000e+03   1.6775698e+03   9.7147674e+02   3.9000000e+01
   2.3950000e+03   1.1023155e+03   6.9592295e+02   1.7000000e+01
   2.3960000e+03   1.3641494e+03   7.3554472e+02   1.9000000e+01
   2.3970000e+03   1.8049416e+03   5.2447189e+02   2.4000000e+01
   2.3980000e+03   1.5044070e+03   4.1640698e+02   8.0000000e+01
