# Supplementary material for: Inflationary theory of branching morphogenesis in the mouse salivary gland
Source: Nat Commun. 2023 Jun 9;14:3422. doi: 10.1038/s41467-023-39124-x (PMC10256724; doi:10.1038/s41467-023-39124-x)
Supplement: Supplementary file 7 — Source Data [file 41467_2023_39124_MOESM7_ESM.zip › Data branching tree/Kras data/E18.6/Lobe 2/edge_list.dat]

   7.0000000e+00   8.0000000e+00   1.4591154e+01
   7.0000000e+00   1.1000000e+01   1.1058226e+01
   8.0000000e+00   1.4000000e+01   6.5470338e+00
   1.4000000e+01   9.0000000e+00   5.6231529e+00
   2.0000000e+01   2.1000000e+01   1.0277162e+01
   2.6000000e+01   2.8000000e+01   8.9491173e+00
   3.1000000e+01   3.3000000e+01   8.2299470e+00
   3.4000000e+01   3.6000000e+01   1.0834698e+01
   3.7000000e+01   4.1000000e+01   5.3790486e+00
   4.0000000e+01   4.2000000e+01   8.4472267e+00
   4.0000000e+01   4.3000000e+01   4.3093422e+00
   4.4000000e+01   4.5000000e+01   1.1884879e+01
   4.4000000e+01   4.6000000e+01   6.1051115e+00
   4.9000000e+01   5.1000000e+01   1.5643473e+01
   5.1000000e+01   5.2000000e+01   6.9419954e+00
   5.3000000e+01   5.4000000e+01   1.5067389e+01
   5.0000000e+01   5.6000000e+01   6.6382288e+00
   6.2000000e+01   6.3000000e+01   5.6623894e+00
   6.2000000e+01   6.4000000e+01   1.0296131e+01
   7.2000000e+01   7.3000000e+01   6.3653642e+00
   7.5000000e+01   7.6000000e+01   1.0241434e+01
   7.6000000e+01   7.7000000e+01   7.1186519e+00
   7.7000000e+01   8.0000000e+01   1.0976260e+01
   8.1000000e+01   8.2000000e+01   1.0994091e+01
   8.1000000e+01   8.3000000e+01   9.0792880e+00
   8.5000000e+01   8.6000000e+01   5.5666185e+00
   8.7000000e+01   8.8000000e+01   8.0885415e+00
   1.0100000e+02   1.0300000e+02   8.8897491e+00
   1.0400000e+02   1.0500000e+02   6.3975161e+00
   1.1000000e+02   1.1100000e+02   7.8824267e+00
   1.1000000e+02   1.1200000e+02   9.3909892e+00
   1.1300000e+02   1.1400000e+02   8.1158493e+00
   1.1300000e+02   1.1500000e+02   1.2070630e+01
   9.9000000e+01   1.1600000e+02   4.6545368e+00
   1.1800000e+02   1.1900000e+02   9.2006967e+00
   1.1800000e+02   1.2000000e+02   2.9657260e+00
   1.2100000e+02   1.2200000e+02   5.7387741e+00
   1.2400000e+02   1.2500000e+02   1.0399621e+01
   1.2400000e+02   1.2600000e+02   1.7245560e+01
   9.5000000e+01   1.2700000e+02   5.5093860e+00
   1.2800000e+02   1.2900000e+02   7.5290738e+00
   1.3000000e+02   1.3100000e+02   8.6333593e+00
   1.3000000e+02   1.3200000e+02   1.2511155e+01
   9.4000000e+01   1.3300000e+02   1.1636371e+01
   1.3400000e+02   1.3500000e+02   6.6895726e+00
   1.3700000e+02   1.3900000e+02   8.1267805e+00
   1.4400000e+02   1.4500000e+02   8.7598232e+00
   1.4600000e+02   1.4700000e+02   5.6493799e+00
   1.5000000e+02   1.5100000e+02   9.8199393e+00
   1.5000000e+02   1.5200000e+02   1.0179167e+01
   1.5500000e+02   1.5600000e+02   6.9453875e+00
   1.5500000e+02   1.5700000e+02   1.0823352e+01
   1.6100000e+02   1.6200000e+02   1.7067468e+01
   1.6500000e+02   1.6600000e+02   7.8660429e+00
   1.6500000e+02   1.6700000e+02   1.5602829e+01
   1.6800000e+02   1.6900000e+02   2.7045676e+01
   1.6800000e+02   1.7000000e+02   8.8695851e+00
   1.7400000e+02   1.7500000e+02   9.9185595e+00
   1.7500000e+02   1.7600000e+02   8.4548749e+00
   1.7500000e+02   1.7700000e+02   1.2781277e+01
   1.7800000e+02   1.7900000e+02   7.2247423e+00
   1.7800000e+02   1.8000000e+02   1.0922311e+01
   1.7200000e+02   1.8100000e+02   9.9091636e+00
   1.8100000e+02   1.8200000e+02   8.8927171e+00
   1.8300000e+02   1.8400000e+02   1.4747747e+01
   1.8300000e+02   1.8500000e+02   8.3238018e+00
   1.8500000e+02   1.8600000e+02   7.7396165e+00
   1.8700000e+02   1.8800000e+02   5.3332427e+00
   1.8700000e+02   1.8900000e+02   8.9026103e+00
   1.9000000e+02   1.9100000e+02   1.2468898e+01
   1.9000000e+02   1.9200000e+02   2.1114993e+01
   1.9400000e+02   1.9500000e+02   5.7522584e+00
   1.9400000e+02   1.9600000e+02   5.7395314e+00
   1.9700000e+02   1.9800000e+02   1.3957732e+01
   1.9800000e+02   1.9900000e+02   1.1746205e+01
   1.9900000e+02   2.0300000e+02   1.0068194e+01
   2.0000000e+02   2.0400000e+02   8.9529760e+00
   2.0000000e+02   2.0500000e+02   9.0668851e+00
   2.0100000e+02   2.0600000e+02   1.4779240e+01
   2.0100000e+02   2.0700000e+02   5.6231842e+00
   1.4300000e+02   2.0800000e+02   7.8462190e+00
   2.1400000e+02   2.1500000e+02   9.6110476e+00
   2.1500000e+02   2.1600000e+02   5.2865897e+00
   2.1800000e+02   2.1900000e+02   4.0271455e+00
   2.1900000e+02   2.2000000e+02   1.4395572e+01
   2.2000000e+02   2.2100000e+02   1.5124074e+01
   2.2100000e+02   2.2200000e+02   1.2048201e+01
   2.2300000e+02   2.2400000e+02   7.9120479e+00
   2.2500000e+02   2.2700000e+02   6.4780008e+00
   2.2900000e+02   2.3000000e+02   1.2649859e+01
   2.3200000e+02   2.3300000e+02   5.2268161e+00
   2.3200000e+02   2.3400000e+02   3.1803923e+00
   2.3500000e+02   2.3600000e+02   5.2549809e+00
   2.4600000e+02   2.4700000e+02   5.5401986e+00
   2.4600000e+02   2.4800000e+02   1.4055195e+01
   2.4900000e+02   2.5000000e+02   5.8366402e+00
   2.5000000e+02   2.5200000e+02   7.9619232e+00
   2.5200000e+02   2.5300000e+02   9.2957626e+00
   2.5400000e+02   2.5500000e+02   6.2175879e+00
   2.5400000e+02   2.5600000e+02   4.2751596e+00
   2.5100000e+02   2.5700000e+02   6.8475110e+00
   2.5700000e+02   2.5900000e+02   1.7041615e+01
   2.6000000e+02   2.6100000e+02   1.2064507e+01
   2.6300000e+02   2.6400000e+02   8.3009405e+00
   2.6600000e+02   2.6700000e+02   8.9009663e+00
   2.6900000e+02   2.7000000e+02   1.2360565e+01
   2.7000000e+02   2.7300000e+02   9.9015975e+00
   2.7500000e+02   2.7600000e+02   1.2537003e+01
   2.7800000e+02   2.7900000e+02   1.1152181e+01
   2.8000000e+02   2.8100000e+02   1.3302894e+01
   2.8300000e+02   2.8400000e+02   8.0668337e+00
   2.8400000e+02   2.8500000e+02   9.4621178e+00
   2.8700000e+02   2.8800000e+02   4.0462121e+00
   2.8700000e+02   2.8900000e+02   8.6642716e+00
   2.9000000e+02   2.9100000e+02   5.4169061e+00
   2.9000000e+02   2.9200000e+02   4.5244633e+00
   2.9300000e+02   2.9400000e+02   6.4514361e+00
   2.9300000e+02   2.9500000e+02   8.4140363e+00
   2.9600000e+02   2.9700000e+02   1.0246590e+01
   2.9700000e+02   2.9800000e+02   1.2034218e+01
   2.9900000e+02   3.0000000e+02   1.0050726e+01
   2.9900000e+02   3.0100000e+02   7.1422417e+00
   3.0300000e+02   3.0400000e+02   7.9440919e+00
   3.1200000e+02   3.1300000e+02   6.6144042e+00
   3.1200000e+02   3.1400000e+02   3.0533635e+00
   3.1800000e+02   3.1900000e+02   6.9179197e+00
   3.1900000e+02   3.2000000e+02   7.3694033e+00
   3.2200000e+02   3.2300000e+02   7.8402832e+00
   3.2200000e+02   3.2400000e+02   1.0074706e+01
   3.2600000e+02   3.2700000e+02   9.9792209e+00
   3.2500000e+02   3.2900000e+02   1.6018737e+01
   2.7800000e+02   3.3000000e+02   6.5387394e+00
   3.3100000e+02   3.3200000e+02   1.0152806e+01
   3.3200000e+02   3.3300000e+02   1.0770953e+01
   3.3200000e+02   3.3400000e+02   1.2179616e+01
   3.3100000e+02   3.3500000e+02   1.3462733e+01
   3.3700000e+02   3.3800000e+02   2.0713820e+01
   3.3700000e+02   3.3900000e+02   2.2354740e+01
   3.4300000e+02   3.4500000e+02   1.0070493e+01
   3.4300000e+02   3.4600000e+02   4.1456410e+00
   3.4400000e+02   3.4700000e+02   8.4638496e+00
   3.4400000e+02   3.4800000e+02   1.0756802e+01
   3.4900000e+02   3.5000000e+02   8.6608982e+00
   3.5200000e+02   3.5300000e+02   5.6223901e+00
   3.5600000e+02   3.5700000e+02   1.1742569e+01
   3.5600000e+02   3.5800000e+02   1.1570287e+01
   3.5900000e+02   3.6000000e+02   1.3515359e+01
   3.6300000e+02   3.6400000e+02   9.6597003e+00
   3.6400000e+02   3.6500000e+02   2.0111855e+01
   3.6800000e+02   3.6900000e+02   8.2346008e+00
   3.6800000e+02   3.7000000e+02   7.4784649e+00
   3.7500000e+02   3.7600000e+02   1.3847417e+01
   3.7700000e+02   3.7800000e+02   4.1845075e+00
   3.7700000e+02   3.7900000e+02   3.8747536e+00
   3.7400000e+02   3.8000000e+02   4.1629853e+00
   3.7400000e+02   3.8100000e+02   4.4522467e+00
   3.8200000e+02   3.8300000e+02   9.5746096e+00
   3.8400000e+02   3.8500000e+02   9.6265957e+00
   3.8700000e+02   3.8800000e+02   3.7095182e+00
   3.8700000e+02   3.8900000e+02   3.4335480e+00
   3.9000000e+02   3.9100000e+02   6.2062403e+00
   3.9400000e+02   3.9500000e+02   1.0868060e+01
   3.9600000e+02   3.9700000e+02   4.1845075e+00
   3.9600000e+02   3.9800000e+02   6.9016807e+00
   3.9900000e+02   4.0000000e+02   3.8617150e+00
   3.9900000e+02   4.0100000e+02   7.5899625e+00
   4.0200000e+02   4.0300000e+02   4.7033567e+00
   4.0200000e+02   4.0400000e+02   3.1393069e+00
   4.0500000e+02   4.0600000e+02   6.7239970e+00
   4.0900000e+02   4.1000000e+02   5.8778899e+00
   4.0900000e+02   4.1100000e+02   5.7853710e+00
   4.1200000e+02   4.1300000e+02   7.4189596e+00
   4.1400000e+02   4.1500000e+02   9.2238396e+00
   4.1400000e+02   4.1600000e+02   6.9878386e+00
   4.1900000e+02   4.2000000e+02   1.1613095e+01
   4.1900000e+02   4.2200000e+02   6.2101508e+00
   4.1700000e+02   4.2300000e+02   5.5619860e+00
   4.1700000e+02   4.2400000e+02   4.9719318e+00
   3.0000000e+00   4.2500000e+02   1.5194989e+01
   4.3100000e+02   4.3200000e+02   5.6442705e+00
   4.3300000e+02   4.3400000e+02   1.4863273e+01
   4.3500000e+02   4.3600000e+02   1.5194989e+01
   4.3500000e+02   4.3700000e+02   1.0082761e+01
   4.3800000e+02   4.3900000e+02   1.1358799e+01
   4.3900000e+02   4.4200000e+02   1.6488467e+01
   4.4500000e+02   4.4600000e+02   8.7458503e+00
   4.4500000e+02   4.4700000e+02   9.2958383e+00
   4.4800000e+02   4.4900000e+02   4.0584229e+00
   4.4800000e+02   4.5000000e+02   5.0510655e+00
   4.5100000e+02   4.5200000e+02   8.7542020e+00
   4.5600000e+02   4.5700000e+02   1.3413055e+01
   4.5800000e+02   4.5900000e+02   6.8105104e+00
   4.5800000e+02   4.6000000e+02   6.5058519e+00
   4.3600000e+02   4.6100000e+02   1.0692322e+01
   4.6200000e+02   4.6300000e+02   1.0381283e+01
   4.6200000e+02   4.6400000e+02   7.0779246e+00
   4.5600000e+02   4.6500000e+02   1.2668862e+01
   4.6700000e+02   4.6800000e+02   1.4205471e+01
   4.7000000e+02   4.7100000e+02   9.4378478e+00
   4.6900000e+02   4.7200000e+02   9.6973997e+00
   4.6900000e+02   4.7400000e+02   9.4719724e+00
   4.7600000e+02   4.7700000e+02   1.1574535e+01
   4.7600000e+02   4.7800000e+02   9.9403850e+00
   4.8000000e+02   4.8100000e+02   4.6505135e+00
   4.8000000e+02   4.8200000e+02   6.3377421e+00
   4.6800000e+02   4.8300000e+02   7.3047470e+00
   4.8400000e+02   4.8500000e+02   4.0691116e+00
   4.8400000e+02   4.8600000e+02   6.1048536e+00
   4.8700000e+02   4.8800000e+02   1.0880142e+01
   4.9300000e+02   4.9400000e+02   1.0694307e+01
   4.9800000e+02   4.9900000e+02   4.5305061e+00
   4.9800000e+02   5.0000000e+02   6.4756039e+00
   5.0100000e+02   5.0200000e+02   5.1800461e+00
   5.0100000e+02   5.0300000e+02   3.5988676e+00
   5.0600000e+02   5.0700000e+02   4.9681491e+00
   5.0600000e+02   5.0800000e+02   6.8776949e+00
   5.0900000e+02   5.1000000e+02   5.5269652e+00
   5.0900000e+02   5.1100000e+02   5.8741969e+00
   5.1300000e+02   5.1400000e+02   1.2285304e+01
   5.1300000e+02   5.1500000e+02   9.1045445e+00
   5.1800000e+02   5.1900000e+02   8.5422888e+00
   5.1800000e+02   5.2000000e+02   1.3129462e+01
   5.2200000e+02   5.2300000e+02   1.2388263e+01
   5.2300000e+02   5.2400000e+02   9.0884194e+00
   5.2300000e+02   5.2500000e+02   8.4038701e+00
   5.2500000e+02   5.2600000e+02   8.5050993e+00
   5.2200000e+02   5.2700000e+02   1.0317069e+01
   5.2700000e+02   5.2800000e+02   1.0875604e+01
   5.2800000e+02   5.2900000e+02   1.1938222e+01
   5.2800000e+02   5.3000000e+02   1.1056141e+01
   5.2700000e+02   5.3100000e+02   1.2003420e+01
   5.3400000e+02   5.3500000e+02   9.2984552e+00
   5.3600000e+02   5.3700000e+02   3.5716427e+00
   5.3600000e+02   5.3800000e+02   7.0779246e+00
   5.4700000e+02   5.4800000e+02   5.4691524e+00
   5.4700000e+02   5.4900000e+02   6.4379203e+00
   5.4600000e+02   5.5000000e+02   9.2325268e+00
   5.5100000e+02   5.5200000e+02   4.9819718e+00
   5.5200000e+02   5.5300000e+02   9.3089438e+00
   5.5500000e+02   5.5600000e+02   6.0382545e+00
   5.5500000e+02   5.5700000e+02   6.3807214e+00
   5.5300000e+02   5.5800000e+02   1.4003689e+01
   5.6000000e+02   5.6100000e+02   9.1454595e+00
   5.6200000e+02   5.6300000e+02   1.0614088e+01
   5.6200000e+02   5.6400000e+02   1.0553902e+01
   5.6500000e+02   5.6600000e+02   5.1365589e+00
   1.6700000e+02   5.7000000e+02   1.6807097e+01
   1.6700000e+02   5.7100000e+02   8.9899024e+00
   1.5700000e+02   5.7300000e+02   1.1134895e+01
   5.7600000e+02   5.7700000e+02   8.9364638e+00
   5.7600000e+02   5.7800000e+02   1.1020433e+01
   5.7500000e+02   5.7900000e+02   1.0920503e+01
   5.7500000e+02   5.8000000e+02   5.5928776e+00
   5.8000000e+02   5.8100000e+02   1.6987053e+01
   5.8200000e+02   5.8300000e+02   1.4102331e+01
   5.8200000e+02   5.8400000e+02   1.1484569e+01
   5.8500000e+02   5.8600000e+02   1.6305977e+01
   5.8500000e+02   5.8700000e+02   1.0125262e+01
   5.8700000e+02   5.8800000e+02   8.2245929e+00
   5.8700000e+02   5.8900000e+02   1.3848774e+01
   5.9000000e+02   5.9100000e+02   1.3447623e+01
   5.9000000e+02   5.9200000e+02   1.2293211e+01
   5.9400000e+02   5.9500000e+02   1.5348670e+01
   5.9700000e+02   5.9800000e+02   6.0294926e+00
   5.9800000e+02   5.9900000e+02   1.1080397e+01
   5.9800000e+02   6.0000000e+02   1.2027972e+01
   6.0100000e+02   6.0200000e+02   1.5532188e+01
   6.0100000e+02   6.0300000e+02   8.1289319e+00
   6.0400000e+02   6.0500000e+02   1.0482002e+01
   6.0400000e+02   6.0600000e+02   1.8888963e+01
   6.0700000e+02   6.0800000e+02   1.4697989e+01
   6.0700000e+02   6.0900000e+02   1.5227130e+01
   5.9400000e+02   6.1000000e+02   9.7657519e+00
   6.1400000e+02   6.1500000e+02   8.7206839e+00
   6.1400000e+02   6.1600000e+02   1.1572305e+01
   6.1700000e+02   6.1800000e+02   6.9208551e+00
   6.1700000e+02   6.1900000e+02   7.1295568e+00
   6.1200000e+02   6.2000000e+02   8.0613077e+00
   6.2000000e+02   6.2100000e+02   1.8401374e+01
   6.2200000e+02   6.2300000e+02   1.1529984e+01
   6.2600000e+02   6.2700000e+02   1.7627573e+01
   6.2700000e+02   6.2800000e+02   1.7905955e+01
   6.2600000e+02   6.2900000e+02   9.2957626e+00
   6.2900000e+02   6.2500000e+02   1.1864323e+01
   6.2900000e+02   6.3000000e+02   1.7204344e+01
   6.3200000e+02   6.3300000e+02   1.6764035e+01
   6.3200000e+02   6.3400000e+02   1.6740663e+01
   6.3400000e+02   6.3500000e+02   9.4522326e+00
   6.3400000e+02   6.3600000e+02   1.0322233e+01
   6.3600000e+02   6.3700000e+02   2.1107869e+01
   6.3600000e+02   6.3800000e+02   8.3052487e+00
   6.3800000e+02   6.4000000e+02   1.1035820e+01
   6.2500000e+02   6.4300000e+02   7.3189672e+00
   6.4400000e+02   6.4500000e+02   1.3534650e+01
   6.4400000e+02   6.4600000e+02   9.9754993e+00
   6.4900000e+02   6.5000000e+02   1.2072497e+01
   6.5000000e+02   6.5100000e+02   1.0542342e+01
   6.5100000e+02   6.5200000e+02   1.5701193e+01
   6.5400000e+02   6.5500000e+02   5.3972362e+00
   6.5400000e+02   6.5600000e+02   6.3307438e+00
   6.4700000e+02   6.5700000e+02   2.1557102e+01
   6.5700000e+02   6.5800000e+02   1.2890987e+01
   6.5800000e+02   6.5900000e+02   2.5557227e+01
   6.6000000e+02   6.6100000e+02   1.6257885e+01
   6.6500000e+02   6.6600000e+02   8.7094421e+00
   6.6500000e+02   6.6700000e+02   8.3425960e+00
   6.6900000e+02   6.7000000e+02   1.8036539e+01
   6.6900000e+02   6.7100000e+02   1.1405545e+01
   6.7400000e+02   6.7500000e+02   1.6171471e+01
   6.7500000e+02   6.7600000e+02   9.8421797e+00
   6.7400000e+02   6.7800000e+02   6.0663543e+00
   6.7900000e+02   6.8000000e+02   1.1531641e+01
   6.7900000e+02   6.8100000e+02   1.0760281e+01
   6.7800000e+02   6.8200000e+02   2.2414241e+01
   6.8500000e+02   6.8600000e+02   8.0463331e+00
   6.8500000e+02   6.8700000e+02   7.0394328e+00
   6.7300000e+02   6.8800000e+02   2.0152009e+01
   6.8800000e+02   6.8900000e+02   1.6378392e+01
   6.8800000e+02   6.9000000e+02   1.2809189e+01
   6.9100000e+02   6.9200000e+02   8.1277083e+00
   6.9100000e+02   6.9300000e+02   7.9854502e+00
   6.9400000e+02   6.9500000e+02   1.3224865e+01
   6.9400000e+02   6.9700000e+02   1.3435137e+01
   6.9900000e+02   7.0000000e+02   8.9652832e+00
   7.0000000e+02   7.0100000e+02   1.5653639e+01
   7.0100000e+02   7.0200000e+02   1.1267396e+01
   7.0300000e+02   7.0400000e+02   8.7987676e+00
   7.0300000e+02   7.0500000e+02   8.0398035e+00
   7.0600000e+02   7.0700000e+02   6.5941966e+00
   7.0600000e+02   7.0800000e+02   1.2992029e+01
   6.9800000e+02   7.1100000e+02   1.0199745e+01
   6.9800000e+02   7.1200000e+02   1.3919039e+01
   4.9400000e+02   7.1400000e+02   1.2245590e+01
   7.1500000e+02   7.1600000e+02   1.0564433e+01
   7.1500000e+02   7.1700000e+02   8.1940202e+00
   7.1900000e+02   7.2000000e+02   1.6330562e+01
   7.2000000e+02   7.2200000e+02   1.2375301e+01
   7.1800000e+02   7.2300000e+02   1.4914219e+01
   7.2300000e+02   7.2400000e+02   1.3715227e+01
   7.2400000e+02   7.2500000e+02   1.2877172e+01
   7.2700000e+02   7.2800000e+02   6.8273258e+00
   7.2800000e+02   7.2900000e+02   1.5398495e+01
   7.2800000e+02   7.3000000e+02   1.7898059e+01
   7.2700000e+02   7.3100000e+02   7.8065235e+00
   7.3100000e+02   7.3200000e+02   1.2790793e+01
   7.3100000e+02   7.3300000e+02   9.5582720e+00
   7.3400000e+02   7.3500000e+02   1.1448659e+01
   7.3400000e+02   7.3600000e+02   1.8550114e+01
   9.8000000e+01   7.3800000e+02   9.8360799e+00
   7.4000000e+02   7.4200000e+02   8.4453047e+00
   7.4200000e+02   7.4300000e+02   1.1089249e+01
   7.4200000e+02   7.4400000e+02   7.6327887e+00
   7.4500000e+02   7.4600000e+02   6.9911194e+00
   7.4500000e+02   7.4700000e+02   8.8430875e+00
   7.4800000e+02   7.4000000e+02   1.5960860e+01
   2.2200000e+02   7.5000000e+02   1.7122144e+01
   2.2200000e+02   7.5100000e+02   1.4387131e+01
   2.2100000e+02   7.5300000e+02   1.9187934e+01
   7.5300000e+02   7.5400000e+02   1.0988483e+01
   7.5300000e+02   7.5500000e+02   8.6590412e+00
   7.5600000e+02   7.5700000e+02   7.9029937e+00
   7.5600000e+02   7.5800000e+02   9.6125572e+00
   7.5900000e+02   7.6000000e+02   1.0959388e+01
   7.5900000e+02   7.6100000e+02   1.1837475e+01
   7.6200000e+02   7.6300000e+02   7.8622172e+00
   7.6200000e+02   7.6400000e+02   9.9572254e+00
   7.6500000e+02   7.6600000e+02   6.5268014e+00
   7.6500000e+02   7.6700000e+02   1.4334001e+01
   2.5800000e+02   7.6800000e+02   1.7102361e+01
   7.7000000e+02   7.7100000e+02   9.8836467e+00
   7.7000000e+02   7.7200000e+02   1.0834379e+01
   7.7300000e+02   7.7400000e+02   1.3211898e+01
   7.7300000e+02   7.7500000e+02   1.2811866e+01
   7.7500000e+02   7.7600000e+02   1.0812131e+01
   7.7500000e+02   7.7700000e+02   1.1667084e+01
   7.7900000e+02   7.8000000e+02   1.6114333e+01
   7.8200000e+02   7.8300000e+02   1.4642639e+01
   7.8300000e+02   7.8400000e+02   1.5434712e+01
   7.8400000e+02   7.8500000e+02   6.3183526e+00
   7.8600000e+02   7.8700000e+02   1.0872987e+01
   7.8600000e+02   7.8800000e+02   8.6895208e+00
   7.8400000e+02   7.8900000e+02   6.5711231e+00
   7.8900000e+02   7.9000000e+02   1.0118360e+01
   7.8900000e+02   7.9100000e+02   1.2365260e+01
   7.9200000e+02   7.9300000e+02   9.0329133e+00
   7.9500000e+02   7.9600000e+02   1.1735746e+01
   8.0000000e+02   8.0100000e+02   1.5740405e+01
   8.0000000e+02   8.0200000e+02   1.3702359e+01
   8.0400000e+02   8.0500000e+02   1.3461214e+01
   8.0600000e+02   8.0700000e+02   1.0216399e+01
   8.0600000e+02   8.0800000e+02   8.5241241e+00
   8.0900000e+02   8.1000000e+02   9.6544662e+00
   8.0900000e+02   8.1100000e+02   5.1481163e+00
   8.1200000e+02   8.1300000e+02   1.2826908e+01
   8.1200000e+02   8.1400000e+02   5.4842171e+00
   7.7900000e+02   8.1500000e+02   7.0794602e+00
   8.1600000e+02   8.1700000e+02   1.2443874e+01
   8.2100000e+02   8.2500000e+02   1.4525223e+01
   8.2100000e+02   8.2600000e+02   1.3939431e+01
   8.2700000e+02   8.2800000e+02   9.1067832e+00
   8.2700000e+02   8.2900000e+02   9.3249576e+00
   8.3000000e+02   8.3100000e+02   9.2254797e+00
   8.3300000e+02   8.3400000e+02   1.3847767e+01
   8.3300000e+02   8.3500000e+02   1.5960723e+01
   8.3200000e+02   8.3600000e+02   1.0722167e+01
   8.3600000e+02   8.3700000e+02   7.5920987e+00
   8.3800000e+02   8.3900000e+02   1.2879685e+01
   8.3800000e+02   8.4000000e+02   1.4902747e+01
   8.3100000e+02   8.4100000e+02   1.1046949e+01
   8.4100000e+02   8.4200000e+02   1.6951889e+01
   8.4200000e+02   8.4300000e+02   1.1472711e+01
   8.4300000e+02   8.4400000e+02   1.1190189e+01
   8.4300000e+02   8.4500000e+02   1.6197238e+01
   8.4700000e+02   8.4800000e+02   9.5458327e+00
   8.4700000e+02   8.4900000e+02   1.2196864e+01
   8.5000000e+02   8.5100000e+02   1.4130399e+01
   8.5000000e+02   8.5200000e+02   1.0389819e+01
   8.5300000e+02   8.5400000e+02   1.7209054e+01
   8.5400000e+02   8.5500000e+02   1.0952174e+01
   8.5500000e+02   8.5600000e+02   1.2278939e+01
   8.5600000e+02   8.5700000e+02   1.0351103e+01
   8.5500000e+02   8.5800000e+02   3.5554774e+00
   8.5400000e+02   8.5900000e+02   1.0606898e+01
   8.5300000e+02   8.6100000e+02   1.4248989e+01
   8.6100000e+02   8.6200000e+02   1.6123623e+01
   8.6400000e+02   8.6500000e+02   1.3859229e+01
   8.6700000e+02   8.6900000e+02   1.6039733e+01
   8.6900000e+02   8.7000000e+02   2.0511451e+01
   8.7000000e+02   8.7100000e+02   1.2380368e+01
   8.7000000e+02   8.7200000e+02   1.3713957e+01
   8.7300000e+02   8.7400000e+02   9.6972695e+00
   8.7300000e+02   8.7500000e+02   7.9711026e+00
   8.6800000e+02   8.7600000e+02   1.3264705e+01
   8.7700000e+02   8.7800000e+02   1.2669130e+01
   8.7900000e+02   8.8000000e+02   1.3961181e+01
   8.7900000e+02   8.8100000e+02   6.6470835e+00
   8.7600000e+02   8.8200000e+02   1.2714983e+01
   8.7600000e+02   8.8300000e+02   1.1020433e+01
   8.8500000e+02   8.8600000e+02   1.4388480e+01
   8.8700000e+02   8.8800000e+02   1.1497926e+01
   8.8700000e+02   8.8900000e+02   1.6126426e+01
   8.9000000e+02   8.9100000e+02   2.2323415e+01
   8.9000000e+02   8.9200000e+02   1.2451223e+01
   8.9300000e+02   8.9500000e+02   2.4634128e+01
   8.9500000e+02   8.9600000e+02   1.7757951e+01
   9.0000000e+02   9.0100000e+02   1.7530521e+01
   9.0200000e+02   9.0300000e+02   1.0082711e+01
   9.0200000e+02   9.0400000e+02   1.0024380e+01
   8.9900000e+02   9.0500000e+02   1.8730472e+01
   9.0500000e+02   9.0600000e+02   1.6573500e+01
   9.0600000e+02   9.0700000e+02   1.1272792e+01
   9.0900000e+02   9.1000000e+02   1.7774501e+01
   9.0900000e+02   9.1100000e+02   3.0147504e+00
   9.1400000e+02   9.1500000e+02   8.1289535e+00
   9.1400000e+02   9.1600000e+02   5.6277185e+00
   9.1700000e+02   9.1800000e+02   7.0184165e+00
   9.1700000e+02   9.1900000e+02   4.8021303e+00
   8.9800000e+02   9.2000000e+02   1.3833603e+01
   9.2100000e+02   9.2200000e+02   7.0883074e+00
   9.2100000e+02   9.2300000e+02   1.0547076e+01
   9.2400000e+02   9.2500000e+02   1.5660607e+01
   9.2500000e+02   9.2600000e+02   1.6508473e+01
   8.6400000e+02   9.2700000e+02   2.1017065e+01
   9.2800000e+02   9.2900000e+02   1.1133181e+01
   9.3000000e+02   9.3100000e+02   8.5450560e+00
   9.3100000e+02   9.3200000e+02   1.2165272e+01
   9.3000000e+02   9.3400000e+02   1.1449063e+01
   9.3400000e+02   9.3500000e+02   1.5500747e+01
   9.3500000e+02   9.3600000e+02   1.1089215e+01
   9.3500000e+02   9.3700000e+02   8.5394343e+00
   9.3800000e+02   9.3900000e+02   4.7612572e+00
   9.3900000e+02   9.4000000e+02   1.3770917e+01
   9.3900000e+02   9.4100000e+02   1.1673291e+01
   9.3800000e+02   9.4200000e+02   1.7266745e+01
   9.4300000e+02   9.4500000e+02   1.6097668e+01
   9.2800000e+02   9.4600000e+02   1.3903805e+01
   9.4600000e+02   9.4700000e+02   1.2579340e+01
   9.4700000e+02   9.4800000e+02   1.0092421e+01
   9.4900000e+02   9.5000000e+02   9.1881393e+00
   9.5000000e+02   9.5100000e+02   2.3637749e+01
   9.5000000e+02   9.5200000e+02   2.1900822e+01
   9.5200000e+02   9.5300000e+02   2.4890681e+01
   9.5200000e+02   9.5400000e+02   1.2099444e+01
   9.5400000e+02   9.5500000e+02   1.7653022e+01
   9.5400000e+02   9.5600000e+02   8.3893254e+00
   9.5800000e+02   9.5900000e+02   6.9911194e+00
   9.5800000e+02   9.6000000e+02   9.1152742e+00
   9.6100000e+02   9.6200000e+02   1.2891001e+01
   9.6100000e+02   9.6300000e+02   1.2165291e+01
   9.6400000e+02   9.6500000e+02   8.1529454e+00
   9.6400000e+02   9.6600000e+02   1.0322240e+01
   9.6800000e+02   9.6900000e+02   1.4155938e+01
   9.6800000e+02   9.7000000e+02   5.7480228e+00
   9.7100000e+02   9.7200000e+02   9.2852902e+00
   9.7100000e+02   9.7300000e+02   8.1169232e+00
   9.7400000e+02   9.7500000e+02   1.0407167e+01
   9.7400000e+02   9.7600000e+02   9.3272467e+00
   9.7700000e+02   9.7800000e+02   5.1563891e+00
   9.7700000e+02   9.7900000e+02   8.5850981e+00
   9.8200000e+02   9.8300000e+02   4.0513447e+00
   9.8300000e+02   9.8400000e+02   1.2482557e+01
   9.8300000e+02   9.8500000e+02   8.4474107e+00
   9.8200000e+02   9.8600000e+02   1.4286234e+01
   9.8600000e+02   9.8700000e+02   1.2966241e+01
   9.8600000e+02   9.8800000e+02   1.4408815e+01
   9.9000000e+02   9.9100000e+02   1.0082761e+01
   9.9200000e+02   9.9300000e+02   1.2229440e+01
   9.9200000e+02   9.9400000e+02   5.3600376e+00
   9.9400000e+02   9.9500000e+02   7.8225193e+00
   9.9400000e+02   9.9600000e+02   1.0611785e+01
   9.9300000e+02   9.9700000e+02   9.1152742e+00
   9.9300000e+02   9.9800000e+02   7.5166566e+00
   9.8900000e+02   1.0020000e+03   1.6685144e+01
   1.0020000e+03   1.0030000e+03   1.0602123e+01
   1.0030000e+03   1.0040000e+03   1.5787858e+01
   1.0020000e+03   1.0050000e+03   1.7702623e+01
   1.0060000e+03   1.0070000e+03   1.3620966e+01
   1.0080000e+03   1.0090000e+03   1.0938374e+01
   1.0080000e+03   1.0100000e+03   1.6854217e+01
   1.0070000e+03   1.0110000e+03   1.3094135e+01
   1.0070000e+03   1.0120000e+03   1.8688079e+01
   1.0140000e+03   1.0160000e+03   1.2560316e+01
   1.0150000e+03   1.0170000e+03   1.4830368e+01
   1.0150000e+03   1.0180000e+03   1.4403842e+01
   1.0180000e+03   1.0190000e+03   4.5091321e+00
   1.0180000e+03   1.0200000e+03   1.4456589e+01
   1.0160000e+03   1.0210000e+03   6.5056613e+00
   1.0160000e+03   1.0220000e+03   7.7911505e+00
   8.8400000e+02   1.0240000e+03   1.0734462e+01
   1.0250000e+03   1.0260000e+03   1.1470509e+01
   1.0260000e+03   1.0270000e+03   1.6094711e+01
   1.0270000e+03   1.0280000e+03   1.2068537e+01
   1.0270000e+03   1.0290000e+03   1.3884025e+01
   1.0280000e+03   1.0300000e+03   1.6203391e+01
   1.0280000e+03   1.0310000e+03   1.4544203e+01
   1.0340000e+03   1.0350000e+03   6.8839931e+00
   1.0350000e+03   1.0360000e+03   1.7801933e+01
   1.0350000e+03   1.0370000e+03   5.8991403e+00
   1.0340000e+03   1.0380000e+03   1.6076531e+01
   1.0440000e+03   1.0450000e+03   1.0631498e+01
   1.0440000e+03   1.0460000e+03   5.3229920e+00
   1.0430000e+03   1.0470000e+03   7.5277973e+00
   1.0470000e+03   1.0480000e+03   1.0023484e+01
   1.0500000e+03   1.0510000e+03   1.1516636e+01
   1.0500000e+03   1.0520000e+03   9.4655263e+00
   1.0530000e+03   1.0540000e+03   1.2620702e+01
   1.0570000e+03   1.0580000e+03   1.5393311e+01
   1.0580000e+03   1.0590000e+03   1.3642163e+01
   1.0570000e+03   1.0600000e+03   1.4527481e+01
   1.0600000e+03   1.0610000e+03   7.3070395e+00
   1.0610000e+03   1.0620000e+03   1.0826981e+01
   1.0610000e+03   1.0630000e+03   1.0631504e+01
   1.0690000e+03   1.0700000e+03   6.1830089e+00
   1.0700000e+03   1.0710000e+03   1.2615579e+01
   1.0720000e+03   1.0730000e+03   8.3605002e+00
   1.0730000e+03   1.0740000e+03   7.9301738e+00
   1.0740000e+03   1.0750000e+03   1.1635694e+01
   1.0760000e+03   1.0770000e+03   1.1773061e+01
   1.0760000e+03   1.0780000e+03   1.1467417e+01
   1.0740000e+03   1.0800000e+03   1.6455357e+01
   1.0860000e+03   1.0870000e+03   7.5277973e+00
   1.0860000e+03   1.0880000e+03   6.3103720e+00
   1.0910000e+03   1.0920000e+03   8.9241688e+00
   1.0910000e+03   1.0930000e+03   8.4026711e+00
   1.0640000e+03   1.0940000e+03   8.7998649e+00
   1.0640000e+03   1.0950000e+03   5.1416833e+00
   1.0980000e+03   1.0990000e+03   1.6059673e+01
   1.0990000e+03   1.1000000e+03   1.4669151e+01
   1.1000000e+03   1.1010000e+03   1.0631498e+01
   1.1000000e+03   1.1020000e+03   6.8458198e+00
   1.1030000e+03   1.1040000e+03   1.4485301e+01
   1.1040000e+03   1.1060000e+03   1.0631498e+01
   1.1030000e+03   1.1070000e+03   1.8255597e+01
   1.1080000e+03   1.1100000e+03   1.3357634e+01
   1.1110000e+03   1.1120000e+03   1.6859907e+01
   1.1110000e+03   1.1130000e+03   1.2920516e+01
   1.1100000e+03   1.1140000e+03   1.4115752e+01
   1.1150000e+03   1.1160000e+03   4.6075653e+00
   1.1160000e+03   1.1170000e+03   1.3869518e+01
   1.1150000e+03   1.1180000e+03   1.3968528e+01
   1.1180000e+03   1.1190000e+03   1.3630029e+01
   1.1180000e+03   1.1200000e+03   1.0242631e+01
   1.1170000e+03   1.1210000e+03   1.3836329e+01
   1.1220000e+03   1.1230000e+03   1.0728050e+01
   1.1220000e+03   1.1240000e+03   1.2434475e+01
   1.1250000e+03   1.1260000e+03   1.1124272e+01
   1.1250000e+03   1.1270000e+03   1.4530732e+01
   1.1210000e+03   1.1280000e+03   1.7350650e+01
   1.1280000e+03   1.1290000e+03   8.4480735e+00
   1.1280000e+03   1.1300000e+03   7.8270094e+00
   1.1310000e+03   1.1320000e+03   1.2138135e+01
   1.1310000e+03   1.1330000e+03   1.2620688e+01
   1.1340000e+03   1.1350000e+03   1.6050176e+01
   1.1340000e+03   1.1360000e+03   1.5585400e+01
   1.1370000e+03   1.1380000e+03   2.3292084e+01
   1.1410000e+03   1.1400000e+03   3.0767850e+00
   1.1460000e+03   1.1470000e+03   1.2472592e+01
   1.1460000e+03   1.1480000e+03   1.2285095e+01
   1.1530000e+03   1.1540000e+03   1.4731214e+01
   1.1530000e+03   1.1550000e+03   1.3247681e+01
   1.1520000e+03   1.1560000e+03   1.2203274e+01
   1.1520000e+03   1.1570000e+03   9.0511961e+00
   1.1580000e+03   1.1590000e+03   8.4478161e+00
   1.1600000e+03   1.1610000e+03   1.4183484e+01
   1.1600000e+03   1.1620000e+03   1.0564378e+01
   1.1420000e+03   1.1630000e+03   1.3333802e+01
   1.1640000e+03   1.1650000e+03   1.0692529e+01
   1.1640000e+03   1.1660000e+03   1.0666950e+01
   1.1660000e+03   1.1670000e+03   9.3191288e+00
   1.1680000e+03   1.1690000e+03   1.0928293e+01
   1.1680000e+03   1.1700000e+03   6.8401484e+00
   1.1710000e+03   1.1720000e+03   1.2425094e+01
   1.1720000e+03   1.1730000e+03   1.8421456e+01
   1.1770000e+03   1.1780000e+03   1.5711995e+01
   1.1770000e+03   1.1790000e+03   1.3613812e+01
   1.1820000e+03   1.1830000e+03   8.0077883e+00
   1.1840000e+03   1.1850000e+03   7.3589593e+00
   1.1840000e+03   1.1860000e+03   1.3400247e+01
   1.1870000e+03   1.1880000e+03   9.5448501e+00
   1.1870000e+03   1.1890000e+03   1.4489108e+01
   1.1900000e+03   1.1910000e+03   9.7068702e+00
   1.1910000e+03   1.1920000e+03   8.2184874e+00
   1.1900000e+03   1.1940000e+03   1.3370376e+01
   1.1950000e+03   1.1960000e+03   8.7094808e+00
   1.1950000e+03   1.1970000e+03   8.4125691e+00
   1.1980000e+03   1.1990000e+03   9.5243505e+00
   1.1980000e+03   1.2000000e+03   8.7206781e+00
   1.2010000e+03   1.2020000e+03   1.1901209e+01
   1.2040000e+03   1.2050000e+03   1.2166027e+01
   1.2040000e+03   1.2060000e+03   1.4532254e+01
   1.2080000e+03   1.2090000e+03   1.0726564e+01
   1.2100000e+03   1.2110000e+03   1.2373668e+01
   1.2100000e+03   1.2120000e+03   1.2068312e+01
   1.2130000e+03   1.2140000e+03   1.0142031e+01
   1.2130000e+03   1.2150000e+03   6.4001723e+00
   1.2160000e+03   1.2170000e+03   1.3759977e+01
   1.2180000e+03   1.2160000e+03   3.5184933e+00
   1.2170000e+03   1.2200000e+03   9.1240577e+00
   1.2200000e+03   1.2210000e+03   1.1167225e+01
   1.2200000e+03   1.2220000e+03   1.0743447e+01
   1.2220000e+03   1.2230000e+03   1.3878566e+01
   1.2220000e+03   1.2240000e+03   1.0142133e+01
   1.2170000e+03   1.2250000e+03   2.2994165e+01
   1.2270000e+03   1.2280000e+03   7.6594506e+00
   1.2280000e+03   1.2290000e+03   7.7657021e+00
   1.2300000e+03   1.2310000e+03   6.0382157e+00
   1.2300000e+03   1.2320000e+03   1.3433626e+01
   1.2330000e+03   1.2340000e+03   9.9608897e+00
   1.2330000e+03   1.2350000e+03   7.9024506e+00
   1.2420000e+03   1.2430000e+03   1.6163195e+01
   1.2430000e+03   1.2440000e+03   1.6602089e+01
   1.2450000e+03   1.2460000e+03   8.9020209e+00
   1.2450000e+03   1.2470000e+03   1.0677944e+01
   1.2490000e+03   1.2500000e+03   4.9208323e+00
   1.2500000e+03   1.2510000e+03   7.3779954e+00
   1.2510000e+03   1.2520000e+03   1.4081978e+01
   1.2430000e+03   1.2570000e+03   1.1895466e+01
   1.2570000e+03   1.2580000e+03   1.6986933e+01
   1.2580000e+03   1.2590000e+03   1.2015382e+01
   1.2580000e+03   1.2600000e+03   1.4819000e+01
   1.2490000e+03   1.2610000e+03   1.9045848e+01
   1.2650000e+03   1.2660000e+03   1.0381527e+01
   1.2650000e+03   1.2670000e+03   8.2845840e+00
   1.2680000e+03   1.2690000e+03   9.0411458e+00
   1.2630000e+03   1.2710000e+03   8.1742012e+00
   1.2720000e+03   1.2730000e+03   5.7325761e+00
   1.2720000e+03   1.2740000e+03   9.6263057e+00
   1.2710000e+03   1.2750000e+03   1.0436667e+01
   1.2760000e+03   1.2770000e+03   6.4179270e+00
   1.2760000e+03   1.2780000e+03   4.0083303e+00
   1.2790000e+03   1.2800000e+03   9.6593158e+00
   1.2790000e+03   1.2810000e+03   1.0932493e+01
   1.2840000e+03   1.2850000e+03   1.3845673e+01
   1.2850000e+03   1.2860000e+03   1.3391173e+01
   1.2840000e+03   1.2870000e+03   1.5531290e+01
   1.2860000e+03   1.2880000e+03   1.6142034e+01
   1.2860000e+03   1.2890000e+03   1.2369972e+01
   1.2910000e+03   1.2920000e+03   1.1926011e+01
   1.2930000e+03   1.2940000e+03   1.4860376e+01
   1.2930000e+03   1.2950000e+03   4.3929241e+00
   1.2920000e+03   1.2960000e+03   1.7344873e+01
   1.2960000e+03   1.2970000e+03   1.0069961e+01
   1.2970000e+03   1.2980000e+03   1.0249163e+01
   1.2970000e+03   1.2990000e+03   6.0341850e+00
   1.3010000e+03   1.3020000e+03   1.6353508e+01
   1.3010000e+03   1.3030000e+03   1.5993313e+01
   1.3030000e+03   1.3040000e+03   9.1866042e+00
   1.3030000e+03   1.3050000e+03   1.0020704e+01
   1.3080000e+03   1.3090000e+03   6.6868793e+00
   1.3080000e+03   1.3100000e+03   6.1322537e+00
   1.3120000e+03   1.3130000e+03   1.1165245e+01
   1.3140000e+03   1.3150000e+03   5.7340724e+00
   1.3150000e+03   1.3160000e+03   1.0831867e+01
   1.3150000e+03   1.3170000e+03   1.3539778e+01
   1.3160000e+03   1.3180000e+03   1.0207003e+01
   1.3160000e+03   1.3190000e+03   6.4207584e+00
   1.3140000e+03   1.3200000e+03   1.7048154e+01
   1.3200000e+03   1.3210000e+03   1.1165245e+01
   1.3200000e+03   1.3220000e+03   1.2862381e+01
   1.3060000e+03   1.3230000e+03   1.4847160e+01
   1.3250000e+03   1.3260000e+03   1.2303294e+01
   1.3260000e+03   1.3270000e+03   1.5095058e+01
   1.3260000e+03   1.3280000e+03   1.3706109e+01
   1.3280000e+03   1.3290000e+03   1.4582844e+01
   1.3280000e+03   1.3300000e+03   1.1449969e+01
   1.3320000e+03   1.3330000e+03   1.2799668e+01
   1.3320000e+03   1.3340000e+03   5.8905203e+00
   1.3350000e+03   1.3360000e+03   6.9980498e+00
   1.3380000e+03   1.3390000e+03   8.6800236e+00
   1.3380000e+03   1.3400000e+03   6.1468271e+00
   1.3410000e+03   1.3420000e+03   1.2574088e+01
   1.3420000e+03   1.3430000e+03   6.8845276e+00
   1.3420000e+03   1.3440000e+03   3.7470010e+00
   1.3410000e+03   1.3450000e+03   1.0315032e+01
   1.3120000e+03   1.3460000e+03   8.7620822e+00
   1.3500000e+03   1.3510000e+03   1.4565960e+01
   1.3540000e+03   1.3550000e+03   1.2246820e+01
   1.3550000e+03   1.3560000e+03   1.2616706e+01
   1.3550000e+03   1.3570000e+03   1.4473578e+01
   1.3580000e+03   1.3590000e+03   9.0546337e+00
   1.3580000e+03   1.3600000e+03   1.0577558e+01
   1.3610000e+03   1.3620000e+03   1.4360370e+01
   1.3610000e+03   1.3630000e+03   1.0606627e+01
   1.3660000e+03   1.3670000e+03   1.7984460e+01
   1.3660000e+03   1.3680000e+03   1.7341276e+01
   1.3650000e+03   1.3690000e+03   2.6269707e+01
   1.3650000e+03   1.3700000e+03   1.3263990e+01
   1.3700000e+03   1.3710000e+03   2.0302113e+01
   1.3700000e+03   1.3720000e+03   1.4935274e+01
   1.3720000e+03   1.3730000e+03   1.1832895e+01
   1.3720000e+03   1.3740000e+03   1.2641170e+01
   1.3750000e+03   1.3760000e+03   1.2641182e+01
   1.3760000e+03   1.3770000e+03   1.6630592e+01
   1.3750000e+03   1.3780000e+03   1.2077233e+01
   1.3780000e+03   1.3790000e+03   1.5410245e+01
   1.3790000e+03   1.3800000e+03   1.9093009e+01
   1.3810000e+03   1.3820000e+03   1.4112883e+01
   1.3810000e+03   1.3830000e+03   1.1173337e+01
   1.3770000e+03   1.3840000e+03   1.1800374e+01
   1.3770000e+03   1.3850000e+03   1.2278934e+01
   1.3800000e+03   1.3870000e+03   9.9233246e+00
   1.3800000e+03   1.3880000e+03   9.9592695e+00
   1.3890000e+03   1.3900000e+03   2.1648150e+01
   1.3890000e+03   1.3910000e+03   1.2501392e+01
   1.3950000e+03   1.3960000e+03   1.9482410e+01
   1.3970000e+03   1.3980000e+03   1.1512703e+01
   1.3980000e+03   1.3990000e+03   9.0825838e+00
   1.3990000e+03   1.4000000e+03   1.0694335e+01
   1.4000000e+03   1.4010000e+03   1.9520038e+01
   1.4000000e+03   1.4020000e+03   1.6836845e+01
   1.4040000e+03   1.4050000e+03   1.0191220e+01
   1.4040000e+03   1.4060000e+03   1.0257663e+01
   1.4070000e+03   1.4080000e+03   1.8305461e+01
   1.4070000e+03   1.4090000e+03   1.4370087e+01
   1.4110000e+03   1.4120000e+03   4.1112287e+00
   1.4120000e+03   1.4130000e+03   7.9643854e+00
   1.4140000e+03   1.4150000e+03   8.2067573e+00
   1.4160000e+03   1.4170000e+03   5.3242638e+00
   1.4160000e+03   1.4180000e+03   5.1039817e+00
   1.4190000e+03   1.4200000e+03   9.3273301e+00
   1.4190000e+03   1.4210000e+03   1.0996260e+01
   1.4250000e+03   1.4260000e+03   7.1977910e+00
   1.4270000e+03   1.4280000e+03   7.1192501e+00
   1.4270000e+03   1.4290000e+03   1.2257407e+01
   1.4310000e+03   1.4320000e+03   1.0595633e+01
   1.4310000e+03   1.4330000e+03   9.4003903e+00
   1.4350000e+03   1.4360000e+03   1.0886859e+01
   1.4390000e+03   1.4400000e+03   1.7725423e+01
   1.4400000e+03   1.4410000e+03   2.3629069e+01
   1.4410000e+03   1.4420000e+03   1.4341732e+01
   1.4420000e+03   1.4430000e+03   1.5148385e+01
   1.4420000e+03   1.4440000e+03   9.9731276e+00
   1.4460000e+03   1.4470000e+03   4.0982992e+00
   1.4460000e+03   1.4480000e+03   5.4806374e+00
   1.4490000e+03   1.4500000e+03   9.5963454e+00
   1.4490000e+03   1.4510000e+03   7.2724483e+00
   1.4560000e+03   1.4570000e+03   9.7209406e+00
   1.4580000e+03   1.4590000e+03   8.9975343e+00
   1.4580000e+03   1.4600000e+03   8.6739428e+00
   1.4610000e+03   1.4620000e+03   1.2521755e+01
   1.4610000e+03   1.4630000e+03   9.0225575e+00
   1.4650000e+03   1.4660000e+03   8.7909084e+00
   1.4660000e+03   1.4670000e+03   1.2513226e+01
   1.4710000e+03   1.4730000e+03   9.1303410e+00
   1.4700000e+03   1.4740000e+03   7.2155424e+00
   1.4700000e+03   1.4750000e+03   5.9338715e+00
   1.4690000e+03   1.4760000e+03   7.2881707e+00
   1.4780000e+03   1.4790000e+03   4.3625448e+00
   1.4790000e+03   1.4800000e+03   1.3330766e+01
   1.4780000e+03   1.4810000e+03   1.0115458e+01
   1.4790000e+03   1.4820000e+03   1.0473582e+01
   1.4830000e+03   1.4840000e+03   6.5656658e+00
   1.4840000e+03   1.4850000e+03   1.3039766e+01
   1.4860000e+03   1.4870000e+03   1.0552303e+01
   1.4860000e+03   1.4880000e+03   1.0577095e+01
   1.4910000e+03   1.4920000e+03   1.1309437e+01
   1.4910000e+03   1.4930000e+03   4.3625549e+00
   1.4930000e+03   1.4940000e+03   1.1981341e+01
   1.4930000e+03   1.4950000e+03   1.1408793e+01
   1.4970000e+03   1.4980000e+03   1.5790356e+01
   1.5020000e+03   1.5030000e+03   6.2548685e+00
   1.5020000e+03   1.5040000e+03   7.6507929e+00
   1.5010000e+03   1.5050000e+03   1.1572450e+01
   1.5060000e+03   1.5070000e+03   4.9372671e+00
   1.5060000e+03   1.5080000e+03   9.5413401e+00
   1.5090000e+03   1.5100000e+03   9.0558263e+00
   1.5090000e+03   1.5110000e+03   1.1195716e+01
   1.0920000e+03   1.5120000e+03   1.0131259e+01
   1.3950000e+03   1.5140000e+03   6.5864681e+00
   1.5140000e+03   1.4100000e+03   7.2642753e+00
   1.5150000e+03   1.5190000e+03   8.2471098e+00
   1.5190000e+03   1.5200000e+03   1.5242462e+01
   1.5210000e+03   1.5220000e+03   1.8563081e+01
   1.5210000e+03   1.5230000e+03   1.2346255e+01
   1.5240000e+03   1.5250000e+03   1.3758516e+01
   1.5250000e+03   1.5260000e+03   1.5088677e+01
   1.5250000e+03   1.5270000e+03   1.7969892e+01
   1.5270000e+03   1.5280000e+03   8.9556245e+00
   1.5270000e+03   1.5290000e+03   1.2248378e+01
   1.5300000e+03   1.5310000e+03   1.1695333e+01
   1.5320000e+03   1.5330000e+03   6.2668757e+00
   1.5320000e+03   1.5340000e+03   1.2050220e+01
   1.5350000e+03   1.5360000e+03   1.1447779e+01
   1.5360000e+03   1.5370000e+03   1.2863247e+01
   1.5360000e+03   1.5380000e+03   1.1346777e+01
   1.5370000e+03   1.5390000e+03   1.3576870e+01
   1.5350000e+03   1.5410000e+03   1.1108076e+01
   1.5410000e+03   1.5420000e+03   1.6734161e+01
   1.5430000e+03   1.5440000e+03   7.9118323e+00
   1.5430000e+03   1.5450000e+03   5.4858542e+00
   1.5460000e+03   1.5470000e+03   5.1754005e+00
   1.5460000e+03   1.5480000e+03   4.7350206e+00
   1.5520000e+03   1.5530000e+03   1.3272083e+01
   1.5520000e+03   1.5540000e+03   5.5401986e+00
   1.5550000e+03   1.5560000e+03   1.3164782e+01
   1.5570000e+03   1.5580000e+03   1.0435267e+01
   1.5600000e+03   1.5610000e+03   1.1673291e+01
   1.5600000e+03   1.5620000e+03   7.9095360e+00
   1.5570000e+03   1.5630000e+03   1.1962381e+01
   1.5630000e+03   1.5640000e+03   1.3620960e+01
   1.5650000e+03   1.5660000e+03   8.1289581e+00
   1.5650000e+03   1.5670000e+03   9.8869156e+00
   1.5680000e+03   1.5690000e+03   1.2560316e+01
   1.5680000e+03   1.5700000e+03   9.4522326e+00
   1.5710000e+03   1.5730000e+03   9.9754993e+00
   1.5750000e+03   1.5760000e+03   8.9473979e+00
   1.5750000e+03   1.5770000e+03   7.0044289e+00
   1.5780000e+03   1.5790000e+03   1.3841736e+01
   1.5780000e+03   1.5800000e+03   1.5059345e+01
   1.5810000e+03   1.5820000e+03   8.4009985e+00
   1.5810000e+03   1.5830000e+03   1.3706862e+01
   1.5840000e+03   1.5850000e+03   7.5807996e+00
   1.5860000e+03   1.5870000e+03   1.0120994e+01
   1.5870000e+03   1.5880000e+03   7.1699750e+00
   1.5870000e+03   1.5890000e+03   1.0179189e+01
   1.5900000e+03   1.5910000e+03   5.6442705e+00
   1.5900000e+03   1.5920000e+03   6.7774764e+00
   1.5840000e+03   1.5930000e+03   1.3876925e+01
   1.5940000e+03   1.5950000e+03   1.1272830e+01
   1.5940000e+03   1.5960000e+03   6.7636536e+00
   1.5970000e+03   1.5990000e+03   1.9094798e+01
   1.5980000e+03   1.6000000e+03   1.4347947e+01
   1.6010000e+03   1.6020000e+03   1.0207956e+01
   1.6010000e+03   1.6030000e+03   8.6350819e+00
   1.6070000e+03   1.6080000e+03   1.1089188e+01
   1.6070000e+03   1.6090000e+03   1.1080424e+01
   1.6080000e+03   1.6100000e+03   1.2506063e+01
   1.6080000e+03   1.6110000e+03   1.0848201e+01
   1.6120000e+03   1.6130000e+03   4.6574730e+00
   1.6120000e+03   1.6140000e+03   5.6269751e+00
   1.6160000e+03   1.6170000e+03   1.1282204e+01
   1.6160000e+03   1.6180000e+03   8.0837816e+00
   1.6180000e+03   1.6190000e+03   1.0789384e+01
   1.6170000e+03   1.6200000e+03   1.1353425e+01
   1.6210000e+03   1.6220000e+03   6.4999709e+00
   1.6210000e+03   1.6230000e+03   6.1526805e+00
   1.6280000e+03   1.6290000e+03   4.6912787e+00
   1.6280000e+03   1.6300000e+03   6.4827278e+00
   1.6310000e+03   1.6320000e+03   5.4641810e+00
   1.6310000e+03   1.6330000e+03   6.2473782e+00
   1.6350000e+03   1.6360000e+03   1.8768114e+01
   1.6360000e+03   1.6370000e+03   1.1894619e+01
   1.6350000e+03   1.6390000e+03   1.3680927e+01
   1.6390000e+03   1.6400000e+03   1.3715738e+01
   1.6410000e+03   1.6430000e+03   1.0190150e+01
   1.6370000e+03   1.6440000e+03   9.3710753e+00
   1.6440000e+03   1.6450000e+03   1.2719212e+01
   1.6440000e+03   1.6460000e+03   1.1755207e+01
   1.6480000e+03   1.6490000e+03   1.3052353e+01
   1.6500000e+03   1.6510000e+03   9.3710593e+00
   1.6570000e+03   1.6580000e+03   1.1662671e+01
   1.6580000e+03   1.6590000e+03   1.3708864e+01
   1.6590000e+03   1.6600000e+03   8.4322591e+00
   1.6620000e+03   1.6630000e+03   1.0477109e+01
   1.6620000e+03   1.6640000e+03   5.1961190e+00
   1.6650000e+03   1.6660000e+03   1.1062471e+01
   1.6680000e+03   1.6690000e+03   1.5181209e+01
   1.6690000e+03   1.6700000e+03   1.0439835e+01
   1.6690000e+03   1.6720000e+03   1.1421024e+01
   1.6490000e+03   1.6730000e+03   1.0249838e+01
   1.6730000e+03   1.6740000e+03   1.0445448e+01
   1.6770000e+03   1.6780000e+03   1.6440209e+01
   1.6770000e+03   1.6790000e+03   1.3759429e+01
   1.6760000e+03   1.6800000e+03   1.8111968e+01
   1.6760000e+03   1.6810000e+03   1.0425807e+01
   1.6810000e+03   1.6820000e+03   2.2598757e+01
   1.6830000e+03   1.6840000e+03   1.6201066e+01
   1.6860000e+03   1.6870000e+03   1.3637335e+01
   1.6890000e+03   1.6900000e+03   8.9448496e+00
   1.2360000e+03   1.6920000e+03   5.3066130e+00
   1.6930000e+03   1.6940000e+03   1.6634917e+01
   1.6930000e+03   1.6950000e+03   1.3252656e+01
   1.6960000e+03   1.6980000e+03   6.9506419e+00
   1.6920000e+03   1.6990000e+03   1.9825269e+01
   1.7000000e+03   1.7010000e+03   1.5200505e+01
   1.7000000e+03   1.7020000e+03   1.7657675e+01
   1.7030000e+03   1.7040000e+03   7.6985657e+00
   1.7030000e+03   1.7050000e+03   8.3506991e+00
   1.7060000e+03   1.7070000e+03   1.1004563e+01
   1.7060000e+03   1.7080000e+03   9.3453217e+00
   1.7070000e+03   1.7100000e+03   1.1437025e+01
   1.7110000e+03   1.7120000e+03   9.6939160e+00
   1.7130000e+03   1.7140000e+03   9.8593940e+00
   1.7170000e+03   1.7190000e+03   4.5919448e+00
   1.7190000e+03   1.7200000e+03   1.4102481e+01
   1.7200000e+03   1.7210000e+03   1.1254767e+01
   1.7210000e+03   1.7220000e+03   1.0297315e+01
   1.7200000e+03   1.7230000e+03   8.9961453e+00
   1.7210000e+03   1.7240000e+03   1.1803971e+01
   1.7240000e+03   1.7250000e+03   8.5720270e+00
   1.7240000e+03   1.7260000e+03   5.8250566e+00
   1.7270000e+03   1.7290000e+03   9.0342949e+00
   1.7310000e+03   1.7320000e+03   9.6761495e+00
   1.7330000e+03   1.7340000e+03   8.1874017e+00
   1.7330000e+03   1.7350000e+03   8.5168063e+00
   1.7360000e+03   1.7370000e+03   7.9040977e+00
   1.7360000e+03   1.7380000e+03   1.6437407e+01
   1.7390000e+03   1.7400000e+03   1.4637410e+01
   4.1300000e+02   1.7420000e+03   1.3922070e+01
   9.0000000e+01   1.7450000e+03   1.9060540e+01
   9.2000000e+01   1.7460000e+03   1.3632059e+01
   1.3650000e+03   1.7480000e+03   1.2936092e+01
   1.7480000e+03   1.3640000e+03   1.0572042e+01
   1.3640000e+03   1.3660000e+03   1.4469015e+01
   1.7490000e+03   1.7500000e+03   1.1129267e+01
   1.7490000e+03   1.7510000e+03   1.6334280e+01
   1.7520000e+03   1.7540000e+03   7.9993180e+00
   1.7540000e+03   1.7550000e+03   8.0192323e+00
   1.7540000e+03   1.7560000e+03   1.0387432e+01
   1.7570000e+03   1.7580000e+03   9.3869001e+00
   1.7570000e+03   1.7590000e+03   1.1854118e+01
   3.0200000e+02   1.7610000e+03   5.1368399e+00
   1.7620000e+03   1.7630000e+03   1.5952530e+01
   1.7630000e+03   1.7640000e+03   1.0103762e+01
   1.7630000e+03   1.7650000e+03   8.5365049e+00
   1.7620000e+03   1.7660000e+03   1.6239948e+01
   1.7670000e+03   1.7680000e+03   7.6966773e+00
   1.7670000e+03   1.7690000e+03   6.5581117e+00
   1.7700000e+03   1.7710000e+03   1.5503647e+01
   1.7700000e+03   1.7720000e+03   1.7430543e+01
   1.7730000e+03   1.7740000e+03   9.3704012e+00
   1.7730000e+03   1.7750000e+03   8.8995076e+00
   5.6000000e+02   1.7770000e+03   9.7721938e+00
   1.7790000e+03   1.7800000e+03   1.2610093e+01
   1.7790000e+03   1.7810000e+03   1.4278865e+01
   1.7820000e+03   1.7830000e+03   1.7879681e+01
   1.7820000e+03   1.7840000e+03   1.2486499e+01
   1.7890000e+03   1.7900000e+03   1.2852991e+01
   1.7920000e+03   1.7930000e+03   6.4135392e+00
   3.7600000e+02   1.7950000e+03   1.2462994e+01
   2.0000000e+00   1.0000000e+00   3.9529334e+01
   3.0000000e+00   2.0000000e+00   9.6418197e+01
   4.0000000e+00   3.0000000e+00   1.1680808e+02
   5.0000000e+00   4.0000000e+00   9.9033339e+01
   6.0000000e+00   5.0000000e+00   5.6545976e+01
   7.0000000e+00   6.0000000e+00   3.3113597e+01
   1.0000000e+01   8.0000000e+00   4.2232927e+01
   1.2000000e+01   9.0000000e+00   6.7139182e+01
   1.3000000e+01   9.0000000e+00   3.7379271e+01
   1.5000000e+01   1.4000000e+01   2.0526218e+01
   1.6000000e+01   6.0000000e+00   3.4590921e+01
   1.7000000e+01   1.6000000e+01   1.3743153e+01
   1.8000000e+01   1.7000000e+01   2.6174930e+01
   1.9000000e+01   1.8000000e+01   3.3529531e+01
   2.0000000e+01   1.9000000e+01   1.5609037e+01
   2.2000000e+01   2.1000000e+01   2.8083369e+01
   2.3000000e+01   2.0000000e+01   2.7688514e+01
   2.4000000e+01   2.1000000e+01   1.6303315e+01
   2.5000000e+01   1.9000000e+01   3.0536454e+01
   2.6000000e+01   2.5000000e+01   1.8291779e+01
   2.7000000e+01   2.6000000e+01   1.6013142e+01
   2.9000000e+01   2.5000000e+01   2.4961082e+01
   3.0000000e+01   1.8000000e+01   2.7371986e+01
   3.1000000e+01   3.0000000e+01   1.6675668e+01
   3.2000000e+01   3.1000000e+01   1.3074816e+01
   3.4000000e+01   3.0000000e+01   1.5696692e+01
   3.5000000e+01   3.4000000e+01   1.8709801e+01
   3.7000000e+01   1.7000000e+01   2.8270823e+01
   4.4000000e+01   1.6000000e+01   2.9144451e+01
   4.7000000e+01   5.0000000e+00   3.2638419e+01
   5.0000000e+01   4.9000000e+01   1.5573610e+01
   5.3000000e+01   5.1000000e+01   4.7260439e+01
   5.5000000e+01   5.3000000e+01   1.5639095e+01
   1.7850000e+03   5.0000000e+01   5.4977407e+01
   5.8000000e+01   5.7000000e+01   2.3921783e+01
   5.9000000e+01   5.8000000e+01   2.1098447e+01
   6.0000000e+01   5.9000000e+01   2.8144816e+01
   6.1000000e+01   5.9000000e+01   1.8158012e+01
   6.2000000e+01   5.8000000e+01   4.3191524e+01
   1.7860000e+03   6.4000000e+01   1.8529546e+01
   6.5000000e+01   6.4000000e+01   1.5349986e+01
   1.4380000e+03   5.7000000e+01   5.9828214e+01
   6.6000000e+01   4.7000000e+01   3.3827992e+01
   6.7000000e+01   6.6000000e+01   1.8157108e+01
   6.8000000e+01   6.7000000e+01   2.4855122e+01
   7.2000000e+01   6.8000000e+01   1.4521978e+01
   6.9000000e+01   6.8000000e+01   2.0222530e+01
   7.0000000e+01   6.9000000e+01   2.0848801e+01
   7.1000000e+01   6.9000000e+01   2.9275398e+01
   2.7400000e+02   7.2000000e+01   2.0708471e+01
   7.4000000e+01   6.6000000e+01   5.9174084e+01
   7.5000000e+01   7.4000000e+01   4.4441320e+01
   7.8000000e+01   7.6000000e+01   3.4333634e+01
   7.9000000e+01   7.7000000e+01   1.0215389e+01
   8.1000000e+01   7.4000000e+01   1.5608391e+01
   8.4000000e+01   7.5000000e+01   3.6075765e+01
   8.5000000e+01   8.4000000e+01   4.0713818e+01
   8.7000000e+01   8.5000000e+01   1.8685496e+01
   1.7880000e+03   8.7000000e+01   2.7879325e+01
   8.9000000e+01   8.4000000e+01   2.2216252e+01
   9.0000000e+01   8.9000000e+01   5.1706398e+01
   9.1000000e+01   9.0000000e+01   2.7471389e+01
   9.2000000e+01   8.9000000e+01   1.7559163e+01
   9.3000000e+01   4.0000000e+00   2.6761775e+01
   9.4000000e+01   9.3000000e+01   8.4916589e+01
   9.5000000e+01   9.4000000e+01   1.0183248e+02
   9.6000000e+01   9.5000000e+01   4.3724226e+01
   9.8000000e+01   9.6000000e+01   2.7868765e+01
   9.7000000e+01   9.6000000e+01   3.0853030e+01
   9.9000000e+01   1.2700000e+02   3.6567087e+01
   1.0000000e+02   9.9000000e+01   3.0910961e+01
   1.0100000e+02   1.0000000e+02   4.9234061e+01
   1.0200000e+02   1.0100000e+02   1.2032318e+01
   1.0400000e+02   1.0000000e+02   2.6131878e+01
   1.0600000e+02   1.0500000e+02   2.1110731e+01
   1.0700000e+02   1.0600000e+02   2.0931753e+01
   1.0800000e+02   1.0600000e+02   2.4025901e+01
   1.0900000e+02   1.0500000e+02   2.4361040e+01
   1.1000000e+02   1.0900000e+02   1.1164319e+01
   1.1300000e+02   1.0900000e+02   4.0134128e+01
   1.1700000e+02   1.1600000e+02   4.9487844e+01
   1.2100000e+02   1.1700000e+02   2.3811871e+01
   1.1800000e+02   1.1700000e+02   2.3819303e+01
   1.2300000e+02   1.2100000e+02   2.6207752e+01
   1.2400000e+02   1.1600000e+02   4.5476608e+01
   1.2800000e+02   1.2700000e+02   6.4939337e+01
   1.3000000e+02   1.2800000e+02   3.7030825e+01
   1.3400000e+02   1.3300000e+02   3.4697232e+01
   1.3600000e+02   1.3500000e+02   5.9336572e+01
   1.3700000e+02   1.3600000e+02   1.5597344e+01
   1.3800000e+02   1.3600000e+02   2.8907073e+01
   1.4000000e+02   1.3900000e+02   1.3095040e+01
   1.4100000e+02   1.4000000e+02   1.3065397e+01
   1.4300000e+02   1.4100000e+02   2.7914664e+01
   1.4200000e+02   1.4100000e+02   1.4572053e+01
   1.4400000e+02   1.3700000e+02   3.4093223e+01
   1.4800000e+02   1.4400000e+02   1.6425953e+01
   1.4600000e+02   1.3900000e+02   4.6657098e+01
   1.4900000e+02   1.3500000e+02   5.8627035e+01
   1.5000000e+02   1.4900000e+02   2.8296964e+01
   1.5300000e+02   1.5200000e+02   2.0622771e+01
   1.5400000e+02   1.5300000e+02   1.9544434e+01
   1.5500000e+02   1.5300000e+02   2.2269343e+01
   1.5900000e+02   1.5400000e+02   2.3661376e+01
   1.5800000e+02   1.5400000e+02   1.3275827e+01
   1.6000000e+02   1.5200000e+02   2.1720979e+01
   1.6100000e+02   1.6000000e+02   4.7865836e+01
   1.6300000e+02   1.6200000e+02   8.8131024e+01
   1.6400000e+02   1.6100000e+02   2.7304578e+01
   1.6500000e+02   1.6200000e+02   1.2012243e+01
   1.6800000e+02   1.6000000e+02   4.2269346e+01
   1.7100000e+02   1.4900000e+02   2.0255921e+01
   1.7200000e+02   1.7100000e+02   4.6502901e+01
   1.7300000e+02   1.7200000e+02   1.6795129e+01
   1.7400000e+02   1.7300000e+02   7.6740227e+00
   1.7800000e+02   1.7400000e+02   2.9005093e+01
   1.8300000e+02   1.8100000e+02   1.9001613e+01
   1.9300000e+02   1.8400000e+02   2.4039978e+01
   1.8700000e+02   1.8500000e+02   3.2079667e+01
   1.9000000e+02   1.8400000e+02   2.9919271e+01
   1.9400000e+02   1.7300000e+02   3.5204117e+01
   1.9700000e+02   1.7100000e+02   4.2188355e+01
   2.0000000e+02   1.9700000e+02   3.1075476e+01
   2.0100000e+02   1.9800000e+02   3.1215318e+01
   2.0200000e+02   1.9900000e+02   1.3461941e+01
   2.0900000e+02   1.4300000e+02   3.5697672e+01
   2.1000000e+02   2.0900000e+02   4.5955930e+01
   2.1100000e+02   2.0900000e+02   1.5289299e+01
   2.1200000e+02   1.3400000e+02   6.1110753e+01
   2.1300000e+02   2.1200000e+02   3.8908732e+01
   2.1400000e+02   2.1300000e+02   2.8813773e+01
   2.1700000e+02   2.1400000e+02   2.6152557e+01
   1.7820000e+03   2.1500000e+02   4.2500110e+01
   2.1800000e+02   2.1300000e+02   4.0994719e+01
   2.2300000e+02   2.1900000e+02   2.1322260e+01
   7.5200000e+02   2.1800000e+02   2.9089553e+01
   2.2500000e+02   2.2000000e+02   3.8694888e+01
   2.2600000e+02   2.2500000e+02   1.0856992e+01
   2.2800000e+02   2.1200000e+02   2.8010268e+01
   2.2900000e+02   2.2800000e+02   2.5356908e+01
   2.3100000e+02   2.3000000e+02   2.8903810e+01
   2.3200000e+02   2.2900000e+02   3.3967893e+01
   2.3500000e+02   2.2800000e+02   3.4937531e+01
   2.3700000e+02   2.3500000e+02   1.3701159e+01
   2.3800000e+02   2.3000000e+02   2.7072022e+01
   7.6500000e+02   2.3800000e+02   3.4967299e+01
   2.3900000e+02   2.3800000e+02   9.3868377e+00
   2.4000000e+02   2.3900000e+02   1.8049528e+01
   2.4100000e+02   2.3900000e+02   2.8112565e+01
   2.4200000e+02   1.3300000e+02   1.1236829e+02
   2.4300000e+02   2.4200000e+02   2.4830533e+01
   2.4400000e+02   2.4300000e+02   2.7212529e+01
   7.5900000e+02   2.4400000e+02   3.9206329e+01
   2.4500000e+02   2.4400000e+02   3.2470860e+01
   2.4600000e+02   2.4500000e+02   3.7607591e+01
   2.4900000e+02   2.4500000e+02   2.0376219e+01
   2.5100000e+02   2.5000000e+02   3.8430274e+01
   2.5400000e+02   2.5100000e+02   1.4017228e+01
   2.5800000e+02   2.5700000e+02   1.4848786e+01
   2.6000000e+02   2.4300000e+02   4.0886274e+01
   7.7000000e+02   2.6000000e+02   3.9482503e+01
   2.6200000e+02   2.4200000e+02   2.6338900e+01
   2.6300000e+02   2.6200000e+02   4.0854702e+01
   2.6500000e+02   2.6300000e+02   1.9087289e+01
   2.6600000e+02   2.6200000e+02   2.0023405e+01
   2.6800000e+02   2.6600000e+02   1.0783038e+01
   2.6900000e+02   6.7000000e+01   3.1421482e+01
   2.7100000e+02   2.6900000e+02   2.5934710e+01
   2.7200000e+02   2.7000000e+02   7.5788294e+01
   2.7500000e+02   9.3000000e+01   1.2833680e+02
   2.7700000e+02   2.7600000e+02   6.8967318e+01
   2.7800000e+02   2.7700000e+02   5.0935836e+01
   2.8000000e+02   2.7900000e+02   2.5240117e+01
   2.8200000e+02   2.8000000e+02   2.9037312e+01
   2.8300000e+02   2.7900000e+02   4.0822304e+01
   2.9300000e+02   2.8400000e+02   2.9625632e+01
   2.8600000e+02   2.8500000e+02   3.7450941e+01
   2.8700000e+02   2.8300000e+02   2.0530244e+01
   2.9000000e+02   2.8500000e+02   2.6087041e+01
   2.9600000e+02   3.3000000e+02   6.8694177e+01
   2.9900000e+02   2.9800000e+02   4.4684631e+01
   3.0200000e+02   2.9800000e+02   1.7159404e+01
   3.0300000e+02   2.9600000e+02   4.3708800e+01
   3.0500000e+02   3.0400000e+02   3.9203195e+01
   3.0600000e+02   3.0400000e+02   2.3202975e+01
   3.0700000e+02   3.0300000e+02   2.9487536e+01
   3.0800000e+02   2.7700000e+02   4.0453976e+01
   3.0900000e+02   3.0800000e+02   2.9512589e+01
   3.1000000e+02   3.0900000e+02   1.5700933e+01
   3.1200000e+02   3.1000000e+02   2.4772277e+01
   3.1100000e+02   3.1000000e+02   2.7267531e+01
   3.1500000e+02   3.0900000e+02   2.4789119e+01
   3.1700000e+02   3.1500000e+02   2.3341226e+01
   3.1600000e+02   3.1500000e+02   1.9113210e+01
   3.1800000e+02   3.0800000e+02   1.8694620e+01
   3.2100000e+02   3.2000000e+02   1.4240813e+01
   3.2200000e+02   3.2000000e+02   1.8698099e+01
   3.2500000e+02   3.1800000e+02   3.5129265e+01
   3.2600000e+02   3.2500000e+02   6.4462903e+00
   3.2800000e+02   3.2600000e+02   1.5917393e+01
   3.3100000e+02   3.3000000e+02   4.8381302e+01
   3.3600000e+02   3.1900000e+02   3.2664584e+01
   3.3700000e+02   2.9700000e+02   3.6027262e+01
   3.4000000e+02   2.7600000e+02   7.3928005e+01
   3.4100000e+02   3.4000000e+02   3.2961702e+01
   3.4200000e+02   3.4100000e+02   2.2740215e+01
   3.4300000e+02   3.4200000e+02   1.7902995e+01
   3.4400000e+02   3.4200000e+02   2.1738139e+01
   3.5200000e+02   3.4000000e+02   1.9040130e+01
   3.4900000e+02   3.5200000e+02   2.6747718e+01
   3.5100000e+02   3.4900000e+02   2.6246106e+01
   3.5400000e+02   3.5300000e+02   1.5063841e+01
   3.5500000e+02   3.5300000e+02   2.3747182e+01
   3.5600000e+02   3.4100000e+02   2.2573935e+01
   3.5900000e+02   2.7500000e+02   2.3295848e+01
   3.6100000e+02   3.6000000e+02   2.8532919e+01
   3.6200000e+02   3.6100000e+02   2.9965474e+01
   3.6300000e+02   3.6200000e+02   1.6500294e+01
   3.6800000e+02   3.6300000e+02   3.4602700e+01
   3.6600000e+02   3.6400000e+02   3.5851725e+01
   3.6700000e+02   3.6200000e+02   2.4322503e+01
   3.7100000e+02   3.6100000e+02   1.9633620e+01
   3.7200000e+02   3.7100000e+02   1.4097749e+01
   3.8600000e+02   3.7200000e+02   2.7810319e+01
   3.7300000e+02   3.7100000e+02   1.0239218e+01
   3.7400000e+02   3.7300000e+02   2.5272111e+01
   3.7500000e+02   3.7300000e+02   2.8539561e+01
   3.7700000e+02   3.7500000e+02   1.7219468e+01
   3.8200000e+02   3.7200000e+02   2.0662539e+01
   3.8400000e+02   3.8200000e+02   2.4607794e+01
   3.8700000e+02   3.8400000e+02   3.0250148e+01
   3.9000000e+02   3.6000000e+02   3.4104662e+01
   3.9200000e+02   3.9100000e+02   1.2521499e+01
   3.9300000e+02   3.9200000e+02   2.1918658e+01
   3.9400000e+02   3.9200000e+02   1.9985299e+01
   3.9600000e+02   3.9100000e+02   3.1424009e+01
   3.9900000e+02   3.9000000e+02   2.6510152e+01
   4.0200000e+02   3.9400000e+02   2.1797748e+01
   4.0500000e+02   3.5900000e+02   5.6721310e+01
   4.1400000e+02   4.0600000e+02   2.0436521e+01
   4.0700000e+02   4.0600000e+02   2.4965517e+01
   4.0800000e+02   4.0700000e+02   2.8353687e+01
   4.1200000e+02   4.0800000e+02   1.9752279e+01
   4.0900000e+02   4.0800000e+02   2.2847614e+01
   1.7430000e+03   4.1200000e+02   1.5504376e+01
   4.1700000e+02   4.0500000e+02   3.0664342e+01
   4.1800000e+02   4.0700000e+02   2.8572344e+01
   4.1900000e+02   4.1800000e+02   2.7503408e+01
   4.2100000e+02   4.1800000e+02   3.7383490e+01
   4.2600000e+02   4.2500000e+02   6.7238263e+01
   4.2700000e+02   4.2600000e+02   4.4399641e+01
   4.2800000e+02   4.2700000e+02   4.9472783e+01
   4.2900000e+02   4.2800000e+02   4.5252125e+01
   4.3000000e+02   4.2900000e+02   2.9071666e+01
   4.3100000e+02   4.3000000e+02   4.5266498e+01
   4.3300000e+02   4.3200000e+02   2.9596254e+01
   4.4400000e+02   4.3200000e+02   3.2958739e+01
   4.3500000e+02   4.3400000e+02   2.9463230e+01
   4.3800000e+02   4.3400000e+02   1.7855157e+01
   4.4300000e+02   4.3800000e+02   2.1408548e+01
   4.4000000e+02   4.3700000e+02   3.0500132e+01
   4.4100000e+02   4.3600000e+02   1.7925304e+01
   4.4500000e+02   4.4400000e+02   3.0794685e+01
   4.4800000e+02   4.4400000e+02   1.9517961e+01
   4.5100000e+02   4.3100000e+02   3.1215043e+01
   4.5300000e+02   4.5100000e+02   1.6890258e+01
   4.5500000e+02   4.5300000e+02   1.5047327e+01
   4.5400000e+02   4.5300000e+02   1.6647273e+01
   4.5600000e+02   4.3300000e+02   3.3669300e+01
   4.5800000e+02   4.3700000e+02   1.8712580e+01
   4.6200000e+02   4.3900000e+02   1.6801235e+01
   4.6600000e+02   4.2800000e+02   4.8788833e+01
   4.6700000e+02   4.6600000e+02   5.5477804e+01
   4.7000000e+02   4.6800000e+02   2.8603144e+01
   4.6900000e+02   4.8300000e+02   1.9072415e+01
   4.7300000e+02   4.7200000e+02   2.3222771e+01
   4.7500000e+02   4.7400000e+02   1.2481211e+01
   4.7600000e+02   4.7500000e+02   2.1189781e+01
   4.7900000e+02   4.7500000e+02   3.7360970e+01
   4.8700000e+02   4.7200000e+02   2.8736127e+01
   4.8000000e+02   4.7400000e+02   3.3991680e+01
   4.8400000e+02   4.8300000e+02   5.9181567e+01
   4.8900000e+02   4.8700000e+02   2.3967163e+01
   4.9000000e+02   4.6600000e+02   6.9344485e+01
   4.9300000e+02   4.9200000e+02   3.2017720e+01
   7.1300000e+02   4.9300000e+02   2.2366297e+01
   4.9600000e+02   4.9500000e+02   2.0839797e+01
   4.9700000e+02   4.9600000e+02   2.3052248e+01
   4.9800000e+02   4.9700000e+02   1.8531239e+01
   5.0100000e+02   4.9700000e+02   4.0654891e+01
   5.1200000e+02   4.9200000e+02   3.9157157e+01
   5.1300000e+02   5.1200000e+02   2.3842559e+01
   5.2200000e+02   4.9500000e+02   3.0417008e+01
   5.3200000e+02   5.2500000e+02   1.5055114e+01
   5.3300000e+02   4.3000000e+02   1.4846826e+01
   5.3400000e+02   5.3300000e+02   2.1049144e+01
   5.3600000e+02   5.3400000e+02   2.8456304e+01
   5.3900000e+02   5.3500000e+02   1.3838570e+01
   5.4100000e+02   5.3900000e+02   2.1169343e+01
   5.4000000e+02   5.3900000e+02   1.5008371e+01
   5.4200000e+02   4.2700000e+02   5.8256416e+01
   5.4300000e+02   5.4200000e+02   2.5615856e+01
   5.4400000e+02   5.4300000e+02   4.0065877e+01
   5.4500000e+02   5.4400000e+02   3.5302270e+01
   5.4600000e+02   5.4400000e+02   2.0077533e+01
   5.4700000e+02   5.4600000e+02   1.1644395e+01
   5.5100000e+02   5.4300000e+02   4.8736518e+01
   5.5400000e+02   5.5300000e+02   1.7938207e+01
   5.5500000e+02   5.5200000e+02   2.4037824e+01
   5.5900000e+02   5.5100000e+02   2.6864710e+01
   5.6000000e+02   5.4200000e+02   3.6525854e+01
   5.6200000e+02   5.6100000e+02   2.4957381e+01
   5.6500000e+02   5.6100000e+02   4.1049671e+01
   5.6700000e+02   5.6600000e+02   3.0428025e+01
   5.6800000e+02   5.6600000e+02   2.3201072e+01
   5.6900000e+02   5.6500000e+02   3.0548361e+01
   5.7200000e+02   1.5700000e+02   4.8316785e+01
   5.7400000e+02   5.3300000e+02   5.9067241e+01
   5.7500000e+02   5.7400000e+02   3.4401449e+01
   5.7600000e+02   5.7400000e+02   2.3820408e+01
   5.8200000e+02   5.8000000e+02   1.5051437e+01
   5.8500000e+02   5.3500000e+02   1.9687697e+01
   5.9000000e+02   4.6700000e+02   3.6372344e+01
   5.9300000e+02   4.2900000e+02   3.9677769e+01
   5.9400000e+02   5.9300000e+02   2.3235223e+01
   5.9600000e+02   5.9500000e+02   2.1310251e+01
   5.9700000e+02   5.9600000e+02   3.7121865e+01
   6.0100000e+02   5.9600000e+02   2.9604201e+01
   6.0400000e+02   5.9500000e+02   3.5590762e+01
   6.0700000e+02   5.9700000e+02   1.5656435e+01
   6.1100000e+02   5.9300000e+02   2.9830760e+01
   6.1200000e+02   6.1100000e+02   3.0864166e+01
   6.1300000e+02   6.1200000e+02   2.3981895e+01
   6.1400000e+02   6.1300000e+02   2.5369343e+01
   6.7200000e+02   6.1300000e+02   2.7749475e+01
   6.1700000e+02   6.1100000e+02   3.8826027e+01
   6.2200000e+02   6.2000000e+02   3.2455104e+01
   6.6900000e+02   6.2200000e+02   1.3077961e+01
   6.2400000e+02   4.2600000e+02   4.9825884e+01
   6.2500000e+02   6.2400000e+02   4.3742052e+01
   6.3100000e+02   6.3000000e+02   1.8734326e+01
   6.3200000e+02   6.4300000e+02   2.8259107e+01
   6.3900000e+02   6.3800000e+02   2.1338194e+01
   6.4100000e+02   6.2700000e+02   3.1700194e+01
   6.4200000e+02   6.2600000e+02   4.5007406e+01
   6.4400000e+02   6.4300000e+02   2.7513039e+01
   6.4700000e+02   6.2400000e+02   2.5958850e+01
   6.4800000e+02   6.4700000e+02   3.0579504e+01
   6.4900000e+02   6.4800000e+02   2.0718606e+01
   6.5300000e+02   6.5000000e+02   3.2637819e+01
   6.5400000e+02   6.4900000e+02   3.6630131e+01
   6.6000000e+02   6.5700000e+02   4.7046619e+01
   6.6200000e+02   6.6000000e+02   3.4152106e+01
   6.6300000e+02   6.4800000e+02   3.8923334e+01
   6.6400000e+02   6.6300000e+02   2.9748637e+01
   6.6500000e+02   6.6300000e+02   1.7293299e+01
   6.6800000e+02   6.3000000e+02   1.7909451e+01
   6.7300000e+02   6.5800000e+02   1.4453843e+01
   6.7400000e+02   6.7300000e+02   1.7783574e+01
   6.7700000e+02   6.7500000e+02   2.5789098e+01
   6.7900000e+02   6.7800000e+02   1.2137634e+01
   6.8400000e+02   6.8200000e+02   2.1955262e+01
   6.8300000e+02   6.8200000e+02   2.8430525e+01
   6.8500000e+02   6.5100000e+02   5.0350814e+01
   6.9100000e+02   4.7000000e+02   3.6739721e+01
   6.9400000e+02   4.9000000e+02   8.3721360e+01
   6.9600000e+02   6.9500000e+02   2.1163484e+01
   6.9800000e+02   6.9700000e+02   3.6621804e+01
   6.9900000e+02   6.9700000e+02   1.4926552e+01
   7.0900000e+02   7.0100000e+02   2.2181957e+01
   7.0300000e+02   6.9900000e+02   3.6328818e+01
   7.0600000e+02   6.9500000e+02   2.2581388e+01
   7.1000000e+02   7.0000000e+02   3.6756857e+01
   7.1500000e+02   4.9400000e+02   3.0281780e+01
   7.1900000e+02   7.1800000e+02   1.2764093e+01
   7.2100000e+02   7.1900000e+02   3.1424650e+01
   7.2600000e+02   7.2400000e+02   2.5296886e+01
   7.2700000e+02   7.2300000e+02   2.3972357e+01
   7.3400000e+02   7.2000000e+02   1.2696937e+01
   7.3700000e+02   9.8000000e+01   2.2302099e+01
   7.4800000e+02   7.3900000e+02   2.9869628e+01
   7.4100000e+02   7.4000000e+02   5.2395817e+01
   7.4500000e+02   7.3900000e+02   2.3407415e+01
   7.4900000e+02   7.4800000e+02   8.5213040e+01
   7.5600000e+02   2.2300000e+02   2.0601736e+01
   7.6200000e+02   2.4000000e+02   3.1575035e+01
   7.6900000e+02   2.5800000e+02   2.4049407e+01
   7.7300000e+02   2.4900000e+02   3.2312393e+01
   7.7800000e+02   4.2500000e+02   8.6656593e+01
   7.7900000e+02   7.7800000e+02   8.9306968e+01
   7.8100000e+02   7.8000000e+02   1.9389553e+01
   7.8200000e+02   7.8100000e+02   5.9991320e+01
   7.8600000e+02   7.8200000e+02   3.7296434e+01
   7.9200000e+02   7.8300000e+02   1.6997049e+01
   7.9400000e+02   7.9200000e+02   3.0246454e+01
   7.9500000e+02   7.8100000e+02   1.9573176e+01
   7.9700000e+02   7.9600000e+02   2.7000829e+01
   7.9800000e+02   7.9600000e+02   1.2167830e+01
   8.0400000e+02   7.9800000e+02   2.6363877e+01
   8.0600000e+02   8.0400000e+02   2.6650771e+01
   8.1200000e+02   7.9500000e+02   2.4429082e+01
   8.1600000e+02   8.1500000e+02   3.6633639e+01
   8.2100000e+02   8.2000000e+02   1.7292312e+01
   8.2200000e+02   8.2000000e+02   3.5894961e+01
   8.2300000e+02   8.1700000e+02   2.3894769e+01
   8.2700000e+02   8.1600000e+02   3.9518361e+01
   8.3000000e+02   8.1500000e+02   3.5928215e+01
   8.3200000e+02   8.3100000e+02   3.2134248e+01
   8.3300000e+02   8.3200000e+02   2.5857054e+01
   8.3800000e+02   8.3600000e+02   3.7858328e+01
   8.4600000e+02   8.3000000e+02   3.8257520e+01
   8.4700000e+02   8.4100000e+02   4.5946168e+01
   8.5000000e+02   8.4200000e+02   2.4118449e+01
   8.5300000e+02   7.8000000e+02   8.9378190e+01
   8.6000000e+02   8.5600000e+02   1.9096105e+01
   8.6300000e+02   8.6100000e+02   2.7465049e+01
   8.6400000e+02   7.7800000e+02   2.4900504e+01
   8.6600000e+02   8.6500000e+02   7.2894951e+01
   8.6700000e+02   8.6600000e+02   3.7828586e+01
   8.6800000e+02   8.6700000e+02   3.2151467e+01
   8.7300000e+02   8.6900000e+02   2.4759948e+01
   8.7700000e+02   8.6800000e+02   3.1199995e+01
   8.7900000e+02   8.7700000e+02   2.2500283e+01
   8.8400000e+02   8.6600000e+02   3.7523570e+01
   8.8500000e+02   8.8400000e+02   3.5703251e+01
   8.8700000e+02   8.8600000e+02   3.4930543e+01
   8.9000000e+02   8.8600000e+02   4.9311260e+01
   8.9300000e+02   8.8500000e+02   2.1893928e+01
   8.9400000e+02   8.9300000e+02   2.3801815e+01
   8.9700000e+02   8.9500000e+02   2.6992046e+01
   8.9800000e+02   8.6500000e+02   6.6954913e+01
   8.9900000e+02   8.9800000e+02   3.4757261e+01
   9.0000000e+02   8.9900000e+02   2.2026721e+01
   9.0200000e+02   9.0000000e+02   3.7699680e+01
   9.0800000e+02   9.0700000e+02   2.9258856e+01
   9.0900000e+02   9.0700000e+02   3.6418971e+01
   9.1200000e+02   9.0500000e+02   1.9474543e+01
   9.1300000e+02   9.1200000e+02   2.3720700e+01
   9.1400000e+02   9.1200000e+02   2.4374147e+01
   9.1700000e+02   9.0600000e+02   4.3301770e+01
   9.2100000e+02   9.2000000e+02   2.3559838e+01
   9.2400000e+02   9.2000000e+02   3.2180700e+01
   1.7060000e+03   9.2500000e+02   2.9307470e+01
   9.2800000e+02   9.2700000e+02   7.4668808e+01
   9.3000000e+02   9.2900000e+02   4.1059812e+01
   9.3300000e+02   9.3100000e+02   2.1042673e+01
   9.3800000e+02   9.3400000e+02   1.8979654e+01
   9.4300000e+02   9.2900000e+02   2.8037549e+01
   9.4400000e+02   9.4300000e+02   6.4979274e+01
   9.8000000e+02   9.4500000e+02   2.6047540e+01
   9.4900000e+02   9.4800000e+02   6.2106040e+01
   9.5700000e+02   9.4700000e+02   4.0820628e+01
   9.6100000e+02   9.5700000e+02   2.6712240e+01
   9.5800000e+02   9.5700000e+02   3.0867550e+01
   9.6400000e+02   9.4800000e+02   4.4611276e+01
   9.6700000e+02   9.4600000e+02   8.3512044e+01
   9.6800000e+02   9.6700000e+02   2.4254482e+01
   9.7100000e+02   9.6700000e+02   2.4068594e+01
   9.7400000e+02   9.4500000e+02   4.0370211e+01
   9.7700000e+02   9.4900000e+02   2.7533611e+01
   9.8100000e+02   9.2700000e+02   8.4324761e+01
   9.8200000e+02   9.8100000e+02   3.1383874e+01
   9.8900000e+02   9.8100000e+02   2.4669666e+01
   9.9000000e+02   9.8900000e+02   4.4241255e+01
   9.9200000e+02   9.9100000e+02   4.9305640e+01
   9.9900000e+02   9.9100000e+02   2.7606769e+01
   1.0000000e+03   9.9900000e+02   3.2294115e+01
   1.0010000e+03   9.9900000e+02   3.9226159e+01
   1.0060000e+03   1.0050000e+03   2.0942863e+01
   1.0080000e+03   1.0060000e+03   2.9038895e+01
   1.0130000e+03   1.0030000e+03   5.2042727e+01
   1.0140000e+03   1.0050000e+03   4.1190298e+01
   1.0150000e+03   1.0140000e+03   2.8781556e+01
   1.0230000e+03   9.9000000e+02   2.3116480e+01
   1.0250000e+03   1.0240000e+03   4.4373020e+01
   1.0320000e+03   1.0260000e+03   2.0239505e+01
   1.0330000e+03   1.0250000e+03   2.9321494e+01
   1.0340000e+03   1.0240000e+03   4.8160767e+01
   1.0390000e+03   2.0000000e+00   1.6035321e+02
   1.0400000e+03   1.0390000e+03   1.0257640e+02
   1.0410000e+03   1.0400000e+03   4.1069896e+01
   1.0420000e+03   1.0410000e+03   2.4868440e+01
   1.0430000e+03   1.0420000e+03   2.7587863e+01
   1.0440000e+03   1.0430000e+03   3.4130465e+01
   1.0490000e+03   1.0480000e+03   3.3295755e+01
   1.0500000e+03   1.0470000e+03   4.1412158e+01
   1.0530000e+03   1.0480000e+03   3.1258853e+01
   1.0550000e+03   1.0530000e+03   2.7247218e+01
   1.0560000e+03   1.0420000e+03   2.2189487e+01
   1.0570000e+03   1.0560000e+03   3.1285331e+01
   1.0640000e+03   1.0600000e+03   3.6855662e+01
   1.0650000e+03   1.0580000e+03   2.7976537e+01
   1.0660000e+03   1.0560000e+03   4.5325887e+01
   1.0680000e+03   1.0660000e+03   4.0417994e+01
   1.0670000e+03   1.0660000e+03   2.3757095e+01
   1.0690000e+03   1.0410000e+03   4.0249896e+01
   1.0720000e+03   1.0710000e+03   4.0902434e+01
   1.0760000e+03   1.0730000e+03   3.2916704e+01
   1.0790000e+03   1.0720000e+03   3.5558565e+01
   1.0810000e+03   1.0700000e+03   2.4640530e+01
   1.0820000e+03   1.0810000e+03   2.7454564e+01
   1.0860000e+03   1.0820000e+03   2.0160011e+01
   1.0890000e+03   1.0810000e+03   2.1630043e+01
   1.0900000e+03   1.0890000e+03   1.9120838e+01
   1.0910000e+03   1.0690000e+03   3.5767551e+01
   1.0970000e+03   1.0400000e+03   2.9897050e+01
   1.0980000e+03   1.0970000e+03   2.7069916e+01
   1.1030000e+03   1.0990000e+03   2.6742853e+01
   1.1050000e+03   1.1040000e+03   2.5248089e+01
   1.1080000e+03   1.0980000e+03   3.8289584e+01
   1.1090000e+03   1.1080000e+03   1.8546850e+01
   1.1110000e+03   1.1100000e+03   2.0295526e+01
   1.1150000e+03   1.0970000e+03   3.2458490e+01
   1.1220000e+03   1.1170000e+03   3.5842090e+01
   1.1250000e+03   1.1210000e+03   2.6951611e+01
   1.1310000e+03   1.1160000e+03   2.3203138e+01
   1.1340000e+03   1.0710000e+03   3.9738621e+01
   1.1370000e+03   1.0390000e+03   9.2681844e+01
   1.1390000e+03   1.1380000e+03   1.0951477e+02
   1.1400000e+03   1.1390000e+03   5.1674212e+01
   1.1420000e+03   1.1410000e+03   3.6949026e+01
   1.1430000e+03   1.1420000e+03   3.4476919e+01
   1.1440000e+03   1.1430000e+03   2.2460560e+01
   1.1450000e+03   1.1440000e+03   2.2712159e+01
   1.1460000e+03   1.1440000e+03   2.9359723e+01
   1.1490000e+03   1.1430000e+03   2.5499498e+01
   1.1530000e+03   1.1490000e+03   3.5981314e+01
   1.1600000e+03   1.1580000e+03   2.8950166e+01
   1.1640000e+03   1.1630000e+03   3.0831016e+01
   1.1760000e+03   1.1660000e+03   3.0767313e+01
   1.1680000e+03   1.1670000e+03   2.3023420e+01
   1.1710000e+03   1.1630000e+03   3.0643280e+01
   1.1740000e+03   1.1710000e+03   2.6054733e+01
   1.1750000e+03   1.1720000e+03   2.2446042e+01
   1.1770000e+03   1.1670000e+03   3.2383274e+01
   1.1800000e+03   1.1390000e+03   8.5459945e+01
   1.1810000e+03   1.1800000e+03   5.3433291e+01
   1.1820000e+03   1.1810000e+03   2.6409574e+01
   1.1840000e+03   1.1830000e+03   4.6149074e+01
   1.1870000e+03   1.1830000e+03   1.8569999e+01
   1.1900000e+03   1.1810000e+03   3.3837395e+01
   1.1930000e+03   1.1910000e+03   2.1965915e+01
   1.1950000e+03   1.1940000e+03   1.7027308e+01
   1.1980000e+03   1.1940000e+03   1.9677970e+01
   1.2010000e+03   1.1800000e+03   1.8572283e+01
   1.2030000e+03   1.2020000e+03   1.4835908e+01
   1.2040000e+03   1.2030000e+03   3.1122848e+01
   1.2070000e+03   1.2030000e+03   3.1384499e+01
   1.2080000e+03   1.2070000e+03   2.2049071e+01
   1.2100000e+03   1.2080000e+03   2.0324426e+01
   1.2130000e+03   1.2070000e+03   2.8700649e+01
   1.2160000e+03   1.2020000e+03   3.4904744e+01
   1.2190000e+03   1.2180000e+03   2.9653298e+01
   1.2260000e+03   1.2180000e+03   1.8340996e+01
   1.2270000e+03   1.2010000e+03   2.9100176e+01
   1.2300000e+03   1.2280000e+03   1.7465303e+01
   1.2330000e+03   1.2270000e+03   4.0576971e+01
   1.2360000e+03   1.1820000e+03   2.7241038e+01
   1.2370000e+03   1.2360000e+03   1.8960080e+01
   1.2380000e+03   1.2370000e+03   2.8262392e+01
   1.2390000e+03   1.2370000e+03   3.0993040e+01
   1.2400000e+03   1.1410000e+03   8.1222152e+01
   1.2410000e+03   1.2400000e+03   3.5139816e+01
   1.2420000e+03   1.2410000e+03   5.1445582e+01
   1.2450000e+03   1.2440000e+03   3.1579651e+01
   1.2480000e+03   1.2440000e+03   3.2952121e+01
   1.2490000e+03   1.2420000e+03   2.1633281e+01
   1.2530000e+03   1.2510000e+03   2.2632417e+01
   1.2540000e+03   1.2500000e+03   1.0454018e+01
   1.2550000e+03   1.2540000e+03   2.2674307e+01
   1.2560000e+03   1.2540000e+03   2.2849986e+01
   1.2620000e+03   1.2570000e+03   2.2478200e+01
   1.2630000e+03   1.2410000e+03   5.3598141e+01
   1.2640000e+03   1.2630000e+03   3.1939475e+01
   1.2650000e+03   1.2640000e+03   2.8746907e+01
   1.2680000e+03   1.2640000e+03   1.3779151e+01
   1.2700000e+03   1.2680000e+03   2.5230613e+01
   1.2720000e+03   1.2710000e+03   3.9721558e+01
   1.2760000e+03   1.2750000e+03   1.8580827e+01
   1.2790000e+03   1.2750000e+03   2.1470285e+01
   1.2820000e+03   1.2400000e+03   5.7708173e+01
   1.2830000e+03   1.2820000e+03   5.3164006e+01
   1.2840000e+03   1.2830000e+03   4.1847883e+01
   1.2900000e+03   1.2850000e+03   1.5941537e+01
   1.2910000e+03   1.2830000e+03   1.4928076e+01
   1.3010000e+03   1.2910000e+03   2.7913114e+01
   1.2930000e+03   1.2920000e+03   2.7437323e+01
   1.3000000e+03   1.2960000e+03   2.7939714e+01
   1.3060000e+03   1.1400000e+03   5.2838005e+01
   1.3070000e+03   1.3060000e+03   4.1791334e+01
   1.3080000e+03   1.3070000e+03   2.5197304e+01
   1.3110000e+03   1.3070000e+03   1.0593319e+01
   1.3120000e+03   1.3110000e+03   2.4656717e+01
   1.3140000e+03   1.3110000e+03   1.3035338e+01
   1.3240000e+03   1.3230000e+03   3.9505416e+01
   1.3250000e+03   1.3240000e+03   3.3207544e+01
   1.3310000e+03   1.3250000e+03   3.4852344e+01
   1.3320000e+03   1.3310000e+03   2.5083543e+01
   1.3350000e+03   1.3310000e+03   2.0770110e+01
   1.3380000e+03   1.3360000e+03   2.3389809e+01
   1.3370000e+03   1.3360000e+03   2.6570120e+01
   1.3410000e+03   1.3350000e+03   1.4702564e+01
   1.3470000e+03   1.3240000e+03   4.1873615e+01
   1.3480000e+03   1.3470000e+03   2.1250192e+01
   1.3490000e+03   1.3480000e+03   2.3885985e+01
   1.3500000e+03   1.3490000e+03   2.4141392e+01
   1.3520000e+03   1.3500000e+03   2.2074102e+01
   1.3530000e+03   1.3490000e+03   3.0674489e+01
   1.3540000e+03   1.3480000e+03   3.2191523e+01
   1.3580000e+03   1.3540000e+03   1.7619533e+01
   1.3610000e+03   1.3470000e+03   2.4633512e+01
   1.3640000e+03   1.3230000e+03   3.2770349e+01
   1.3750000e+03   1.2820000e+03   3.0391807e+01
   1.3860000e+03   1.3760000e+03   2.2082455e+01
   1.3810000e+03   1.3780000e+03   2.8713843e+01
   1.3890000e+03   1.3790000e+03   1.5946343e+01
   1.3920000e+03   1.1380000e+03   6.9582805e+01
   1.3930000e+03   1.3920000e+03   5.3229291e+01
   1.3940000e+03   1.3930000e+03   4.6774907e+01
   1.3950000e+03   1.3940000e+03   3.1554140e+01
   1.3970000e+03   1.3960000e+03   3.3108629e+01
   1.4030000e+03   1.3970000e+03   2.1452274e+01
   1.4040000e+03   1.3960000e+03   3.0894243e+01
   1.4070000e+03   1.3990000e+03   3.7418678e+01
   1.4110000e+03   1.4100000e+03   4.2450983e+01
   1.4140000e+03   1.4120000e+03   3.1513217e+01
   1.4160000e+03   1.4140000e+03   2.0269241e+01
   1.4190000e+03   1.4110000e+03   1.7627617e+01
   1.4220000e+03   1.4100000e+03   3.0717467e+01
   1.4240000e+03   1.4220000e+03   2.2448060e+01
   1.4230000e+03   1.4220000e+03   2.2765970e+01
   1.4250000e+03   1.3940000e+03   3.9243896e+01
   1.4270000e+03   1.4260000e+03   2.5468584e+01
   1.4300000e+03   1.4260000e+03   1.6261009e+01
   1.4340000e+03   1.4300000e+03   2.0627440e+01
   1.4310000e+03   1.4300000e+03   1.7363665e+01
   1.4350000e+03   1.4250000e+03   1.5010748e+01
   1.4370000e+03   1.4350000e+03   2.2135464e+01
   1.7870000e+03   1.4380000e+03   8.9948932e+01
   1.4390000e+03   1.3930000e+03   4.1552932e+01
   1.4450000e+03   1.4390000e+03   3.5635065e+01
   1.4520000e+03   1.4450000e+03   2.8398846e+01
   1.4460000e+03   1.4450000e+03   3.7147110e+01
   1.4490000e+03   1.4400000e+03   4.2647194e+01
   1.4540000e+03   1.4520000e+03   1.4876607e+01
   1.4530000e+03   1.4520000e+03   1.5408773e+01
   1.4550000e+03   1.3920000e+03   2.1050994e+01
   1.4560000e+03   1.4550000e+03   3.6586605e+01
   1.4580000e+03   1.4570000e+03   3.0253148e+01
   1.4610000e+03   1.4570000e+03   3.2256976e+01
   1.4640000e+03   1.4550000e+03   4.0861353e+01
   1.4650000e+03   1.4640000e+03   2.1386785e+01
   1.4680000e+03   1.4670000e+03   4.1867141e+01
   1.4690000e+03   1.4680000e+03   1.9254179e+01
   1.4700000e+03   1.4760000e+03   2.0231315e+01
   1.4710000e+03   1.4690000e+03   2.3826428e+01
   1.4720000e+03   1.4710000e+03   1.7015099e+01
   1.4770000e+03   1.4760000e+03   1.5400007e+01
   1.4780000e+03   1.4670000e+03   6.0715248e+01
   1.4830000e+03   1.4660000e+03   3.8384209e+01
   1.4890000e+03   1.4850000e+03   2.1343916e+01
   1.4860000e+03   1.4840000e+03   3.1289431e+01
   1.4900000e+03   1.4850000e+03   2.6578571e+01
   1.4910000e+03   1.4830000e+03   3.7611063e+01
   1.4990000e+03   1.4970000e+03   2.6531077e+01
   1.5010000e+03   1.0890000e+03   4.5253889e+01
   1.5020000e+03   1.5010000e+03   1.0795573e+01
   1.5060000e+03   1.3980000e+03   3.2351823e+01
   1.5130000e+03   1.0920000e+03   2.3134356e+01
   1.5150000e+03   1.5140000e+03   4.0613422e+01
   1.5160000e+03   1.5150000e+03   1.7355463e+01
   1.5170000e+03   1.5160000e+03   1.7434403e+01
   1.5180000e+03   1.5160000e+03   2.5424638e+01
   1.5210000e+03   1.5190000e+03   2.1090705e+01
   1.5240000e+03   1.4560000e+03   5.3121791e+01
   1.5300000e+03   1.5240000e+03   1.8246346e+01
   1.5320000e+03   1.5300000e+03   2.8928585e+01
   1.5350000e+03   1.4640000e+03   4.5374416e+01
   1.5400000e+03   1.5370000e+03   2.8718368e+01
   1.5430000e+03   1.5410000e+03   2.8563134e+01
   1.5460000e+03   1.4410000e+03   3.0189101e+01
   1.5490000e+03   1.1370000e+03   1.0882121e+02
   1.5500000e+03   1.5490000e+03   5.3749897e+01
   1.5510000e+03   1.5500000e+03   3.1075415e+01
   1.5520000e+03   1.5510000e+03   3.6303458e+01
   1.5550000e+03   1.5510000e+03   2.7832267e+01
   1.5570000e+03   1.5560000e+03   2.6456673e+01
   1.5590000e+03   1.5580000e+03   3.1923999e+01
   1.5600000e+03   1.5580000e+03   3.7193610e+01
   1.5650000e+03   1.5640000e+03   2.7744796e+01
   1.5680000e+03   1.5630000e+03   4.8338629e+01
   1.5710000e+03   1.5550000e+03   4.6276088e+01
   1.5720000e+03   1.5710000e+03   2.8989547e+01
   1.5740000e+03   1.5730000e+03   2.0345569e+01
   1.5780000e+03   1.5740000e+03   3.7448063e+01
   1.5750000e+03   1.5740000e+03   2.9288030e+01
   1.5810000e+03   1.5730000e+03   3.9968644e+01
   1.5840000e+03   1.5560000e+03   5.1144962e+01
   1.5860000e+03   1.5850000e+03   3.2380997e+01
   1.5900000e+03   1.5850000e+03   3.4774188e+01
   1.5940000e+03   1.5930000e+03   2.4548843e+01
   1.5970000e+03   1.5930000e+03   3.8632697e+01
   1.5980000e+03   1.5970000e+03   2.7052312e+01
   1.6010000e+03   1.5860000e+03   3.7176960e+01
   1.6040000e+03   1.5500000e+03   2.5820854e+01
   1.6050000e+03   1.6040000e+03   6.9667514e+01
   1.6060000e+03   1.6050000e+03   3.9396904e+01
   1.6070000e+03   1.6060000e+03   1.7280335e+01
   1.6120000e+03   1.6060000e+03   1.4765922e+01
   1.6150000e+03   1.6050000e+03   2.8104752e+01
   1.6160000e+03   1.6150000e+03   2.2866924e+01
   1.6210000e+03   1.6180000e+03   1.4094271e+01
   1.6240000e+03   1.6150000e+03   3.2005508e+01
   1.6250000e+03   1.6240000e+03   2.5721192e+01
   1.6260000e+03   1.6240000e+03   1.8558507e+01
   1.6270000e+03   1.6170000e+03   1.4876453e+01
   1.6280000e+03   1.6270000e+03   2.7423322e+01
   1.6310000e+03   1.6270000e+03   3.6423681e+01
   1.6340000e+03   1.5490000e+03   3.1492770e+01
   1.6350000e+03   1.6340000e+03   2.8320633e+01
   1.6380000e+03   1.6360000e+03   3.8187217e+01
   1.6410000e+03   1.6390000e+03   3.4584085e+01
   1.6420000e+03   1.6410000e+03   2.9548496e+01
   1.6470000e+03   1.6370000e+03   4.5373466e+01
   1.6480000e+03   1.6340000e+03   3.7794990e+01
   1.6500000e+03   1.6490000e+03   4.3669844e+01
   1.6520000e+03   1.6500000e+03   3.4705978e+01
   1.6530000e+03   1.5640000e+03   3.9831494e+01
   1.6540000e+03   1.6040000e+03   1.6943859e+01
   1.6550000e+03   1.6540000e+03   2.2603982e+01
   1.6560000e+03   1.6550000e+03   1.8838382e+01
   1.6570000e+03   1.6560000e+03   2.6123815e+01
   1.6610000e+03   1.6580000e+03   1.1544612e+01
   1.6620000e+03   1.6590000e+03   2.9074140e+01
   1.6650000e+03   1.6570000e+03   3.3465836e+01
   1.6670000e+03   1.6650000e+03   2.3542743e+01
   1.6680000e+03   1.6550000e+03   2.5737497e+01
   1.6710000e+03   1.6680000e+03   3.0643997e+01
   1.6750000e+03   1.6740000e+03   2.1262072e+01
   1.6760000e+03   1.6750000e+03   1.4577584e+01
   1.6770000e+03   1.6750000e+03   6.1464604e+01
   1.6830000e+03   1.6810000e+03   3.2519327e+01
   1.6850000e+03   1.6830000e+03   4.9394652e+01
   1.6860000e+03   1.6730000e+03   4.8000651e+01
   1.6880000e+03   1.6860000e+03   3.6935927e+01
   1.6890000e+03   1.6740000e+03   7.1637527e+01
   1.6910000e+03   1.6890000e+03   4.5865284e+01
   1.6930000e+03   1.6920000e+03   2.3643955e+01
   1.6960000e+03   1.5980000e+03   3.4078283e+01
   1.6970000e+03   1.6960000e+03   1.2036930e+01
   1.7000000e+03   1.1450000e+03   2.6103706e+01
   1.7030000e+03   9.2400000e+02   4.5241299e+01
   1.7090000e+03   1.7070000e+03   2.7903877e+01
   1.7110000e+03   1.6560000e+03   2.9539884e+01
   1.7160000e+03   1.7120000e+03   3.0814153e+01
   1.7130000e+03   1.7120000e+03   2.2938026e+01
   1.7150000e+03   1.7130000e+03   2.7334775e+01
   1.7170000e+03   1.7110000e+03   3.8638026e+01
   1.7180000e+03   1.7170000e+03   3.3134330e+01
   1.7270000e+03   1.7190000e+03   1.4707356e+01
   1.7280000e+03   1.7270000e+03   2.2163041e+01
   1.7300000e+03   1.6540000e+03   2.2453641e+01
   1.7310000e+03   1.7300000e+03   2.1727224e+01
   1.7330000e+03   1.7310000e+03   2.9094296e+01
   1.7360000e+03   1.7300000e+03   3.4756093e+01
   1.7390000e+03   1.6480000e+03   8.7559692e+01
   1.7410000e+03   1.7390000e+03   5.3078624e+01
   1.7440000e+03   4.1300000e+02   6.1962617e+01
   1.7470000e+03   9.2000000e+01   7.3826620e+01
   1.7490000e+03   1.7480000e+03   5.5401605e+01
   1.7520000e+03   1.1450000e+03   2.4290187e+01
   1.7530000e+03   1.7520000e+03   2.3172444e+01
   1.7570000e+03   1.4680000e+03   1.9961825e+01
   1.7620000e+03   3.0200000e+02   2.9532853e+01
   1.7670000e+03   1.0400000e+02   3.0958744e+01
   1.7700000e+03   2.4000000e+02   2.8356000e+01
   1.7730000e+03   2.5200000e+02   3.5750531e+01
   1.7760000e+03   1.4380000e+03   4.3252067e+01
   1.7780000e+03   1.7770000e+03   1.8666731e+01
   1.7790000e+03   1.7770000e+03   3.6527058e+01
   1.7890000e+03   1.4600000e+02   5.3205865e+01
   1.7910000e+03   1.7890000e+03   3.7464864e+01
   1.7920000e+03   1.4000000e+02   4.0045758e+01
   1.7940000e+03   1.7920000e+03   5.6877228e+01
   1.7960000e+03   3.7600000e+02   3.3125372e+01
   3.8000000e+01   1.7970000e+03   6.6457087e+00
   3.8000000e+01   3.7000000e+01   4.6574623e+00
   1.7970000e+03   1.7600000e+03   1.8227943e+01
   3.8000000e+01   3.9000000e+01   2.6931604e+01
   1.7970000e+03   4.0000000e+01   2.6724318e+01
   4.8000000e+01   1.7980000e+03   1.0478838e+00
   4.8000000e+01   7.3900000e+02   4.9635506e+01
   1.7980000e+03   4.7000000e+01   2.3815595e+01
   4.8000000e+01   5.7000000e+01   4.4983163e+01
   1.7980000e+03   4.9000000e+01   4.7653857e+01
   4.9100000e+02   1.7990000e+03   1.9708695e+00
   4.9100000e+02   4.9500000e+02   4.7358916e+01
   1.7990000e+03   4.9000000e+02   6.3616485e+01
   4.9100000e+02   7.1800000e+02   5.0734669e+01
   1.7990000e+03   4.9200000e+02   2.6940081e+01
   5.0400000e+02   1.8000000e+03   7.8452206e+00
   5.0400000e+02   5.0500000e+02   2.9790766e+01
   1.8000000e+03   5.0600000e+02   2.9409641e+01
   5.0400000e+02   5.0900000e+02   2.4891990e+01
   1.8000000e+03   4.9600000e+02   2.8448342e+01
   5.1600000e+02   1.8010000e+03   2.2675965e+00
   5.1600000e+02   5.1800000e+02   2.2161901e+01
   1.8010000e+03   5.2100000e+02   2.3089983e+01
   5.1600000e+02   5.1700000e+02   2.7132621e+01
   1.8010000e+03   5.1200000e+02   2.4850494e+01
   7.9900000e+02   1.8020000e+03   8.1830189e+00
   7.9900000e+02   8.0900000e+02   1.8036244e+01
   1.8020000e+03   8.0300000e+02   1.1113788e+01
   7.9900000e+02   7.9800000e+02   4.0606625e+01
   1.8020000e+03   8.0000000e+02   1.0376356e+01
   8.1800000e+02   1.8030000e+03   4.1677426e+00
   8.1800000e+02   8.2000000e+02   1.3317303e+01
   1.8030000e+03   8.1700000e+02   1.4561090e+01
   8.1800000e+02   8.1900000e+02   6.7622850e+00
   1.8030000e+03   8.2400000e+02   3.3444082e+01
   1.0830000e+03   1.8040000e+03   8.0767318e+00
   1.0830000e+03   1.0840000e+03   7.1348933e+00
   1.8040000e+03   1.0820000e+03   1.7724086e+01
   1.0830000e+03   1.0960000e+03   1.0242631e+01
   1.8040000e+03   1.0850000e+03   1.0056907e+01
   1.1500000e+03   1.8050000e+03   5.0001906e+00
   1.1500000e+03   1.1510000e+03   6.0382157e+00
   1.8050000e+03   1.1490000e+03   1.6092604e+01
   1.1500000e+03   1.1580000e+03   1.8295108e+01
   1.8050000e+03   1.1520000e+03   1.2102199e+01
   1.4960000e+03   1.8060000e+03   8.2248211e+00
   1.4960000e+03   1.4650000e+03   2.5210634e+01
   1.8060000e+03   1.4970000e+03   1.1727464e+01
   1.4960000e+03   1.5000000e+03   3.3483105e+01
   1.8060000e+03   1.5090000e+03   1.9891035e+01
