# Supplementary material for: Inflationary theory of branching morphogenesis in the mouse salivary gland
Source: Nat Commun. 2023 Jun 9;14:3422. doi: 10.1038/s41467-023-39124-x (PMC10256724; doi:10.1038/s41467-023-39124-x)
Supplement: Supplementary file 7 — Source Data [file 41467_2023_39124_MOESM7_ESM.zip › Data branching tree/Kras data/E18.6/Lobe 2/node_positions.dat]

   1.0000000e+00   1.8426688e+03   1.8605793e+03   7.8000000e+01
   2.0000000e+00   1.7936095e+03   1.8232008e+03   7.8000000e+01
   3.0000000e+00   1.8481198e+03   1.6908187e+03   9.7000000e+01
   4.0000000e+00   1.7577885e+03   1.5210581e+03   1.0700000e+02
   5.0000000e+00   1.6000980e+03   1.4669371e+03   1.0400000e+02
   6.0000000e+00   1.5586312e+03   1.3783579e+03   1.0300000e+02
   7.0000000e+00   1.5936736e+03   1.3370859e+03   1.0100000e+02
   8.0000000e+00   1.6193713e+03   1.3370859e+03   1.0100000e+02
   9.0000000e+00   1.6396179e+03   1.3370859e+03   1.0000000e+02
   1.0000000e+01   1.6061331e+03   1.2681693e+03   9.9000000e+01
   1.1000000e+01   1.5765418e+03   1.3285200e+03   1.0200000e+02
   1.2000000e+01   1.7369577e+03   1.4040556e+03   1.0000000e+02
   1.3000000e+01   1.6738816e+03   1.3004861e+03   1.0300000e+02
   1.4000000e+01   1.6306627e+03   1.3394220e+03   1.0100000e+02
   1.5000000e+01   1.6407860e+03   1.3674559e+03   9.7000000e+01
   1.6000000e+01   1.5045103e+03   1.3549964e+03   1.0300000e+02
   1.7000000e+01   1.4858211e+03   1.3396167e+03   1.0300000e+02
   1.8000000e+01   1.4564245e+03   1.3055478e+03   1.0200000e+02
   1.9000000e+01   1.4716095e+03   1.2518162e+03   9.8000000e+01
   2.0000000e+01   1.4879625e+03   1.2300121e+03   9.8000000e+01
   2.1000000e+01   1.5050943e+03   1.2241717e+03   9.8000000e+01
   2.2000000e+01   1.5451983e+03   1.2381886e+03   9.3000000e+01
   2.3000000e+01   1.4688839e+03   1.1945804e+03   9.4000000e+01
   2.4000000e+01   1.5121028e+03   1.2039250e+03   1.0100000e+02
   2.5000000e+01   1.4186566e+03   1.2442237e+03   9.7000000e+01
   2.6000000e+01   1.3999674e+03   1.2189153e+03   9.7000000e+01
   2.7000000e+01   1.3855611e+03   1.2216409e+03   9.2000000e+01
   2.8000000e+01   1.4003567e+03   1.2072346e+03   9.4000000e+01
   2.9000000e+01   1.4190460e+03   1.2559045e+03   8.9000000e+01
   3.0000000e+01   1.4167098e+03   1.3041850e+03   1.0800000e+02
   3.1000000e+01   1.4081439e+03   1.2858851e+03   1.1100000e+02
   3.2000000e+01   1.4093120e+03   1.2827703e+03   1.1700000e+02
   3.3000000e+01   1.3991887e+03   1.2769299e+03   1.0900000e+02
   3.4000000e+01   1.3972419e+03   1.3228742e+03   1.0900000e+02
   3.5000000e+01   1.3653144e+03   1.3189807e+03   1.0900000e+02
   3.6000000e+01   1.3999674e+03   1.3403954e+03   1.0700000e+02
   3.7000000e+01   1.4836796e+03   1.3423422e+03   9.0000000e+01
   3.8000000e+01   1.4797860e+03   1.3407848e+03   8.8000000e+01
   3.9000000e+01   1.4361778e+03   1.3345550e+03   8.8000000e+01
   4.0000000e+01   1.5249517e+03   1.3275466e+03   8.8000000e+01
   4.1000000e+01   1.4821222e+03   1.3516868e+03   9.0000000e+01
   4.2000000e+01   1.5315708e+03   1.3403954e+03   8.9000000e+01
   4.3000000e+01   1.5315708e+03   1.3287146e+03   8.9000000e+01
   4.4000000e+01   1.4934136e+03   1.3586953e+03   1.1600000e+02
   4.5000000e+01   1.5085986e+03   1.3442890e+03   1.1600000e+02
   4.6000000e+01   1.4918561e+03   1.3598634e+03   1.1900000e+02
   4.7000000e+01   1.5475345e+03   1.4844583e+03   1.0100000e+02
   4.8000000e+01   1.5549323e+03   1.5257304e+03   1.0100000e+02
   4.9000000e+01   1.5191113e+03   1.5993193e+03   1.0100000e+02
   5.0000000e+01   1.5397473e+03   1.6133362e+03   9.8000000e+01
   5.1000000e+01   1.4984752e+03   1.6172298e+03   1.0200000e+02
   5.2000000e+01   1.4910774e+03   1.6074958e+03   1.0200000e+02
   5.3000000e+01   1.4743350e+03   1.6756337e+03   1.1000000e+02
   5.4000000e+01   1.4844583e+03   1.7001633e+03   1.1000000e+02
   5.5000000e+01   1.4540883e+03   1.6865357e+03   1.1300000e+02
   5.6000000e+01   1.5436409e+03   1.6164511e+03   9.5000000e+01
   5.7000000e+01   1.6152830e+03   1.5202794e+03   9.1000000e+01
   5.8000000e+01   1.6569444e+03   1.5210581e+03   9.1000000e+01
   5.9000000e+01   1.6686252e+03   1.5549323e+03   9.1000000e+01
   6.0000000e+01   1.6635635e+03   1.6039916e+03   9.1000000e+01
   6.1000000e+01   1.6810847e+03   1.5339069e+03   9.4000000e+01
   6.2000000e+01   1.7013314e+03   1.5012008e+03   7.7000000e+01
   6.3000000e+01   1.6951016e+03   1.4934136e+03   7.7000000e+01
   6.4000000e+01   1.7188525e+03   1.5058731e+03   7.7000000e+01
   6.5000000e+01   1.7126228e+03   1.5117135e+03   7.0000000e+01
   6.6000000e+01   1.5030372e+03   1.4456914e+03   1.0000000e+02
   6.7000000e+01   1.4746139e+03   1.4534786e+03   1.0200000e+02
   6.8000000e+01   1.4352887e+03   1.4725572e+03   1.0200000e+02
   6.9000000e+01   1.4337312e+03   1.4963081e+03   1.0000000e+02
   7.0000000e+01   1.4263334e+03   1.5052634e+03   9.3000000e+01
   7.1000000e+01   1.4699416e+03   1.5239526e+03   9.4000000e+01
   7.2000000e+01   1.4158207e+03   1.4569828e+03   1.0300000e+02
   7.3000000e+01   1.4197143e+03   1.4464701e+03   1.0300000e+02
   7.4000000e+01   1.4181568e+03   1.3896237e+03   9.7000000e+01
   7.5000000e+01   1.3496296e+03   1.3557494e+03   9.7000000e+01
   7.6000000e+01   1.3344446e+03   1.3654834e+03   9.7000000e+01
   7.7000000e+01   1.3286042e+03   1.3740493e+03   9.5000000e+01
   7.8000000e+01   1.2842173e+03   1.3534133e+03   1.0200000e+02
   7.9000000e+01   1.3301617e+03   1.3728812e+03   9.0000000e+01
   8.0000000e+01   1.3317191e+03   1.3931279e+03   9.5000000e+01
   8.1000000e+01   1.4010250e+03   1.4024725e+03   9.3000000e+01
   8.2000000e+01   1.4060867e+03   1.4211618e+03   9.3000000e+01
   8.3000000e+01   1.3982995e+03   1.4141533e+03   9.0000000e+01
   8.4000000e+01   1.3145873e+03   1.3063008e+03   9.9000000e+01
   8.5000000e+01   1.2476175e+03   1.2934520e+03   9.6000000e+01
   8.6000000e+01   1.2464494e+03   1.2837180e+03   9.6000000e+01
   8.7000000e+01   1.2195837e+03   1.3094157e+03   9.5000000e+01
   8.8000000e+01   1.2289283e+03   1.3113625e+03   9.2000000e+01
   8.9000000e+01   1.3099150e+03   1.2704798e+03   1.0300000e+02
   9.0000000e+01   1.2779875e+03   1.1863782e+03   1.0300000e+02
   9.1000000e+01   1.2600770e+03   1.1486103e+03   1.0800000e+02
   9.2000000e+01   1.3048533e+03   1.2697011e+03   1.1000000e+02
   9.3000000e+01   1.7879779e+03   1.5000616e+03   1.1100000e+02
   9.4000000e+01   1.8830291e+03   1.3914316e+03   1.1100000e+02
   9.5000000e+01   1.8415782e+03   1.2206253e+03   1.1100000e+02
   9.6000000e+01   1.7679671e+03   1.2370627e+03   1.0800000e+02
   9.7000000e+01   1.7765431e+03   1.2835163e+03   1.0600000e+02
   9.8000000e+01   1.7265162e+03   1.2377774e+03   1.0900000e+02
   9.9000000e+01   1.8351461e+03   1.1470142e+03   1.1100000e+02
   1.0000000e+02   1.7944099e+03   1.1127100e+03   1.1400000e+02
   1.0100000e+02   1.7819032e+03   1.0655417e+03   1.3100000e+02
   1.0200000e+02   1.7783298e+03   1.0583950e+03   1.3400000e+02
   1.0300000e+02   1.7926232e+03   1.0698297e+03   1.3400000e+02
   1.0400000e+02   1.7551030e+03   1.1252167e+03   1.1000000e+02
   1.0500000e+02   1.7472416e+03   1.1291474e+03   1.0800000e+02
   1.0600000e+02   1.7118654e+03   1.1334354e+03   1.0600000e+02
   1.0700000e+02   1.6772039e+03   1.1327208e+03   1.0400000e+02
   1.0800000e+02   1.7233001e+03   1.1627369e+03   9.9000000e+01
   1.0900000e+02   1.7597484e+03   1.0937712e+03   1.0400000e+02
   1.1000000e+02   1.7679671e+03   1.0794778e+03   1.0100000e+02
   1.1100000e+02   1.7558177e+03   1.0737604e+03   1.0000000e+02
   1.1200000e+02   1.7833325e+03   1.0744751e+03   1.0000000e+02
   1.1300000e+02   1.7182974e+03   1.0369549e+03   1.0400000e+02
   1.1400000e+02   1.7268735e+03   1.0255201e+03   1.0400000e+02
   1.1500000e+02   1.7079347e+03   1.0551790e+03   1.0300000e+02
   1.1600000e+02   1.8372177e+03   1.1433797e+03   1.1300000e+02
   1.1700000e+02   1.8730388e+03   1.0826396e+03   1.2500000e+02
   1.1800000e+02   1.9010726e+03   1.0869226e+03   1.3300000e+02
   1.1900000e+02   1.9104173e+03   1.1001608e+03   1.3300000e+02
   1.2000000e+02   1.9037982e+03   1.0841971e+03   1.3400000e+02
   1.2100000e+02   1.8516240e+03   1.0495441e+03   1.2400000e+02
   1.2200000e+02   1.8457836e+03   1.0452611e+03   1.2200000e+02
   1.2300000e+02   1.8940642e+03   1.0324123e+03   1.2300000e+02
   1.2400000e+02   1.8383858e+03   1.1570072e+03   9.3000000e+01
   1.2500000e+02   1.8235902e+03   1.1488307e+03   9.1000000e+01
   1.2600000e+02   1.8387752e+03   1.1873773e+03   9.3000000e+01
   1.2700000e+02   1.8411113e+03   1.2109335e+03   1.1100000e+02
   1.2800000e+02   1.8543495e+03   1.1828996e+03   1.3600000e+02
   1.2900000e+02   1.8605793e+03   1.1922442e+03   1.3800000e+02
   1.3000000e+02   1.8196966e+03   1.1404595e+03   1.4200000e+02
   1.3100000e+02   1.8080158e+03   1.1501934e+03   1.4200000e+02
   1.3200000e+02   1.8305986e+03   1.1244957e+03   1.4500000e+02
   1.3300000e+02   1.8991258e+03   1.3787473e+03   1.1100000e+02
   1.3400000e+02   1.9411766e+03   1.3596687e+03   1.0000000e+02
   1.3500000e+02   1.9462383e+03   1.3585006e+03   9.7000000e+01
   1.3600000e+02   2.0322867e+03   1.3398114e+03   8.5000000e+01
   1.3700000e+02   2.0540908e+03   1.3561645e+03   8.5000000e+01
   1.3800000e+02   2.0174910e+03   1.3008755e+03   8.6000000e+01
   1.3900000e+02   2.0533121e+03   1.3585006e+03   8.1000000e+01
   1.4000000e+02   2.0482504e+03   1.3779686e+03   7.9000000e+01
   1.4100000e+02   2.0400739e+03   1.3880919e+03   7.7000000e+01
   1.4200000e+02   2.0560376e+03   1.3951004e+03   7.3000000e+01
   1.4300000e+02   2.0015273e+03   1.4169045e+03   7.7000000e+01
   1.4400000e+02   2.1039288e+03   1.3565538e+03   9.0000000e+01
   1.4500000e+02   2.1152202e+03   1.3670665e+03   9.0000000e+01
   1.4600000e+02   2.1257329e+03   1.3250157e+03   7.7000000e+01
   1.4700000e+02   2.1342988e+03   1.3199541e+03   7.7000000e+01
   1.4800000e+02   2.1195031e+03   1.3417582e+03   9.4000000e+01
   1.4900000e+02   1.8784898e+03   1.3694027e+03   8.6000000e+01
   1.5000000e+02   1.8893919e+03   1.4169045e+03   8.5000000e+01
   1.5100000e+02   1.8804366e+03   1.4317001e+03   8.5000000e+01
   1.5200000e+02   1.8995152e+03   1.4317001e+03   8.5000000e+01
   1.5300000e+02   1.8827728e+03   1.4620702e+03   8.3000000e+01
   1.5400000e+02   1.8496772e+03   1.4601234e+03   8.1000000e+01
   1.5500000e+02   1.8944535e+03   1.4799807e+03   8.7000000e+01
   1.5600000e+02   1.9053556e+03   1.4756977e+03   8.8000000e+01
   1.5700000e+02   1.8847196e+03   1.4947763e+03   8.9000000e+01
   1.5800000e+02   1.8364390e+03   1.4562298e+03   7.8000000e+01
   1.5900000e+02   1.8675878e+03   1.4912721e+03   7.6000000e+01
   1.6000000e+02   1.9115853e+03   1.4262491e+03   7.5000000e+01
   1.6100000e+02   1.8851089e+03   1.4920508e+03   6.7000000e+01
   1.6200000e+02   1.8671984e+03   1.5161911e+03   6.7000000e+01
   1.6300000e+02   1.8812153e+03   1.6423435e+03   7.1000000e+01
   1.6400000e+02   1.9302746e+03   1.4811488e+03   6.5000000e+01
   1.6500000e+02   1.8703133e+03   1.5084039e+03   6.2000000e+01
   1.6600000e+02   1.8625261e+03   1.5193060e+03   6.1000000e+01
   1.6700000e+02   1.8738175e+03   1.5356590e+03   6.2000000e+01
   1.6800000e+02   1.9341682e+03   1.3717388e+03   6.7000000e+01
   1.6900000e+02   1.9816700e+03   1.3717388e+03   6.6000000e+01
   1.7000000e+02   1.9396192e+03   1.3616155e+03   7.0000000e+01
   1.7100000e+02   1.8601899e+03   1.3394220e+03   8.6000000e+01
   1.7200000e+02   1.7823181e+03   1.3378646e+03   8.3000000e+01
   1.7300000e+02   1.7768671e+03   1.3643410e+03   8.2000000e+01
   1.7400000e+02   1.7756990e+03   1.3662878e+03   7.9000000e+01
   1.7500000e+02   1.7667437e+03   1.3795260e+03   7.7000000e+01
   1.7600000e+02   1.7566204e+03   1.3768005e+03   7.4000000e+01
   1.7700000e+02   1.7721948e+03   1.3849770e+03   7.1000000e+01
   1.7800000e+02   1.8259263e+03   1.3662878e+03   7.7000000e+01
   1.7900000e+02   1.8356603e+03   1.3588900e+03   7.6000000e+01
   1.8000000e+02   1.8387752e+03   1.3787473e+03   7.5000000e+01
   1.8100000e+02   1.7714160e+03   1.3242370e+03   8.3000000e+01
   1.8200000e+02   1.7585672e+03   1.3331923e+03   8.3000000e+01
   1.8300000e+02   1.7694692e+03   1.2915308e+03   8.3000000e+01
   1.8400000e+02   1.7589565e+03   1.2677799e+03   8.3000000e+01
   1.8500000e+02   1.7640182e+03   1.2829649e+03   8.0000000e+01
   1.8600000e+02   1.7725841e+03   1.2821862e+03   7.7000000e+01
   1.8700000e+02   1.7134015e+03   1.2907521e+03   7.9000000e+01
   1.8800000e+02   1.7056143e+03   1.2868585e+03   7.8000000e+01
   1.8900000e+02   1.7056143e+03   1.2993180e+03   7.6000000e+01
   1.9000000e+02   1.7141802e+03   1.2634970e+03   8.7000000e+01
   1.9100000e+02   1.7009420e+03   1.2459758e+03   8.7000000e+01
   1.9200000e+02   1.6787485e+03   1.2747884e+03   8.7000000e+01
   1.9300000e+02   1.7632395e+03   1.2272866e+03   8.5000000e+01
   1.9400000e+02   1.7258610e+03   1.3986046e+03   8.2000000e+01
   1.9500000e+02   1.7157377e+03   1.3982153e+03   8.2000000e+01
   1.9600000e+02   1.7285865e+03   1.4083386e+03   8.2000000e+01
   1.9700000e+02   1.8839408e+03   1.2759565e+03   8.1000000e+01
   1.9800000e+02   1.8718707e+03   1.2545417e+03   8.1000000e+01
   1.9900000e+02   1.8621367e+03   1.2366312e+03   8.0000000e+01
   2.0000000e+02   1.9111960e+03   1.2666118e+03   7.4000000e+01
   2.0100000e+02   1.8570751e+03   1.2841330e+03   7.0000000e+01
   2.0200000e+02   1.8547389e+03   1.2432503e+03   8.5000000e+01
   2.0300000e+02   1.8562963e+03   1.2198887e+03   8.0000000e+01
   2.0400000e+02   1.9244342e+03   1.2580459e+03   7.4000000e+01
   2.0500000e+02   1.9271597e+03   1.2670012e+03   7.4000000e+01
   2.0600000e+02   1.8422794e+03   1.3055478e+03   7.0000000e+01
   2.0700000e+02   1.8605793e+03   1.2755671e+03   6.9000000e+01
   2.0800000e+02   1.9933508e+03   1.4134003e+03   8.0000000e+01
   2.0900000e+02   2.0190485e+03   1.4546723e+03   7.0000000e+01
   2.1000000e+02   1.9878997e+03   1.5228102e+03   6.4000000e+01
   2.1100000e+02   2.0287825e+03   1.4570085e+03   6.4000000e+01
   2.1200000e+02   1.9693627e+03   1.2692013e+03   1.0600000e+02
   2.1300000e+02   2.0285453e+03   1.2987926e+03   1.0600000e+02
   2.1400000e+02   2.0487920e+03   1.3424008e+03   1.1000000e+02
   2.1500000e+02   2.0596940e+03   1.3548603e+03   1.1100000e+02
   2.1600000e+02   2.0635876e+03   1.3595326e+03   1.1300000e+02
   2.1700000e+02   2.0238730e+03   1.3758857e+03   1.1400000e+02
   2.1800000e+02   2.0721535e+03   1.2419461e+03   1.0500000e+02
   2.1900000e+02   2.0721535e+03   1.2411674e+03   1.0300000e+02
   2.2000000e+02   2.0970725e+03   1.2458397e+03   1.0300000e+02
   2.2100000e+02   2.1227702e+03   1.2528482e+03   1.0300000e+02
   2.2200000e+02   2.1375659e+03   1.2676439e+03   1.0200000e+02
   2.2300000e+02   2.0864140e+03   1.2069038e+03   1.0200000e+02
   2.2400000e+02   2.0914757e+03   1.1960018e+03   1.0000000e+02
   2.2500000e+02   2.0953693e+03   1.2497333e+03   8.6000000e+01
   2.2600000e+02   2.0813523e+03   1.2497333e+03   8.3000000e+01
   2.2700000e+02   2.0953693e+03   1.2540163e+03   8.3000000e+01
   2.2800000e+02   1.9688275e+03   1.2216995e+03   1.0800000e+02
   2.2900000e+02   1.9758360e+03   1.1777019e+03   1.0800000e+02
   2.3000000e+02   1.9738892e+03   1.1555084e+03   1.0800000e+02
   2.3100000e+02   1.9454660e+03   1.1259171e+03   1.0100000e+02
   2.3200000e+02   2.0069847e+03   1.1617382e+03   9.6000000e+01
   2.3300000e+02   2.0093209e+03   1.1535616e+03   9.5000000e+01
   2.3400000e+02   2.0077634e+03   1.1660211e+03   9.5000000e+01
   2.3500000e+02   1.9602616e+03   1.2154697e+03   9.3000000e+01
   2.3600000e+02   1.9579255e+03   1.2244250e+03   9.3000000e+01
   2.3700000e+02   1.9446872e+03   1.2158591e+03   9.0000000e+01
   2.3800000e+02   1.9914103e+03   1.1266958e+03   1.1600000e+02
   2.3900000e+02   1.9902423e+03   1.1298107e+03   1.2000000e+02
   2.4000000e+02   2.0167187e+03   1.1243597e+03   1.2200000e+02
   2.4100000e+02   1.9501383e+03   1.1512255e+03   1.2400000e+02
   2.4200000e+02   2.0050379e+03   1.2719268e+03   1.3100000e+02
   2.4300000e+02   2.0470887e+03   1.2820501e+03   1.3200000e+02
   2.4400000e+02   2.0821310e+03   1.2501227e+03   1.3200000e+02
   2.4500000e+02   2.1346945e+03   1.2290973e+03   1.3100000e+02
   2.4600000e+02   2.1362520e+03   1.1691360e+03   1.3400000e+02
   2.4700000e+02   2.1276861e+03   1.1644637e+03   1.3400000e+02
   2.4800000e+02   2.1529944e+03   1.1738083e+03   1.3900000e+02
   2.4900000e+02   2.1662326e+03   1.2454504e+03   1.3000000e+02
   2.5000000e+02   2.1744092e+03   1.2516801e+03   1.3000000e+02
   2.5100000e+02   2.2347598e+03   1.2236463e+03   1.2900000e+02
   2.5200000e+02   2.1740198e+03   1.2656971e+03   1.3000000e+02
   2.5300000e+02   2.1592242e+03   1.2727055e+03   1.3000000e+02
   2.5400000e+02   2.2530493e+03   1.2150804e+03   1.3300000e+02
   2.5500000e+02   2.2616152e+03   1.2092400e+03   1.3400000e+02
   2.5600000e+02   2.2592790e+03   1.2174165e+03   1.3400000e+02
   2.5700000e+02   2.2292984e+03   1.2216995e+03   1.2600000e+02
   2.5800000e+02   2.2261835e+03   1.2178059e+03   1.1900000e+02
   2.5900000e+02   2.2456515e+03   1.2466185e+03   1.2500000e+02
   2.6000000e+02   2.0431847e+03   1.3396753e+03   1.3900000e+02
   2.6100000e+02   2.0225486e+03   1.3447370e+03   1.3900000e+02
   2.6200000e+02   1.9649235e+03   1.2699800e+03   1.3700000e+02
   2.6300000e+02   1.9637554e+03   1.2088506e+03   1.4200000e+02
   2.6400000e+02   1.9680384e+03   1.1967805e+03   1.4400000e+02
   2.6500000e+02   1.9345535e+03   1.2111868e+03   1.4500000e+02
   2.6600000e+02   1.9341641e+03   1.2871118e+03   1.3700000e+02
   2.6700000e+02   1.9380577e+03   1.3022968e+03   1.3700000e+02
   2.6800000e+02   1.9220940e+03   1.2859437e+03   1.4100000e+02
   2.6900000e+02   1.4976965e+03   1.4704414e+03   1.1400000e+02
   2.7000000e+02   1.5132709e+03   1.4556457e+03   1.1500000e+02
   2.7100000e+02   1.4875732e+03   1.5008114e+03   1.0900000e+02
   2.7200000e+02   1.5522068e+03   1.5078199e+03   1.3000000e+02
   2.7300000e+02   1.5062624e+03   1.4400714e+03   1.1400000e+02
   2.7400000e+02   1.3809002e+03   1.4509961e+03   1.0300000e+02
   2.7500000e+02   1.6471958e+03   1.3565488e+03   1.2100000e+02
   2.7600000e+02   1.6339457e+03   1.3403543e+03   1.2300000e+02
   2.7700000e+02   1.6030289e+03   1.2240481e+03   1.2300000e+02
   2.7800000e+02   1.5264729e+03   1.1776729e+03   1.2300000e+02
   2.7900000e+02   1.5080700e+03   1.1835618e+03   1.2400000e+02
   2.8000000e+02   1.4985005e+03   1.2262565e+03   1.2300000e+02
   2.8100000e+02   1.5154312e+03   1.2424510e+03   1.2300000e+02
   2.8200000e+02   1.4543336e+03   1.2417149e+03   1.2200000e+02
   2.8300000e+02   1.4569100e+03   1.1600061e+03   1.3100000e+02
   2.8400000e+02   1.4432919e+03   1.1559575e+03   1.3100000e+02
   2.8500000e+02   1.4451322e+03   1.1393949e+03   1.3100000e+02
   2.8600000e+02   1.4064861e+03   1.1007488e+03   1.3900000e+02
   2.8700000e+02   1.4524933e+03   1.1585339e+03   1.4100000e+02
   2.8800000e+02   1.4517572e+03   1.1577977e+03   1.4300000e+02
   2.8900000e+02   1.4429238e+03   1.1681034e+03   1.4300000e+02
   2.9000000e+02   1.4381391e+03   1.1592700e+03   1.2100000e+02
   2.9100000e+02   1.4407155e+03   1.1651589e+03   1.1900000e+02
   2.9200000e+02   1.4311460e+03   1.1577977e+03   1.2000000e+02
   2.9300000e+02   1.3965486e+03   1.1736242e+03   1.3200000e+02
   2.9400000e+02   1.3862430e+03   1.1688395e+03   1.3200000e+02
   2.9500000e+02   1.3928680e+03   1.1879785e+03   1.3200000e+02
   2.9600000e+02   1.4929797e+03   1.0713042e+03   1.2000000e+02
   2.9700000e+02   1.4753129e+03   1.0676236e+03   1.2000000e+02
   2.9800000e+02   1.4554378e+03   1.0602625e+03   1.2000000e+02
   2.9900000e+02   1.3814582e+03   1.0727764e+03   1.1900000e+02
   3.0000000e+02   1.3637915e+03   1.0738806e+03   1.1900000e+02
   3.0100000e+02   1.3770415e+03   1.0845543e+03   1.1900000e+02
   3.0200000e+02   1.4480766e+03   1.0551097e+03   1.2500000e+02
   3.0300000e+02   1.5305215e+03   1.0127831e+03   1.2600000e+02
   3.0400000e+02   1.5224243e+03   1.0013733e+03   1.2600000e+02
   3.0500000e+02   1.4742087e+03   9.5573413e+02   1.2800000e+02
   3.0600000e+02   1.5275771e+03   9.8996349e+02   1.3600000e+02
   3.0700000e+02   1.5721120e+03   9.8738708e+02   1.2200000e+02
   3.0800000e+02   1.6341488e+03   1.1647420e+03   1.2600000e+02
   3.0900000e+02   1.6312428e+03   1.1160669e+03   1.2200000e+02
   3.1000000e+02   1.6326958e+03   1.1098917e+03   1.1700000e+02
   3.1100000e+02   1.5960079e+03   1.0815585e+03   1.1500000e+02
   3.1200000e+02   1.6214352e+03   1.1483959e+03   1.1400000e+02
   3.1300000e+02   1.6181659e+03   1.1520284e+03   1.1100000e+02
   3.1400000e+02   1.6254309e+03   1.1491224e+03   1.1300000e+02
   3.1500000e+02   1.6504949e+03   1.0808320e+03   1.2600000e+02
   3.1600000e+02   1.6512214e+03   1.0492295e+03   1.2300000e+02
   3.1700000e+02   1.6421402e+03   1.0706610e+03   1.3300000e+02
   3.1800000e+02   1.6475889e+03   1.1687378e+03   1.3400000e+02
   3.1900000e+02   1.6595761e+03   1.1665583e+03   1.3400000e+02
   3.2000000e+02   1.6704735e+03   1.1665583e+03   1.3600000e+02
   3.2100000e+02   1.6820974e+03   1.1879899e+03   1.3700000e+02
   3.2200000e+02   1.6893624e+03   1.1418575e+03   1.3800000e+02
   3.2300000e+02   1.7031658e+03   1.1422207e+03   1.3800000e+02
   3.2400000e+02   1.6962641e+03   1.1255114e+03   1.3800000e+02
   3.2500000e+02   1.6196189e+03   1.2148702e+03   1.3900000e+02
   3.2600000e+02   1.6192557e+03   1.2145069e+03   1.4200000e+02
   3.2700000e+02   1.6359650e+03   1.2199556e+03   1.4200000e+02
   3.2800000e+02   1.5934651e+03   1.2174129e+03   1.4500000e+02
   3.2900000e+02   1.6036360e+03   1.2381180e+03   1.3900000e+02
   3.3000000e+02   1.5255379e+03   1.1661950e+03   1.2300000e+02
   3.3100000e+02   1.5513284e+03   1.1247849e+03   1.4000000e+02
   3.3200000e+02   1.5367986e+03   1.1345925e+03   1.4100000e+02
   3.3300000e+02   1.5211789e+03   1.1244216e+03   1.4200000e+02
   3.3400000e+02   1.5411575e+03   1.1552976e+03   1.4200000e+02
   3.3500000e+02   1.5611361e+03   1.1084387e+03   1.4400000e+02
   3.3600000e+02   1.6232514e+03   1.1425840e+03   1.4300000e+02
   3.3700000e+02   1.4579739e+03   1.0303406e+03   1.1400000e+02
   3.3800000e+02   1.4238287e+03   1.0179902e+03   1.1300000e+02
   3.3900000e+02   1.4884867e+03   1.0078193e+03   1.1100000e+02
   3.4000000e+02   1.5226319e+03   1.3543571e+03   1.3600000e+02
   3.4100000e+02   1.4768628e+03   1.3209383e+03   1.3800000e+02
   3.4200000e+02   1.4390851e+03   1.3340152e+03   1.3800000e+02
   3.4300000e+02   1.4310936e+03   1.3638015e+03   1.3800000e+02
   3.4400000e+02   1.4151108e+03   1.3056819e+03   1.3800000e+02
   3.4500000e+02   1.4209227e+03   1.3783314e+03   1.3800000e+02
   3.4600000e+02   1.4383586e+03   1.3645280e+03   1.3800000e+02
   3.4700000e+02   1.4252817e+03   1.2947845e+03   1.3800000e+02
   3.4800000e+02   1.3962219e+03   1.3071349e+03   1.3800000e+02
   3.4900000e+02   1.5452591e+03   1.3867092e+03   1.4500000e+02
   3.5000000e+02   1.5483159e+03   1.3717652e+03   1.4500000e+02
   3.5100000e+02   1.5680149e+03   1.4257676e+03   1.4500000e+02
   3.5200000e+02   1.5177484e+03   1.3867092e+03   1.3700000e+02
   3.5300000e+02   1.5187673e+03   1.3965587e+03   1.3700000e+02
   3.5400000e+02   1.5340511e+03   1.4148992e+03   1.3400000e+02
   3.5500000e+02   1.5133331e+03   1.4359568e+03   1.3900000e+02
   3.5600000e+02   1.4905774e+03   1.2865159e+03   1.4200000e+02
   3.5700000e+02   1.5028043e+03   1.2702133e+03   1.4300000e+02
   3.5800000e+02   1.5089178e+03   1.2783646e+03   1.4300000e+02
   3.5900000e+02   1.6800955e+03   1.3659913e+03   1.2700000e+02
   3.6000000e+02   1.6970774e+03   1.3496887e+03   1.2800000e+02
   3.6100000e+02   1.7398719e+03   1.3279518e+03   1.3000000e+02
   3.6200000e+02   1.7779114e+03   1.3605571e+03   1.3400000e+02
   3.6300000e+02   1.8003275e+03   1.3680291e+03   1.3800000e+02
   3.6400000e+02   1.8077995e+03   1.3833129e+03   1.3800000e+02
   3.6500000e+02   1.8098374e+03   1.3676895e+03   1.4700000e+02
   3.6600000e+02   1.8217247e+03   1.3833129e+03   1.2300000e+02
   3.6700000e+02   1.7684015e+03   1.3710859e+03   1.2500000e+02
   3.6800000e+02   1.8546696e+03   1.3537643e+03   1.3800000e+02
   3.6900000e+02   1.8512732e+03   1.3537643e+03   1.4200000e+02
   3.7000000e+02   1.8641795e+03   1.3595382e+03   1.3600000e+02
   3.7100000e+02   1.7568538e+03   1.2987429e+03   1.3200000e+02
   3.7200000e+02   1.7731564e+03   1.2804024e+03   1.3200000e+02
   3.7300000e+02   1.7575331e+03   1.3004411e+03   1.3700000e+02
   3.7400000e+02   1.7704393e+03   1.3228572e+03   1.4500000e+02
   3.7500000e+02   1.7789303e+03   1.2566278e+03   1.3800000e+02
   3.7600000e+02   1.7734961e+03   1.2328531e+03   1.3800000e+02
   3.7700000e+02   1.7734961e+03   1.2708926e+03   1.4500000e+02
   3.7800000e+02   1.7714582e+03   1.2702133e+03   1.4700000e+02
   3.7900000e+02   1.7782510e+03   1.2742890e+03   1.4600000e+02
   3.8000000e+02   1.7775717e+03   1.3211590e+03   1.4500000e+02
   3.8100000e+02   1.7680618e+03   1.3303293e+03   1.4500000e+02
   3.8200000e+02   1.7897987e+03   1.2593449e+03   1.2700000e+02
   3.8300000e+02   1.7748546e+03   1.2515332e+03   1.2700000e+02
   3.8400000e+02   1.8319138e+03   1.2494954e+03   1.2700000e+02
   3.8500000e+02   1.8471976e+03   1.2515332e+03   1.2500000e+02
   3.8600000e+02   1.7884401e+03   1.2929691e+03   1.2600000e+02
   3.8700000e+02   1.8288571e+03   1.2837988e+03   1.3300000e+02
   3.8800000e+02   1.8230832e+03   1.2868556e+03   1.3300000e+02
   3.8900000e+02   1.8336120e+03   1.2875349e+03   1.3300000e+02
   3.9000000e+02   1.6651514e+03   1.3181023e+03   1.3800000e+02
   3.9100000e+02   1.6556416e+03   1.3221780e+03   1.3900000e+02
   3.9200000e+02   1.6671893e+03   1.3344049e+03   1.4200000e+02
   3.9300000e+02   1.6488488e+03   1.3683688e+03   1.4200000e+02
   3.9400000e+02   1.6997945e+03   1.3323671e+03   1.4300000e+02
   3.9500000e+02   1.7086251e+03   1.3493490e+03   1.4300000e+02
   3.9600000e+02   1.6135264e+03   1.2973844e+03   1.4400000e+02
   3.9700000e+02   1.6142057e+03   1.2953465e+03   1.4600000e+02
   3.9800000e+02   1.6050355e+03   1.3024789e+03   1.4600000e+02
   3.9900000e+02   1.6794162e+03   1.2814214e+03   1.3200000e+02
   4.0000000e+02   1.6726235e+03   1.2810817e+03   1.3200000e+02
   4.0100000e+02   1.6855297e+03   1.2695340e+03   1.3200000e+02
   4.0200000e+02   1.7042098e+03   1.3153852e+03   1.4900000e+02
   4.0300000e+02   1.7014927e+03   1.3119888e+03   1.5100000e+02
   4.0400000e+02   1.7031909e+03   1.3208194e+03   1.4900000e+02
   4.0500000e+02   1.6685478e+03   1.4610900e+03   1.3300000e+02
   4.0600000e+02   1.6746613e+03   1.4705999e+03   1.3400000e+02
   4.0700000e+02   1.6658307e+03   1.5120358e+03   1.3600000e+02
   4.0800000e+02   1.6349236e+03   1.5215456e+03   1.4400000e+02
   4.0900000e+02   1.6400182e+03   1.4902989e+03   1.4800000e+02
   4.1000000e+02   1.6478299e+03   1.4835061e+03   1.4800000e+02
   4.1100000e+02   1.6298291e+03   1.4902989e+03   1.4800000e+02
   4.1200000e+02   1.6277912e+03   1.5544906e+03   1.4500000e+02
   4.1300000e+02   1.6339047e+03   1.5660383e+03   1.4500000e+02
   4.1400000e+02   1.7082855e+03   1.4729774e+03   1.3600000e+02
   4.1500000e+02   1.7191539e+03   1.4614297e+03   1.3700000e+02
   4.1600000e+02   1.7160972e+03   1.4824872e+03   1.3600000e+02
   4.1700000e+02   1.6145453e+03   1.4614297e+03   1.3300000e+02
   4.1800000e+02   1.6712649e+03   1.5446410e+03   1.2900000e+02
   4.1900000e+02   1.7004738e+03   1.5738499e+03   1.2700000e+02
   4.2000000e+02   1.6950396e+03   1.5904922e+03   1.2400000e+02
   4.2100000e+02   1.6291498e+03   1.5765670e+03   1.2300000e+02
   4.2200000e+02   1.7103233e+03   1.5786049e+03   1.2700000e+02
   4.2300000e+02   1.6148850e+03   1.4546369e+03   1.3100000e+02
   4.2400000e+02   1.6097904e+03   1.4678828e+03   1.3400000e+02
   4.2500000e+02   1.8745962e+03   1.6947123e+03   9.7000000e+01
   4.2600000e+02   1.9867317e+03   1.7165164e+03   9.7000000e+01
   4.2700000e+02   2.0280037e+03   1.6542189e+03   9.9000000e+01
   4.2800000e+02   2.1110622e+03   1.6300786e+03   1.0000000e+02
   4.2900000e+02   2.1593427e+03   1.5677812e+03   9.9000000e+01
   4.3000000e+02   2.1819256e+03   1.5241729e+03   1.0100000e+02
   4.3100000e+02   2.2411082e+03   1.4860157e+03   9.4000000e+01
   4.3200000e+02   2.2411082e+03   1.4790073e+03   9.2000000e+01
   4.3300000e+02   2.2808228e+03   1.4455224e+03   9.2000000e+01
   4.3400000e+02   2.2940610e+03   1.4229396e+03   9.2000000e+01
   4.3500000e+02   2.3454564e+03   1.4299480e+03   9.2000000e+01
   4.3600000e+02   2.3493500e+03   1.4034716e+03   9.2000000e+01
   4.3700000e+02   2.3594734e+03   1.4408501e+03   9.2000000e+01
   4.3800000e+02   2.2699207e+03   1.4042503e+03   9.1000000e+01
   4.3900000e+02   2.2520102e+03   1.3987993e+03   9.3000000e+01
   4.4000000e+02   2.3344846e+03   1.4642116e+03   1.0200000e+02
   4.4100000e+02   2.3640759e+03   1.3836143e+03   9.7000000e+01
   4.4200000e+02   2.2441533e+03   1.4229396e+03   9.7000000e+01
   4.4300000e+02   2.2830892e+03   1.3727122e+03   9.4000000e+01
   4.4400000e+02   2.2797448e+03   1.5093773e+03   9.3000000e+01
   4.4500000e+02   2.3085574e+03   1.5522068e+03   9.6000000e+01
   4.4600000e+02   2.3233530e+03   1.5564898e+03   9.6000000e+01
   4.4700000e+02   2.3015489e+03   1.5670025e+03   9.6000000e+01
   4.4800000e+02   2.2777980e+03   1.5187219e+03   1.0100000e+02
   4.4900000e+02   2.2742938e+03   1.5124922e+03   1.0100000e+02
   4.5000000e+02   2.2742938e+03   1.5268985e+03   1.0100000e+02
   4.5100000e+02   2.2147218e+03   1.4708307e+03   8.3000000e+01
   4.5200000e+02   2.2038198e+03   1.4599287e+03   8.3000000e+01
   4.5300000e+02   2.1862986e+03   1.4793966e+03   8.3000000e+01
   4.5400000e+02   2.1644945e+03   1.4657691e+03   8.0000000e+01
   4.5500000e+02   2.1909709e+03   1.5027582e+03   8.5000000e+01
   4.5600000e+02   2.3066106e+03   1.4743350e+03   8.4000000e+01
   4.5700000e+02   2.3299721e+03   1.4778392e+03   8.4000000e+01
   4.5800000e+02   2.3864292e+03   1.4533096e+03   8.8000000e+01
   4.5900000e+02   2.3981100e+03   1.4505841e+03   8.8000000e+01
   4.6000000e+02   2.3844824e+03   1.4646010e+03   8.8000000e+01
   4.6100000e+02   2.3498295e+03   1.3878972e+03   8.9000000e+01
   4.6200000e+02   2.2508175e+03   1.3859504e+03   8.6000000e+01
   4.6300000e+02   2.2344644e+03   1.3941270e+03   8.6000000e+01
   4.6400000e+02   2.2628876e+03   1.3828356e+03   8.6000000e+01
   4.6500000e+02   2.2905321e+03   1.4630436e+03   8.1000000e+01
   4.6600000e+02   2.1863448e+03   1.6326327e+03   1.0900000e+02
   4.6700000e+02   2.2498082e+03   1.6953220e+03   1.1300000e+02
   4.6800000e+02   2.2722525e+03   1.7038354e+03   1.1500000e+02
   4.6900000e+02   2.3140454e+03   1.6914523e+03   1.1700000e+02
   4.7000000e+02   2.2490342e+03   1.7440804e+03   1.1900000e+02
   4.7100000e+02   2.2641261e+03   1.7510459e+03   1.1900000e+02
   4.7200000e+02   2.3222667e+03   1.6964830e+03   1.2100000e+02
   4.7300000e+02   2.3466459e+03   1.7166055e+03   1.2700000e+02
   4.7400000e+02   2.3226537e+03   1.6937742e+03   1.1300000e+02
   4.7500000e+02   2.3276843e+03   1.6960960e+03   1.0700000e+02
   4.7600000e+02   2.3230407e+03   1.7316973e+03   1.0500000e+02
   4.7700000e+02   2.3137534e+03   1.7494980e+03   1.0400000e+02
   4.7800000e+02   2.3346498e+03   1.7239579e+03   1.0200000e+02
   4.7900000e+02   2.3837952e+03   1.6813911e+03   1.0200000e+02
   4.8000000e+02   2.3137534e+03   1.6353415e+03   1.1300000e+02
   4.8100000e+02   2.3064009e+03   1.6345675e+03   1.1400000e+02
   4.8200000e+02   2.3199449e+03   1.6260542e+03   1.1300000e+02
   4.8300000e+02   2.2851175e+03   1.7038354e+03   1.1500000e+02
   4.8400000e+02   2.2673168e+03   1.6825520e+03   1.3800000e+02
   4.8500000e+02   2.2735083e+03   1.6833259e+03   1.3900000e+02
   4.8600000e+02   2.2576425e+03   1.6794562e+03   1.3900000e+02
   4.8700000e+02   2.3392935e+03   1.6531422e+03   1.2100000e+02
   4.8800000e+02   2.3261365e+03   1.6392112e+03   1.2100000e+02
   4.8900000e+02   2.3605769e+03   1.6585598e+03   1.2900000e+02
   4.9000000e+02   2.2873170e+03   1.5755684e+03   1.1400000e+02
   4.9100000e+02   2.3924439e+03   1.5381899e+03   1.1500000e+02
   4.9200000e+02   2.4196991e+03   1.5747896e+03   1.1600000e+02
   4.9300000e+02   2.4609712e+03   1.6113894e+03   1.1600000e+02
   4.9400000e+02   2.4796604e+03   1.6090533e+03   1.1600000e+02
   4.9500000e+02   2.4492904e+03   1.4797860e+03   1.1800000e+02
   4.9600000e+02   2.4781030e+03   1.4758924e+03   1.2400000e+02
   4.9700000e+02   2.5154814e+03   1.4712201e+03   1.2100000e+02
   4.9800000e+02   2.5365068e+03   1.4513628e+03   1.2100000e+02
   4.9900000e+02   2.5337813e+03   1.4447437e+03   1.2200000e+02
   5.0000000e+02   2.5466302e+03   1.4552564e+03   1.2200000e+02
   5.0100000e+02   2.5481876e+03   1.5226155e+03   1.2700000e+02
   5.0200000e+02   2.5540280e+03   1.5296240e+03   1.2700000e+02
   5.0300000e+02   2.5439047e+03   1.5272878e+03   1.2700000e+02
   5.0400000e+02   2.4652541e+03   1.4661584e+03   1.3500000e+02
   5.0500000e+02   2.4216459e+03   1.4684946e+03   1.4100000e+02
   5.0600000e+02   2.4991284e+03   1.4965284e+03   1.3900000e+02
   5.0700000e+02   2.4960135e+03   1.5047050e+03   1.3900000e+02
   5.0800000e+02   2.5084730e+03   1.4996433e+03   1.4100000e+02
   5.0900000e+02   2.4703158e+03   1.4233289e+03   1.3500000e+02
   5.1000000e+02   2.4644754e+03   1.4155417e+03   1.3500000e+02
   5.1100000e+02   2.4800498e+03   1.4198247e+03   1.3500000e+02
   5.1200000e+02   2.4193097e+03   1.5732322e+03   9.7000000e+01
   5.1300000e+02   2.4080183e+03   1.6129468e+03   9.6000000e+01
   5.1400000e+02   2.4189204e+03   1.6316361e+03   9.6000000e+01
   5.1500000e+02   2.3940014e+03   1.6207340e+03   9.6000000e+01
   5.1600000e+02   2.4598031e+03   1.5568791e+03   9.7000000e+01
   5.1700000e+02   2.4862795e+03   1.5233942e+03   9.4000000e+01
   5.1800000e+02   2.4298224e+03   1.5451983e+03   9.1000000e+01
   5.1900000e+02   2.4270969e+03   1.5304027e+03   9.1000000e+01
   5.2000000e+02   2.4461755e+03   1.5611621e+03   9.0000000e+01
   5.2100000e+02   2.4738200e+03   1.5934789e+03   9.5000000e+01
   5.2200000e+02   2.4368236e+03   1.4478585e+03   1.1100000e+02
   5.2300000e+02   2.4150195e+03   1.4486373e+03   1.1100000e+02
   5.2400000e+02   2.3998345e+03   1.4536989e+03   1.1100000e+02
   5.2500000e+02   2.4084004e+03   1.4353991e+03   1.1100000e+02
   5.2600000e+02   2.4013919e+03   1.4221608e+03   1.1100000e+02
   5.2700000e+02   2.4504512e+03   1.4381246e+03   1.0900000e+02
   5.2800000e+02   2.4675830e+03   1.4295587e+03   1.0900000e+02
   5.2900000e+02   2.4886084e+03   1.4295587e+03   1.0900000e+02
   5.3000000e+02   2.4679724e+03   1.4100907e+03   1.0900000e+02
   5.3100000e+02   2.4617426e+03   1.4556457e+03   1.0800000e+02
   5.3200000e+02   2.4122940e+03   1.4431862e+03   1.1800000e+02
   5.3300000e+02   2.1714717e+03   1.5035369e+03   1.0400000e+02
   5.3400000e+02   2.1411017e+03   1.4829009e+03   1.0500000e+02
   5.3500000e+02   2.1255273e+03   1.4778392e+03   1.0500000e+02
   5.3600000e+02   2.1025551e+03   1.5132709e+03   1.0600000e+02
   5.3700000e+02   2.1048913e+03   1.5191113e+03   1.0600000e+02
   5.3800000e+02   2.0928212e+03   1.5054837e+03   1.0600000e+02
   5.3900000e+02   2.1173508e+03   1.4727775e+03   9.9000000e+01
   5.4000000e+02   2.1407123e+03   1.4661584e+03   9.7000000e+01
   5.4100000e+02   2.0803617e+03   1.4696627e+03   9.9000000e+01
   5.4200000e+02   2.0225749e+03   1.5872491e+03   8.4000000e+01
   5.4300000e+02   2.0638470e+03   1.5740109e+03   8.2000000e+01
   5.4400000e+02   2.1074552e+03   1.5233942e+03   7.9000000e+01
   5.4500000e+02   2.0973318e+03   1.4642116e+03   7.6000000e+01
   5.4600000e+02   2.1300380e+03   1.5280665e+03   7.6000000e+01
   5.4700000e+02   2.1315955e+03   1.5296240e+03   7.1000000e+01
   5.4800000e+02   2.1409401e+03   1.5319601e+03   7.1000000e+01
   5.4900000e+02   2.1284806e+03   1.5187219e+03   7.1000000e+01
   5.5000000e+02   2.1456124e+03   1.5327389e+03   7.6000000e+01
   5.5100000e+02   2.0634576e+03   1.5999033e+03   6.5000000e+01
   5.5200000e+02   2.0611214e+03   1.5952310e+03   6.3000000e+01
   5.5300000e+02   2.0599534e+03   1.5788779e+03   6.3000000e+01
   5.5400000e+02   2.0568385e+03   1.5485079e+03   6.5000000e+01
   5.5500000e+02   2.0443790e+03   1.6337776e+03   6.3000000e+01
   5.5600000e+02   2.0486619e+03   1.6435115e+03   6.3000000e+01
   5.5700000e+02   2.0334769e+03   1.6365031e+03   6.3000000e+01
   5.5800000e+02   2.0498300e+03   1.5963991e+03   5.9000000e+01
   5.5900000e+02   2.0984999e+03   1.6053543e+03   5.8000000e+01
   5.6000000e+02   1.9680646e+03   1.5757630e+03   8.0000000e+01
   5.6100000e+02   1.9680646e+03   1.5679759e+03   7.6000000e+01
   5.6200000e+02   1.9704008e+03   1.5243676e+03   7.5000000e+01
   5.6300000e+02   1.9517115e+03   1.5247570e+03   7.5000000e+01
   5.6400000e+02   1.9883113e+03   1.5208634e+03   7.4000000e+01
   5.6500000e+02   1.9493754e+03   1.6178138e+03   6.8000000e+01
   5.6600000e+02   1.9509328e+03   1.6232649e+03   6.6000000e+01
   5.6700000e+02   1.9517115e+03   1.6746603e+03   6.4000000e+01
   5.6800000e+02   1.9887006e+03   1.6092479e+03   6.5000000e+01
   5.6900000e+02   1.9096607e+03   1.6018501e+03   6.2000000e+01
   5.7000000e+02   1.8551504e+03   1.5586312e+03   6.2000000e+01
   5.7100000e+02   1.8894140e+03   1.5383846e+03   6.2000000e+01
   5.7200000e+02   1.8703354e+03   1.5695333e+03   8.4000000e+01
   5.7300000e+02   1.8975906e+03   1.5095720e+03   8.9000000e+01
   5.7400000e+02   2.2156162e+03   1.4169045e+03   1.1000000e+02
   5.7500000e+02   2.2631180e+03   1.3849770e+03   1.1000000e+02
   5.7600000e+02   2.2093865e+03   1.4137896e+03   1.2100000e+02
   5.7700000e+02   2.2031567e+03   1.3997727e+03   1.2200000e+02
   5.7800000e+02   2.2015993e+03   1.4161258e+03   1.2600000e+02
   5.7900000e+02   2.2701265e+03   1.4028876e+03   1.1000000e+02
   5.8000000e+02   2.2662329e+03   1.3756324e+03   1.1000000e+02
   5.8100000e+02   2.2428714e+03   1.3569432e+03   1.1000000e+02
   5.8200000e+02   2.2763563e+03   1.3713495e+03   1.1500000e+02
   5.8300000e+02   2.2802499e+03   1.3468198e+03   1.1500000e+02
   5.8400000e+02   2.2783031e+03   1.3884813e+03   1.1800000e+02
   5.8500000e+02   2.1235548e+03   1.4609021e+03   1.1300000e+02
   5.8600000e+02   2.1453590e+03   1.4422128e+03   1.1300000e+02
   5.8700000e+02   2.1095379e+03   1.4577872e+03   1.1600000e+02
   5.8800000e+02   2.1009720e+03   1.4461064e+03   1.1600000e+02
   5.8900000e+02   2.1165464e+03   1.4811488e+03   1.1600000e+02
   5.9000000e+02   2.2620179e+03   1.7061984e+03   1.0000000e+02
   5.9100000e+02   2.2456649e+03   1.7233302e+03   1.0000000e+02
   5.9200000e+02   2.2448861e+03   1.6929602e+03   1.0000000e+02
   5.9300000e+02   2.1794738e+03   1.6002927e+03   8.3000000e+01
   5.9400000e+02   2.2191884e+03   1.6002927e+03   8.2000000e+01
   5.9500000e+02   2.2456649e+03   1.5948416e+03   8.2000000e+01
   5.9600000e+02   2.2791497e+03   1.5792673e+03   8.3000000e+01
   5.9700000e+02   2.3282090e+03   1.6150883e+03   8.1000000e+01
   5.9800000e+02   2.3204218e+03   1.6166458e+03   7.9000000e+01
   5.9900000e+02   2.3297664e+03   1.6337776e+03   7.9000000e+01
   6.0000000e+02   2.3001751e+03   1.6104160e+03   7.9000000e+01
   6.0100000e+02   2.2775923e+03   1.5395526e+03   7.8000000e+01
   6.0200000e+02   2.2503372e+03   1.5372165e+03   7.8000000e+01
   6.0300000e+02   2.2908305e+03   1.5341016e+03   7.8000000e+01
   6.0400000e+02   2.2448861e+03   1.6244329e+03   8.9000000e+01
   6.0500000e+02   2.2285330e+03   1.6329988e+03   8.9000000e+01
   6.0600000e+02   2.2542308e+03   1.6563604e+03   8.9000000e+01
   6.0700000e+02   2.3430046e+03   1.6018501e+03   8.5000000e+01
   6.0800000e+02   2.3523493e+03   1.6259904e+03   8.5000000e+01
   6.0900000e+02   2.3313239e+03   1.6259904e+03   8.5000000e+01
   6.1000000e+02   2.2285330e+03   1.5971778e+03   7.8000000e+01
   6.1100000e+02   2.1880397e+03   1.6407860e+03   7.6000000e+01
   6.1200000e+02   2.2075076e+03   1.6828368e+03   7.4000000e+01
   6.1300000e+02   2.2409925e+03   1.7077558e+03   7.3000000e+01
   6.1400000e+02   2.2643541e+03   1.7147643e+03   7.8000000e+01
   6.1500000e+02   2.2775923e+03   1.7069771e+03   7.8000000e+01
   6.1600000e+02   2.2783710e+03   1.7295599e+03   7.8000000e+01
   6.1700000e+02   2.1545548e+03   1.6773858e+03   8.3000000e+01
   6.1800000e+02   2.1654569e+03   1.6719348e+03   8.3000000e+01
   6.1900000e+02   2.1420953e+03   1.6789432e+03   8.3000000e+01
   6.2000000e+02   2.1981630e+03   1.6843943e+03   7.1000000e+01
   6.2100000e+02   2.2246395e+03   1.7030835e+03   7.1000000e+01
   6.2200000e+02   2.1600058e+03   1.6462371e+03   7.1000000e+01
   6.2300000e+02   2.1397592e+03   1.6446796e+03   7.1000000e+01
   6.2400000e+02   2.0310535e+03   1.7544789e+03   8.3000000e+01
   6.2500000e+02   2.0520789e+03   1.7233302e+03   6.6000000e+01
   6.2600000e+02   2.0777766e+03   1.7474704e+03   6.6000000e+01
   6.2700000e+02   2.0988020e+03   1.7677171e+03   6.3000000e+01
   6.2800000e+02   2.1283933e+03   1.7568151e+03   6.3000000e+01
   6.2900000e+02   2.0707682e+03   1.7326748e+03   6.6000000e+01
   6.3000000e+02   2.0980233e+03   1.7194366e+03   6.6000000e+01
   6.3100000e+02   2.1042531e+03   1.7038622e+03   5.8000000e+01
   6.3200000e+02   2.0248238e+03   1.6921814e+03   7.2000000e+01
   6.3300000e+02   1.9967899e+03   1.7007473e+03   7.3000000e+01
   6.3400000e+02   2.0505215e+03   1.6781645e+03   7.3000000e+01
   6.3500000e+02   2.0668746e+03   1.6812794e+03   7.3000000e+01
   6.3600000e+02   2.0536364e+03   1.6602540e+03   7.3000000e+01
   6.3700000e+02   2.0178153e+03   1.6672625e+03   7.5000000e+01
   6.3800000e+02   2.0559725e+03   1.6633689e+03   7.7000000e+01
   6.3900000e+02   2.0629810e+03   1.6719348e+03   8.5000000e+01
   6.4000000e+02   2.0637597e+03   1.6470158e+03   7.9000000e+01
   6.4100000e+02   2.1081467e+03   1.7973084e+03   7.0000000e+01
   6.4200000e+02   2.0380620e+03   1.7864064e+03   7.2000000e+01
   6.4300000e+02   2.0403982e+03   1.7178791e+03   6.6000000e+01
   6.4400000e+02   2.0388407e+03   1.7256663e+03   5.5000000e+01
   6.4500000e+02   2.0575300e+03   1.7404620e+03   5.5000000e+01
   6.4600000e+02   2.0217089e+03   1.7217727e+03   5.5000000e+01
   6.4700000e+02   2.0487322e+03   1.7918574e+03   8.6000000e+01
   6.4800000e+02   2.1016850e+03   1.7895212e+03   8.8000000e+01
   6.4900000e+02   2.1227104e+03   1.7903000e+03   9.5000000e+01
   6.5000000e+02   2.1406210e+03   1.8012020e+03   9.6000000e+01
   6.5100000e+02   2.1577528e+03   1.8074318e+03   9.7000000e+01
   6.5200000e+02   2.1850079e+03   1.8121041e+03   9.7000000e+01
   6.5300000e+02   2.1709910e+03   1.7575938e+03   9.3000000e+01
   6.5400000e+02   2.1164807e+03   1.7684958e+03   1.0800000e+02
   6.5500000e+02   2.1242679e+03   1.7739469e+03   1.0800000e+02
   6.5600000e+02   2.1118084e+03   1.7786192e+03   1.0800000e+02
   6.5700000e+02   2.0323791e+03   1.8261210e+03   8.6000000e+01
   6.5800000e+02   2.0206983e+03   1.8455890e+03   8.6000000e+01
   6.5900000e+02   1.9817624e+03   1.8681718e+03   8.6000000e+01
   6.6000000e+02   2.0892256e+03   1.8736228e+03   8.1000000e+01
   6.6100000e+02   2.1157020e+03   1.8845249e+03   8.1000000e+01
   6.6200000e+02   2.0907830e+03   1.8487038e+03   6.9000000e+01
   6.6300000e+02   2.1468507e+03   1.8183338e+03   8.1000000e+01
   6.6400000e+02   2.1974674e+03   1.8315720e+03   8.1000000e+01
   6.6500000e+02   2.1663187e+03   1.8167764e+03   7.5000000e+01
   6.6600000e+02   2.1803356e+03   1.8230061e+03   7.5000000e+01
   6.6700000e+02   2.1585315e+03   1.8292359e+03   7.5000000e+01
   6.6800000e+02   2.0954553e+03   1.7209940e+03   7.4000000e+01
   6.6900000e+02   2.1538592e+03   1.6392286e+03   6.6000000e+01
   6.7000000e+02   2.1227104e+03   1.6454583e+03   6.6000000e+01
   6.7100000e+02   2.1694335e+03   1.6322201e+03   6.3000000e+01
   6.7200000e+02   2.2286161e+03   1.7544789e+03   7.3000000e+01
   6.7300000e+02   2.0260010e+03   1.8564769e+03   9.2000000e+01
   6.7400000e+02   2.0273343e+03   1.8538102e+03   1.0000000e+02
   6.7500000e+02   2.0546685e+03   1.8458099e+03   1.0000000e+02
   6.7600000e+02   2.0613354e+03   1.8298094e+03   1.0000000e+02
   6.7700000e+02   2.0713357e+03   1.8704774e+03   9.4000000e+01
   6.7800000e+02   2.0353346e+03   1.8544769e+03   1.0200000e+02
   6.7900000e+02   2.0433349e+03   1.8458099e+03   1.0600000e+02
   6.8000000e+02   2.0353346e+03   1.8271427e+03   1.0600000e+02
   6.8100000e+02   2.0553352e+03   1.8604771e+03   1.0600000e+02
   6.8200000e+02   1.9960000e+03   1.8578103e+03   1.0200000e+02
   6.8300000e+02   1.9579988e+03   1.8731441e+03   9.6000000e+01
   6.8400000e+02   1.9819996e+03   1.8324762e+03   9.8000000e+01
   6.8500000e+02   2.1433380e+03   1.8758109e+03   1.0400000e+02
   6.8600000e+02   2.1460048e+03   1.8638105e+03   1.0600000e+02
   6.8700000e+02   2.1333377e+03   1.8778109e+03   1.0600000e+02
   6.8800000e+02   2.0293344e+03   1.8918114e+03   9.2000000e+01
   6.8900000e+02   2.0533352e+03   1.9078119e+03   9.2000000e+01
   6.9000000e+02   2.0106671e+03   1.9044785e+03   9.2000000e+01
   6.9100000e+02   2.2086735e+03   1.7671407e+03   1.1300000e+02
   6.9200000e+02   2.2153403e+03   1.7798078e+03   1.1300000e+02
   6.9300000e+02   2.1946730e+03   1.7658074e+03   1.1300000e+02
   6.9400000e+02   2.3146232e+03   1.4744018e+03   1.3500000e+02
   6.9500000e+02   2.3335114e+03   1.4612374e+03   1.3400000e+02
   6.9600000e+02   2.3449587e+03   1.4291848e+03   1.3200000e+02
   6.9700000e+02   2.2945903e+03   1.4869939e+03   1.3500000e+02
   6.9800000e+02   2.2699785e+03   1.5436584e+03   1.3700000e+02
   6.9900000e+02   2.2802811e+03   1.4778361e+03   1.4000000e+02
   7.0000000e+02   2.2911561e+03   1.4663887e+03   1.4000000e+02
   7.0100000e+02   2.2934456e+03   1.4389150e+03   1.4000000e+02
   7.0200000e+02   2.2768469e+03   1.4280400e+03   1.4000000e+02
   7.0300000e+02   2.2207548e+03   1.4824150e+03   1.4300000e+02
   7.0400000e+02   2.2218996e+03   1.4669611e+03   1.4300000e+02
   7.0500000e+02   2.2173206e+03   1.4961518e+03   1.4300000e+02
   7.0600000e+02   2.3415245e+03   1.5001584e+03   1.3400000e+02
   7.0700000e+02   2.3495377e+03   1.4955795e+03   1.3600000e+02
   7.0800000e+02   2.3283600e+03   1.5064545e+03   1.3900000e+02
   7.0900000e+02   2.3151956e+03   1.4068624e+03   1.4000000e+02
   7.1000000e+02   2.3363732e+03   1.4515071e+03   1.4700000e+02
   7.1100000e+02   2.2631101e+03   1.5602571e+03   1.3700000e+02
   7.1200000e+02   2.2659719e+03   1.5654084e+03   1.4000000e+02
   7.1300000e+02   2.4451231e+03   1.6472570e+03   1.1600000e+02
   7.1400000e+02   2.5012152e+03   1.6083360e+03   1.1600000e+02
   7.1500000e+02   2.4828994e+03   1.6117702e+03   1.3000000e+02
   7.1600000e+02   2.4989257e+03   1.6054742e+03   1.3200000e+02
   7.1700000e+02   2.4828994e+03   1.6243623e+03   1.3200000e+02
   7.1800000e+02   2.3964719e+03   1.5831518e+03   1.3500000e+02
   7.1900000e+02   2.4102087e+03   1.5877307e+03   1.3700000e+02
   7.2000000e+02   2.4296692e+03   1.5665531e+03   1.3700000e+02
   7.2100000e+02   2.4216560e+03   1.6392439e+03   1.3400000e+02
   7.2200000e+02   2.4485574e+03   1.5556781e+03   1.3700000e+02
   7.2300000e+02   2.3707153e+03   1.5883031e+03   1.3500000e+02
   7.2400000e+02   2.3472482e+03   1.5940268e+03   1.3500000e+02
   7.2500000e+02   2.3317943e+03   1.5774281e+03   1.3500000e+02
   7.2600000e+02   2.3088995e+03   1.6106255e+03   1.3200000e+02
   7.2700000e+02   2.3415245e+03   1.5940268e+03   1.4300000e+02
   7.2800000e+02   2.3415245e+03   1.5997505e+03   1.4600000e+02
   7.2900000e+02   2.3220640e+03   1.6186386e+03   1.4600000e+02
   7.3000000e+02   2.3569784e+03   1.6272241e+03   1.4600000e+02
   7.3100000e+02   2.3409521e+03   1.5802900e+03   1.4300000e+02
   7.3200000e+02   2.3512548e+03   1.5602571e+03   1.4300000e+02
   7.3300000e+02   2.3249258e+03   1.5751386e+03   1.4300000e+02
   7.3400000e+02   2.4165047e+03   1.5591123e+03   1.4100000e+02
   7.3500000e+02   2.4050574e+03   1.5425137e+03   1.4100000e+02
   7.3600000e+02   2.4147876e+03   1.5917373e+03   1.4100000e+02
   7.3700000e+02   1.7266397e+03   1.2765405e+03   1.1000000e+02
   7.3800000e+02   1.7095079e+03   1.2344897e+03   1.0900000e+02
   7.3900000e+02   1.5631089e+03   1.6004874e+03   1.1100000e+02
   7.4000000e+02   1.5895853e+03   1.6721294e+03   1.1400000e+02
   7.4100000e+02   1.6129468e+03   1.7609033e+03   1.1400000e+02
   7.4200000e+02   1.5942576e+03   1.6713507e+03   1.1800000e+02
   7.4300000e+02   1.6137256e+03   1.6729082e+03   1.1800000e+02
   7.4400000e+02   1.5810194e+03   1.6690146e+03   1.1800000e+02
   7.4500000e+02   1.5442249e+03   1.5732322e+03   1.1700000e+02
   7.4600000e+02   1.5481185e+03   1.5615514e+03   1.1700000e+02
   7.4700000e+02   1.5286506e+03   1.5732322e+03   1.1700000e+02
   7.4800000e+02   1.5808247e+03   1.6456530e+03   1.1300000e+02
   7.4900000e+02   1.6586965e+03   1.7562310e+03   1.0700000e+02
   7.5000000e+02   2.1665231e+03   1.2760593e+03   1.0200000e+02
   7.5100000e+02   2.1369222e+03   1.2929741e+03   1.0200000e+02
   7.5200000e+02   2.0319094e+03   1.2274292e+03   9.9000000e+01
   7.5300000e+02   2.1376270e+03   1.2224957e+03   1.0300000e+02
   7.5400000e+02   2.1566562e+03   1.2189718e+03   1.0300000e+02
   7.5500000e+02   2.1362174e+03   1.2168575e+03   1.0700000e+02
   7.5600000e+02   2.0798347e+03   1.1943044e+03   1.1100000e+02
   7.5700000e+02   2.0706725e+03   1.1844374e+03   1.1200000e+02
   7.5800000e+02   2.0629199e+03   1.1950092e+03   1.1100000e+02
   7.5900000e+02   2.0445955e+03   1.2217910e+03   1.2400000e+02
   7.6000000e+02   2.0269759e+03   1.2147431e+03   1.2300000e+02
   7.6100000e+02   2.0551673e+03   1.2394106e+03   1.2300000e+02
   7.6200000e+02   2.0579864e+03   1.1104351e+03   1.1800000e+02
   7.6300000e+02   2.0615103e+03   1.0970442e+03   1.1800000e+02
   7.6400000e+02   2.0685582e+03   1.1195973e+03   1.1500000e+02
   7.6500000e+02   1.9868032e+03   1.0744911e+03   1.1400000e+02
   7.6600000e+02   1.9762315e+03   1.0716720e+03   1.1300000e+02
   7.6700000e+02   2.0100611e+03   1.0836533e+03   1.1300000e+02
   7.6800000e+02   2.2024671e+03   1.1992379e+03   1.1900000e+02
   7.6900000e+02   2.2398207e+03   1.2105144e+03   1.1400000e+02
   7.7000000e+02   2.0925208e+03   1.3176416e+03   1.4400000e+02
   7.7100000e+02   2.0833586e+03   1.3028411e+03   1.4400000e+02
   7.7200000e+02   2.1115500e+03   1.3190511e+03   1.4400000e+02
   7.7300000e+02   2.1538370e+03   1.2577349e+03   1.4300000e+02
   7.7400000e+02   2.1728662e+03   1.2711258e+03   1.4300000e+02
   7.7500000e+02   2.1397414e+03   1.2401153e+03   1.4300000e+02
   7.7600000e+02   2.1545418e+03   1.2281340e+03   1.4300000e+02
   7.7700000e+02   2.1193026e+03   1.2422297e+03   1.4300000e+02
   7.7800000e+02   1.9001813e+03   1.7806113e+03   1.1600000e+02
   7.7900000e+02   1.8784346e+03   1.9341976e+03   1.1500000e+02
   7.8000000e+02   1.9056180e+03   1.9423526e+03   1.1500000e+02
   7.8100000e+02   1.9341605e+03   1.9600218e+03   1.1500000e+02
   7.8200000e+02   1.9124138e+03   2.0572025e+03   1.2000000e+02
   7.8300000e+02   1.9042588e+03   2.0816675e+03   1.2000000e+02
   7.8400000e+02   1.8879488e+03   2.1034142e+03   1.2000000e+02
   7.8500000e+02   1.8913467e+03   2.1027347e+03   1.2300000e+02
   7.8600000e+02   1.9409564e+03   2.0646779e+03   1.3400000e+02
   7.8700000e+02   1.9321218e+03   2.0816675e+03   1.3400000e+02
   7.8800000e+02   1.9518298e+03   2.0626391e+03   1.3700000e+02
   7.8900000e+02   1.8804733e+03   2.1122488e+03   1.2000000e+02
   7.9000000e+02   1.8682408e+03   2.1231222e+03   1.2200000e+02
   7.9100000e+02   1.8628041e+03   2.1000163e+03   1.2100000e+02
   7.9200000e+02   1.8961038e+03   2.0673962e+03   1.1400000e+02
   7.9300000e+02   1.8906671e+03   2.0524454e+03   1.1400000e+02
   7.9400000e+02   1.8865896e+03   2.1156468e+03   1.1100000e+02
   7.9500000e+02   1.9674602e+03   1.9688564e+03   1.1500000e+02
   7.9600000e+02   1.9824111e+03   1.9831277e+03   1.1500000e+02
   7.9700000e+02   1.9932844e+03   2.0273007e+03   1.1500000e+02
   7.9800000e+02   1.9980415e+03   1.9797298e+03   1.1900000e+02
   7.9900000e+02   2.0496900e+03   1.9471097e+03   1.1300000e+02
   8.0000000e+02   2.0558063e+03   1.9607014e+03   1.1000000e+02
   8.0100000e+02   2.0503696e+03   1.9878848e+03   1.1000000e+02
   8.0200000e+02   2.0795917e+03   1.9566239e+03   1.1000000e+02
   8.0300000e+02   2.0537675e+03   1.9545851e+03   1.0800000e+02
   8.0400000e+02   1.9912457e+03   1.9994377e+03   1.2600000e+02
   8.0500000e+02   2.0123128e+03   2.0103111e+03   1.2600000e+02
   8.0600000e+02   1.9463931e+03   1.9940010e+03   1.2600000e+02
   8.0700000e+02   1.9497910e+03   1.9763318e+03   1.2600000e+02
   8.0800000e+02   1.9314422e+03   1.9926419e+03   1.2600000e+02
   8.0900000e+02   2.0571654e+03   1.9287609e+03   1.2000000e+02
   8.1000000e+02   2.0741551e+03   1.9280813e+03   1.2000000e+02
   8.1100000e+02   2.0551267e+03   1.9199263e+03   1.2000000e+02
   8.1200000e+02   1.9708581e+03   1.9430322e+03   1.0600000e+02
   8.1300000e+02   1.9769744e+03   1.9212854e+03   1.0600000e+02
   8.1400000e+02   1.9769744e+03   1.9505076e+03   1.0600000e+02
   8.1500000e+02   1.8770754e+03   1.9443913e+03   1.1300000e+02
   8.1600000e+02   1.8159127e+03   1.9634197e+03   1.1300000e+02
   8.1700000e+02   1.7941660e+03   1.9661381e+03   1.1300000e+02
   8.1800000e+02   1.7805743e+03   1.9878848e+03   1.1300000e+02
   8.1900000e+02   1.7758172e+03   1.9906031e+03   1.1000000e+02
   8.2000000e+02   1.7853314e+03   2.0082723e+03   1.1600000e+02
   8.2100000e+02   1.7771764e+03   2.0293395e+03   1.2100000e+02
   8.2200000e+02   1.7921273e+03   2.0701146e+03   1.1400000e+02
   8.2300000e+02   1.7989231e+03   1.9375955e+03   1.2100000e+02
   8.2400000e+02   1.7506726e+03   1.9396342e+03   1.1300000e+02
   8.2500000e+02   1.7934864e+03   2.0490474e+03   1.2100000e+02
   8.2600000e+02   1.7527113e+03   2.0313782e+03   1.2100000e+02
   8.2700000e+02   1.8125148e+03   1.9076937e+03   1.0300000e+02
   8.2800000e+02   1.7996027e+03   1.8981796e+03   1.0300000e+02
   8.2900000e+02   1.8193107e+03   1.9226446e+03   1.0300000e+02
   8.3000000e+02   1.8995017e+03   1.9872052e+03   1.0200000e+02
   8.3100000e+02   1.9049384e+03   2.0007969e+03   1.0000000e+02
   8.3200000e+02   1.8689204e+03   2.0436108e+03   9.9000000e+01
   8.3300000e+02   1.8546491e+03   2.0857450e+03   9.8000000e+01
   8.3400000e+02   1.8750366e+03   2.0986571e+03   9.9000000e+01
   8.3500000e+02   1.8342615e+03   2.1047734e+03   9.9000000e+01
   8.3600000e+02   1.8560083e+03   2.0347761e+03   9.6000000e+01
   8.3700000e+02   1.8614449e+03   2.0408924e+03   9.3000000e+01
   8.3800000e+02   1.8125148e+03   2.0137090e+03   9.3000000e+01
   8.3900000e+02   1.8030006e+03   2.0313782e+03   9.0000000e+01
   8.4000000e+02   1.8274657e+03   1.9933215e+03   9.1000000e+01
   8.4100000e+02   1.9226076e+03   2.0048744e+03   9.8000000e+01
   8.4200000e+02   1.9450339e+03   2.0245824e+03   9.8000000e+01
   8.4300000e+02   1.9518298e+03   2.0436108e+03   9.8000000e+01
   8.4400000e+02   1.9375585e+03   2.0572025e+03   9.8000000e+01
   8.4500000e+02   1.9796927e+03   2.0374945e+03   9.8000000e+01
   8.4600000e+02   1.8750366e+03   1.9341976e+03   9.7000000e+01
   8.4700000e+02   1.9864886e+03   1.9593422e+03   9.6000000e+01
   8.4800000e+02   1.9905661e+03   1.9430322e+03   9.6000000e+01
   8.4900000e+02   1.9803723e+03   1.9770114e+03   9.9000000e+01
   8.5000000e+02   1.9416360e+03   2.0205049e+03   8.8000000e+01
   8.5100000e+02   1.9273647e+03   2.0001173e+03   8.8000000e+01
   8.5200000e+02   1.9593052e+03   2.0252620e+03   8.8000000e+01
   8.5300000e+02   1.8430961e+03   2.0449699e+03   1.3300000e+02
   8.5400000e+02   1.8206698e+03   2.0653575e+03   1.3300000e+02
   8.5500000e+02   1.8118352e+03   2.0809879e+03   1.3500000e+02
   8.5600000e+02   1.8172719e+03   2.1006959e+03   1.3700000e+02
   8.5700000e+02   1.8213494e+03   2.1170059e+03   1.3900000e+02
   8.5800000e+02   1.8070781e+03   2.0789492e+03   1.3600000e+02
   8.5900000e+02   1.8084373e+03   2.0531249e+03   1.3500000e+02
   8.6000000e+02   1.8213494e+03   2.0864246e+03   1.4500000e+02
   8.6100000e+02   1.8662020e+03   2.0381741e+03   1.3500000e+02
   8.6200000e+02   1.8927059e+03   2.0279803e+03   1.3500000e+02
   8.6300000e+02   1.8750366e+03   2.0735125e+03   1.4400000e+02
   8.6400000e+02   1.9010726e+03   1.7445502e+03   1.2300000e+02
   8.6500000e+02   1.9096385e+03   1.7219674e+03   1.2400000e+02
   8.6600000e+02   1.9805019e+03   1.6199553e+03   1.2100000e+02
   8.6700000e+02   1.9805019e+03   1.5545430e+03   1.1900000e+02
   8.6800000e+02   1.9664850e+03   1.5015901e+03   1.1900000e+02
   8.6900000e+02   2.0077571e+03   1.5568791e+03   1.1700000e+02
   8.7000000e+02   2.0435781e+03   1.5615514e+03   1.1700000e+02
   8.7100000e+02   2.0435781e+03   1.5833555e+03   1.1700000e+02
   8.7200000e+02   2.0521440e+03   1.5389686e+03   1.1700000e+02
   8.7300000e+02   2.0225527e+03   1.5779045e+03   1.0800000e+02
   8.7400000e+02   2.0155442e+03   1.5934789e+03   1.0800000e+02
   8.7500000e+02   2.0303399e+03   1.5895853e+03   1.0800000e+02
   8.7600000e+02   1.9477957e+03   1.4875732e+03   1.1900000e+02
   8.7700000e+02   2.0093145e+03   1.4719988e+03   1.2200000e+02
   8.7800000e+02   2.0202166e+03   1.4525309e+03   1.2200000e+02
   8.7900000e+02   2.0124294e+03   1.4813434e+03   1.3100000e+02
   8.8000000e+02   2.0171017e+03   1.4572032e+03   1.3100000e+02
   8.8100000e+02   2.0007486e+03   1.4821222e+03   1.3100000e+02
   8.8200000e+02   1.9376724e+03   1.5062624e+03   1.1700000e+02
   8.8300000e+02   1.9501319e+03   1.4797860e+03   1.2400000e+02
   8.8400000e+02   2.0381271e+03   1.6285212e+03   1.2900000e+02
   8.8500000e+02   2.0980884e+03   1.6339722e+03   1.3300000e+02
   8.8600000e+02   2.1222287e+03   1.6308574e+03   1.3500000e+02
   8.8700000e+02   2.1596071e+03   1.5825768e+03   1.3500000e+02
   8.8800000e+02   2.1673943e+03   1.5763471e+03   1.3000000e+02
   8.8900000e+02   2.1463689e+03   1.6004874e+03   1.4000000e+02
   8.9000000e+02   2.1479264e+03   1.6713507e+03   1.4700000e+02
   8.9100000e+02   2.1868623e+03   1.6768018e+03   1.4700000e+02
   8.9200000e+02   2.1502625e+03   1.6931548e+03   1.4700000e+02
   8.9300000e+02   2.1167776e+03   1.6588912e+03   1.2700000e+02
   8.9400000e+02   2.1471477e+03   1.6300786e+03   1.2700000e+02
   8.9500000e+02   2.1323520e+03   1.6993846e+03   1.2700000e+02
   8.9600000e+02   2.1424753e+03   1.7289759e+03   1.2700000e+02
   8.9700000e+02   2.1705092e+03   1.6775805e+03   1.3000000e+02
   8.9800000e+02   1.9647256e+03   1.8125620e+03   1.3100000e+02
   8.9900000e+02   2.0215721e+03   1.8008812e+03   1.3400000e+02
   9.0000000e+02   2.0268596e+03   1.7728473e+03   1.4000000e+02
   9.0100000e+02   1.9980471e+03   1.7642814e+03   1.4200000e+02
   9.0200000e+02   2.0798125e+03   1.7697324e+03   1.4600000e+02
   9.0300000e+02   2.0751402e+03   1.7526006e+03   1.4600000e+02
   9.0400000e+02   2.0665743e+03   1.7814132e+03   1.4600000e+02
   9.0500000e+02   2.0502212e+03   1.8172343e+03   1.3400000e+02
   9.0600000e+02   2.0704679e+03   1.8382597e+03   1.3400000e+02
   9.0700000e+02   2.0852635e+03   1.8514979e+03   1.3400000e+02
   9.0800000e+02   2.0914933e+03   1.9013358e+03   1.3700000e+02
   9.0900000e+02   2.1319866e+03   1.8250214e+03   1.3900000e+02
   9.1000000e+02   2.1631354e+03   1.8281363e+03   1.3900000e+02
   9.1100000e+02   2.1280930e+03   1.8258002e+03   1.4000000e+02
   9.1200000e+02   2.0533361e+03   1.8258002e+03   1.2600000e+02
   9.1300000e+02   2.0759189e+03   1.8522766e+03   1.2500000e+02
   9.1400000e+02   2.0206299e+03   1.8265789e+03   1.2000000e+02
   9.1500000e+02   2.0105066e+03   1.8164555e+03   1.2000000e+02
   9.1600000e+02   2.0136214e+03   1.8335873e+03   1.2000000e+02
   9.1700000e+02   2.0393191e+03   1.8686297e+03   1.4500000e+02
   9.1800000e+02   2.0494425e+03   1.8678510e+03   1.4700000e+02
   9.1900000e+02   2.0346468e+03   1.8686297e+03   1.4700000e+02
   9.2000000e+02   1.9482091e+03   1.8304725e+03   1.3100000e+02
   9.2100000e+02   1.9108306e+03   1.8476043e+03   1.3200000e+02
   9.2200000e+02   1.9100519e+03   1.8600638e+03   1.3200000e+02
   9.2300000e+02   1.9007073e+03   1.8320299e+03   1.3200000e+02
   9.2400000e+02   1.9489878e+03   1.8608425e+03   1.4100000e+02
   9.2500000e+02   1.9513240e+03   1.8880976e+03   1.4200000e+02
   9.2600000e+02   1.9412006e+03   1.8608425e+03   1.4200000e+02
   9.2700000e+02   1.8741491e+03   1.7689537e+03   1.2500000e+02
   9.2800000e+02   1.7635711e+03   1.8304725e+03   1.2600000e+02
   9.2900000e+02   1.7441032e+03   1.8281363e+03   1.2600000e+02
   9.3000000e+02   1.7550052e+03   1.7572729e+03   1.2600000e+02
   9.3100000e+02   1.7612350e+03   1.7440347e+03   1.2700000e+02
   9.3200000e+02   1.7814816e+03   1.7370263e+03   1.2700000e+02
   9.3300000e+02   1.7534478e+03   1.7230093e+03   1.3500000e+02
   9.3400000e+02   1.7355373e+03   1.7533794e+03   1.2700000e+02
   9.3500000e+02   1.7082821e+03   1.7549368e+03   1.2700000e+02
   9.3600000e+02   1.7004949e+03   1.7370263e+03   1.2700000e+02
   9.3700000e+02   1.6942652e+03   1.7603878e+03   1.2700000e+02
   9.3800000e+02   1.7386521e+03   1.7572729e+03   1.1800000e+02
   9.3900000e+02   1.7409883e+03   1.7611665e+03   1.1600000e+02
   9.4000000e+02   1.7573414e+03   1.7790771e+03   1.1600000e+02
   9.4100000e+02   1.7324224e+03   1.7798558e+03   1.1600000e+02
   9.4200000e+02   1.7370947e+03   1.7269029e+03   1.1800000e+02
   9.4300000e+02   1.6989375e+03   1.8476043e+03   1.2600000e+02
   9.4400000e+02   1.6241805e+03   1.7930940e+03   1.3600000e+02
   9.4500000e+02   1.6966013e+03   1.8756381e+03   1.2500000e+02
   9.4600000e+02   1.7682434e+03   1.8499404e+03   1.3000000e+02
   9.4700000e+02   1.7799242e+03   1.8655148e+03   1.3300000e+02
   9.4800000e+02   1.7884901e+03   1.8810892e+03   1.3300000e+02
   9.4900000e+02   1.7339798e+03   1.9729779e+03   1.3500000e+02
   9.5000000e+02   1.7261926e+03   1.9714205e+03   1.3900000e+02
   9.5100000e+02   1.6849206e+03   1.9768715e+03   1.3900000e+02
   9.5200000e+02   1.7495542e+03   2.0002331e+03   1.4200000e+02
   9.5300000e+02   1.7402096e+03   2.0430626e+03   1.4200000e+02
   9.5400000e+02   1.7612350e+03   1.9893310e+03   1.4600000e+02
   9.5500000e+02   1.7900475e+03   2.0010118e+03   1.4600000e+02
   9.5600000e+02   1.7565626e+03   1.9753141e+03   1.4600000e+02
   9.5700000e+02   1.7464393e+03   1.8390384e+03   1.4500000e+02
   9.5800000e+02   1.7152906e+03   1.8818679e+03   1.4500000e+02
   9.5900000e+02   1.7036098e+03   1.8857615e+03   1.4500000e+02
   9.6000000e+02   1.7277501e+03   1.8919912e+03   1.4500000e+02
   9.6100000e+02   1.7783668e+03   1.8047748e+03   1.4500000e+02
   9.6200000e+02   1.7760306e+03   1.7821919e+03   1.4500000e+02
   9.6300000e+02   1.7986134e+03   1.7977663e+03   1.4500000e+02
   9.6400000e+02   1.8468940e+03   1.8795317e+03   1.4500000e+02
   9.6500000e+02   1.8437791e+03   1.8655148e+03   1.4500000e+02
   9.6600000e+02   1.8593535e+03   1.8927699e+03   1.4500000e+02
   9.6700000e+02   1.6619484e+03   1.7821919e+03   1.4400000e+02
   9.6800000e+02   1.6564973e+03   1.7409199e+03   1.4600000e+02
   9.6900000e+02   1.6759653e+03   1.7253455e+03   1.4600000e+02
   9.7000000e+02   1.6471527e+03   1.7370263e+03   1.4600000e+02
   9.7100000e+02   1.6502676e+03   1.8016599e+03   1.5100000e+02
   9.7200000e+02   1.6339145e+03   1.8016599e+03   1.5100000e+02
   9.7300000e+02   1.6627271e+03   1.8086684e+03   1.5100000e+02
   9.7400000e+02   1.6393655e+03   1.8974423e+03   1.3000000e+02
   9.7500000e+02   1.6354719e+03   1.8795317e+03   1.3000000e+02
   9.7600000e+02   1.6378081e+03   1.9137953e+03   1.3000000e+02
   9.7700000e+02   1.7125651e+03   1.9947821e+03   1.2500000e+02
   9.7800000e+02   1.7078928e+03   1.9869949e+03   1.2500000e+02
   9.7900000e+02   1.7094502e+03   2.0095777e+03   1.2500000e+02
   9.8000000e+02   1.7351479e+03   1.8989997e+03   1.2500000e+02
   9.8100000e+02   1.8644729e+03   1.6215127e+03   1.2500000e+02
   9.8200000e+02   1.8675878e+03   1.5716748e+03   1.2100000e+02
   9.8300000e+02   1.8683665e+03   1.5724535e+03   1.1900000e+02
   9.8400000e+02   1.8886131e+03   1.5638876e+03   1.1900000e+02
   9.8500000e+02   1.8699239e+03   1.5576578e+03   1.1900000e+02
   9.8600000e+02   1.8450049e+03   1.5802407e+03   1.1900000e+02
   9.8700000e+02   1.8239795e+03   1.5747896e+03   1.1700000e+02
   9.8800000e+02   1.8668090e+03   1.5911427e+03   1.1700000e+02
   9.8900000e+02   1.8543495e+03   1.6074958e+03   1.3500000e+02
   9.9000000e+02   1.8909493e+03   1.5413048e+03   1.3700000e+02
   9.9100000e+02   1.9018514e+03   1.5272878e+03   1.3700000e+02
   9.9200000e+02   1.8364390e+03   1.4914668e+03   1.4600000e+02
   9.9300000e+02   1.8317667e+03   1.5124922e+03   1.4600000e+02
   9.9400000e+02   1.8309880e+03   1.4883519e+03   1.4800000e+02
   9.9500000e+02   1.8403326e+03   1.4782286e+03   1.4800000e+02
   9.9600000e+02   1.8122987e+03   1.4883519e+03   1.4800000e+02
   9.9700000e+02   1.8418900e+03   1.5249517e+03   1.4600000e+02
   9.9800000e+02   1.8200859e+03   1.5187219e+03   1.4600000e+02
   9.9900000e+02   1.9158683e+03   1.5062624e+03   1.4300000e+02
   1.0000000e+03   1.9485745e+03   1.4634329e+03   1.4300000e+02
   1.0010000e+03   1.9205406e+03   1.5654450e+03   1.4900000e+02
   1.0020000e+03   1.8294306e+03   1.6230702e+03   1.3500000e+02
   1.0030000e+03   1.8270944e+03   1.6402020e+03   1.3700000e+02
   1.0040000e+03   1.8169711e+03   1.6651210e+03   1.3500000e+02
   1.0050000e+03   1.7990605e+03   1.6230702e+03   1.3700000e+02
   1.0060000e+03   1.7647969e+03   1.6207340e+03   1.4000000e+02
   1.0070000e+03   1.7414354e+03   1.6152830e+03   1.4000000e+02
   1.0080000e+03   1.7570097e+03   1.5708961e+03   1.4000000e+02
   1.0090000e+03   1.7523374e+03   1.5522068e+03   1.4000000e+02
   1.0100000e+03   1.7866010e+03   1.5732322e+03   1.4000000e+02
   1.0110000e+03   1.7188525e+03   1.6106107e+03   1.4000000e+02
   1.0120000e+03   1.7484438e+03   1.6456530e+03   1.3700000e+02
   1.0130000e+03   1.8543495e+03   1.7134015e+03   1.3900000e+02
   1.0140000e+03   1.8559070e+03   1.6363084e+03   1.4500000e+02
   1.0150000e+03   1.8995152e+03   1.6620061e+03   1.4500000e+02
   1.0160000e+03   1.8379965e+03   1.6254063e+03   1.4700000e+02
   1.0170000e+03   1.9252129e+03   1.6666784e+03   1.4500000e+02
   1.0180000e+03   1.8854983e+03   1.6503253e+03   1.5000000e+02
   1.0190000e+03   1.8870557e+03   1.6425381e+03   1.5000000e+02
   1.0200000e+03   1.8753749e+03   1.6736869e+03   1.5000000e+02
   1.0210000e+03   1.8379965e+03   1.6145043e+03   1.4800000e+02
   1.0220000e+03   1.8247582e+03   1.6261851e+03   1.4800000e+02
   1.0230000e+03   1.8995152e+03   1.5483132e+03   1.2900000e+02
   1.0240000e+03   2.0311186e+03   1.6145043e+03   1.3200000e+02
   1.0250000e+03   2.0381271e+03   1.5444196e+03   1.4000000e+02
   1.0260000e+03   2.0474717e+03   1.5265091e+03   1.4000000e+02
   1.0270000e+03   2.0747268e+03   1.5342963e+03   1.4000000e+02
   1.0280000e+03   2.0934161e+03   1.5444196e+03   1.4000000e+02
   1.0290000e+03   2.0895225e+03   1.5148283e+03   1.4000000e+02
   1.0300000e+03   2.1206712e+03   1.5397473e+03   1.4200000e+02
   1.0310000e+03   2.0848502e+03   1.5685599e+03   1.4000000e+02
   1.0320000e+03   2.0311186e+03   1.5015901e+03   1.4500000e+02
   1.0330000e+03   1.9937401e+03   1.5607727e+03   1.4400000e+02
   1.0340000e+03   1.9882891e+03   1.6721294e+03   1.3800000e+02
   1.0350000e+03   1.9828381e+03   1.6697933e+03   1.4100000e+02
   1.0360000e+03   2.0132081e+03   1.6775805e+03   1.4100000e+02
   1.0370000e+03   1.9805019e+03   1.6596699e+03   1.4100000e+02
   1.0380000e+03   1.9641488e+03   1.6869251e+03   1.3800000e+02
   1.0390000e+03   1.5520312e+03   1.8230918e+03   1.0400000e+02
   1.0400000e+03   1.5465173e+03   1.9967806e+03   1.0300000e+02
   1.0410000e+03   1.5913179e+03   2.0470952e+03   1.0800000e+02
   1.0420000e+03   1.6347401e+03   2.0443382e+03   1.0900000e+02
   1.0430000e+03   1.6533496e+03   1.9995375e+03   1.0900000e+02
   1.0440000e+03   1.6154414e+03   1.9836850e+03   1.1800000e+02
   1.0450000e+03   1.6175091e+03   1.9650755e+03   1.1800000e+02
   1.0460000e+03   1.6064812e+03   1.9864420e+03   1.1800000e+02
   1.0470000e+03   1.6664452e+03   1.9974698e+03   1.0900000e+02
   1.0480000e+03   1.6554173e+03   1.9836850e+03   1.0900000e+02
   1.0490000e+03   1.6802300e+03   1.9402628e+03   1.0600000e+02
   1.0500000e+03   1.7188275e+03   1.9836850e+03   9.9000000e+01
   1.0510000e+03   1.7222737e+03   2.0036730e+03   9.9000000e+01
   1.0520000e+03   1.7208952e+03   1.9671432e+03   9.9000000e+01
   1.0530000e+03   1.6554173e+03   1.9981591e+03   9.6000000e+01
   1.0540000e+03   1.6443895e+03   1.9788603e+03   9.6000000e+01
   1.0550000e+03   1.6953933e+03   2.0195255e+03   9.3000000e+01
   1.0560000e+03   1.6519711e+03   2.0719078e+03   1.1300000e+02
   1.0570000e+03   1.6857440e+03   2.1029237e+03   1.0500000e+02
   1.0580000e+03   1.7105566e+03   2.0925851e+03   1.0400000e+02
   1.0590000e+03   1.7222737e+03   2.0719078e+03   1.0300000e+02
   1.0600000e+03   1.6740269e+03   2.1256686e+03   1.0500000e+02
   1.0610000e+03   1.6671344e+03   2.1339395e+03   1.0300000e+02
   1.0620000e+03   1.6678237e+03   2.1497921e+03   1.0000000e+02
   1.0630000e+03   1.6485249e+03   2.1360073e+03   1.0300000e+02
   1.0640000e+03   1.7319231e+03   2.1470351e+03   1.0500000e+02
   1.0650000e+03   1.6836762e+03   2.0808680e+03   9.5000000e+01
   1.0660000e+03   1.6685129e+03   2.1153300e+03   1.2900000e+02
   1.0670000e+03   1.6519711e+03   2.0932743e+03   1.3700000e+02
   1.0680000e+03   1.6898794e+03   2.1759832e+03   1.3300000e+02
   1.0690000e+03   1.5596128e+03   2.1077484e+03   1.1200000e+02
   1.0700000e+03   1.5540989e+03   2.1139515e+03   1.1400000e+02
   1.0710000e+03   1.5692622e+03   2.1298041e+03   1.1500000e+02
   1.0720000e+03   1.6023458e+03   2.1787402e+03   1.2500000e+02
   1.0730000e+03   1.6119952e+03   2.1821864e+03   1.2800000e+02
   1.0740000e+03   1.6181983e+03   2.1925250e+03   1.3000000e+02
   1.0750000e+03   1.6333616e+03   2.2063098e+03   1.3000000e+02
   1.0760000e+03   1.5713299e+03   2.2076883e+03   1.3300000e+02
   1.0770000e+03   1.5513420e+03   2.2132023e+03   1.3300000e+02
   1.0780000e+03   1.5678837e+03   2.1890788e+03   1.3500000e+02
   1.0790000e+03   1.6271585e+03   2.1973497e+03   1.1700000e+02
   1.0800000e+03   1.6168198e+03   2.1635769e+03   1.3000000e+02
   1.0810000e+03   1.5196369e+03   2.1401427e+03   1.1400000e+02
   1.0820000e+03   1.5141229e+03   2.1877003e+03   1.1400000e+02
   1.0830000e+03   1.5354894e+03   2.2090668e+03   1.1400000e+02
   1.0840000e+03   1.5416926e+03   2.2118238e+03   1.1100000e+02
   1.0850000e+03   1.5492742e+03   2.2125130e+03   1.1700000e+02
   1.0860000e+03   1.4975812e+03   2.2007959e+03   1.2100000e+02
   1.0870000e+03   1.4913780e+03   2.1890788e+03   1.2100000e+02
   1.0880000e+03   1.4962027e+03   2.2118238e+03   1.2100000e+02
   1.0890000e+03   1.5106767e+03   2.1470351e+03   1.0500000e+02
   1.0900000e+03   1.5382464e+03   2.1532383e+03   1.0000000e+02
   1.0910000e+03   1.5017166e+03   2.0836249e+03   1.1200000e+02
   1.0920000e+03   1.5113660e+03   2.0712186e+03   1.1200000e+02
   1.0930000e+03   1.4948242e+03   2.0967205e+03   1.1200000e+02
   1.0940000e+03   1.7312339e+03   2.1608199e+03   1.0700000e+02
   1.0950000e+03   1.7374370e+03   2.1456566e+03   1.0700000e+02
   1.0960000e+03   1.5485850e+03   2.1966605e+03   1.1400000e+02
   1.0970000e+03   1.5313540e+03   2.0250395e+03   9.3000000e+01
   1.0980000e+03   1.4851748e+03   2.0181470e+03   9.1000000e+01
   1.0990000e+03   1.4644976e+03   1.9988483e+03   9.1000000e+01
   1.1000000e+03   1.4458881e+03   1.9809280e+03   9.1000000e+01
   1.1010000e+03   1.4272786e+03   1.9788603e+03   9.1000000e+01
   1.1020000e+03   1.4520912e+03   1.9705894e+03   9.1000000e+01
   1.1030000e+03   1.4272786e+03   2.0264179e+03   9.1000000e+01
   1.1040000e+03   1.4114260e+03   2.0464059e+03   9.1000000e+01
   1.1050000e+03   1.4003982e+03   2.0891389e+03   9.0000000e+01
   1.1060000e+03   1.3928165e+03   2.0484736e+03   9.1000000e+01
   1.1070000e+03   1.4438203e+03   2.0539876e+03   9.1000000e+01
   1.1080000e+03   1.4403741e+03   2.0484736e+03   8.4000000e+01
   1.1090000e+03   1.4562267e+03   2.0760433e+03   8.3000000e+01
   1.1100000e+03   1.4169399e+03   2.0464059e+03   8.4000000e+01
   1.1110000e+03   1.4045336e+03   2.0374458e+03   7.8000000e+01
   1.1120000e+03   1.3769640e+03   2.0264179e+03   7.8000000e+01
   1.1130000e+03   1.4231431e+03   2.0243502e+03   7.8000000e+01
   1.1140000e+03   1.3990197e+03   2.0636369e+03   8.4000000e+01
   1.1150000e+03   1.5802901e+03   2.0360673e+03   8.6000000e+01
   1.1160000e+03   1.5837363e+03   2.0381350e+03   8.4000000e+01
   1.1170000e+03   1.6071705e+03   2.0450274e+03   8.4000000e+01
   1.1180000e+03   1.5851148e+03   2.0119439e+03   8.6000000e+01
   1.1190000e+03   1.5699515e+03   1.9933344e+03   8.6000000e+01
   1.1200000e+03   1.5975211e+03   1.9988483e+03   8.6000000e+01
   1.1210000e+03   1.6312939e+03   2.0484736e+03   8.4000000e+01
   1.1220000e+03   1.5603021e+03   2.0870711e+03   8.4000000e+01
   1.1230000e+03   1.5478957e+03   2.0891389e+03   8.0000000e+01
   1.1240000e+03   1.5658160e+03   2.0884496e+03   9.0000000e+01
   1.1250000e+03   1.6464572e+03   2.0925851e+03   8.4000000e+01
   1.1260000e+03   1.6312939e+03   2.1049914e+03   8.4000000e+01
   1.1270000e+03   1.6705806e+03   2.0974098e+03   8.2000000e+01
   1.1280000e+03   1.6526604e+03   2.0277964e+03   8.2000000e+01
   1.1290000e+03   1.6671344e+03   2.0243502e+03   8.2000000e+01
   1.1300000e+03   1.6526604e+03   2.0140116e+03   8.2000000e+01
   1.1310000e+03   1.5809793e+03   2.0284857e+03   7.3000000e+01
   1.1320000e+03   1.5733977e+03   2.0484736e+03   7.3000000e+01
   1.1330000e+03   1.5837363e+03   2.0505414e+03   7.3000000e+01
   1.1340000e+03   1.5547882e+03   2.1043022e+03   1.2800000e+02
   1.1350000e+03   1.5540989e+03   2.0760433e+03   1.2800000e+02
   1.1360000e+03   1.5375571e+03   2.1256686e+03   1.2800000e+02
   1.1370000e+03   1.3911984e+03   1.8045007e+03   1.0400000e+02
   1.1380000e+03   1.3551284e+03   1.8240386e+03   1.0400000e+02
   1.1390000e+03   1.1717724e+03   1.8676232e+03   1.0400000e+02
   1.1400000e+03   1.1086499e+03   1.9277399e+03   1.0600000e+02
   1.1410000e+03   1.1056441e+03   1.9322486e+03   1.0600000e+02
   1.1420000e+03   1.1206733e+03   1.9803420e+03   1.0000000e+02
   1.1430000e+03   1.0701377e+03   2.0137819e+03   1.0000000e+02
   1.1440000e+03   1.0382007e+03   2.0077702e+03   9.7000000e+01
   1.1450000e+03   1.0201657e+03   1.9720759e+03   9.7000000e+01
   1.1460000e+03   1.0190385e+03   2.0509791e+03   9.3000000e+01
   1.1470000e+03   1.0239229e+03   2.0723957e+03   9.3000000e+01
   1.1480000e+03   9.9874908e+02   2.0434645e+03   9.3000000e+01
   1.1490000e+03   1.0787794e+03   2.0554879e+03   1.0400000e+02
   1.1500000e+03   1.0678833e+03   2.0814132e+03   1.0500000e+02
   1.1510000e+03   1.0667561e+03   2.0814132e+03   1.0800000e+02
   1.1520000e+03   1.0517269e+03   2.0675112e+03   1.0500000e+02
   1.1530000e+03   1.1261213e+03   2.0780316e+03   1.1000000e+02
   1.1540000e+03   1.1216126e+03   2.1035812e+03   1.1000000e+02
   1.1550000e+03   1.1486651e+03   2.0840433e+03   1.1000000e+02
   1.1560000e+03   1.0389521e+03   2.0502277e+03   1.0500000e+02
   1.1570000e+03   1.0359463e+03   2.0697656e+03   1.0500000e+02
   1.1580000e+03   1.0682590e+03   2.1118473e+03   1.0200000e+02
   1.1590000e+03   1.0660046e+03   2.1261250e+03   1.0100000e+02
   1.1600000e+03   1.1140980e+03   2.1028298e+03   9.8000000e+01
   1.1610000e+03   1.1321330e+03   2.1186104e+03   9.6000000e+01
   1.1620000e+03   1.1253699e+03   2.0983210e+03   9.4000000e+01
   1.1630000e+03   1.1411505e+03   1.9848507e+03   9.7000000e+01
   1.1640000e+03   1.1914982e+03   2.0013828e+03   9.5000000e+01
   1.1650000e+03   1.2080303e+03   1.9923653e+03   9.5000000e+01
   1.1660000e+03   1.1967584e+03   2.0194178e+03   9.5000000e+01
   1.1670000e+03   1.1952555e+03   2.0111518e+03   9.1000000e+01
   1.1680000e+03   1.1945041e+03   2.0096489e+03   8.1000000e+01
   1.1690000e+03   1.2065274e+03   1.9946197e+03   8.1000000e+01
   1.1700000e+03   1.1952555e+03   2.0216722e+03   8.1000000e+01
   1.1710000e+03   1.1351388e+03   1.9645614e+03   8.4000000e+01
   1.1720000e+03   1.1411505e+03   1.9435205e+03   8.4000000e+01
   1.1730000e+03   1.1727118e+03   1.9360059e+03   8.4000000e+01
   1.1740000e+03   1.1103407e+03   1.9998799e+03   8.4000000e+01
   1.1750000e+03   1.1073349e+03   1.9375088e+03   8.1000000e+01
   1.1760000e+03   1.1975099e+03   2.0690126e+03   9.5000000e+01
   1.1770000e+03   1.2501120e+03   2.0239250e+03   9.1000000e+01
   1.1780000e+03   1.2666441e+03   2.0028842e+03   8.9000000e+01
   1.1790000e+03   1.2546208e+03   2.0449659e+03   8.8000000e+01
   1.1800000e+03   1.0608355e+03   1.7975031e+03   1.0700000e+02
   1.1810000e+03   9.7128290e+02   1.8115200e+03   1.0300000e+02
   1.1820000e+03   9.2611724e+02   1.8045116e+03   1.0100000e+02
   1.1830000e+03   9.1210031e+02   1.8060690e+03   1.0100000e+02
   1.1840000e+03   8.8562388e+02   1.8784898e+03   9.6000000e+01
   1.1850000e+03   8.7472182e+02   1.8714813e+03   9.6000000e+01
   1.1860000e+03   8.9574722e+02   1.8995152e+03   9.7000000e+01
   1.1870000e+03   8.8951747e+02   1.7904946e+03   9.6000000e+01
   1.1880000e+03   8.9341106e+02   1.7741415e+03   9.6000000e+01
   1.1890000e+03   8.7004951e+02   1.7990605e+03   9.2000000e+01
   1.1900000e+03   9.6972547e+02   1.8598006e+03   9.4000000e+01
   1.1910000e+03   9.7907009e+02   1.8722601e+03   9.2000000e+01
   1.1920000e+03   9.7829137e+02   1.8862770e+03   9.1000000e+01
   1.1930000e+03   1.0117763e+03   1.8870557e+03   9.1000000e+01
   1.1940000e+03   9.5337238e+02   1.8730388e+03   9.1000000e+01
   1.1950000e+03   9.4091289e+02   1.8893919e+03   8.5000000e+01
   1.1960000e+03   9.2689596e+02   1.8831621e+03   8.5000000e+01
   1.1970000e+03   9.4169160e+02   1.9041875e+03   8.5000000e+01
   1.1980000e+03   9.6738931e+02   1.8434475e+03   8.8000000e+01
   1.1990000e+03   9.8296368e+02   1.8372177e+03   8.8000000e+01
   1.2000000e+03   9.5960213e+02   1.8302093e+03   8.8000000e+01
   1.2010000e+03   1.0643139e+03   1.7736909e+03   1.0100000e+02
   1.2020000e+03   1.0590536e+03   1.7534015e+03   1.0100000e+02
   1.2030000e+03   1.0402672e+03   1.7368694e+03   9.9000000e+01
   1.2040000e+03   1.0432730e+03   1.7015508e+03   9.0000000e+01
   1.2050000e+03   1.0605566e+03   1.7120712e+03   8.8000000e+01
   1.2060000e+03   1.0350070e+03   1.7233431e+03   8.7000000e+01
   1.2070000e+03   1.0041972e+03   1.7271004e+03   1.0500000e+02
   1.2080000e+03   1.0252380e+03   1.6970421e+03   1.0700000e+02
   1.2090000e+03   1.0184749e+03   1.6797585e+03   1.0600000e+02
   1.2100000e+03   1.0350070e+03   1.7007994e+03   1.1200000e+02
   1.2110000e+03   1.0567993e+03   1.7007994e+03   1.1200000e+02
   1.2120000e+03   1.0139661e+03   1.7038052e+03   1.1200000e+02
   1.2130000e+03   9.5460088e+02   1.7180829e+03   1.0500000e+02
   1.2140000e+03   9.4783775e+02   1.7015508e+03   1.0500000e+02
   1.2150000e+03   9.4783775e+02   1.7271004e+03   1.0500000e+02
   1.2160000e+03   1.1139101e+03   1.7353665e+03   9.7000000e+01
   1.2170000e+03   1.1169160e+03   1.7113198e+03   9.7000000e+01
   1.2180000e+03   1.1199218e+03   1.7368694e+03   9.7000000e+01
   1.2190000e+03   1.1620035e+03   1.7676792e+03   9.7000000e+01
   1.2200000e+03   1.1071470e+03   1.7041809e+03   9.4000000e+01
   1.2210000e+03   1.0876091e+03   1.7064353e+03   9.4000000e+01
   1.2220000e+03   1.1048926e+03   1.6853945e+03   9.4000000e+01
   1.2230000e+03   1.1221762e+03   1.6681109e+03   9.4000000e+01
   1.2240000e+03   1.1003839e+03   1.6696138e+03   9.6000000e+01
   1.2250000e+03   1.1529860e+03   1.6929090e+03   9.7000000e+01
   1.2260000e+03   1.1129708e+03   1.7368694e+03   1.0500000e+02
   1.2270000e+03   1.0851668e+03   1.8112638e+03   9.7000000e+01
   1.2280000e+03   1.0941843e+03   1.8206570e+03   9.6000000e+01
   1.2290000e+03   1.1073349e+03   1.8168997e+03   9.6000000e+01
   1.2300000e+03   1.0975659e+03   1.8462066e+03   9.3000000e+01
   1.2310000e+03   1.0986931e+03   1.8462066e+03   9.0000000e+01
   1.2320000e+03   1.0814095e+03   1.8634902e+03   9.3000000e+01
   1.2330000e+03   1.0588658e+03   1.7718122e+03   8.7000000e+01
   1.2340000e+03   1.0708891e+03   1.7590374e+03   8.7000000e+01
   1.2350000e+03   1.0521026e+03   1.7658005e+03   8.4000000e+01
   1.2360000e+03   8.9279341e+02   1.8063793e+03   1.0800000e+02
   1.2370000e+03   8.5972922e+02   1.8026220e+03   1.0800000e+02
   1.2380000e+03   8.6574089e+02   1.7537772e+03   1.0800000e+02
   1.2390000e+03   8.3192525e+02   1.8199056e+03   1.1500000e+02
   1.2400000e+03   9.8860439e+02   1.9968725e+03   1.1800000e+02
   1.2410000e+03   9.8108980e+02   2.0539834e+03   1.2100000e+02
   1.2420000e+03   1.0269288e+03   2.1276263e+03   1.2700000e+02
   1.2430000e+03   1.0404550e+03   2.1524245e+03   1.2800000e+02
   1.2440000e+03   1.0276802e+03   2.1787255e+03   1.2800000e+02
   1.2450000e+03   1.0242987e+03   2.2275703e+03   1.3400000e+02
   1.2460000e+03   1.0254259e+03   2.2343335e+03   1.3800000e+02
   1.2470000e+03   1.0134025e+03   2.2335820e+03   1.3800000e+02
   1.2480000e+03   9.7582959e+02   2.1775983e+03   1.3200000e+02
   1.2490000e+03   1.0359463e+03   2.1343895e+03   1.3700000e+02
   1.2500000e+03   1.0404550e+03   2.1366438e+03   1.3900000e+02
   1.2510000e+03   1.0472182e+03   2.1261234e+03   1.4000000e+02
   1.2520000e+03   1.0468424e+03   2.1013253e+03   1.4000000e+02
   1.2530000e+03   1.0844154e+03   2.1133486e+03   1.4100000e+02
   1.2540000e+03   1.0359463e+03   2.1343895e+03   1.4400000e+02
   1.2550000e+03   1.0111481e+03   2.1419041e+03   1.4900000e+02
   1.2560000e+03   1.0705134e+03   2.1141001e+03   1.4400000e+02
   1.2570000e+03   1.0581143e+03   2.1636964e+03   1.2800000e+02
   1.2580000e+03   1.0851668e+03   2.1509216e+03   1.2800000e+02
   1.2590000e+03   1.0911785e+03   2.1306322e+03   1.2800000e+02
   1.2600000e+03   1.0983174e+03   2.1734653e+03   1.2800000e+02
   1.2610000e+03   1.0025064e+03   2.1317586e+03   1.3700000e+02
   1.2620000e+03   1.0430851e+03   2.1708344e+03   1.2000000e+02
   1.2630000e+03   9.1984592e+02   2.1182323e+03   1.2900000e+02
   1.2640000e+03   8.8678174e+02   2.1362673e+03   1.4000000e+02
   1.2650000e+03   9.0932550e+02   2.1813549e+03   1.4000000e+02
   1.2660000e+03   9.2736051e+02   2.1843607e+03   1.4000000e+02
   1.2670000e+03   9.1233133e+02   2.1956326e+03   1.4000000e+02
   1.2680000e+03   8.8152153e+02   2.1445334e+03   1.4500000e+02
   1.2690000e+03   8.9655070e+02   2.1497936e+03   1.4500000e+02
   1.2700000e+03   8.4770588e+02   2.1167294e+03   1.4500000e+02
   1.2710000e+03   9.1608863e+02   2.1272498e+03   1.2600000e+02
   1.2720000e+03   8.5446901e+02   2.1404004e+03   1.2300000e+02
   1.2730000e+03   8.5108745e+02   2.1340130e+03   1.2100000e+02
   1.2740000e+03   8.5822631e+02   2.1569325e+03   1.2300000e+02
   1.2750000e+03   9.1345852e+02   2.1227411e+03   1.2100000e+02
   1.2760000e+03   9.1082841e+02   2.0998216e+03   1.1500000e+02
   1.2770000e+03   9.2172457e+02   2.0968158e+03   1.1500000e+02
   1.2780000e+03   9.0481674e+02   2.1009488e+03   1.1400000e+02
   1.2790000e+03   9.3863239e+02   2.1490421e+03   1.1900000e+02
   1.2800000e+03   9.5328583e+02   2.1404004e+03   1.1900000e+02
   1.2810000e+03   9.3299645e+02   2.1674529e+03   1.1900000e+02
   1.2820000e+03   8.9166622e+02   1.9848484e+03   1.2000000e+02
   1.2830000e+03   8.1013295e+02   1.9991261e+03   1.3100000e+02
   1.2840000e+03   7.8683773e+02   2.0660060e+03   1.3100000e+02
   1.2850000e+03   7.6654835e+02   2.0795322e+03   1.3100000e+02
   1.2860000e+03   7.5753084e+02   2.1013245e+03   1.3100000e+02
   1.2870000e+03   8.0863003e+02   2.0825380e+03   1.3100000e+02
   1.2880000e+03   7.3273271e+02   2.0874225e+03   1.3100000e+02
   1.2890000e+03   7.4588323e+02   2.1197352e+03   1.3100000e+02
   1.2900000e+03   7.6542116e+02   2.0919313e+03   1.3800000e+02
   1.2910000e+03   8.0374555e+02   1.9871028e+03   1.3700000e+02
   1.2920000e+03   8.0750284e+02   1.9664377e+03   1.3700000e+02
   1.2930000e+03   8.2741650e+02   1.9224773e+03   1.3700000e+02
   1.2940000e+03   8.1088441e+02   1.9021880e+03   1.3700000e+02
   1.2950000e+03   8.3417963e+02   1.9187200e+03   1.3700000e+02
   1.2960000e+03   7.7706877e+02   1.9638076e+03   1.3700000e+02
   1.2970000e+03   7.6654835e+02   1.9495299e+03   1.3700000e+02
   1.2980000e+03   7.4851334e+02   1.9502813e+03   1.3700000e+02
   1.2990000e+03   7.6805126e+02   1.9390094e+03   1.3700000e+02
   1.3000000e+03   7.7368720e+02   1.9822183e+03   1.2600000e+02
   1.3010000e+03   7.6091241e+02   1.9874785e+03   1.4200000e+02
   1.3020000e+03   7.6466970e+02   1.9589231e+03   1.4200000e+02
   1.3030000e+03   7.4062302e+02   2.0070164e+03   1.4200000e+02
   1.3040000e+03   7.2484239e+02   2.0105859e+03   1.4200000e+02
   1.3050000e+03   7.5790657e+02   2.0105859e+03   1.4200000e+02
   1.3060000e+03   1.0752829e+03   1.9033141e+03   1.2900000e+02
   1.3070000e+03   1.0700691e+03   1.8377693e+03   1.3500000e+02
   1.3080000e+03   1.1121518e+03   1.8280865e+03   1.3600000e+02
   1.3090000e+03   1.1188553e+03   1.8184037e+03   1.3600000e+02
   1.3100000e+03   1.1199725e+03   1.8355348e+03   1.3600000e+02
   1.3110000e+03   1.0629932e+03   1.8280865e+03   1.3900000e+02
   1.3120000e+03   1.0488415e+03   1.7874934e+03   1.4000000e+02
   1.3130000e+03   1.0309656e+03   1.7793003e+03   1.4000000e+02
   1.3140000e+03   1.0682070e+03   1.8247348e+03   1.4500000e+02
   1.3150000e+03   1.0741656e+03   1.8206382e+03   1.4700000e+02
   1.3160000e+03   1.0890622e+03   1.8087210e+03   1.4700000e+02
   1.3170000e+03   1.0503312e+03   1.8213830e+03   1.4700000e+02
   1.3180000e+03   1.1065656e+03   1.8046244e+03   1.4700000e+02
   1.3190000e+03   1.0924139e+03   1.7979210e+03   1.4700000e+02
   1.3200000e+03   1.0831036e+03   1.8508037e+03   1.4500000e+02
   1.3210000e+03   1.0749105e+03   1.8686796e+03   1.4500000e+02
   1.3220000e+03   1.1032139e+03   1.8612313e+03   1.4500000e+02
   1.3230000e+03   1.0637381e+03   1.9267761e+03   1.2900000e+02
   1.3240000e+03   9.9819325e+02   1.9044313e+03   1.3000000e+02
   1.3250000e+03   9.6095188e+02   1.8619761e+03   1.3100000e+02
   1.3260000e+03   9.5946223e+02   1.8455899e+03   1.2700000e+02
   1.3270000e+03   9.6467602e+02   1.8195210e+03   1.2700000e+02
   1.3280000e+03   9.5648292e+02   1.8649554e+03   1.2300000e+02
   1.3290000e+03   9.3413810e+02   1.8776175e+03   1.2300000e+02
   1.3300000e+03   9.5797257e+02   1.8850658e+03   1.2300000e+02
   1.3310000e+03   9.2445535e+02   1.8202658e+03   1.3500000e+02
   1.3320000e+03   8.8200019e+02   1.8321830e+03   1.3500000e+02
   1.3330000e+03   8.5965537e+02   1.8292037e+03   1.3500000e+02
   1.3340000e+03   8.8572433e+02   1.8418658e+03   1.3500000e+02
   1.3350000e+03   9.2073121e+02   1.7990382e+03   1.4300000e+02
   1.3360000e+03   9.1775190e+02   1.8046244e+03   1.4600000e+02
   1.3370000e+03   9.6393119e+02   1.8120727e+03   1.4600000e+02
   1.3380000e+03   8.8200019e+02   1.8228727e+03   1.4800000e+02
   1.3390000e+03   8.6673123e+02   1.8221279e+03   1.4800000e+02
   1.3400000e+03   8.7715881e+02   1.8325555e+03   1.4800000e+02
   1.3410000e+03   9.1961397e+02   1.7748313e+03   1.4500000e+02
   1.3420000e+03   9.3600017e+02   1.7599348e+03   1.4500000e+02
   1.3430000e+03   9.4791741e+02   1.7577003e+03   1.4500000e+02
   1.3440000e+03   9.3413810e+02   1.7536038e+03   1.4500000e+02
   1.3450000e+03   9.0360018e+02   1.7670107e+03   1.4600000e+02
   1.3460000e+03   1.0510760e+03   1.7722244e+03   1.4000000e+02
   1.3470000e+03   9.7026222e+02   1.9502382e+03   1.4300000e+02
   1.3480000e+03   9.4456568e+02   1.9766795e+03   1.4400000e+02
   1.3490000e+03   9.5797257e+02   2.0154106e+03   1.4400000e+02
   1.3500000e+03   9.6206912e+02   2.0548864e+03   1.4400000e+02
   1.3510000e+03   9.8702084e+02   2.0608450e+03   1.4400000e+02
   1.3520000e+03   9.2631741e+02   2.0701554e+03   1.4400000e+02
   1.3530000e+03   1.0056415e+03   1.9900864e+03   1.4400000e+02
   1.3540000e+03   8.9950363e+02   1.9491209e+03   1.4400000e+02
   1.3550000e+03   8.9205536e+02   1.9345968e+03   1.4800000e+02
   1.3560000e+03   9.1365535e+02   1.9293830e+03   1.4800000e+02
   1.3570000e+03   8.6710364e+02   1.9398106e+03   1.4800000e+02
   1.3580000e+03   8.9950363e+02   1.9364589e+03   1.3600000e+02
   1.3590000e+03   9.1440018e+02   1.9409278e+03   1.3500000e+02
   1.3600000e+03   8.8609674e+02   1.9439071e+03   1.3300000e+02
   1.3610000e+03   9.9335187e+02   1.9185830e+03   1.4700000e+02
   1.3620000e+03   9.9931049e+02   1.8940037e+03   1.4700000e+02
   1.3630000e+03   1.0119726e+03   1.9170934e+03   1.4700000e+02
   1.3640000e+03   1.0973431e+03   1.9709371e+03   1.3100000e+02
   1.3650000e+03   1.1120082e+03   2.0095294e+03   1.3100000e+02
   1.3660000e+03   1.1228140e+03   1.9717089e+03   1.3100000e+02
   1.3670000e+03   1.1459694e+03   1.9500972e+03   1.3100000e+02
   1.3680000e+03   1.1482850e+03   1.9585875e+03   1.2800000e+02
   1.3690000e+03   1.0711003e+03   1.9879177e+03   1.3100000e+02
   1.3700000e+03   1.1150956e+03   2.0326848e+03   1.3100000e+02
   1.3710000e+03   1.1235859e+03   2.0674179e+03   1.3100000e+02
   1.3720000e+03   1.1212703e+03   2.0141605e+03   1.2600000e+02
   1.3730000e+03   1.1421102e+03   2.0141605e+03   1.2600000e+02
   1.3740000e+03   1.1027460e+03   2.0265100e+03   1.2600000e+02
   1.3750000e+03   8.5961439e+02   1.9832866e+03   1.0900000e+02
   1.3760000e+03   8.4726485e+02   1.9647623e+03   1.0900000e+02
   1.3770000e+03   8.1947838e+02   1.9740245e+03   1.0900000e+02
   1.3780000e+03   8.5961439e+02   2.0033546e+03   1.0700000e+02
   1.3790000e+03   8.8508532e+02   2.0095294e+03   1.0500000e+02
   1.3800000e+03   9.1827472e+02   2.0041265e+03   1.0500000e+02
   1.3810000e+03   8.3337161e+02   2.0373159e+03   1.0700000e+02
   1.3820000e+03   8.1330361e+02   2.0519810e+03   1.0700000e+02
   1.3830000e+03   8.5112408e+02   2.0458062e+03   1.0700000e+02
   1.3840000e+03   7.9941037e+02   1.9686215e+03   1.0900000e+02
   1.3850000e+03   8.0172591e+02   1.9863740e+03   1.0900000e+02
   1.3860000e+03   8.6733286e+02   1.9323448e+03   1.0900000e+02
   1.3870000e+03   9.2985242e+02   1.9964080e+03   1.0800000e+02
   1.3880000e+03   9.3139611e+02   2.0133886e+03   1.0700000e+02
   1.3890000e+03   8.8199794e+02   2.0095294e+03   9.8000000e+01
   1.3900000e+03   8.9589117e+02   2.0450343e+03   9.8000000e+01
   1.3910000e+03   8.8276978e+02   1.9902332e+03   9.5000000e+01
   1.3920000e+03   1.3528549e+03   1.9220980e+03   1.1600000e+02
   1.3930000e+03   1.2843277e+03   1.9843955e+03   1.1700000e+02
   1.3940000e+03   1.2765405e+03   2.0653822e+03   1.1900000e+02
   1.3950000e+03   1.2500641e+03   2.1121053e+03   1.2300000e+02
   1.3960000e+03   1.2656384e+03   2.1424753e+03   1.2400000e+02
   1.3970000e+03   1.3162551e+03   2.1712879e+03   1.2400000e+02
   1.3980000e+03   1.3318295e+03   2.1821900e+03   1.2600000e+02
   1.3990000e+03   1.3427316e+03   2.1915346e+03   1.2800000e+02
   1.4000000e+03   1.3590847e+03   2.2008792e+03   1.2800000e+02
   1.4010000e+03   1.3925695e+03   2.2086664e+03   1.2800000e+02
   1.4020000e+03   1.3474039e+03   2.2281344e+03   1.2800000e+02
   1.4030000e+03   1.3240423e+03   2.1397498e+03   1.2600000e+02
   1.4040000e+03   1.2679746e+03   2.1654475e+03   1.1200000e+02
   1.4050000e+03   1.2504534e+03   2.1693411e+03   1.1200000e+02
   1.4060000e+03   1.2819915e+03   2.1564923e+03   1.1000000e+02
   1.4070000e+03   1.3154764e+03   2.2160642e+03   1.3700000e+02
   1.4080000e+03   1.2897787e+03   2.1965963e+03   1.3700000e+02
   1.4090000e+03   1.3306614e+03   2.2363109e+03   1.3700000e+02
   1.4100000e+03   1.2399407e+03   2.1167776e+03   1.2600000e+02
   1.4110000e+03   1.2033410e+03   2.1782964e+03   1.3100000e+02
   1.4120000e+03   1.2021729e+03   2.1794645e+03   1.3300000e+02
   1.4130000e+03   1.1901028e+03   2.1782964e+03   1.3500000e+02
   1.4140000e+03   1.2235877e+03   2.2254088e+03   1.3700000e+02
   1.4150000e+03   1.2169686e+03   2.2382577e+03   1.3700000e+02
   1.4160000e+03   1.2442237e+03   2.2534427e+03   1.3700000e+02
   1.4170000e+03   1.2504534e+03   2.2464342e+03   1.3700000e+02
   1.4180000e+03   1.2469492e+03   2.2620086e+03   1.3700000e+02
   1.4190000e+03   1.1768646e+03   2.1845261e+03   1.2800000e+02
   1.4200000e+03   1.1682987e+03   2.1985431e+03   1.2800000e+02
   1.4210000e+03   1.1671306e+03   2.1677837e+03   1.2800000e+02
   1.4220000e+03   1.2006155e+03   2.0871863e+03   1.3000000e+02
   1.4230000e+03   1.1686880e+03   2.1027607e+03   1.3400000e+02
   1.4240000e+03   1.2189153e+03   2.0529227e+03   1.3100000e+02
   1.4250000e+03   1.3041850e+03   2.0688865e+03   1.0400000e+02
   1.4260000e+03   1.3065212e+03   2.0564270e+03   1.0400000e+02
   1.4270000e+03   1.3509081e+03   2.0595418e+03   1.0400000e+02
   1.4280000e+03   1.3563591e+03   2.0482504e+03   1.0400000e+02
   1.4290000e+03   1.3481826e+03   2.0809566e+03   1.0400000e+02
   1.4300000e+03   1.2858851e+03   2.0365696e+03   1.0400000e+02
   1.4310000e+03   1.2987340e+03   2.0097039e+03   1.0400000e+02
   1.4320000e+03   1.3158658e+03   2.0023060e+03   1.0400000e+02
   1.4330000e+03   1.2878319e+03   1.9972444e+03   1.0400000e+02
   1.4340000e+03   1.2527896e+03   2.0295612e+03   1.0600000e+02
   1.4350000e+03   1.2967872e+03   2.0805672e+03   9.8000000e+01
   1.4360000e+03   1.2792660e+03   2.0883544e+03   9.8000000e+01
   1.4370000e+03   1.2971765e+03   2.1195031e+03   9.8000000e+01
   1.4380000e+03   1.6534402e+03   1.5802407e+03   8.2000000e+01
   1.4390000e+03   1.2516900e+03   1.9489386e+03   1.2900000e+02
   1.4400000e+03   1.2393927e+03   1.9202450e+03   1.2900000e+02
   1.4410000e+03   1.2407591e+03   1.8792541e+03   1.2700000e+02
   1.4420000e+03   1.2339273e+03   1.8594419e+03   1.2300000e+02
   1.4430000e+03   1.2079664e+03   1.8655905e+03   1.2300000e+02
   1.4440000e+03   1.2380264e+03   1.8423624e+03   1.2300000e+02
   1.4450000e+03   1.2380264e+03   1.9701172e+03   1.4300000e+02
   1.4460000e+03   1.1854214e+03   1.9933454e+03   1.4300000e+02
   1.4470000e+03   1.1902037e+03   1.9974445e+03   1.4200000e+02
   1.4480000e+03   1.1765401e+03   1.9947118e+03   1.4200000e+02
   1.4490000e+03   1.1902037e+03   1.9072646e+03   1.4200000e+02
   1.4500000e+03   1.1738074e+03   1.9113637e+03   1.4200000e+02
   1.4510000e+03   1.1997682e+03   1.9024823e+03   1.4400000e+02
   1.4520000e+03   1.2756014e+03   1.9728500e+03   1.4600000e+02
   1.4530000e+03   1.2619377e+03   1.9960781e+03   1.4600000e+02
   1.4540000e+03   1.2940472e+03   1.9796818e+03   1.4900000e+02
   1.4550000e+03   1.3808113e+03   1.9318591e+03   1.1900000e+02
   1.4560000e+03   1.4060890e+03   1.8792541e+03   1.2500000e+02
   1.4570000e+03   1.4211189e+03   1.8710560e+03   1.2500000e+02
   1.4580000e+03   1.4703080e+03   1.8847196e+03   1.2400000e+02
   1.4590000e+03   1.4860212e+03   1.8826700e+03   1.2400000e+02
   1.4600000e+03   1.4675753e+03   1.8997496e+03   1.2400000e+02
   1.4610000e+03   1.3965244e+03   1.8218669e+03   1.2300000e+02
   1.4620000e+03   1.3753458e+03   1.8280156e+03   1.2300000e+02
   1.4630000e+03   1.4033562e+03   1.8075201e+03   1.2300000e+02
   1.4640000e+03   1.3794449e+03   1.9947118e+03   1.2700000e+02
   1.4650000e+03   1.4026731e+03   2.0227222e+03   1.2900000e+02
   1.4660000e+03   1.4074553e+03   2.0329699e+03   1.3200000e+02
   1.4670000e+03   1.4177030e+03   2.0493663e+03   1.3500000e+02
   1.4680000e+03   1.4265844e+03   2.1217835e+03   1.3500000e+02
   1.4690000e+03   1.4409312e+03   2.1413470e+03   1.4100000e+02
   1.4700000e+03   1.4826053e+03   2.1659415e+03   1.4100000e+02
   1.4710000e+03   1.4095049e+03   2.1666247e+03   1.4300000e+02
   1.4720000e+03   1.3883262e+03   2.1878033e+03   1.4300000e+02
   1.4730000e+03   1.3937917e+03   2.1700406e+03   1.4300000e+02
   1.4740000e+03   1.4928530e+03   2.1584265e+03   1.4100000e+02
   1.4750000e+03   1.4846548e+03   2.1761892e+03   1.4100000e+02
   1.4760000e+03   1.4525453e+03   2.1468124e+03   1.4100000e+02
   1.4770000e+03   1.4450303e+03   2.1331488e+03   1.4700000e+02
   1.4780000e+03   1.4901202e+03   2.0388698e+03   1.4100000e+02
   1.4790000e+03   1.4887539e+03   2.0361371e+03   1.4300000e+02
   1.4800000e+03   1.4921698e+03   2.0593652e+03   1.4300000e+02
   1.4810000e+03   1.4723575e+03   2.0375034e+03   1.4100000e+02
   1.4820000e+03   1.5071998e+03   2.0361371e+03   1.4300000e+02
   1.4830000e+03   1.3644149e+03   2.0552661e+03   1.4200000e+02
   1.4840000e+03   1.3562167e+03   2.0593652e+03   1.4400000e+02
   1.4850000e+03   1.3350381e+03   2.0504839e+03   1.4400000e+02
   1.4860000e+03   1.3698804e+03   2.1044552e+03   1.4700000e+02
   1.4870000e+03   1.3876431e+03   2.0989897e+03   1.4700000e+02
   1.4880000e+03   1.3555336e+03   2.0948906e+03   1.4900000e+02
   1.4890000e+03   1.3398204e+03   2.0170080e+03   1.4100000e+02
   1.4900000e+03   1.3015622e+03   2.0579989e+03   1.3700000e+02
   1.4910000e+03   1.3958412e+03   2.0286221e+03   1.5300000e+02
   1.4920000e+03   1.4033562e+03   2.0101762e+03   1.5300000e+02
   1.4930000e+03   1.3972076e+03   2.0313548e+03   1.5500000e+02
   1.4940000e+03   1.4074553e+03   2.0498007e+03   1.5500000e+02
   1.4950000e+03   1.3780785e+03   2.0252062e+03   1.5500000e+02
   1.4960000e+03   1.4129208e+03   2.0347707e+03   1.1900000e+02
   1.4970000e+03   1.4245349e+03   2.0518502e+03   1.1900000e+02
   1.4980000e+03   1.4375153e+03   2.0764447e+03   1.1900000e+02
   1.4990000e+03   1.3855935e+03   2.0641475e+03   1.1900000e+02
   1.5000000e+03   1.4614266e+03   2.0094930e+03   1.2200000e+02
   1.5010000e+03   1.4470798e+03   2.1802883e+03   1.1000000e+02
   1.5020000e+03   1.4334162e+03   2.1768724e+03   1.1200000e+02
   1.5030000e+03   1.4347826e+03   2.1659415e+03   1.1200000e+02
   1.5040000e+03   1.4265844e+03   2.1884865e+03   1.1200000e+02
   1.5050000e+03   1.4518621e+03   2.2001005e+03   1.1000000e+02
   1.5060000e+03   1.3514345e+03   2.1864369e+03   1.1200000e+02
   1.5070000e+03   1.3575831e+03   2.1925855e+03   1.1200000e+02
   1.5080000e+03   1.3364045e+03   2.1939519e+03   1.1200000e+02
   1.5090000e+03   1.4101880e+03   2.0375034e+03   1.1000000e+02
   1.5100000e+03   1.4129208e+03   2.0217903e+03   1.1000000e+02
   1.5110000e+03   1.3910590e+03   2.0327212e+03   1.1000000e+02
   1.5120000e+03   1.5290616e+03   2.0689298e+03   1.1200000e+02
   1.5130000e+03   1.4798725e+03   2.0552661e+03   1.0900000e+02
   1.5140000e+03   1.2527148e+03   2.1160693e+03   1.2600000e+02
   1.5150000e+03   1.2674032e+03   2.0976234e+03   1.4200000e+02
   1.5160000e+03   1.2803836e+03   2.1235842e+03   1.4300000e+02
   1.5170000e+03   1.3049781e+03   2.1351983e+03   1.4600000e+02
   1.5180000e+03   1.2387096e+03   2.1358815e+03   1.4400000e+02
   1.5190000e+03   1.2564723e+03   2.0880588e+03   1.4200000e+02
   1.5200000e+03   1.2496405e+03   2.0620979e+03   1.4200000e+02
   1.5210000e+03   1.2571555e+03   2.0921579e+03   1.5100000e+02
   1.5220000e+03   1.2250459e+03   2.0860093e+03   1.5100000e+02
   1.5230000e+03   1.2728686e+03   2.0771279e+03   1.5100000e+02
   1.5240000e+03   1.4559612e+03   1.8099626e+03   1.3300000e+02
   1.5250000e+03   1.4648425e+03   1.7874176e+03   1.3300000e+02
   1.5260000e+03   1.4839716e+03   1.8058635e+03   1.3300000e+02
   1.5270000e+03   1.4723575e+03   1.7566745e+03   1.3300000e+02
   1.5280000e+03   1.4880707e+03   1.7580409e+03   1.3300000e+02
   1.5290000e+03   1.4511789e+03   1.7607736e+03   1.3300000e+02
   1.5300000e+03   1.4395648e+03   1.8202103e+03   1.4000000e+02
   1.5310000e+03   1.4190694e+03   1.8222599e+03   1.4000000e+02
   1.5320000e+03   1.4518621e+03   1.8557358e+03   1.4900000e+02
   1.5330000e+03   1.4559612e+03   1.8659835e+03   1.4900000e+02
   1.5340000e+03   1.4402480e+03   1.8379731e+03   1.4900000e+02
   1.5350000e+03   1.3521176e+03   1.9384007e+03   1.4000000e+02
   1.5360000e+03   1.3664645e+03   1.9397671e+03   1.4400000e+02
   1.5370000e+03   1.3855935e+03   1.9513811e+03   1.4500000e+02
   1.5380000e+03   1.3596326e+03   1.9213212e+03   1.4500000e+02
   1.5390000e+03   1.4047226e+03   1.9657279e+03   1.4500000e+02
   1.5400000e+03   1.4306835e+03   1.9308857e+03   1.4500000e+02
   1.5410000e+03   1.3562167e+03   1.9192716e+03   1.4000000e+02
   1.5420000e+03   1.3773953e+03   1.8987762e+03   1.4000000e+02
   1.5430000e+03   1.3302558e+03   1.8871621e+03   1.3700000e+02
   1.5440000e+03   1.3275231e+03   1.9008257e+03   1.3700000e+02
   1.5450000e+03   1.3288895e+03   1.8775976e+03   1.3700000e+02
   1.5460000e+03   1.2482741e+03   1.8714489e+03   1.4000000e+02
   1.5470000e+03   1.2571555e+03   1.8734985e+03   1.4000000e+02
   1.5480000e+03   1.2414423e+03   1.8666667e+03   1.4000000e+02
   1.5490000e+03   1.2765405e+03   1.6581125e+03   1.0900000e+02
   1.5500000e+03   1.2048984e+03   1.6425381e+03   1.1800000e+02
   1.5510000e+03   1.1566179e+03   1.6191766e+03   1.2000000e+02
   1.5520000e+03   1.1363712e+03   1.6705720e+03   1.1400000e+02
   1.5530000e+03   1.1355925e+03   1.6939336e+03   1.1400000e+02
   1.5540000e+03   1.1278053e+03   1.6658997e+03   1.1400000e+02
   1.5550000e+03   1.1301415e+03   1.5786832e+03   1.2200000e+02
   1.5560000e+03   1.1075586e+03   1.5825768e+03   1.2100000e+02
   1.5570000e+03   1.0616142e+03   1.5849130e+03   1.1900000e+02
   1.5580000e+03   1.0507122e+03   1.5701173e+03   1.1900000e+02
   1.5590000e+03   1.0600568e+03   1.5156070e+03   1.1800000e+02
   1.5600000e+03   9.9075086e+02   1.5529855e+03   1.2200000e+02
   1.5610000e+03   9.8218496e+02   1.5716748e+03   1.2200000e+02
   1.5620000e+03   9.9698061e+02   1.5405260e+03   1.2200000e+02
   1.5630000e+03   1.0437037e+03   1.5934789e+03   1.1700000e+02
   1.5640000e+03   1.0242358e+03   1.6074958e+03   1.1700000e+02
   1.5650000e+03   1.0078827e+03   1.6409807e+03   1.2300000e+02
   1.5660000e+03   9.9464445e+02   1.6464317e+03   1.2300000e+02
   1.5670000e+03   1.0250145e+03   1.6378658e+03   1.2300000e+02
   1.5680000e+03   1.0935417e+03   1.5763471e+03   1.0500000e+02
   1.5690000e+03   1.0826396e+03   1.5942576e+03   1.0300000e+02
   1.5700000e+03   1.0966566e+03   1.5927002e+03   1.0500000e+02
   1.5710000e+03   1.1511668e+03   1.5008114e+03   1.2100000e+02
   1.5720000e+03   1.1807581e+03   1.5374112e+03   1.2100000e+02
   1.5730000e+03   1.1550604e+03   1.4836796e+03   1.2100000e+02
   1.5740000e+03   1.1418222e+03   1.4533096e+03   1.2300000e+02
   1.5750000e+03   1.0958778e+03   1.4525309e+03   1.2700000e+02
   1.5760000e+03   1.0826396e+03   1.4447437e+03   1.2800000e+02
   1.5770000e+03   1.0958778e+03   1.4626542e+03   1.2900000e+02
   1.5780000e+03   1.1675199e+03   1.3933483e+03   1.2300000e+02
   1.5790000e+03   1.1784220e+03   1.3715441e+03   1.2300000e+02
   1.5800000e+03   1.1939964e+03   1.3917908e+03   1.2300000e+02
   1.5810000e+03   1.1698561e+03   1.4665478e+03   1.0600000e+02
   1.5820000e+03   1.1550604e+03   1.4665478e+03   1.0600000e+02
   1.5830000e+03   1.1939964e+03   1.4665478e+03   1.0600000e+02
   1.5840000e+03   1.0748524e+03   1.6113894e+03   1.3700000e+02
   1.5850000e+03   1.0779673e+03   1.6004874e+03   1.3900000e+02
   1.5860000e+03   1.0764099e+03   1.5475345e+03   1.4300000e+02
   1.5870000e+03   1.0771886e+03   1.5311814e+03   1.4500000e+02
   1.5880000e+03   1.0849758e+03   1.5241729e+03   1.4700000e+02
   1.5890000e+03   1.0592781e+03   1.5304027e+03   1.4500000e+02
   1.5900000e+03   1.1169032e+03   1.6098320e+03   1.4800000e+02
   1.5910000e+03   1.1169032e+03   1.6168404e+03   1.5000000e+02
   1.5920000e+03   1.1192394e+03   1.6004874e+03   1.5000000e+02
   1.5930000e+03   1.0655078e+03   1.6339722e+03   1.3700000e+02
   1.5940000e+03   1.0328017e+03   1.6417594e+03   1.4300000e+02
   1.5950000e+03   1.0195634e+03   1.6269638e+03   1.4300000e+02
   1.5960000e+03   1.0444824e+03   1.6440956e+03   1.4300000e+02
   1.5970000e+03   1.0639504e+03   1.6869251e+03   1.2800000e+02
   1.5980000e+03   1.0764099e+03   1.7320908e+03   1.2800000e+02
   1.5990000e+03   1.0413676e+03   1.7118441e+03   1.2800000e+02
   1.6000000e+03   1.0904268e+03   1.7531162e+03   1.2800000e+02
   1.6010000e+03   1.1176820e+03   1.5109347e+03   1.3700000e+02
   1.6020000e+03   1.1192394e+03   1.4930242e+03   1.3700000e+02
   1.6030000e+03   1.1184607e+03   1.5218368e+03   1.3400000e+02
   1.6040000e+03   1.2267025e+03   1.6487679e+03   1.2900000e+02
   1.6050000e+03   1.2633023e+03   1.5366324e+03   1.3500000e+02
   1.6060000e+03   1.3318295e+03   1.5420835e+03   1.3600000e+02
   1.6070000e+03   1.3528549e+03   1.5280665e+03   1.4000000e+02
   1.6080000e+03   1.3512975e+03   1.5085986e+03   1.4000000e+02
   1.6090000e+03   1.3699867e+03   1.5374112e+03   1.4000000e+02
   1.6100000e+03   1.3481826e+03   1.4867945e+03   1.4000000e+02
   1.6110000e+03   1.3466252e+03   1.5257304e+03   1.4200000e+02
   1.6120000e+03   1.3271572e+03   1.5498707e+03   1.3000000e+02
   1.6130000e+03   1.3310508e+03   1.5483132e+03   1.2800000e+02
   1.6140000e+03   1.3240423e+03   1.5436409e+03   1.2800000e+02
   1.6150000e+03   1.2492854e+03   1.4945817e+03   1.3900000e+02
   1.6160000e+03   1.2329323e+03   1.4587606e+03   1.4000000e+02
   1.6170000e+03   1.2263711e+03   1.4400051e+03   1.4000000e+02
   1.6180000e+03   1.2442653e+03   1.4508973e+03   1.3900000e+02
   1.6190000e+03   1.2629376e+03   1.4508973e+03   1.3800000e+02
   1.6200000e+03   1.2201470e+03   1.4213328e+03   1.3900000e+02
   1.6210000e+03   1.2368742e+03   1.4649015e+03   1.3400000e+02
   1.6220000e+03   1.2481554e+03   1.4629565e+03   1.3400000e+02
   1.6230000e+03   1.2364852e+03   1.4625675e+03   1.3100000e+02
   1.6240000e+03   1.2866670e+03   1.4789058e+03   1.4600000e+02
   1.6250000e+03   1.3115634e+03   1.4423392e+03   1.4600000e+02
   1.6260000e+03   1.2788869e+03   1.5073032e+03   1.5000000e+02
   1.6270000e+03   1.2228700e+03   1.4547874e+03   1.4400000e+02
   1.6280000e+03   1.1777453e+03   1.4435062e+03   1.4600000e+02
   1.6290000e+03   1.1730772e+03   1.4376711e+03   1.4700000e+02
   1.6300000e+03   1.1750222e+03   1.4520643e+03   1.4800000e+02
   1.6310000e+03   1.2567135e+03   1.4022715e+03   1.4400000e+02
   1.6320000e+03   1.2543795e+03   1.3929354e+03   1.4400000e+02
   1.6330000e+03   1.2676057e+03   1.4007155e+03   1.4400000e+02
   1.6340000e+03   1.2901681e+03   1.6100009e+03   1.0700000e+02
   1.6350000e+03   1.3166205e+03   1.6006647e+03   9.6000000e+01
   1.6360000e+03   1.3461850e+03   1.6154469e+03   9.6000000e+01
   1.6370000e+03   1.3664133e+03   1.6208930e+03   9.6000000e+01
   1.6380000e+03   1.3033943e+03   1.6636837e+03   9.5000000e+01
   1.6390000e+03   1.3212886e+03   1.5781023e+03   9.4000000e+01
   1.6400000e+03   1.3275127e+03   1.5547620e+03   9.4000000e+01
   1.6410000e+03   1.2652717e+03   1.5952186e+03   9.4000000e+01
   1.6420000e+03   1.2209250e+03   1.6224491e+03   9.4000000e+01
   1.6430000e+03   1.2536015e+03   1.5835484e+03   9.2000000e+01
   1.6440000e+03   1.3827516e+03   1.6232271e+03   9.6000000e+01
   1.6450000e+03   1.3905317e+03   1.6022207e+03   9.6000000e+01
   1.6460000e+03   1.3819735e+03   1.6426774e+03   9.8000000e+01
   1.6470000e+03   1.3617452e+03   1.5882165e+03   8.0000000e+01
   1.6480000e+03   1.3026163e+03   1.5454258e+03   1.0700000e+02
   1.6490000e+03   1.2932801e+03   1.5244195e+03   1.0700000e+02
   1.6500000e+03   1.2287051e+03   1.5345336e+03   1.0000000e+02
   1.6510000e+03   1.2170349e+03   1.5462038e+03   1.0000000e+02
   1.6520000e+03   1.2115888e+03   1.5104153e+03   8.9000000e+01
   1.6530000e+03   1.0023035e+03   1.6146689e+03   1.0200000e+02
   1.6540000e+03   1.2271491e+03   1.6776879e+03   1.3100000e+02
   1.6550000e+03   1.2621596e+03   1.6951932e+03   1.3300000e+02
   1.6560000e+03   1.2913351e+03   1.6998613e+03   1.3600000e+02
   1.6570000e+03   1.3372378e+03   1.6967492e+03   1.3600000e+02
   1.6580000e+03   1.3559101e+03   1.6881911e+03   1.3600000e+02
   1.6590000e+03   1.3788615e+03   1.6815780e+03   1.3700000e+02
   1.6600000e+03   1.3893647e+03   1.6737979e+03   1.3900000e+02
   1.6610000e+03   1.3660243e+03   1.6971382e+03   1.4000000e+02
   1.6620000e+03   1.3520201e+03   1.6450114e+03   1.3400000e+02
   1.6630000e+03   1.3625232e+03   1.6298402e+03   1.3400000e+02
   1.6640000e+03   1.3485190e+03   1.6496795e+03   1.3200000e+02
   1.6650000e+03   1.3469630e+03   1.7543222e+03   1.3600000e+02
   1.6660000e+03   1.3648573e+03   1.7512101e+03   1.3400000e+02
   1.6670000e+03   1.3119524e+03   1.7745505e+03   1.3400000e+02
   1.6680000e+03   1.2761639e+03   1.7158105e+03   1.2400000e+02
   1.6690000e+03   1.3026163e+03   1.7119205e+03   1.2400000e+02
   1.6700000e+03   1.3208996e+03   1.7099755e+03   1.2400000e+02
   1.6710000e+03   1.2423203e+03   1.7527661e+03   1.2200000e+02
   1.6720000e+03   1.2995042e+03   1.7259247e+03   1.2000000e+02
   1.6730000e+03   1.2991152e+03   1.5088592e+03   1.0900000e+02
   1.6740000e+03   1.3037833e+03   1.4925210e+03   1.1100000e+02
   1.6750000e+03   1.3263457e+03   1.4691806e+03   1.1600000e+02
   1.6760000e+03   1.3380158e+03   1.4520643e+03   1.2000000e+02
   1.6770000e+03   1.2711068e+03   1.5578740e+03   1.1600000e+02
   1.6780000e+03   1.2742188e+03   1.5866605e+03   1.1600000e+02
   1.6790000e+03   1.2742188e+03   1.5415358e+03   1.2100000e+02
   1.6800000e+03   1.3380158e+03   1.4839628e+03   1.2000000e+02
   1.6810000e+03   1.3527981e+03   1.4411722e+03   1.2000000e+02
   1.6820000e+03   1.3131194e+03   1.4380601e+03   1.2000000e+02
   1.6830000e+03   1.4018129e+03   1.4123857e+03   1.2000000e+02
   1.6840000e+03   1.4072589e+03   1.3843772e+03   1.2000000e+02
   1.6850000e+03   1.4018129e+03   1.4956330e+03   1.2000000e+02
   1.6860000e+03   1.3030053e+03   1.4761827e+03   9.6000000e+01
   1.6870000e+03   1.2928911e+03   1.4979671e+03   9.6000000e+01
   1.6880000e+03   1.2726628e+03   1.4668466e+03   8.5000000e+01
   1.6890000e+03   1.2952252e+03   1.3808762e+03   1.1800000e+02
   1.6900000e+03   1.2897791e+03   1.3660940e+03   1.1800000e+02
   1.6910000e+03   1.3559101e+03   1.3419756e+03   1.2100000e+02
   1.6920000e+03   8.9843882e+02   1.8087830e+03   1.1000000e+02
   1.6930000e+03   9.3422739e+02   1.8072270e+03   1.1500000e+02
   1.6940000e+03   9.2878130e+02   1.8360135e+03   1.1500000e+02
   1.6950000e+03   9.5289969e+02   1.7932228e+03   1.1500000e+02
   1.6960000e+03   1.0594874e+03   1.7671594e+03   1.2000000e+02
   1.6970000e+03   1.0548193e+03   1.7850537e+03   1.1800000e+02
   1.6980000e+03   1.0682400e+03   1.7586012e+03   1.2000000e+02
   1.6990000e+03   9.2100118e+02   1.8354300e+03   1.1000000e+02
   1.7000000e+03   1.0190307e+03   1.9396836e+03   1.0400000e+02
   1.7010000e+03   1.0408151e+03   1.9241234e+03   1.0400000e+02
   1.7020000e+03   9.9335633e+02   1.9536878e+03   1.0700000e+02
   1.7030000e+03   1.9139530e+03   1.8013896e+03   1.4500000e+02
   1.7040000e+03   1.9006577e+03   1.8040486e+03   1.4500000e+02
   1.7050000e+03   1.9245892e+03   1.7940771e+03   1.4700000e+02
   1.7060000e+03   1.9385493e+03   1.9376664e+03   1.4300000e+02
   1.7070000e+03   1.9285778e+03   1.9542855e+03   1.4300000e+02
   1.7080000e+03   1.9505151e+03   1.9489674e+03   1.4300000e+02
   1.7090000e+03   1.9505151e+03   1.9828704e+03   1.3800000e+02
   1.7100000e+03   1.9132882e+03   1.9669161e+03   1.4400000e+02
   1.7110000e+03   1.2745610e+03   1.7179205e+03   1.4800000e+02
   1.7120000e+03   1.2662130e+03   1.7310389e+03   1.5000000e+02
   1.7130000e+03   1.2662130e+03   1.7703942e+03   1.5000000e+02
   1.7140000e+03   1.2829091e+03   1.7751645e+03   1.5000000e+02
   1.7150000e+03   1.2340132e+03   1.8061717e+03   1.5000000e+02
   1.7160000e+03   1.2182115e+03   1.7301445e+03   1.5300000e+02
   1.7170000e+03   1.2933442e+03   1.6526266e+03   1.4800000e+02
   1.7180000e+03   1.3446253e+03   1.6693228e+03   1.4700000e+02
   1.7190000e+03   1.2975183e+03   1.6466637e+03   1.4900000e+02
   1.7200000e+03   1.3034812e+03   1.6228121e+03   1.5000000e+02
   1.7210000e+03   1.3088478e+03   1.6037307e+03   1.5000000e+02
   1.7220000e+03   1.3267365e+03   1.6067122e+03   1.5000000e+02
   1.7230000e+03   1.2885739e+03   1.6281787e+03   1.5000000e+02
   1.7240000e+03   1.2999034e+03   1.5882272e+03   1.5300000e+02
   1.7250000e+03   1.3022886e+03   1.5733199e+03   1.5300000e+02
   1.7260000e+03   1.2915553e+03   1.5822643e+03   1.5300000e+02
   1.7270000e+03   1.2843998e+03   1.6359305e+03   1.4500000e+02
   1.7280000e+03   1.2486224e+03   1.6496452e+03   1.4500000e+02
   1.7290000e+03   1.2808221e+03   1.6204269e+03   1.4500000e+02
   1.7300000e+03   1.1949561e+03   1.6955596e+03   1.3500000e+02
   1.7310000e+03   1.1722971e+03   1.7259705e+03   1.3400000e+02
   1.7320000e+03   1.1728934e+03   1.7414740e+03   1.3200000e+02
   1.7330000e+03   1.1466565e+03   1.7092743e+03   1.3200000e+02
   1.7340000e+03   1.1359233e+03   1.7027151e+03   1.3000000e+02
   1.7350000e+03   1.1544083e+03   1.6985411e+03   1.3000000e+02
   1.7360000e+03   1.1556009e+03   1.6776709e+03   1.4600000e+02
   1.7370000e+03   1.1579861e+03   1.6639562e+03   1.4600000e+02
   1.7380000e+03   1.1400973e+03   1.7021188e+03   1.4600000e+02
   1.7390000e+03   1.4294976e+03   1.5969278e+03   1.2300000e+02
   1.7400000e+03   1.4101448e+03   1.5798974e+03   1.2300000e+02
   1.7410000e+03   1.5169721e+03   1.5953796e+03   1.2500000e+02
   1.7420000e+03   1.6392816e+03   1.5899608e+03   1.4500000e+02
   1.7430000e+03   1.6005760e+03   1.5558999e+03   1.4500000e+02
   1.7440000e+03   1.6447003e+03   1.6619531e+03   1.3600000e+02
   1.7450000e+03   1.3115452e+03   1.1855031e+03   1.0300000e+02
   1.7460000e+03   1.2846695e+03   1.2772645e+03   1.1300000e+02
   1.7470000e+03   1.3284385e+03   1.2369509e+03   1.3000000e+02
   1.7480000e+03   1.1053828e+03   1.9877312e+03   1.3100000e+02
   1.7490000e+03   1.1182723e+03   2.0020529e+03   1.4500000e+02
   1.7500000e+03   1.1282975e+03   2.0185228e+03   1.4600000e+02
   1.7510000e+03   1.0975059e+03   2.0206711e+03   1.4700000e+02
   1.7520000e+03   9.9259968e+02   1.9557760e+03   9.1000000e+01
   1.7530000e+03   9.6467243e+02   1.9844194e+03   9.1000000e+01
   1.7540000e+03   1.0011927e+03   1.9593564e+03   8.8000000e+01
   1.7550000e+03   1.0133661e+03   1.9521956e+03   8.8000000e+01
   1.7560000e+03   9.9331577e+02   1.9679494e+03   8.4000000e+01
   1.7570000e+03   1.4229658e+03   2.1321563e+03   1.2700000e+02
   1.7580000e+03   1.4064959e+03   2.1335885e+03   1.2700000e+02
   1.7590000e+03   1.4408679e+03   2.1428976e+03   1.2700000e+02
   1.7600000e+03   1.4780048e+03   1.3728381e+03   8.8000000e+01
   1.7610000e+03   1.4510432e+03   1.0599417e+03   1.2700000e+02
   1.7620000e+03   1.4148579e+03   1.0166612e+03   1.2700000e+02
   1.7630000e+03   1.3949915e+03   9.9679480e+02   1.2700000e+02
   1.7640000e+03   1.3878963e+03   9.8047594e+02   1.2700000e+02
   1.7650000e+03   1.3808012e+03   1.0017614e+03   1.2700000e+02
   1.7660000e+03   1.4396910e+03   1.0024709e+03   1.2700000e+02
   1.7670000e+03   1.7490398e+03   1.1550168e+03   1.2100000e+02
   1.7680000e+03   1.7589730e+03   1.1642405e+03   1.2100000e+02
   1.7690000e+03   1.7376876e+03   1.1528882e+03   1.2100000e+02
   1.7700000e+03   2.0065940e+03   1.1308933e+03   1.3400000e+02
   1.7710000e+03   2.0179462e+03   1.1557263e+03   1.3400000e+02
   1.7720000e+03   1.9895656e+03   1.1053507e+03   1.3400000e+02
   1.7730000e+03   2.1908272e+03   1.3182054e+03   1.3500000e+02
   1.7740000e+03   2.1759273e+03   1.3253006e+03   1.3500000e+02
   1.7750000e+03   2.2064365e+03   1.3196244e+03   1.3500000e+02
   1.7760000e+03   1.6138646e+03   1.6018529e+03   7.2000000e+01
   1.7770000e+03   1.9547757e+03   1.5729718e+03   8.3000000e+01
   1.7780000e+03   1.9451486e+03   1.5712729e+03   8.9000000e+01
   1.7790000e+03   1.9893198e+03   1.5191735e+03   8.3000000e+01
   1.7800000e+03   1.9819579e+03   1.4982205e+03   8.3000000e+01
   1.7810000e+03   2.0142369e+03   1.5157757e+03   8.3000000e+01
   1.7820000e+03   2.1195682e+03   1.3305965e+03   1.1900000e+02
   1.7830000e+03   2.1444853e+03   1.3498506e+03   1.1900000e+02
   1.7840000e+03   2.0980489e+03   1.3260661e+03   1.1900000e+02
   1.7850000e+03   1.4758858e+03   1.6332864e+03   8.6000000e+01
   1.7860000e+03   1.7498300e+03   1.5160420e+03   7.7000000e+01
   1.7870000e+03   1.7742335e+03   1.6685638e+03   7.8000000e+01
   1.7880000e+03   1.1917065e+03   1.3485718e+03   9.5000000e+01
   1.7890000e+03   2.1697305e+03   1.3746590e+03   8.8000000e+01
   1.7900000e+03   2.1899772e+03   1.3645357e+03   8.8000000e+01
   1.7910000e+03   2.1782964e+03   1.4065865e+03   9.7000000e+01
   1.7920000e+03   2.0568163e+03   1.4315055e+03   8.8000000e+01
   1.7930000e+03   2.0575950e+03   1.4353991e+03   9.1000000e+01
   1.7940000e+03   2.0015273e+03   1.4478585e+03   1.0400000e+02
   1.7950000e+03   1.7850436e+03   1.2267025e+03   1.4300000e+02
   1.7960000e+03   1.7461077e+03   1.2025623e+03   1.2700000e+02
   1.7970000e+03   1.4797860e+03   1.3407848e+03   8.8000000e+01
   1.7980000e+03   1.5549323e+03   1.5257304e+03   1.0100000e+02
   1.7990000e+03   2.3924439e+03   1.5381899e+03   1.1500000e+02
   1.8000000e+03   2.4652541e+03   1.4661584e+03   1.3500000e+02
   1.8010000e+03   2.4598031e+03   1.5568791e+03   9.7000000e+01
   1.8020000e+03   2.0496900e+03   1.9471097e+03   1.1300000e+02
   1.8030000e+03   1.7805743e+03   1.9878848e+03   1.1300000e+02
   1.8040000e+03   1.5354894e+03   2.2090668e+03   1.1400000e+02
   1.8050000e+03   1.0678833e+03   2.0814132e+03   1.0500000e+02
   1.8060000e+03   1.4129208e+03   2.0347707e+03   1.1900000e+02
