# Supplementary material for: Inflationary theory of branching morphogenesis in the mouse salivary gland
Source: Nat Commun. 2023 Jun 9;14:3422. doi: 10.1038/s41467-023-39124-x (PMC10256724; doi:10.1038/s41467-023-39124-x)
Supplement: Supplementary file 7 — Source Data [file 41467_2023_39124_MOESM7_ESM.zip › Data Figure2f.xlsx]

## Sheet: Figure 2f
Figure 2f
	sample	Peripheral buds	sample	Central buds	sample	Ducts	sample	Peripheral mesenchyme	sample	Subcentral Mesenchyme	sample	Central Mesenchyme
	1	65.2778	1	57.5758	1	23.5294	1	20.4819	1	15.7895	1	15.7609
	1	45.5172	1	59.4203	1	22.1591	1	13.9665	1	13.8756	1	13.8528
	1	50.9434	1	62.963	1	28.0488	1	29.7297	1	15.1832	1	14.6465
	1	58.7571	1	41.5094	1	28.7129	1	15.2778	1	15.2074	1	17.6471
	1	58.8235	1	34.5679	1	9.09091	1	12.7273	1	20.8696	1	16.129
	1	60	1	52.3809	1	32.2034	1	19.1011	1	15.7303	1	16.0494
	1	71.3542	1	52.3605	1	27.027	1	17.6471	2	9.70149	2	12.8788
	1	62.1622	1	44.0789	1	23.5849	1	18.4615	2	15.1786	2	13.2867
	2	66.4557	2	53.9823	2	25.2747	2	12.5628	2	11.1111	2	7.62332
	2	65.493	2	62.7907	2	23.0496	2	8.71795	2	14.8148	2	15.7895
	2	63.0137	2	49.3151	2	24.3902	2	11.5385	2	20	2	13.5294
	2	50	2	34.2105	2	20.8333	2	18.0723	2	11.33	2	14.0127
	2	56.8627	2	31.5789	2	19.9203	2	13.913	3	22.9358	3	25.5814
	2	65.2632	2	56.4356	2	21.1838	2	20.9302	3	21.7391	3	24.8175
	2	62.1951	2	55.9055	2	22.4138	3	16.0804	3	11.5385	3	19.8413
	2	56.1403	2	58.8235	2	18.1034	3	25.3623	3	20.3822	3	19.3939
	3	60.4027	3	45.1923	3	20	3	22.5	3	13.6986	3	15.942
	3	73.2919	3	54.1936	3	35.1648	3	20.2899	3	16.8142	3	20.915
	3	62.6582	3	56.8965	3	24.5283	3	21.4286
	3	63.6364	3	55.9524	3	22.0513	3	22.7941
	3	60	3	56.044	3	26.1062
	3	52.7273	3	53.1915	3	16.9811
	3	59.7633	3	55.8139	3	34.375
	3	54.4118	3	50	3	30.0699
